# Supplementary material for: Molecular basis of Fab-dependent IgA antibody recognition by gut-bacterial metallopeptidases
Source: EMBO J. 2025 Jul 31;44(17):4867–98. doi: 10.1038/s44318-025-00518-w (PMC12402451; doi:10.1038/s44318-025-00518-w)
Supplement: Supplementary file 3 — Source data Fig. 1 [file 44318_2025_518_MOESM3_ESM.zip]

Archive with 4 entries (2 files):
- EMBOJ-2025-120971_Fig1/
- EMBOJ-2025-120971_Fig1/1C/
- EMBOJ-2025-120971_Fig1/1C/EMBOJ-2025-120971_SourceDataForFigure1C.xlsx
- EMBOJ-2025-120971_Fig1/README.txt
