# Supplementary material for: Molecular basis of Fab-dependent IgA antibody recognition by gut-bacterial metallopeptidases
Source: EMBO J. 2025 Jul 31;44(17):4867–98. doi: 10.1038/s44318-025-00518-w (PMC12402451; doi:10.1038/s44318-025-00518-w)
Supplement: Supplementary file 3 — Source data Fig. 1 [file 44318_2025_518_MOESM3_ESM.zip › EMBOJ-2025-120971_Fig1/1C/EMBOJ-2025-120971_SourceDataForFigure1C.xlsx]

## Sheet: all_nodes_ASN50_SSN
AlphaFold	BRENDA ID	Cazy Name	Class	Description	EC	Family	Gene Name	Genus	GO Term	HMP Body Site	HMP Oxygen	InterPro (Domain)	InterPro (Family)	InterPro (Homologous Superfamily)	InterPro (Other)	KEGG ID	Kingdom	name	NCBI IDs	Neighborhood Connectivity	Neighborhood Connectivity Color	node.fillColor	Order	Organism	P01 gDNA	PATRIC ID	PDB	PFAM	Phylum	Rhea	Sequence Length	shared name	Species	STRING ID	Superkingdom	Taxonomy ID	TIGRFAMs	UniProt Annotation Status
AF-A0A1V0A2Y2-F1	None	None	Actinomycetes	Peptidase	None	Streptosporangiaceae	BKM31_26350	Nonomuraea	0008237 metallopeptidase activity	None	None	None	IPR019026	IPR024079	None	noa:BKM31_26350	NA-Bacteria	A0A1V0A2Y2	GI:1162993766|EMBL-CDS:AQZ64509.1	448.54	#B9C220	#B9C220	Streptosporangiales	[Actinomadura] parvosata subsp. kistnae.	FALSE	None	None	PF09471	Actinomycetota	None	746	A0A1V0A2Y2	[Actinomadura] parvosata subsp. kistnae	1909395.BKM31_26350	Bacteria	1909395	None	TrEMBL
AF-A0A5D6XW91-F1	None	None	NA	Uncharacterized protein	None	Pythiaceae	PybrP1_012100	Globisporangium	0008237 metallopeptidase activity	None	None	None	IPR019026	IPR024079	None	None	NA-Eukaryota	A0A5D6XW91	EMBL-CDS:TYZ62113.1	399.63	#A7B229	#A7B229	Pythiales	[Pythium] brassicae	FALSE	None	None	PF09471	Oomycota	None	434	A0A5D6XW91	[Pythium] brassicae (nom. inval.)	None	Eukaryota	1485010	None	TrEMBL
AF-A0A5D6XYC5-F1	None	None	NA	Peptidase M11 gametolysin domain-containing protein	None	Pythiaceae	PybrP1_012105	Globisporangium	0008237 metallopeptidase activity	None	None	None	IPR019026	IPR024079	None	None	NA-Eukaryota	A0A5D6XYC5	EMBL-CDS:TYZ62118.1	390.74	#A3AF2A	#A3AF2A	Pythiales	[Pythium] brassicae	FALSE	None	None	PF09471	Oomycota	None	605	A0A5D6XYC5	[Pythium] brassicae (nom. inval.)	None	Eukaryota	1485010	None	TrEMBL
AF-A0A5D6Y8Q3-F1	None	None	NA	Peptidase M11 gametolysin domain-containing protein	None	Pythiaceae	PybrP1_004262	Globisporangium	0008237 metallopeptidase activity	None	None	None	IPR019026	IPR024079	None	None	NA-Eukaryota	A0A5D6Y8Q3	EMBL-CDS:TYZ65921.1	392.56	#A4B02A	#A4B02A	Pythiales	[Pythium] brassicae	FALSE	None	None	PF09471	Oomycota	None	605	A0A5D6Y8Q3	[Pythium] brassicae (nom. inval.)	None	Eukaryota	1485010	None	TrEMBL
AF-A0A5D6YAW2-F1	None	None	NA	RRM domain-containing protein	None	Pythiaceae	PybrP1_008066	Globisporangium	0008237 metallopeptidase activity|0003723 RNA binding	None	None	IPR000504	IPR019026|IPR050907	IPR012677|IPR024079|IPR035979	None	None	NA-Eukaryota	A0A5D6YAW2	EMBL-CDS:TYZ67323.1	391.25	#A3AF2A	#A3AF2A	Pythiales	[Pythium] brassicae	FALSE	None	None	PF00076|PF09471	Oomycota	None	744	A0A5D6YAW2	[Pythium] brassicae (nom. inval.)	None	Eukaryota	1485010	None	TrEMBL
AF-L8GFD4-F1	None	None	NA	IgA Peptidase M64 protein	None	Acanthamoebidae	ACA1_144920	Acanthamoeba	0008237 metallopeptidase activity	None	None	None	IPR019026	IPR024079	None	acan:ACA1_144920	NA-Eukaryota	L8GFD4	GI:470372311|GI:440789585|EMBL-CDS:ELR10891.1|REFSEQ:XP_004332904.1	391.24	#A3AF2A	#A3AF2A	Longamoebia	Acanthamoeba castellanii (strain ATCC 30010 / Neff)	FALSE	None	None	PF09471	Discosea	None	637	L8GFD4	Acanthamoeba castellanii str. Neff	None	Eukaryota	1257118	None	TrEMBL
AF-A0A0V8QCK3-F1	None	None	Clostridia	BIG2 domain-containing protein	None	Oscillospiraceae	ASU35_13555	Acetivibrio	0008237 metallopeptidase activity	None	None	IPR003343|IPR046240	IPR019026	IPR008964|IPR024079	None	None	NA-Bacteria	A0A0V8QCK3	GI:959612527|GI:960882029|EMBL-CDS:KSV58244.1|REFSEQ:WP_058353519.1	0			Eubacteriales	Acetivibrio ethanolgignens.	FALSE	None	None	PF02368|PF09471|PF19789	Bacillota	None	1121	A0A0V8QCK3	Acetivibrio ethanolgignens	290052.ASU35_13555	Bacteria	290052	None	TrEMBL
AF-A0A4R2F0M9-F1	None	None	Bacteroidia	Peptidase M64-like protein	None	Rikenellaceae	CLV25_10344	Acetobacteroides	0008237 metallopeptidase activity	None	None	IPR032625	IPR019026	IPR024079|IPR038171	None	None	NA-Bacteria	A0A4R2F0M9	EMBL-CDS:TCN70529.1	1842.66	#FF0E8B	#FF0E8B	Bacteroidales	Acetobacteroides hydrogenigenes.	FALSE	None	None	PF09471|PF16217	Bacteroidota	None	428	A0A4R2F0M9	Acetobacteroides hydrogenigenes	None	Bacteria	979970	None	TrEMBL
AF-A0A3D4MHY3-F1	None	None	Mollicutes	Bacterial repeat domain-containing protein	None	unclassified Acholeplasma	DIU44_01490	NA	0008237 metallopeptidase activity	None	None	IPR044060	IPR019026	IPR024079	None	None	NA-Bacteria	A0A3D4MHY3	EMBL-CDS:HCS24577.1	75.04	#2F4961	#2F4961	Acholeplasmatales	Acholeplasmatales bacterium.	FALSE	None	None	PF09471|PF18998	Mycoplasmatota	None	1158	A0A3D4MHY3	Acholeplasmatales bacterium	None	Bacteria	2053494	None	TrEMBL
AF-A0A539E9I8-F1	None	None	Acidimicrobiia	IgA Peptidase M64	None	Acidimicrobiaceae	FD127_9	unclassified Acidimicrobiaceae	0008237 metallopeptidase activity	None	None	None	IPR019026	IPR024079	None	None	NA-Bacteria	A0A539E9I8	EMBL-CDS:TPW16587.1	72.19	#2D4861	#2D4861	Acidimicrobiales	Acidimicrobiaceae bacterium.	FALSE	None	None	PF09471	Actinomycetota	None	374	A0A539E9I8	Acidimicrobiaceae bacterium	None	Bacteria	2024894	None	TrEMBL
None	None	None	Acidimicrobiia	DUF4214 domain-containing protein	None	unclassified Acidimicrobi	KDB04_07220	NA	0008237 metallopeptidase activity	None	None	IPR025282	IPR019026	IPR024079|IPR038255	None	None	NA-Bacteria	A0A960DXN4	EMBL-CDS:MCB0959300.1	120.68	#3F5859	#3F5859	Acidimicrobiales	Acidimicrobiales bacterium.	FALSE	None	None	PF09471|PF13946	Actinomycetota	None	754	A0A960DXN4	Acidimicrobiales bacterium	None	Bacteria	2201156	None	TrEMBL
None	None	None	Acidimicrobiia	DUF4214 domain-containing protein	None	unclassified Acidimicrobi	KDA94_00865	NA	0008237 metallopeptidase activity	None	None	IPR025282	IPR019026	IPR024079|IPR038255	None	None	NA-Bacteria	A0A960K8L4	EMBL-CDS:MCB1038073.1	120.33	#3F5859	#3F5859	Acidimicrobiales	Acidimicrobiales bacterium.	FALSE	None	None	PF09471|PF13946	Actinomycetota	None	761	A0A960K8L4	Acidimicrobiales bacterium	None	Bacteria	2201156	None	TrEMBL
AF-A0A1Q8APE7-F1	None	None	unclassified Acidobacteri	Peptidase M64	None	NA	AUF76_12455	NA	0008237 metallopeptidase activity	None	None	IPR032625	IPR019026	IPR024079|IPR038171	None	None	NA-Bacteria	A0A1Q8APE7	GI:1125573746|EMBL-CDS:OLE81652.1	1847.33	#FF0D8C	#FF0D8C	NA	Acidobacteria bacterium 13_1_20CM_2_65_9.	FALSE	None	None	PF09471|PF16217	Acidobacteriota	None	460	A0A1Q8APE7	Acidobacteria bacterium 13_1_20CM_2_65_9	None	Bacteria	1803428	None	TrEMBL
AF-A0A1Q7RSD8-F1	None	None	unclassified Acidobacteri	Peptidase M64	None	NA	AUI45_14835	NA	0008237 metallopeptidase activity	None	None	IPR032625	IPR019026	IPR024079|IPR038171	None	None	NA-Bacteria	A0A1Q7RSD8	GI:1125439266|EMBL-CDS:OLD66922.1	1839.01	#FF0E8B	#FF0E8B	NA	Acidobacteria bacterium 13_1_40CM_2_56_11.	FALSE	None	None	PF09471|PF16217	Acidobacteriota	None	467	A0A1Q7RSD8	Acidobacteria bacterium 13_1_40CM_2_56_11	None	Bacteria	1803440	None	TrEMBL
AF-A0A1Q7NDH6-F1	None	None	unclassified Acidobacteri	Peptidase M64	None	NA	AUI91_00490	NA	0008237 metallopeptidase activity	None	None	IPR032625	IPR019026	IPR024079|IPR038171	None	None	NA-Bacteria	A0A1Q7NDH6	GI:1125386007|EMBL-CDS:OLD22929.1	1839.18	#FF0E8B	#FF0E8B	NA	Acidobacteria bacterium 13_1_40CM_3_56_11.	FALSE	None	None	PF09471|PF16217	Acidobacteriota	None	467	A0A1Q7NDH6	Acidobacteria bacterium 13_1_40CM_3_56_11	None	Bacteria	1803448	None	TrEMBL
AF-A0A1Q7G3R3-F1	None	None	unclassified Acidobacteri	Peptidase M64	None	NA	AUH28_10325	NA	0008237 metallopeptidase activity	None	None	IPR032625	IPR019026	IPR024079|IPR038171	None	None	NA-Bacteria	A0A1Q7G3R3	GI:1125289701|EMBL-CDS:OLC33677.1	1839.18	#FF0E8B	#FF0E8B	NA	Acidobacteria bacterium 13_1_40CM_56_16.	FALSE	None	None	PF09471|PF16217	Acidobacteriota	None	467	A0A1Q7G3R3	Acidobacteria bacterium 13_1_40CM_56_16	None	Bacteria	1803458	None	TrEMBL
AF-A0A1Q7HK39-F1	None	None	unclassified Acidobacteri	Peptidase M64	None	NA	AUH43_01690	NA	0008237 metallopeptidase activity	None	None	IPR032625	IPR019026	IPR024079|IPR038171	None	None	NA-Bacteria	A0A1Q7HK39	GI:1125309094|EMBL-CDS:OLC51804.1	1847.29	#FF0D8C	#FF0D8C	NA	Acidobacteria bacterium 13_1_40CM_65_14.	FALSE	None	None	PF09471|PF16217	Acidobacteriota	None	460	A0A1Q7HK39	Acidobacteria bacterium 13_1_40CM_65_14	None	Bacteria	1803459	None	TrEMBL
AF-A0A1Q7AIQ7-F1	None	None	unclassified Acidobacteri	Peptidase M64	None	NA	AUI11_07395	NA	0008237 metallopeptidase activity	None	None	IPR032625	IPR019026	IPR024079|IPR038171	None	None	NA-Bacteria	A0A1Q7AIQ7	GI:1125211143|EMBL-CDS:OLB61982.1	1845.09	#FF0D8C	#FF0D8C	NA	Acidobacteria bacterium 13_2_20CM_2_66_4.	FALSE	None	None	PF09471|PF16217	Acidobacteriota	None	466	A0A1Q7AIQ7	Acidobacteria bacterium 13_2_20CM_2_66_4	None	Bacteria	1803462	None	TrEMBL
AF-A0A257V458-F1	None	None	unclassified Acidobacteri	Peptidase M64 N-terminal domain-containing protein	None	NA	B7Z61_08610	NA	0008237 metallopeptidase activity	None	None	IPR032625	IPR019026	IPR024079|IPR038171	None	None	NA-Bacteria	A0A257V458	GI:1232324960|EMBL-CDS:OYW04746.1	1847.52	#FF0D8C	#FF0D8C	NA	Acidobacteria bacterium 37-71-11.	FALSE	None	None	PF09471|PF16217	Acidobacteriota	None	487	A0A257V458	Acidobacteria bacterium 37-71-11	None	Bacteria	1970487	None	TrEMBL
AF-A0A1V6HTL5-F1	None	None	unclassified Acidobacteri	IgA Peptidase M64	None	NA	BWX64_00911	NA	0008237 metallopeptidase activity	None	None	IPR032625	IPR019026	IPR024079|IPR038171	None	None	NA-Bacteria	A0A1V6HTL5	GI:1167432136|EMBL-CDS:OQC41409.1	1850.85	#FF0D8D	#FF0D8D	NA	Acidobacteria bacterium ADurb.Bin051.	FALSE	None	None	PF09471|PF16217	Acidobacteriota	None	475	A0A1V6HTL5	Acidobacteria bacterium ADurb.Bin051	None	Bacteria	1852786	None	TrEMBL
AF-A0A1V5QWE4-F1	None	None	unclassified Acidobacteri	IgA Peptidase M64	None	NA	BWY56_01918	NA	0008237 metallopeptidase activity	None	None	IPR032625	IPR019026	IPR024079|IPR038171	None	None	NA-Bacteria	A0A1V5QWE4	GI:1167200412|EMBL-CDS:OQA34348.1	1843.94	#FF0D8C	#FF0D8C	NA	Acidobacteria bacterium ADurb.Bin340.	FALSE	None	None	PF09471|PF16217	Acidobacteriota	None	462	A0A1V5QWE4	Acidobacteria bacterium ADurb.Bin340	None	Bacteria	1852787	None	TrEMBL
AF-A0A2M8D2Z3-F1	None	None	unclassified Acidobacteri	Peptidase M64	None	NA	CO090_07755	NA	0008237 metallopeptidase activity	None	None	IPR032625	IPR019026	IPR024079|IPR038171	None	None	NA-Bacteria	A0A2M8D2Z3	EMBL-CDS:PJB78037.1	1844.37	#FF0D8C	#FF0D8C	NA	Acidobacteria bacterium CG_4_9_14_3_um_filter_49_7.	FALSE	None	None	PF09471|PF16217	Acidobacteriota	None	491	A0A2M8D2Z3	Acidobacteria bacterium CG_4_9_14_3_um_filter_49_7	None	Bacteria	1973888	None	TrEMBL
AF-A0A1F2QML0-F1	None	None	unclassified Acidobacteri	Peptidase M64	None	NA	A2Y78_05560	NA	0008237 metallopeptidase activity	None	None	IPR032625	IPR019026	IPR024079|IPR038171	None	None	NA-Bacteria	A0A1F2QML0	GI:1082115364|EMBL-CDS:OFV83082.1	1843.31	#FF0D8C	#FF0D8C	NA	Acidobacteria bacterium RBG_13_68_16.	FALSE	None	None	PF09471|PF16217	Acidobacteriota	None	488	A0A1F2QML0	Acidobacteria bacterium RBG_13_68_16	1797171.A2Y78_05560	Bacteria	1797171	None	TrEMBL
AF-A0A1F2RCY0-F1	None	None	unclassified Acidobacteri	Peptidase M64	None	NA	A3H95_05575	NA	0008237 metallopeptidase activity	None	None	IPR032625	IPR019026	IPR024079|IPR038171	None	None	NA-Bacteria	A0A1F2RCY0	GI:1082138548|EMBL-CDS:OFV94529.1	1843.12	#FF0D8C	#FF0D8C	NA	Acidobacteria bacterium RIFCSPLOWO2_02_FULL_64_15.	FALSE	None	None	PF09471|PF16217	Acidobacteriota	None	455	A0A1F2RCY0	Acidobacteria bacterium RIFCSPLOWO2_02_FULL_64_15	1797181.A3H95_05575	Bacteria	1797181	None	TrEMBL
AF-A0A1F2UEU0-F1	None	None	unclassified Acidobacteri	Peptidase M64	None	NA	A3H97_03410	NA	0008237 metallopeptidase activity	None	None	IPR032625	IPR019026	IPR024079|IPR038171	None	None	NA-Bacteria	A0A1F2UEU0	GI:1082198624|EMBL-CDS:OFW31549.1	1849.88	#FF0D8D	#FF0D8D	NA	Acidobacteria bacterium RIFCSPLOWO2_02_FULL_65_29.	FALSE	None	None	PF09471|PF16217	Acidobacteriota	None	443	A0A1F2UEU0	Acidobacteria bacterium RIFCSPLOWO2_02_FULL_65_29	None	Bacteria	1797182	None	TrEMBL
AF-A0A1F2THC4-F1	None	None	unclassified Acidobacteri	Peptidase M64	None	NA	A3G21_12935	NA	0008237 metallopeptidase activity	None	None	IPR032625	IPR019026	IPR024079|IPR038171	None	None	NA-Bacteria	A0A1F2THC4	GI:1082181052|EMBL-CDS:OFW19797.1	1840.56	#FF0E8B	#FF0E8B	NA	Acidobacteria bacterium RIFCSPLOWO2_12_FULL_66_21.	FALSE	None	None	PF09471|PF16217	Acidobacteriota	None	443	A0A1F2THC4	Acidobacteria bacterium RIFCSPLOWO2_12_FULL_66_21	1797191.A3G21_12935	Bacteria	1797191	None	TrEMBL
AF-A0A1F2VA69-F1	None	None	unclassified Acidobacteri	Peptidase M64	None	NA	A3J29_01130	NA	0008237 metallopeptidase activity	None	None	IPR032625	IPR019026	IPR024079|IPR038171	None	None	NA-Bacteria	A0A1F2VA69	GI:1082215031|EMBL-CDS:OFW41872.1	1851.79	#FF0D8D	#FF0D8D	NA	Acidobacteria bacterium RIFCSPLOWO2_12_FULL_67_14b.	FALSE	None	None	PF09471|PF16217	Acidobacteriota	None	464	A0A1F2VA69	Acidobacteria bacterium RIFCSPLOWO2_12_FULL_67_14b	None	Bacteria	1797193	None	TrEMBL
None	None	None	Terriglobia	IgA Peptidase M64	None	Acidobacteriaceae	JOZ80_05255	unclassified Acidobacteriaceae	0008237 metallopeptidase activity	None	None	IPR032625	IPR019026	IPR024079|IPR038171	None	None	NA-Bacteria	A0A949X412	EMBL-CDS:MBV8050572.1	1844.02	#FF0D8C	#FF0D8C	Terriglobales	Acidobacteriaceae bacterium.	FALSE	None	None	PF09471|PF16217	Acidobacteriota	None	462	A0A949X412	Acidobacteriaceae bacterium	None	Bacteria	2052142	None	TrEMBL
AF-A0A1Q7MT03-F1	None	None	Terriglobia	Peptidase M64	None	unclassified Terriglobale	AUI85_10715	NA	0008237 metallopeptidase activity	None	None	IPR032625	IPR019026	IPR024079|IPR038171	None	None	NA-Bacteria	A0A1Q7MT03	GI:1125378252|EMBL-CDS:OLD15786.1	1841.84	#FF0E8B	#FF0E8B	Terriglobales	Acidobacteriales bacterium 13_1_40CM_3_55_5.	FALSE	None	None	PF09471|PF16217	Acidobacteriota	None	459	A0A1Q7MT03	Acidobacteriales bacterium 13_1_40CM_3_55_5	None	Bacteria	1803468	None	TrEMBL
None	None	None	unclassified Acidobacteri	Peptidase M64	None	NA	CL473_07185	NA	0008237 metallopeptidase activity	None	None	IPR032625	IPR019026	IPR024079|IPR038171	None	None	NA-Bacteria	A0A2E1W150	EMBL-CDS:MAW63749.1	1846.39	#FF0D8C	#FF0D8C	NA	Acidobacteriota bacterium.	FALSE	None	None	PF09471|PF16217	Acidobacteriota	None	483	A0A2E1W150	Acidobacteriota bacterium	None	Bacteria	1978231	None	TrEMBL
AF-A0A2E4FS21-F1	None	None	unclassified Acidobacteri	Peptidase M64	None	NA	CL482_15380	NA	0008237 metallopeptidase activity	None	None	IPR032625	IPR019026	IPR024079|IPR038171	None	None	NA-Bacteria	A0A2E4FS21	EMBL-CDS:MBD95618.1	1837.3	#FF0E8B	#FF0E8B	NA	Acidobacteriota bacterium.	FALSE	None	None	PF09471|PF16217	Acidobacteriota	None	468	A0A2E4FS21	Acidobacteriota bacterium	None	Bacteria	1978231	None	TrEMBL
AF-A0A2E6ZWL7-F1	None	None	unclassified Acidobacteri	Peptidase M64	None	NA	CL483_10500	NA	0008237 metallopeptidase activity	None	None	IPR032625	IPR019026	IPR024079|IPR038171	None	None	NA-Bacteria	A0A2E6ZWL7	EMBL-CDS:MBM42337.1	1841.21	#FF0E8B	#FF0E8B	NA	Acidobacteriota bacterium.	FALSE	None	None	PF09471|PF16217	Acidobacteriota	None	442	A0A2E6ZWL7	Acidobacteriota bacterium	None	Bacteria	1978231	None	TrEMBL
AF-A0A2E7BJH1-F1	None	None	unclassified Acidobacteri	Peptidase M64	None	NA	CL484_06830	NA	0008237 metallopeptidase activity	None	None	IPR032625	IPR019026	IPR024079|IPR038171	None	None	NA-Bacteria	A0A2E7BJH1	EMBL-CDS:MBM62647.1	1838.81	#FF0E8B	#FF0E8B	NA	Acidobacteriota bacterium.	FALSE	None	None	PF09471|PF16217	Acidobacteriota	None	483	A0A2E7BJH1	Acidobacteriota bacterium	None	Bacteria	1978231	None	TrEMBL
AF-A0A2E8EB96-F1	None	None	unclassified Acidobacteri	Peptidase M64	None	NA	CL477_19780	NA	0008237 metallopeptidase activity	None	None	IPR032625	IPR019026	IPR024079|IPR038171	None	None	NA-Bacteria	A0A2E8EB96	EMBL-CDS:MBQ02907.1	1838.84	#FF0E8B	#FF0E8B	NA	Acidobacteriota bacterium.	FALSE	None	None	PF09471|PF16217	Acidobacteriota	None	484	A0A2E8EB96	Acidobacteriota bacterium	None	Bacteria	1978231	None	TrEMBL
AF-A0A2V2RTT7-F1	None	None	unclassified Acidobacteri	Peptidase M64	None	NA	C5B54_04190	NA	0008237 metallopeptidase activity	None	None	IPR032625	IPR019026	IPR024079|IPR038171	None	None	NA-Bacteria	A0A2V2RTT7	EMBL-CDS:PWT92036.1	1840.71	#FF0E8B	#FF0E8B	NA	Acidobacteriota bacterium.	FALSE	None	None	PF09471|PF16217	Acidobacteriota	None	462	A0A2V2RTT7	Acidobacteriota bacterium	None	Bacteria	1978231	None	TrEMBL
AF-A0A2V7ULX6-F1	None	None	unclassified Acidobacteri	Peptidase M64	None	NA	DMF80_20580	NA	0008237 metallopeptidase activity	None	None	IPR032625	IPR019026	IPR024079|IPR038171	None	None	NA-Bacteria	A0A2V7ULX6	EMBL-CDS:PYQ11814.1	1837.17	#FF0E8B	#FF0E8B	NA	Acidobacteriota bacterium.	FALSE	None	None	PF09471|PF16217	Acidobacteriota	None	455	A0A2V7ULX6	Acidobacteriota bacterium	None	Bacteria	1978231	None	TrEMBL
AF-A0A2V7VMQ4-F1	None	None	unclassified Acidobacteri	Peptidase M64	None	NA	DMF81_10815	NA	0008237 metallopeptidase activity	None	None	IPR032625	IPR019026	IPR024079|IPR038171	None	None	NA-Bacteria	A0A2V7VMQ4	EMBL-CDS:PYQ22823.1	1838.66	#FF0E8B	#FF0E8B	NA	Acidobacteriota bacterium.	FALSE	None	None	PF09471|PF16217	Acidobacteriota	None	455	A0A2V7VMQ4	Acidobacteriota bacterium	None	Bacteria	1978231	None	TrEMBL
AF-A0A2V7W9A2-F1	None	None	unclassified Acidobacteri	Peptidase M64	None	NA	DMF56_02415	NA	0008237 metallopeptidase activity	None	None	IPR032625	IPR019026	IPR024079|IPR038171	None	None	NA-Bacteria	A0A2V7W9A2	EMBL-CDS:PYQ32164.1	1850.11	#FF0D8D	#FF0D8D	NA	Acidobacteriota bacterium.	FALSE	None	None	PF09471|PF16217	Acidobacteriota	None	482	A0A2V7W9A2	Acidobacteriota bacterium	None	Bacteria	1978231	None	TrEMBL
AF-A0A2V7WKY0-F1	None	None	unclassified Acidobacteri	Peptidase M64	None	NA	DMF55_07525	NA	0008237 metallopeptidase activity	None	None	IPR032625	IPR019026	IPR024079|IPR038171	None	None	NA-Bacteria	A0A2V7WKY0	EMBL-CDS:PYQ35368.1	1846.58	#FF0D8C	#FF0D8C	NA	Acidobacteriota bacterium.	FALSE	None	None	PF09471|PF16217	Acidobacteriota	None	461	A0A2V7WKY0	Acidobacteriota bacterium	None	Bacteria	1978231	None	TrEMBL
AF-A0A2V7WUC7-F1	None	None	unclassified Acidobacteri	Peptidase M64	None	NA	DMF77_24395	NA	0008237 metallopeptidase activity	None	None	IPR032625	IPR019026	IPR024079|IPR038171	None	None	NA-Bacteria	A0A2V7WUC7	EMBL-CDS:PYQ38318.1	1847.52	#FF0D8C	#FF0D8C	NA	Acidobacteriota bacterium.	FALSE	None	None	PF09471|PF16217	Acidobacteriota	None	470	A0A2V7WUC7	Acidobacteriota bacterium	None	Bacteria	1978231	None	TrEMBL
AF-A0A2V7Z5T4-F1	None	None	unclassified Acidobacteri	Peptidase M64	None	NA	DMF54_07930	NA	0008237 metallopeptidase activity	None	None	IPR032625	IPR019026	IPR024079|IPR038171	None	None	NA-Bacteria	A0A2V7Z5T4	EMBL-CDS:PYQ66423.1	1845.72	#FF0D8C	#FF0D8C	NA	Acidobacteriota bacterium.	FALSE	None	None	PF09471|PF16217	Acidobacteriota	None	461	A0A2V7Z5T4	Acidobacteriota bacterium	None	Bacteria	1978231	None	TrEMBL
AF-A0A2V7Z7C6-F1	None	None	unclassified Acidobacteri	Peptidase M64	None	NA	DMF53_02720	NA	0008237 metallopeptidase activity	None	None	None	IPR019026	IPR024079	None	None	NA-Bacteria	A0A2V7Z7C6	EMBL-CDS:PYQ66872.1	70.94	#2D4862	#2D4862	NA	Acidobacteriota bacterium.	FALSE	None	None	PF09471	Acidobacteriota	None	567	A0A2V7Z7C6	Acidobacteriota bacterium	None	Bacteria	1978231	None	TrEMBL
AF-A0A2V8A037-F1	None	None	unclassified Acidobacteri	Peptidase M64	None	NA	DMG01_14255	NA	0008237 metallopeptidase activity	None	None	IPR032625	IPR019026	IPR024079|IPR038171	None	None	NA-Bacteria	A0A2V8A037	EMBL-CDS:PYQ77657.1	1849.07	#FF0D8C	#FF0D8C	NA	Acidobacteriota bacterium.	FALSE	None	None	PF09471|PF16217	Acidobacteriota	None	459	A0A2V8A037	Acidobacteriota bacterium	None	Bacteria	1978231	None	TrEMBL
AF-A0A2V8B6G3-F1	None	None	unclassified Acidobacteri	Peptidase M64	None	NA	DMG02_04925	NA	0008237 metallopeptidase activity	None	None	IPR032625	IPR019026	IPR024079|IPR038171	None	None	NA-Bacteria	A0A2V8B6G3	EMBL-CDS:PYQ92047.1	1844.48	#FF0D8C	#FF0D8C	NA	Acidobacteriota bacterium.	FALSE	None	None	PF09471|PF16217	Acidobacteriota	None	466	A0A2V8B6G3	Acidobacteriota bacterium	None	Bacteria	1978231	None	TrEMBL
AF-A0A2V8BP46-F1	None	None	unclassified Acidobacteri	Peptidase M64	None	NA	DMF96_12535	NA	0008237 metallopeptidase activity	None	None	IPR032625	IPR019026	IPR024079|IPR038171	None	None	NA-Bacteria	A0A2V8BP46	EMBL-CDS:PYQ97993.1	1848.03	#FF0D8C	#FF0D8C	NA	Acidobacteriota bacterium.	FALSE	None	None	PF09471|PF16217	Acidobacteriota	None	465	A0A2V8BP46	Acidobacteriota bacterium	None	Bacteria	1978231	None	TrEMBL
AF-A0A2V8C592-F1	None	None	unclassified Acidobacteri	Peptidase M64	None	NA	DMG00_25560	NA	0008237 metallopeptidase activity	None	None	IPR032625	IPR019026	IPR024079|IPR038171	None	None	NA-Bacteria	A0A2V8C592	EMBL-CDS:PYR03713.1	1843.49	#FF0D8C	#FF0D8C	NA	Acidobacteriota bacterium.	FALSE	None	None	PF09471|PF16217	Acidobacteriota	None	466	A0A2V8C592	Acidobacteriota bacterium	None	Bacteria	1978231	None	TrEMBL
AF-A0A2V8CYI4-F1	None	None	unclassified Acidobacteri	Peptidase M64	None	NA	DMF94_16055	NA	0008237 metallopeptidase activity	None	None	IPR032625	IPR019026	IPR024079|IPR038171	None	None	NA-Bacteria	A0A2V8CYI4	EMBL-CDS:PYR19420.1	1849.31	#FF0D8D	#FF0D8D	NA	Acidobacteriota bacterium.	FALSE	None	None	PF09471|PF16217	Acidobacteriota	None	465	A0A2V8CYI4	Acidobacteriota bacterium	None	Bacteria	1978231	None	TrEMBL
AF-A0A2V8DLX1-F1	None	None	unclassified Acidobacteri	Peptidase M64	None	NA	DMF98_03000	NA	0008237 metallopeptidase activity	None	None	IPR032625	IPR019026	IPR024079|IPR038171	None	None	NA-Bacteria	A0A2V8DLX1	EMBL-CDS:PYR28405.1	1849.13	#FF0D8D	#FF0D8D	NA	Acidobacteriota bacterium.	FALSE	None	None	PF09471|PF16217	Acidobacteriota	None	467	A0A2V8DLX1	Acidobacteriota bacterium	None	Bacteria	1978231	None	TrEMBL
AF-A0A2V8EGA2-F1	None	None	unclassified Acidobacteri	Peptidase M64	None	NA	DMF93_21700	NA	0008237 metallopeptidase activity	None	None	IPR032625	IPR019026	IPR024079|IPR038171	None	None	NA-Bacteria	A0A2V8EGA2	EMBL-CDS:PYR35464.1	1846.07	#FF0D8C	#FF0D8C	NA	Acidobacteriota bacterium.	FALSE	None	None	PF09471|PF16217	Acidobacteriota	None	458	A0A2V8EGA2	Acidobacteriota bacterium	None	Bacteria	1978231	None	TrEMBL
AF-A0A2V8EL07-F1	None	None	unclassified Acidobacteri	Peptidase M64 N-terminal domain-containing protein	None	NA	DMF93_12415	NA	0008237 metallopeptidase activity|0022857 transmembrane transporter activity	None	None	IPR032625	IPR002293|IPR019026|IPR050367	IPR024079|IPR038171	None	None	NA-Bacteria	A0A2V8EL07	EMBL-CDS:PYR39952.1	1844.39	#FF0D8C	#FF0D8C	NA	Acidobacteriota bacterium.	FALSE	None	None	PF09471|PF13520|PF16217	Acidobacteriota	None	952	A0A2V8EL07	Acidobacteriota bacterium	None	Bacteria	1978231	None	TrEMBL
AF-A0A2V8GDX3-F1	None	None	unclassified Acidobacteri	Peptidase M64 N-terminal domain-containing protein	None	NA	DMF91_07670	NA	0008237 metallopeptidase activity|0022857 transmembrane transporter activity	None	None	IPR032625	IPR002293|IPR019026|IPR050367	IPR024079|IPR038171	None	None	NA-Bacteria	A0A2V8GDX3	EMBL-CDS:PYR62157.1	1848.53	#FF0D8C	#FF0D8C	NA	Acidobacteriota bacterium.	FALSE	None	None	PF09471|PF13520|PF16217	Acidobacteriota	None	927	A0A2V8GDX3	Acidobacteriota bacterium	None	Bacteria	1978231	None	TrEMBL
AF-A0A2V8IJZ4-F1	None	None	unclassified Acidobacteri	Peptidase M64	None	NA	DMG19_09310	NA	0008237 metallopeptidase activity	None	None	IPR032625	IPR019026	IPR024079|IPR038171	None	None	NA-Bacteria	A0A2V8IJZ4	EMBL-CDS:PYR88070.1	1839.34	#FF0E8B	#FF0E8B	NA	Acidobacteriota bacterium.	FALSE	None	None	PF09471|PF16217	Acidobacteriota	None	467	A0A2V8IJZ4	Acidobacteriota bacterium	None	Bacteria	1978231	None	TrEMBL
AF-A0A2V8JFV8-F1	None	None	unclassified Acidobacteri	Peptidase M64	None	NA	DMG16_20720	NA	0008237 metallopeptidase activity	None	None	IPR032625	IPR019026	IPR024079|IPR038171	None	None	NA-Bacteria	A0A2V8JFV8	EMBL-CDS:PYR98508.1	1846.62	#FF0D8C	#FF0D8C	NA	Acidobacteriota bacterium.	FALSE	None	None	PF09471|PF16217	Acidobacteriota	None	466	A0A2V8JFV8	Acidobacteriota bacterium	None	Bacteria	1978231	None	TrEMBL
AF-A0A2V8KQ62-F1	None	None	unclassified Acidobacteri	Peptidase M64	None	NA	DMG15_11630	NA	0008237 metallopeptidase activity	None	None	IPR032625	IPR019026	IPR024079|IPR038171	None	None	NA-Bacteria	A0A2V8KQ62	EMBL-CDS:PYS13284.1	1851.04	#FF0D8D	#FF0D8D	NA	Acidobacteriota bacterium.	FALSE	None	None	PF09471|PF16217	Acidobacteriota	None	426	A0A2V8KQ62	Acidobacteriota bacterium	None	Bacteria	1978231	None	TrEMBL
AF-A0A2V8L375-F1	None	None	unclassified Acidobacteri	Peptidase M64	None	NA	DMG17_13725	NA	0008237 metallopeptidase activity	None	None	IPR032625	IPR019026	IPR024079|IPR038171	None	None	NA-Bacteria	A0A2V8L375	EMBL-CDS:PYS15807.1	1839.01	#FF0E8B	#FF0E8B	NA	Acidobacteriota bacterium.	FALSE	None	None	PF09471|PF16217	Acidobacteriota	None	467	A0A2V8L375	Acidobacteriota bacterium	None	Bacteria	1978231	None	TrEMBL
AF-A0A2V8LR36-F1	None	None	unclassified Acidobacteri	Peptidase M64	None	NA	DMF72_08240	NA	0008237 metallopeptidase activity	None	None	IPR032625	IPR019026	IPR024079|IPR038171	None	None	NA-Bacteria	A0A2V8LR36	EMBL-CDS:PYS23767.1	1846.96	#FF0D8C	#FF0D8C	NA	Acidobacteriota bacterium.	FALSE	None	None	PF09471|PF16217	Acidobacteriota	None	464	A0A2V8LR36	Acidobacteriota bacterium	None	Bacteria	1978231	None	TrEMBL
AF-A0A2V8SNH9-F1	None	None	unclassified Acidobacteri	Peptidase M64	None	NA	DMF50_05065	NA	0008237 metallopeptidase activity	None	None	IPR032625	IPR019026	IPR024079|IPR038171	None	None	NA-Bacteria	A0A2V8SNH9	EMBL-CDS:PYS96307.1	1838.61	#FF0E8B	#FF0E8B	NA	Acidobacteriota bacterium.	FALSE	None	None	PF09471|PF16217	Acidobacteriota	None	494	A0A2V8SNH9	Acidobacteriota bacterium	None	Bacteria	1978231	None	TrEMBL
AF-A0A2V8SXQ6-F1	None	None	unclassified Acidobacteri	Peptidase M64	None	NA	DMF60_16870	NA	0008237 metallopeptidase activity	None	None	IPR032625	IPR019026	IPR024079|IPR038171	None	None	NA-Bacteria	A0A2V8SXQ6	EMBL-CDS:PYT03944.1	1842.7	#FF0E8B	#FF0E8B	NA	Acidobacteriota bacterium.	FALSE	None	None	PF09471|PF16217	Acidobacteriota	None	468	A0A2V8SXQ6	Acidobacteriota bacterium	None	Bacteria	1978231	None	TrEMBL
AF-A0A2V9C1E0-F1	None	None	unclassified Acidobacteri	Peptidase M64	None	NA	DMG29_08910	NA	0008237 metallopeptidase activity	None	None	IPR032625	IPR019026	IPR024079|IPR038171	None	None	NA-Bacteria	A0A2V9C1E0	EMBL-CDS:PYU14730.1	1839.54	#FF0E8B	#FF0E8B	NA	Acidobacteriota bacterium.	FALSE	None	None	PF09471|PF16217	Acidobacteriota	None	442	A0A2V9C1E0	Acidobacteriota bacterium	None	Bacteria	1978231	None	TrEMBL
AF-A0A2V9DHP8-F1	None	None	unclassified Acidobacteri	Peptidase M64	None	NA	DMG28_18480	NA	0008237 metallopeptidase activity	None	None	IPR032625	IPR019026	IPR024079|IPR038171	None	None	NA-Bacteria	A0A2V9DHP8	EMBL-CDS:PYU30527.1	1836.66	#FF0E8A	#FF0E8A	NA	Acidobacteriota bacterium.	FALSE	None	None	PF09471|PF16217	Acidobacteriota	None	483	A0A2V9DHP8	Acidobacteriota bacterium	None	Bacteria	1978231	None	TrEMBL
AF-A0A2V9MPT7-F1	None	None	unclassified Acidobacteri	Peptidase M64	None	NA	DMG94_11530	NA	0008237 metallopeptidase activity	None	None	IPR032625	IPR019026	IPR024079|IPR038171	None	None	NA-Bacteria	A0A2V9MPT7	EMBL-CDS:PYV45802.1	1855.62	#FF0D8D	#FF0D8D	NA	Acidobacteriota bacterium.	FALSE	None	None	PF09471|PF16217	Acidobacteriota	None	448	A0A2V9MPT7	Acidobacteriota bacterium	None	Bacteria	1978231	None	TrEMBL
AF-A0A2V9NXE0-F1	None	None	unclassified Acidobacteri	Peptidase M64	None	NA	DMG98_04435	NA	0008237 metallopeptidase activity	None	None	IPR032625	IPR019026	IPR024079|IPR038171	None	None	NA-Bacteria	A0A2V9NXE0	EMBL-CDS:PYV59901.1	1853.23	#FF0D8D	#FF0D8D	NA	Acidobacteriota bacterium.	FALSE	None	None	PF09471|PF16217	Acidobacteriota	None	466	A0A2V9NXE0	Acidobacteriota bacterium	None	Bacteria	1978231	None	TrEMBL
AF-A0A2V9PCR7-F1	None	None	unclassified Acidobacteri	Peptidase M64	None	NA	DMG95_04745	NA	0008237 metallopeptidase activity	None	None	IPR032625	IPR019026	IPR024079|IPR038171	None	None	NA-Bacteria	A0A2V9PCR7	EMBL-CDS:PYV64308.1	1846.13	#FF0D8C	#FF0D8C	NA	Acidobacteriota bacterium.	FALSE	None	None	PF09471|PF16217	Acidobacteriota	None	465	A0A2V9PCR7	Acidobacteriota bacterium	None	Bacteria	1978231	None	TrEMBL
AF-A0A2V9QKB9-F1	None	None	unclassified Acidobacteri	Peptidase M64	None	NA	DMG96_06765	NA	0008237 metallopeptidase activity	None	None	IPR032625	IPR019026	IPR024079|IPR038171	None	None	NA-Bacteria	A0A2V9QKB9	EMBL-CDS:PYV78644.1	1854.18	#FF0D8D	#FF0D8D	NA	Acidobacteriota bacterium.	FALSE	None	None	PF09471|PF16217	Acidobacteriota	None	488	A0A2V9QKB9	Acidobacteriota bacterium	None	Bacteria	1978231	None	TrEMBL
AF-A0A2V9SHK0-F1	None	None	unclassified Acidobacteri	Peptidase M64	None	NA	DMG86_05825	NA	0008237 metallopeptidase activity	None	None	IPR032625	IPR019026	IPR024079|IPR038171	None	None	NA-Bacteria	A0A2V9SHK0	EMBL-CDS:PYX02801.1	1842.32	#FF0E8B	#FF0E8B	NA	Acidobacteriota bacterium.	FALSE	None	None	PF09471|PF16217	Acidobacteriota	None	464	A0A2V9SHK0	Acidobacteriota bacterium	None	Bacteria	1978231	None	TrEMBL
AF-A0A2V9T3W4-F1	None	None	unclassified Acidobacteri	Peptidase M64	None	NA	DMG84_20375	NA	0008237 metallopeptidase activity	None	None	IPR032625	IPR019026	IPR024079|IPR038171	None	None	NA-Bacteria	A0A2V9T3W4	EMBL-CDS:PYX13029.1	1841.84	#FF0E8B	#FF0E8B	NA	Acidobacteriota bacterium.	FALSE	None	None	PF09471|PF16217	Acidobacteriota	None	464	A0A2V9T3W4	Acidobacteriota bacterium	None	Bacteria	1978231	None	TrEMBL
AF-A0A2V9ZFV6-F1	None	None	unclassified Acidobacteri	Peptidase M64	None	NA	DMG68_01995	NA	0008237 metallopeptidase activity	None	None	IPR032625	IPR019026	IPR024079|IPR038171	None	None	NA-Bacteria	A0A2V9ZFV6	EMBL-CDS:PYX90399.1	1839.31	#FF0E8B	#FF0E8B	NA	Acidobacteriota bacterium.	FALSE	None	None	PF09471|PF16217	Acidobacteriota	None	460	A0A2V9ZFV6	Acidobacteriota bacterium	None	Bacteria	1978231	None	TrEMBL
AF-A0A2V9ZYT1-F1	None	None	unclassified Acidobacteri	Peptidase M64	None	NA	DMG71_01190	NA	0008237 metallopeptidase activity	None	None	IPR032625	IPR019026	IPR024079|IPR038171	None	None	NA-Bacteria	A0A2V9ZYT1	EMBL-CDS:PYX98143.1	1842.67	#FF0E8B	#FF0E8B	NA	Acidobacteriota bacterium.	FALSE	None	None	PF09471|PF16217	Acidobacteriota	None	465	A0A2V9ZYT1	Acidobacteriota bacterium	None	Bacteria	1978231	None	TrEMBL
AF-A0A348V093-F1	None	None	unclassified Acidobacteri	Peptidase M64 N-terminal domain-containing protein	None	NA	DCR87_02125	NA	0008237 metallopeptidase activity	None	None	IPR032625	IPR019026	IPR024079|IPR038171	None	None	NA-Bacteria	A0A348V093	EMBL-CDS:HAR35705.1	1841.97	#FF0E8B	#FF0E8B	NA	Acidobacteriota bacterium.	FALSE	None	None	PF09471|PF16217	Acidobacteriota	None	501	A0A348V093	Acidobacteriota bacterium	None	Bacteria	1978231	None	TrEMBL
AF-A0A348V0W6-F1	None	None	unclassified Acidobacteri	Peptidase M64	None	NA	DCR87_03295	NA	0008237 metallopeptidase activity	None	None	IPR032625	IPR019026	IPR024079|IPR038171	None	None	NA-Bacteria	A0A348V0W6	EMBL-CDS:HAR35928.1	1834.7	#FF0E8A	#FF0E8A	NA	Acidobacteriota bacterium.	FALSE	None	None	PF09471|PF16217	Acidobacteriota	None	493	A0A348V0W6	Acidobacteriota bacterium	None	Bacteria	1978231	None	TrEMBL
None	None	None	unclassified Acidobacteri	Uncharacterized protein	None	NA	DCW97_00550	NA	0008237 metallopeptidase activity	None	None	None	IPR019026	IPR024079	None	None	NA-Bacteria	A0A350D2X4	EMBL-CDS:HAV40890.1	246.35	#6E8043	#6E8043	NA	Acidobacteriota bacterium.	FALSE	None	None	PF09471	Acidobacteriota	None	248	A0A350D2X4	Acidobacteriota bacterium	None	Bacteria	1978231	None	TrEMBL
AF-A0A350D2Y2-F1	None	None	unclassified Acidobacteri	Peptidase M64	None	NA	DCW97_00590	NA	0008237 metallopeptidase activity	None	None	IPR032625	IPR019026	IPR024079|IPR038171	None	None	NA-Bacteria	A0A350D2Y2	EMBL-CDS:HAV40898.1	1836.28	#FF0E8A	#FF0E8A	NA	Acidobacteriota bacterium.	FALSE	None	None	PF09471|PF16217	Acidobacteriota	None	493	A0A350D2Y2	Acidobacteriota bacterium	None	Bacteria	1978231	None	TrEMBL
AF-A0A350D6W0-F1	None	None	unclassified Acidobacteri	Peptidase M64 N-terminal domain-containing protein	None	NA	DCW97_07770	NA	0008237 metallopeptidase activity	None	None	IPR032625	IPR019026	IPR024079|IPR038171	None	None	NA-Bacteria	A0A350D6W0	EMBL-CDS:HAV42276.1	1843.16	#FF0D8C	#FF0D8C	NA	Acidobacteriota bacterium.	FALSE	None	None	PF09471|PF16217	Acidobacteriota	None	506	A0A350D6W0	Acidobacteriota bacterium	None	Bacteria	1978231	None	TrEMBL
AF-A0A355EUD7-F1	None	None	unclassified Acidobacteri	Peptidase M64	None	NA	DD490_05120	NA	0008237 metallopeptidase activity	None	None	IPR032625	IPR019026	IPR024079|IPR038171	None	None	NA-Bacteria	A0A355EUD7	EMBL-CDS:HBL26199.1	1848.13	#FF0D8C	#FF0D8C	NA	Acidobacteriota bacterium.	FALSE	None	None	PF09471|PF16217	Acidobacteriota	None	467	A0A355EUD7	Acidobacteriota bacterium	None	Bacteria	1978231	None	TrEMBL
AF-A0A355F2Y3-F1	None	None	unclassified Acidobacteri	PKD domain-containing protein	None	NA	DD490_21140	NA	0008237 metallopeptidase activity	None	None	None	IPR019026	IPR024079	None	None	NA-Bacteria	A0A355F2Y3	EMBL-CDS:HBL29345.1	42.93	#223E67	#223E67	NA	Acidobacteriota bacterium.	FALSE	None	None	PF09471	Acidobacteriota	None	700	A0A355F2Y3	Acidobacteriota bacterium	None	Bacteria	1978231	None	TrEMBL
AF-A0A3D4FUA7-F1	None	None	unclassified Acidobacteri	Peptidase M64	None	NA	DIU48_04175	NA	0008237 metallopeptidase activity	None	None	IPR032625	IPR019026	IPR024079|IPR038171	None	None	NA-Bacteria	A0A3D4FUA7	EMBL-CDS:HCQ98592.1	1840.04	#FF0E8B	#FF0E8B	NA	Acidobacteriota bacterium.	FALSE	None	None	PF09471|PF16217	Acidobacteriota	None	483	A0A3D4FUA7	Acidobacteriota bacterium	None	Bacteria	1978231	None	TrEMBL
AF-A0A3E0PH44-F1	None	None	unclassified Acidobacteri	Peptidase M64 N-terminal domain-containing protein	None	NA	DWQ43_03015	NA	0008237 metallopeptidase activity	None	None	None	IPR019026	IPR024079|IPR028994	IPR013517	None	NA-Bacteria	A0A3E0PH44	EMBL-CDS:REK15992.1	197.53	#5C704C	#5C704C	NA	Acidobacteriota bacterium.	FALSE	None	None	PF09471|PF13517	Acidobacteriota	None	680	A0A3E0PH44	Acidobacteriota bacterium	None	Bacteria	1978231	None	TrEMBL
AF-A0A3M1QC81-F1	None	None	unclassified Acidobacteri	Peptidase M64	None	NA	D6738_00070	NA	0008237 metallopeptidase activity	None	None	IPR032625	IPR019026	IPR024079|IPR038171	None	None	NA-Bacteria	A0A3M1QC81	EMBL-CDS:RMF77076.1	1852.14	#FF0D8D	#FF0D8D	NA	Acidobacteriota bacterium.	FALSE	None	None	PF09471|PF16217	Acidobacteriota	None	488	A0A3M1QC81	Acidobacteriota bacterium	None	Bacteria	1978231	None	TrEMBL
AF-A0A3M1W079-F1	None	None	unclassified Acidobacteri	Peptidase M64	None	NA	D6718_05190	NA	0008237 metallopeptidase activity	None	None	IPR032625	IPR019026	IPR024079|IPR038171	None	None	NA-Bacteria	A0A3M1W079	EMBL-CDS:RMG46689.1	1848.35	#FF0D8C	#FF0D8C	NA	Acidobacteriota bacterium.	FALSE	None	None	PF09471|PF16217	Acidobacteriota	None	470	A0A3M1W079	Acidobacteriota bacterium	None	Bacteria	1978231	None	TrEMBL
AF-A0A3N5MGE9-F1	None	None	unclassified Acidobacteri	Peptidase M64	None	NA	EHM61_11700	NA	0008237 metallopeptidase activity	None	None	IPR032625	IPR019026	IPR024079|IPR038171	None	None	NA-Bacteria	A0A3N5MGE9	EMBL-CDS:RPI26477.1	1836.74	#FF0E8A	#FF0E8A	NA	Acidobacteriota bacterium.	FALSE	None	None	PF09471|PF16217	Acidobacteriota	None	475	A0A3N5MGE9	Acidobacteriota bacterium	None	Bacteria	1978231	None	TrEMBL
AF-A0A3N5P8V3-F1	None	None	unclassified Acidobacteri	Peptidase M64	None	NA	EHM55_16595	NA	0008237 metallopeptidase activity	None	None	IPR032625	IPR019026	IPR024079|IPR038171	None	None	NA-Bacteria	A0A3N5P8V3	EMBL-CDS:RPI52400.1	1851.12	#FF0D8D	#FF0D8D	NA	Acidobacteriota bacterium.	FALSE	None	None	PF09471|PF16217	Acidobacteriota	None	407	A0A3N5P8V3	Acidobacteriota bacterium	None	Bacteria	1978231	None	TrEMBL
AF-A0A3N5XAU9-F1	None	None	unclassified Acidobacteri	Peptidase M64	None	NA	EHM23_18625	NA	0008237 metallopeptidase activity	None	None	IPR032625	IPR019026	IPR024079|IPR038171	None	None	NA-Bacteria	A0A3N5XAU9	EMBL-CDS:RPJ58047.1	1837.64	#FF0E8B	#FF0E8B	NA	Acidobacteriota bacterium.	FALSE	None	None	PF09471|PF16217	Acidobacteriota	None	475	A0A3N5XAU9	Acidobacteriota bacterium	None	Bacteria	1978231	None	TrEMBL
AF-A0A3N5XT45-F1	None	None	unclassified Acidobacteri	Peptidase M64	None	NA	EHM23_06690	NA	0008237 metallopeptidase activity	None	None	None	IPR019026	IPR024079	None	None	NA-Bacteria	A0A3N5XT45	EMBL-CDS:RPJ61499.1	128.71	#425A58	#425A58	NA	Acidobacteriota bacterium.	FALSE	None	None	PF09471	Acidobacteriota	None	409	A0A3N5XT45	Acidobacteriota bacterium	None	Bacteria	1978231	None	TrEMBL
AF-A0A3N5Y8C2-F1	None	None	unclassified Acidobacteri	Peptidase M64	None	NA	EHM24_16500	NA	0008237 metallopeptidase activity	None	None	IPR032625	IPR019026	IPR024079|IPR038171	None	None	NA-Bacteria	A0A3N5Y8C2	EMBL-CDS:RPJ70122.1	1843.41	#FF0D8C	#FF0D8C	NA	Acidobacteriota bacterium.	FALSE	None	None	PF09471|PF16217	Acidobacteriota	None	485	A0A3N5Y8C2	Acidobacteriota bacterium	None	Bacteria	1978231	None	TrEMBL
AF-A0A3N6BDN4-F1	None	None	unclassified Acidobacteri	Peptidase M64	None	NA	EHM18_09810	NA	0008237 metallopeptidase activity	None	None	IPR032625	IPR019026	IPR024079|IPR038171	None	None	NA-Bacteria	A0A3N6BDN4	EMBL-CDS:RPJ85668.1	1836.67	#FF0E8A	#FF0E8A	NA	Acidobacteriota bacterium.	FALSE	None	None	PF09471|PF16217	Acidobacteriota	None	475	A0A3N6BDN4	Acidobacteriota bacterium	None	Bacteria	1978231	None	TrEMBL
AF-A0A497E9E5-F1	None	None	unclassified Acidobacteri	Peptidase M64 N-terminal domain-containing protein	None	NA	DRJ61_15675	NA	0008237 metallopeptidase activity	None	None	IPR032625	IPR019026	IPR024079|IPR038171	None	None	NA-Bacteria	A0A497E9E5	EMBL-CDS:RLE28847.1	1801.43	#FF1085	#FF1085	NA	Acidobacteriota bacterium.	FALSE	None	None	PF09471|PF16217	Acidobacteriota	None	381	A0A497E9E5	Acidobacteriota bacterium	None	Bacteria	1978231	None	TrEMBL
AF-A0A521SXQ0-F1	None	None	unclassified Acidobacteri	Peptidase M64	None	NA	EPO35_11630	NA	0008237 metallopeptidase activity	None	None	None	IPR019026	IPR024079	None	None	NA-Bacteria	A0A521SXQ0	EMBL-CDS:TAK12161.1	305.65	#849439	#849439	NA	Acidobacteriota bacterium.	FALSE	None	None	PF09471	Acidobacteriota	None	398	A0A521SXQ0	Acidobacteriota bacterium	None	Bacteria	1978231	None	TrEMBL
AF-A0A522MWC1-F1	None	None	unclassified Acidobacteri	Peptidase M64	None	NA	EPN53_01110	NA	0008237 metallopeptidase activity	None	None	IPR032625	IPR019026	IPR024079|IPR038171	None	None	NA-Bacteria	A0A522MWC1	EMBL-CDS:TAM56743.1	1843.98	#FF0D8C	#FF0D8C	NA	Acidobacteriota bacterium.	FALSE	None	None	PF09471|PF16217	Acidobacteriota	None	494	A0A522MWC1	Acidobacteriota bacterium	None	Bacteria	1978231	None	TrEMBL
AF-A0A523DL71-F1	None	None	unclassified Acidobacteri	Peptidase M64	None	NA	E2P06_00320	NA	0008237 metallopeptidase activity	None	None	IPR032625	IPR019026	IPR024079|IPR038171	None	None	NA-Bacteria	A0A523DL71	EMBL-CDS:TDI27675.1	1837.01	#FF0E8A	#FF0E8A	NA	Acidobacteriota bacterium.	FALSE	None	None	PF09471|PF16217	Acidobacteriota	None	484	A0A523DL71	Acidobacteriota bacterium	None	Bacteria	1978231	None	TrEMBL
AF-A0A523DQK8-F1	None	None	unclassified Acidobacteri	Peptidase M64	None	NA	E2P03_04390	NA	0008237 metallopeptidase activity	None	None	IPR032625	IPR019026	IPR024079|IPR038171	None	None	NA-Bacteria	A0A523DQK8	EMBL-CDS:TDI33950.1	1838.98	#FF0E8B	#FF0E8B	NA	Acidobacteriota bacterium.	FALSE	None	None	PF09471|PF16217	Acidobacteriota	None	458	A0A523DQK8	Acidobacteriota bacterium	None	Bacteria	1978231	None	TrEMBL
AF-A0A523E8G5-F1	None	None	unclassified Acidobacteri	Peptidase M64	None	NA	E2P00_05330	NA	0008237 metallopeptidase activity	None	None	IPR032625	IPR019026	IPR024079|IPR038171	None	None	NA-Bacteria	A0A523E8G5	EMBL-CDS:TDI43257.1	1839.08	#FF0E8B	#FF0E8B	NA	Acidobacteriota bacterium.	FALSE	None	None	PF09471|PF16217	Acidobacteriota	None	458	A0A523E8G5	Acidobacteriota bacterium	None	Bacteria	1978231	None	TrEMBL
AF-A0A523EFE5-F1	None	None	unclassified Acidobacteri	Peptidase M64	None	NA	E2P01_08660	NA	0008237 metallopeptidase activity	None	None	IPR032625	IPR019026	IPR024079|IPR038171	None	None	NA-Bacteria	A0A523EFE5	EMBL-CDS:TDI46574.1	1848.01	#FF0D8C	#FF0D8C	NA	Acidobacteriota bacterium.	FALSE	None	None	PF09471|PF16217	Acidobacteriota	None	460	A0A523EFE5	Acidobacteriota bacterium	None	Bacteria	1978231	None	TrEMBL
AF-A0A662DTI3-F1	None	None	unclassified Acidobacteri	Peptidase M64	None	NA	DRJ65_20320	NA	0008237 metallopeptidase activity	None	None	IPR032625	IPR019026	IPR024079|IPR038171	None	None	NA-Bacteria	A0A662DTI3	EMBL-CDS:RLE19383.1	1842.69	#FF0E8B	#FF0E8B	NA	Acidobacteriota bacterium.	FALSE	None	None	PF09471|PF16217	Acidobacteriota	None	485	A0A662DTI3	Acidobacteriota bacterium	None	Bacteria	1978231	None	TrEMBL
AF-A0A662DUM6-F1	None	None	unclassified Acidobacteri	Peptidase M64	None	NA	DRJ08_07665	NA	0008237 metallopeptidase activity	None	None	IPR032625	IPR019026	IPR024079|IPR038171	None	None	NA-Bacteria	A0A662DUM6	EMBL-CDS:RLE19941.1	1846.48	#FF0D8C	#FF0D8C	NA	Acidobacteriota bacterium.	FALSE	None	None	PF09471|PF16217	Acidobacteriota	None	494	A0A662DUM6	Acidobacteriota bacterium	None	Bacteria	1978231	None	TrEMBL
AF-A0A6A0IKV9-F1	None	None	unclassified Acidobacteri	Peptidase M64	None	NA	EDX89_09100	NA	0008237 metallopeptidase activity	None	None	IPR032625	IPR019026	IPR024079|IPR038171	None	None	NA-Bacteria	A0A6A0IKV9	EMBL-CDS:KAA0254662.1	1843.36	#FF0D8C	#FF0D8C	NA	Acidobacteriota bacterium.	FALSE	None	None	PF09471|PF16217	Acidobacteriota	None	481	A0A6A0IKV9	Acidobacteriota bacterium	None	Bacteria	1978231	None	TrEMBL
AF-A0A6B1DNT2-F1	None	None	unclassified Acidobacteri	Peptidase M64	None	NA	None	NA	0008237 metallopeptidase activity	None	None	IPR032625	IPR019026	IPR024079|IPR038171	None	None	NA-Bacteria	A0A6B1DNT2	EMBL-CDS:MYD72471.1|EMBL-CDS:MYJ05669.1	1839.25	#FF0E8B	#FF0E8B	NA	Acidobacteriota bacterium.	FALSE	None	None	PF09471|PF16217	Acidobacteriota	None	493	A0A6B1DNT2	Acidobacteriota bacterium	None	Bacteria	1978231	None	TrEMBL
AF-A0A6L8DTI5-F1	None	None	unclassified Acidobacteri	Peptidase M64	None	NA	F4137_05750	NA	0008237 metallopeptidase activity	None	None	IPR032625	IPR019026	IPR024079|IPR038171	IPR006311	None	NA-Bacteria	A0A6L8DTI5	EMBL-CDS:MYH28353.1	1838.59	#FF0E8B	#FF0E8B	NA	Acidobacteriota bacterium.	FALSE	None	None	PF09471|PF16217	Acidobacteriota	None	501	A0A6L8DTI5	Acidobacteriota bacterium	None	Bacteria	1978231	None	TrEMBL
AF-A0A6N8WNZ0-F1	None	None	unclassified Acidobacteri	Peptidase M64	None	NA	F4Z04_03865	NA	0008237 metallopeptidase activity	None	None	IPR032625	IPR019026	IPR024079|IPR038171	None	None	NA-Bacteria	A0A6N8WNZ0	EMBL-CDS:MXZ70634.1	1839.25	#FF0E8B	#FF0E8B	NA	Acidobacteriota bacterium.	FALSE	None	None	PF09471|PF16217	Acidobacteriota	None	493	A0A6N8WNZ0	Acidobacteriota bacterium	None	Bacteria	1978231	None	TrEMBL
AF-A0A7C5KA89-F1	None	None	unclassified Acidobacteri	Peptidase M64	None	NA	ENL89_01170	NA	0008237 metallopeptidase activity	None	None	IPR032625	IPR019026	IPR024079|IPR038171	None	None	NA-Bacteria	A0A7C5KA89	EMBL-CDS:HHI47466.1	1850.77	#FF0D8D	#FF0D8D	NA	Acidobacteriota bacterium.	FALSE	None	None	PF09471|PF16217	Acidobacteriota	None	482	A0A7C5KA89	Acidobacteriota bacterium	None	Bacteria	1978231	None	TrEMBL
AF-A0A7C5SG31-F1	None	None	unclassified Acidobacteri	Peptidase M64 N-terminal domain-containing protein	None	NA	ENK10_00885	NA	0008237 metallopeptidase activity	None	None	IPR032625	IPR019026	IPR024079|IPR038171	None	None	NA-Bacteria	A0A7C5SG31	EMBL-CDS:HHN73761.1	1857.52	#FF0D8E	#FF0D8E	NA	Acidobacteriota bacterium.	FALSE	None	None	PF09471|PF16217	Acidobacteriota	None	502	A0A7C5SG31	Acidobacteriota bacterium	None	Bacteria	1978231	None	TrEMBL
AF-A0A7C5WHG9-F1	None	None	unclassified Acidobacteri	Fibronectin type-III domain-containing protein	None	NA	ENK10_03775	NA	0008237 metallopeptidase activity	None	None	None	IPR019026	IPR024079	None	None	NA-Bacteria	A0A7C5WHG9	EMBL-CDS:HHN74326.1	282.82	#7B8C3D	#7B8C3D	NA	Acidobacteriota bacterium.	FALSE	None	None	PF09471	Acidobacteriota	None	662	A0A7C5WHG9	Acidobacteriota bacterium	None	Bacteria	1978231	None	TrEMBL
AF-A0A7C7WKC4-F1	None	None	unclassified Acidobacteri	Peptidase M64	None	NA	EYQ83_03970	NA	0008237 metallopeptidase activity	None	None	IPR032625	IPR019026	IPR024079|IPR038171	None	None	NA-Bacteria	A0A7C7WKC4	EMBL-CDS:HIE92056.1	1837.3	#FF0E8B	#FF0E8B	NA	Acidobacteriota bacterium.	FALSE	None	None	PF09471|PF16217	Acidobacteriota	None	468	A0A7C7WKC4	Acidobacteriota bacterium	None	Bacteria	1978231	None	TrEMBL
AF-A0A7V5ZK02-F1	None	None	unclassified Acidobacteri	Peptidase M64	None	NA	ENT03_09885	NA	0008237 metallopeptidase activity	None	None	IPR032625	IPR019026	IPR024079|IPR038171	None	None	NA-Bacteria	A0A7V5ZK02	EMBL-CDS:HHS11347.1	1843.1	#FF0D8C	#FF0D8C	NA	Acidobacteriota bacterium.	FALSE	None	None	PF09471|PF16217	Acidobacteriota	None	489	A0A7V5ZK02	Acidobacteriota bacterium	None	Bacteria	1978231	None	TrEMBL
AF-A0A7V8XS33-F1	None	None	unclassified Acidobacteri	Peptidase M64	None	NA	H0W08_08650	NA	0008237 metallopeptidase activity	None	None	IPR032625	IPR019026	IPR024079|IPR038171	None	None	NA-Bacteria	A0A7V8XS33	EMBL-CDS:MBA2302689.1	1838.97	#FF0E8B	#FF0E8B	NA	Acidobacteriota bacterium.	FALSE	None	None	PF09471|PF16217	Acidobacteriota	None	476	A0A7V8XS33	Acidobacteriota bacterium	None	Bacteria	1978231	None	TrEMBL
AF-A0A7V9SJX2-F1	None	None	unclassified Acidobacteri	Peptidase M64	None	NA	H0U94_10335	NA	0008237 metallopeptidase activity	None	None	IPR032625	IPR019026	IPR024079|IPR038171	None	None	NA-Bacteria	A0A7V9SJX2	EMBL-CDS:MBA2603972.1	1845.52	#FF0D8C	#FF0D8C	NA	Acidobacteriota bacterium.	FALSE	None	None	PF09471|PF16217	Acidobacteriota	None	472	A0A7V9SJX2	Acidobacteriota bacterium	None	Bacteria	1978231	None	TrEMBL
AF-A0A7W1P6K0-F1	None	None	unclassified Acidobacteri	Peptidase	None	NA	H0X67_04645	NA	0008237 metallopeptidase activity	None	None	None	IPR019026	IPR024079	None	None	NA-Bacteria	A0A7W1P6K0	EMBL-CDS:MBA3885006.1	429.74	#B2BC23	#B2BC23	NA	Acidobacteriota bacterium.	FALSE	None	None	PF09471	Acidobacteriota	None	713	A0A7W1P6K0	Acidobacteriota bacterium	None	Bacteria	1978231	None	TrEMBL
AF-A0A7X3U1R9-F1	None	None	unclassified Acidobacteri	Peptidase M64	None	NA	F4Y57_13290	NA	0008237 metallopeptidase activity	None	None	IPR032625	IPR019026	IPR024079|IPR038171	None	None	NA-Bacteria	A0A7X3U1R9	EMBL-CDS:MXY17930.1	1840.24	#FF0E8B	#FF0E8B	NA	Acidobacteriota bacterium.	FALSE	None	None	PF09471|PF16217	Acidobacteriota	None	488	A0A7X3U1R9	Acidobacteriota bacterium	None	Bacteria	1978231	None	TrEMBL
AF-A0A7X4HVF6-F1	None	None	unclassified Acidobacteri	Peptidase M64	None	NA	F4X11_06265	NA	0008237 metallopeptidase activity	None	None	IPR032625	IPR019026	IPR024079|IPR038171	IPR006311	None	NA-Bacteria	A0A7X4HVF6	EMBL-CDS:MYN64619.1	1838.47	#FF0E8B	#FF0E8B	NA	Acidobacteriota bacterium.	FALSE	None	None	PF09471|PF16217	Acidobacteriota	None	501	A0A7X4HVF6	Acidobacteriota bacterium	None	Bacteria	1978231	None	TrEMBL
AF-A0A7X4JVC1-F1	None	None	unclassified Acidobacteri	Peptidase M64	None	NA	F4018_11220	NA	0008237 metallopeptidase activity	None	None	IPR032625	IPR019026	IPR024079|IPR038171	IPR006311	None	NA-Bacteria	A0A7X4JVC1	EMBL-CDS:MYK88848.1	1837.07	#FF0E8A	#FF0E8A	NA	Acidobacteriota bacterium.	FALSE	None	None	PF09471|PF16217	Acidobacteriota	None	501	A0A7X4JVC1	Acidobacteriota bacterium	None	Bacteria	1978231	None	TrEMBL
AF-A0A7X5VMX0-F1	None	None	unclassified Acidobacteri	Peptidase M64	None	NA	GTO30_08770	NA	0008237 metallopeptidase activity	None	None	IPR032625	IPR019026	IPR024079|IPR038171	None	None	NA-Bacteria	A0A7X5VMX0	EMBL-CDS:NIM61730.1	1838.82	#FF0E8B	#FF0E8B	NA	Acidobacteriota bacterium.	FALSE	None	None	PF09471|PF16217	Acidobacteriota	None	470	A0A7X5VMX0	Acidobacteriota bacterium	None	Bacteria	1978231	None	TrEMBL
AF-A0A7X7ZJA5-F1	None	None	unclassified Acidobacteri	Peptidase M64 N-terminal domain-containing protein	None	NA	GX465_07740	NA	0008237 metallopeptidase activity	None	None	IPR032625	IPR019026	IPR024079|IPR038171	None	None	NA-Bacteria	A0A7X7ZJA5	EMBL-CDS:NLH76913.1	1848.47	#FF0D8C	#FF0D8C	NA	Acidobacteriota bacterium.	FALSE	None	None	PF09471|PF16217	Acidobacteriota	None	500	A0A7X7ZJA5	Acidobacteriota bacterium	None	Bacteria	1978231	None	TrEMBL
AF-A0A7X8AK21-F1	None	None	unclassified Acidobacteri	Peptidase M64	None	NA	GX414_02465	NA	0008237 metallopeptidase activity	None	None	IPR032625	IPR019026	IPR024079|IPR038171	None	None	NA-Bacteria	A0A7X8AK21	EMBL-CDS:NLI45953.1	1838.78	#FF0E8B	#FF0E8B	NA	Acidobacteriota bacterium.	FALSE	None	None	PF09471|PF16217	Acidobacteriota	None	490	A0A7X8AK21	Acidobacteriota bacterium	None	Bacteria	1978231	None	TrEMBL
AF-A0A7X9FVM4-F1	None	None	unclassified Acidobacteri	Peptidase M64	None	NA	GYA53_00610	NA	0008237 metallopeptidase activity	None	None	None	IPR019026	IPR024079	None	None	NA-Bacteria	A0A7X9FVM4	EMBL-CDS:NMC64629.1	372.12	#9CA92D	#9CA92D	NA	Acidobacteriota bacterium.	FALSE	None	None	PF09471	Acidobacteriota	None	796	A0A7X9FVM4	Acidobacteriota bacterium	None	Bacteria	1978231	None	TrEMBL
AF-A0A7X9FVU6-F1	None	None	unclassified Acidobacteri	Peptidase M64 N-terminal domain-containing protein	None	NA	GYA53_01515	NA	None	None	None	IPR032625	None	IPR038171	None	None	NA-Bacteria	A0A7X9FVU6	EMBL-CDS:NMC64803.1	1817.66	#FF0F87	#FF0F87	NA	Acidobacteriota bacterium.	FALSE	None	None	PF16217	Acidobacteriota	None	181	A0A7X9FVU6	Acidobacteriota bacterium	None	Bacteria	1978231	None	TrEMBL
AF-A0A7X9FXW5-F1	None	None	unclassified Acidobacteri	Peptidase M64	None	NA	GYA53_08510	NA	0008237 metallopeptidase activity	None	None	IPR032625	IPR019026	IPR024079|IPR038171	None	None	NA-Bacteria	A0A7X9FXW5	EMBL-CDS:NMC66166.1	1835.66	#FF0E8A	#FF0E8A	NA	Acidobacteriota bacterium.	FALSE	None	None	PF09471|PF16217	Acidobacteriota	None	489	A0A7X9FXW5	Acidobacteriota bacterium	None	Bacteria	1978231	None	TrEMBL
AF-A0A7X9IM53-F1	None	None	unclassified Acidobacteri	Peptidase M64	None	NA	GYA53_04775	NA	0008237 metallopeptidase activity	None	None	None	IPR019026	IPR024079	None	None	NA-Bacteria	A0A7X9IM53	EMBL-CDS:NMC65440.1	0			NA	Acidobacteriota bacterium.	FALSE	None	None	PF09471	Acidobacteriota	None	57	A0A7X9IM53	Acidobacteriota bacterium	None	Bacteria	1978231	None	TrEMBL
AF-A0A7Y5U3R8-F1	None	None	unclassified Acidobacteri	Peptidase M64	None	NA	HOQ29_15730	NA	0008237 metallopeptidase activity	None	None	IPR032625	IPR019026	IPR024079|IPR038171	None	None	NA-Bacteria	A0A7Y5U3R8	EMBL-CDS:NUR55894.1	1850.43	#FF0D8D	#FF0D8D	NA	Acidobacteriota bacterium.	FALSE	None	None	PF09471|PF16217	Acidobacteriota	None	440	A0A7Y5U3R8	Acidobacteriota bacterium	None	Bacteria	1978231	None	TrEMBL
AF-A0A7Y8LZ93-F1	None	None	unclassified Acidobacteri	IgA Peptidase M64	None	NA	HXY20_02445	NA	0008237 metallopeptidase activity	None	None	IPR032625	IPR019026	IPR024079|IPR038171	None	None	NA-Bacteria	A0A7Y8LZ93	EMBL-CDS:NWG12377.1	1843.57	#FF0D8C	#FF0D8C	NA	Acidobacteriota bacterium.	FALSE	None	None	PF09471|PF16217	Acidobacteriota	None	442	A0A7Y8LZ93	Acidobacteriota bacterium	None	Bacteria	1978231	None	TrEMBL
AF-A0A7Z9W0S3-F1	None	None	unclassified Acidobacteri	Peptidase M64	None	NA	EYO94_01695	NA	0008237 metallopeptidase activity	None	None	IPR032625	IPR019026	IPR024079|IPR038171	None	None	NA-Bacteria	A0A7Z9W0S3	EMBL-CDS:HIC56083.1	1837.31	#FF0E8B	#FF0E8B	NA	Acidobacteriota bacterium.	FALSE	None	None	PF09471|PF16217	Acidobacteriota	None	483	A0A7Z9W0S3	Acidobacteriota bacterium	None	Bacteria	1978231	None	TrEMBL
None	None	None	unclassified Acidobacteri	Peptidase M64	None	NA	HYU52_12670	NA	0008237 metallopeptidase activity	None	None	IPR032625	IPR019026	IPR024079|IPR038171	None	None	NA-Bacteria	A0A931T700	EMBL-CDS:MBI2214492.1	1836.9	#FF0E8A	#FF0E8A	NA	Acidobacteriota bacterium.	FALSE	None	None	PF09471|PF16217	Acidobacteriota	None	476	A0A931T700	Acidobacteriota bacterium	None	Bacteria	1978231	None	TrEMBL
None	None	None	unclassified Acidobacteri	Peptidase M64 N-terminal domain-containing protein	None	NA	HYU53_10660	NA	None	None	None	IPR032625	None	IPR038171	None	None	NA-Bacteria	A0A931XAB5	EMBL-CDS:MBI2221655.1	0			NA	Acidobacteriota bacterium.	FALSE	None	None	PF16217	Acidobacteriota	None	157	A0A931XAB5	Acidobacteriota bacterium	None	Bacteria	1978231	None	TrEMBL
None	None	None	unclassified Acidobacteri	IgA Peptidase M64	None	NA	HY010_02965	NA	0008237 metallopeptidase activity	None	None	IPR032625	IPR019026	IPR024079|IPR038171	None	None	NA-Bacteria	A0A932LK71	EMBL-CDS:MBI3474667.1	1842.48	#FF0E8B	#FF0E8B	NA	Acidobacteriota bacterium.	FALSE	None	None	PF09471|PF16217	Acidobacteriota	None	463	A0A932LK71	Acidobacteriota bacterium	None	Bacteria	1978231	None	TrEMBL
None	None	None	unclassified Acidobacteri	IgA Peptidase M64	None	NA	HY014_13965	NA	0008237 metallopeptidase activity	None	None	IPR032625	IPR019026	IPR024079|IPR038171	None	None	NA-Bacteria	A0A932V355	EMBL-CDS:MBI3489264.1	1838.79	#FF0E8B	#FF0E8B	NA	Acidobacteriota bacterium.	FALSE	None	None	PF09471|PF16217	Acidobacteriota	None	460	A0A932V355	Acidobacteriota bacterium	None	Bacteria	1978231	None	TrEMBL
None	None	None	unclassified Acidobacteri	Peptidase M64	None	NA	JST05_02290	NA	0008237 metallopeptidase activity	None	None	IPR032625	IPR019026	IPR024079|IPR038171	None	None	NA-Bacteria	A0A942GZY4	EMBL-CDS:MBS1766221.1	1851.01	#FF0D8D	#FF0D8D	NA	Acidobacteriota bacterium.	FALSE	None	None	PF09471|PF16217	Acidobacteriota	None	464	A0A942GZY4	Acidobacteriota bacterium	None	Bacteria	1978231	None	TrEMBL
None	None	None	unclassified Acidobacteri	IgA Peptidase M64	None	NA	JO093_07225	NA	0008237 metallopeptidase activity	None	None	IPR032625	IPR019026	IPR024079|IPR038171	None	None	NA-Bacteria	A0A950S866	EMBL-CDS:MBV9185394.1	1847.18	#FF0D8C	#FF0D8C	NA	Acidobacteriota bacterium.	FALSE	None	None	PF09471|PF16217	Acidobacteriota	None	471	A0A950S866	Acidobacteriota bacterium	None	Bacteria	1978231	None	TrEMBL
None	None	None	unclassified Acidobacteri	Peptidase M64	None	NA	JO315_13560	NA	0008237 metallopeptidase activity	None	None	IPR032625	IPR019026	IPR024079|IPR038171	None	None	NA-Bacteria	A0A950ZHR6	EMBL-CDS:MBV9477095.1	1849.91	#FF0D8D	#FF0D8D	NA	Acidobacteriota bacterium.	FALSE	None	None	PF09471|PF16217	Acidobacteriota	None	472	A0A950ZHR6	Acidobacteriota bacterium	None	Bacteria	1978231	None	TrEMBL
None	None	None	unclassified Acidobacteri	Peptidase M64	None	NA	KDC35_07390	NA	0008237 metallopeptidase activity	None	None	IPR032625	IPR019026	IPR024079|IPR038171	None	None	NA-Bacteria	A0A960KG18	EMBL-CDS:MCB1042745.1	1851.37	#FF0D8D	#FF0D8D	NA	Acidobacteriota bacterium.	FALSE	None	None	PF09471|PF16217	Acidobacteriota	None	456	A0A960KG18	Acidobacteriota bacterium	None	Bacteria	1978231	None	TrEMBL
None	None	None	unclassified Acidobacteri	Peptidase M64	None	NA	KDB94_12870	NA	0008237 metallopeptidase activity	None	None	IPR032625	IPR019026	IPR024079|IPR038171	None	None	NA-Bacteria	A0A960P162	EMBL-CDS:MCB1009770.1	1847.63	#FF0D8C	#FF0D8C	NA	Acidobacteriota bacterium.	FALSE	None	None	PF09471|PF16217	Acidobacteriota	None	430	A0A960P162	Acidobacteriota bacterium	None	Bacteria	1978231	None	TrEMBL
None	None	None	unclassified Acidobacteri	Peptidase M64	None	NA	KDD47_14635	NA	0008237 metallopeptidase activity	None	None	IPR032625	IPR019026	IPR024079|IPR038171	None	None	NA-Bacteria	A0A960PPC3	EMBL-CDS:MCB1035061.1	1839.67	#FF0E8B	#FF0E8B	NA	Acidobacteriota bacterium.	FALSE	None	None	PF09471|PF16217	Acidobacteriota	None	468	A0A960PPC3	Acidobacteriota bacterium	None	Bacteria	1978231	None	TrEMBL
None	None	None	unclassified Acidobacteri	IgA Peptidase M64	None	NA	KDC71_02965	NA	0008237 metallopeptidase activity	None	None	IPR032625	IPR019026	IPR024079|IPR038171	None	None	NA-Bacteria	A0A960Q384	EMBL-CDS:MCB1049535.1	1839.45	#FF0E8B	#FF0E8B	NA	Acidobacteriota bacterium.	FALSE	None	None	PF09471|PF16217	Acidobacteriota	None	460	A0A960Q384	Acidobacteriota bacterium	None	Bacteria	1978231	None	TrEMBL
None	None	None	unclassified Acidobacteri	Peptidase M64	None	NA	KDD11_21595	NA	0008237 metallopeptidase activity	None	None	None	IPR019026	IPR024079	None	None	NA-Bacteria	A0A960QCJ8	EMBL-CDS:MCB1058102.1	0			NA	Acidobacteriota bacterium.	FALSE	None	None	PF09471	Acidobacteriota	None	34	A0A960QCJ8	Acidobacteriota bacterium	None	Bacteria	1978231	None	TrEMBL
None	None	None	unclassified Acidobacteri	Peptidase M64	None	NA	GX178_05955	NA	0008237 metallopeptidase activity	None	None	IPR032625	IPR019026	IPR024079|IPR038171	None	None	NA-Bacteria	A0A970KS36	EMBL-CDS:NLN11137.1	1851.55	#FF0D8D	#FF0D8D	NA	Acidobacteriota bacterium.	FALSE	None	None	PF09471|PF16217	Acidobacteriota	None	475	A0A970KS36	Acidobacteriota bacterium	None	Bacteria	1978231	None	TrEMBL
None	None	None	unclassified Acidobacteri	Uncharacterized protein	None	NA	EP299_03290	NA	None	None	None	None	IPR019026	None	None	None	NA-Bacteria	A0A976PV55	EMBL-CDS:TNF79206.1	0			NA	Acidobacteriota bacterium.	FALSE	None	None	PF09471	Acidobacteriota	None	77	A0A976PV55	Acidobacteriota bacterium	None	Bacteria	1978231	None	TrEMBL
None	None	None	unclassified Acidobacteri	Peptidase M64	None	NA	HYX75_03295	NA	0008237 metallopeptidase activity	None	None	IPR032625	IPR019026	IPR024079|IPR038171	None	None	NA-Bacteria	A0A9D6FE01	EMBL-CDS:MBI2837311.1	1839.57	#FF0E8B	#FF0E8B	NA	Acidobacteriota bacterium.	FALSE	None	None	PF09471|PF16217	Acidobacteriota	None	481	A0A9D6FE01	Acidobacteriota bacterium	None	Bacteria	1978231	None	TrEMBL
None	None	None	unclassified Acidobacteri	IgA Peptidase M64	None	NA	HZB13_17570	NA	0008237 metallopeptidase activity	None	None	IPR032625	IPR019026	IPR024079|IPR038171	None	None	NA-Bacteria	A0A9D6UUQ7	EMBL-CDS:MBI5086391.1	1840.63	#FF0E8B	#FF0E8B	NA	Acidobacteriota bacterium.	FALSE	None	None	PF09471|PF16217	Acidobacteriota	None	436	A0A9D6UUQ7	Acidobacteriota bacterium	None	Bacteria	1978231	None	TrEMBL
None	None	None	unclassified Acidobacteri	IgA Peptidase M64	None	NA	JOZ96_06935	NA	0008237 metallopeptidase activity	None	None	IPR032625	IPR019026	IPR024079|IPR038171	None	None	NA-Bacteria	A0A9E3CLU8	EMBL-CDS:MBV9924762.1	1840.13	#FF0E8B	#FF0E8B	NA	Acidobacteriota bacterium.	FALSE	None	None	PF09471|PF16217	Acidobacteriota	None	469	A0A9E3CLU8	Acidobacteriota bacterium	None	Bacteria	1978231	None	TrEMBL
None	None	None	unclassified Acidobacteri	DUF4214 domain-containing protein	None	NA	JOZ96_21795	NA	0008237 metallopeptidase activity	None	None	None	IPR019026	IPR024079	None	None	NA-Bacteria	A0A9E3FF08	EMBL-CDS:MBV9927667.1	186.35	#586D4E	#586D4E	NA	Acidobacteriota bacterium.	FALSE	None	None	PF09471	Acidobacteriota	None	643	A0A9E3FF08	Acidobacteriota bacterium	None	Bacteria	1978231	None	TrEMBL
None	None	None	unclassified Acidobacteri	IgA Peptidase M64	None	NA	J4F37_05020	NA	0008237 metallopeptidase activity	None	None	IPR032625	IPR019026	IPR024079|IPR038171	None	None	NA-Bacteria	A0A9E4HR74	EMBL-CDS:MCE2514365.1	1836.32	#FF0E8A	#FF0E8A	NA	Acidobacteriota bacterium.	FALSE	None	None	PF09471|PF16217	Acidobacteriota	None	491	A0A9E4HR74	Acidobacteriota bacterium	None	Bacteria	1978231	None	TrEMBL
None	None	None	unclassified Acidobacteri	IgA Peptidase M64	None	NA	J4G16_01605	NA	0008237 metallopeptidase activity	None	None	IPR032625	IPR019026	IPR024079|IPR038171	None	None	NA-Bacteria	A0A9E4IQW1	EMBL-CDS:MCE2539110.1	1837.41	#FF0E8B	#FF0E8B	NA	Acidobacteriota bacterium.	FALSE	None	None	PF09471|PF16217	Acidobacteriota	None	504	A0A9E4IQW1	Acidobacteriota bacterium	None	Bacteria	1978231	None	TrEMBL
None	None	None	unclassified Acidobacteri	IgA Peptidase M64	None	NA	OES25_04040	NA	0008237 metallopeptidase activity	None	None	IPR032625	IPR019026	IPR024079|IPR038171	None	None	NA-Bacteria	A0AA42Z1Q6	EMBL-CDS:MDH3626808.1	1840.6	#FF0E8B	#FF0E8B	NA	Acidobacteriota bacterium.	FALSE	None	None	PF09471|PF16217	Acidobacteriota	None	461	A0AA42Z1Q6	Acidobacteriota bacterium	None	Bacteria	1978231	None	TrEMBL
None	None	None	unclassified Acidobacteri	M64 family metallopeptidase	None	NA	OES25_12355	NA	0008237 metallopeptidase activity	None	None	None	IPR019026	IPR024079	None	None	NA-Bacteria	A0AA42Z4Q9	EMBL-CDS:MDH3628427.1	0			NA	Acidobacteriota bacterium.	FALSE	None	None	PF09471	Acidobacteriota	None	675	A0AA42Z4Q9	Acidobacteriota bacterium	None	Bacteria	1978231	None	TrEMBL
None	None	None	unclassified Acidobacteri	IgA Peptidase M64	None	NA	OES32_10925	NA	0008237 metallopeptidase activity	None	None	IPR032625	IPR019026	IPR024079|IPR038171	None	None	NA-Bacteria	A0AA43C591	EMBL-CDS:MDH3524089.1	1844.59	#FF0D8C	#FF0D8C	NA	Acidobacteriota bacterium.	FALSE	None	None	PF09471|PF16217	Acidobacteriota	None	482	A0AA43C591	Acidobacteriota bacterium	None	Bacteria	1978231	None	TrEMBL
AF-A0A1M7MNP9-F1	None	None	Actinomycetes	IgA Peptidase M64	None	Streptomycetaceae	SAMN05216499_116104	Actinacidiphila	0008237 metallopeptidase activity	None	None	None	IPR019026	IPR024079	None	None	NA-Bacteria	A0A1M7MNP9	EMBL-CDS:SHM92129.1	73.9	#2E4961	#2E4961	Kitasatosporales	Actinacidiphila paucisporea.	FALSE	None	None	PF09471	Actinomycetota	None	291	A0A1M7MNP9	Actinacidiphila paucisporea	310782.SAMN05216499_116104	Bacteria	310782	None	TrEMBL
AF-A0A543C1G5-F1	None	None	Actinomycetes	IgA peptidase M64	None	Thermomonosporaceae	FB559_8236	Actinoallomurus	0008237 metallopeptidase activity	None	None	None	IPR019026	IPR024079	None	None	NA-Bacteria	A0A543C1G5	EMBL-CDS:TQL90919.1	421.39	#AFB925	#AFB925	Streptosporangiales	Actinoallomurus bryophytorum.	FALSE	None	None	PF09471	Actinomycetota	None	616	A0A543C1G5	Actinoallomurus bryophytorum	None	Bacteria	1490222	None	TrEMBL
AF-A0A543CU70-F1	None	None	Actinomycetes	IgA peptidase M64	None	Thermomonosporaceae	FB559_6369	Actinoallomurus	0008237 metallopeptidase activity	None	None	None	IPR019026	IPR013783|IPR024079	None	None	NA-Bacteria	A0A543CU70	EMBL-CDS:TQM00653.1	450.1	#B9C220	#B9C220	Streptosporangiales	Actinoallomurus bryophytorum.	FALSE	None	None	PF09471	Actinomycetota	None	625	A0A543CU70	Actinoallomurus bryophytorum	None	Bacteria	1490222	None	TrEMBL
None	None	None	Actinomycetes	Peptidase	None	Thermomonosporaceae	Airi01_057180	Actinoallomurus	0008237 metallopeptidase activity	None	None	None	IPR019026	IPR013783|IPR024079	None	None	NA-Bacteria	A0A9W6VTB3	EMBL-CDS:GLY77451.1	438.17	#B5BE22	#B5BE22	Streptosporangiales	Actinoallomurus iriomotensis.	FALSE	None	None	PF09471	Actinomycetota	None	619	A0A9W6VTB3	Actinoallomurus iriomotensis	None	Bacteria	478107	None	TrEMBL
None	None	None	Actinomycetes	Peptidase	None	Thermomonosporaceae	Airi02_097960	Actinoallomurus	0008237 metallopeptidase activity	None	None	None	IPR019026	IPR013783|IPR024079	None	None	NA-Bacteria	A0A9W6W033	EMBL-CDS:GLY91868.1	440.95	#B6BF21	#B6BF21	Streptosporangiales	Actinoallomurus iriomotensis.	FALSE	None	None	PF09471	Actinomycetota	None	619	A0A9W6W033	Actinoallomurus iriomotensis	None	Bacteria	478107	None	TrEMBL
AF-A0A1Q7D4H3-F1	None	None	unclassified Actinomyceto	Peptidase M64 N-terminal domain-containing protein	None	NA	AUI15_16320	NA	0008237 metallopeptidase activity	None	None	None	IPR019026	IPR024079	None	None	NA-Bacteria	A0A1Q7D4H3	GI:1125248194|EMBL-CDS:OLB94891.1	14.33	#18356B	#18356B	NA	Actinobacteria bacterium 13_2_20CM_2_66_6.	FALSE	None	None	PF09471	Actinomycetota	None	593	A0A1Q7D4H3	Actinobacteria bacterium 13_2_20CM_2_66_6	None	Bacteria	1803492	None	TrEMBL
AF-A0A3G5TBG2-F1	None	None	Actinomycetes	Peptidase M64	None	NA	EF847_20490	NA	0008237 metallopeptidase activity	None	None	None	IPR019026	IPR024079	None	None	NA-Bacteria	A0A3G5TBG2	GI:1518923863|EMBL-CDS:AYY14715.1	372.12	#9CA92D	#9CA92D	unclassified Actinomycetes	Actinobacteria bacterium YIM 96077.	FALSE	None	None	PF09471	Actinomycetota	None	903	A0A3G5TBG2	Actinobacteria bacterium YIM 96077	None	Bacteria	2487353	None	TrEMBL
AF-A0A4R2JE31-F1	None	None	Actinomycetes	IgA peptidase M64	None	Pseudonocardiaceae	EV192_108356	Actinocrispum	0008237 metallopeptidase activity	None	None	None	IPR019026	IPR024079	None	None	NA-Bacteria	A0A4R2JE31	EMBL-CDS:TCO55068.1	442.54	#B7C021	#B7C021	Pseudonocardiales	Actinocrispum wychmicini.	FALSE	None	None	PF09471	Actinomycetota	None	710	A0A4R2JE31	Actinocrispum wychmicini	None	Bacteria	1213861	None	TrEMBL
AF-A0A1H0FGA3-F1	None	None	Actinomycetes	IgA Peptidase M64	None	Pseudonocardiaceae	SAMN05192558_101354	Actinokineospora	0008237 metallopeptidase activity	None	None	None	IPR019026	IPR024079	None	None	NA-Bacteria	A0A1H0FGA3	EMBL-CDS:SDN93449.1	69.36	#2C4762	#2C4762	Pseudonocardiales	Actinokineospora alba.	FALSE	None	None	PF09471	Actinomycetota	None	635	A0A1H0FGA3	Actinokineospora alba	504798.SAMN05421871_103516	Bacteria	504798	None	TrEMBL
AF-A0A1H0R387-F1	None	None	Actinomycetes	IgA Peptidase M64	None	Pseudonocardiaceae	SAMN05192558_107275	Actinokineospora	0008237 metallopeptidase activity	None	None	None	IPR019026	IPR024079	None	None	NA-Bacteria	A0A1H0R387	EMBL-CDS:SDP23855.1	464.81	#BFC71D	#BFC71D	Pseudonocardiales	Actinokineospora alba.	FALSE	None	None	PF09471	Actinomycetota	None	406	A0A1H0R387	Actinokineospora alba	504798.SAMN05421871_104274	Bacteria	504798	None	TrEMBL
AF-A0A2S6GCV8-F1	None	None	Actinomycetes	IgA peptidase M64	None	Pseudonocardiaceae	CLV40_1328	Actinokineospora	0008237 metallopeptidase activity	None	None	None	IPR019026	IPR024079	None	None	NA-Bacteria	A0A2S6GCV8	EMBL-CDS:PPK63075.1	513.52	#D1D715	#D1D715	Pseudonocardiales	Actinokineospora auranticolor.	FALSE	None	None	PF09471	Actinomycetota	None	325	A0A2S6GCV8	Actinokineospora auranticolor	None	Bacteria	155976	None	TrEMBL
AF-A0A421BDB5-F1	None	None	Actinomycetes	IgA peptidase M64	None	Pseudonocardiaceae	CLV68_2926	Actinokineospora	0008237 metallopeptidase activity	None	None	None	IPR019026	IPR024079	None	None	NA-Bacteria	A0A421BDB5	EMBL-CDS:RLK62369.1	504.66	#CED416	#CED416	Pseudonocardiales	Actinokineospora cianjurensis.	FALSE	None	None	PF09471	Actinomycetota	None	327	A0A421BDB5	Actinokineospora cianjurensis	None	Bacteria	585224	None	TrEMBL
None	None	None	Actinomycetes	IgA peptidase M64	None	Pseudonocardiaceae	GCM10010171_55070	Actinokineospora	0008237 metallopeptidase activity	None	None	None	IPR019026	IPR024079	None	None	NA-Bacteria	A0A918GRR1	EMBL-CDS:GGS52920.1	496.43	#CBD118	#CBD118	Pseudonocardiales	Actinokineospora fastidiosa.	FALSE	None	None	PF09471	Actinomycetota	None	419	A0A918GRR1	Actinokineospora fastidiosa	None	Bacteria	1816	None	TrEMBL
None	None	None	Actinomycetes	IgA Peptidase M64	None	Pseudonocardiaceae	Aglo03_15430	Actinokineospora	0008237 metallopeptidase activity	None	None	None	IPR019026	IPR024079	None	None	NA-Bacteria	A0A9W6QLE9	EMBL-CDS:GLW90727.1	501.77	#CDD317	#CDD317	Pseudonocardiales	Actinokineospora globicatena.	FALSE	None	None	PF09471	Actinomycetota	None	327	A0A9W6QLE9	Actinokineospora globicatena	None	Bacteria	103729	None	TrEMBL
AF-A0A1H9XSI1-F1	None	None	Actinomycetes	IgA Peptidase M64	None	Pseudonocardiaceae	SAMN04487818_12119	Actinokineospora	0008237 metallopeptidase activity	None	None	None	IPR019026	IPR024079	None	None	NA-Bacteria	A0A1H9XSI1	EMBL-CDS:SES48687.1	502.86	#CDD317	#CDD317	Pseudonocardiales	Actinokineospora terrae.	FALSE	None	None	PF09471	Actinomycetota	None	327	A0A1H9XSI1	Actinokineospora terrae	155974.SAMN04487818_12119	Bacteria	155974	None	TrEMBL
AF-A0A4R4NZ11-F1	None	None	Actinomycetes	Peptidase	None	Thermomonosporaceae	E1284_20110	Actinomadura	0008237 metallopeptidase activity	None	None	None	IPR019026	IPR013783|IPR024079	None	None	NA-Bacteria	A0A4R4NZ11	EMBL-CDS:TDC13490.1	452.27	#BAC320	#BAC320	Streptosporangiales	Actinomadura bangladeshensis.	FALSE	None	None	PF09471	Actinomycetota	None	597	A0A4R4NZ11	Actinomadura bangladeshensis	None	Bacteria	453573	None	TrEMBL
AF-A0A6L9QDS1-F1	None	None	Actinomycetes	Peptidase	None	Thermomonosporaceae	G3I70_07720	Actinomadura	0008237 metallopeptidase activity	None	None	None	IPR019026	IPR013783|IPR024079	None	None	NA-Bacteria	A0A6L9QDS1	EMBL-CDS:NEA22374.1	454.03	#BBC31F	#BBC31F	Streptosporangiales	Actinomadura bangladeshensis.	FALSE	None	None	PF09471	Actinomycetota	None	597	A0A6L9QDS1	Actinomadura bangladeshensis	None	Bacteria	453573	None	TrEMBL
None	None	None	Actinomycetes	Peptidase M64	None	Thermomonosporaceae	J4573_20545	Actinomadura	0008237 metallopeptidase activity	None	None	None	IPR019026	IPR024079	None	None	NA-Bacteria	A0A939PB37	EMBL-CDS:MBO2449502.1	464.62	#BFC71D	#BFC71D	Streptosporangiales	Actinomadura barringtoniae.	FALSE	None	None	PF09471	Actinomycetota	None	591	A0A939PB37	Actinomadura barringtoniae	None	Bacteria	1427535	None	TrEMBL
None	None	None	Actinomycetes	Peptidase M64	None	Thermomonosporaceae	J4573_20570	Actinomadura	0008237 metallopeptidase activity	None	None	None	IPR019026	IPR024079	None	None	NA-Bacteria	A0A939PC70	EMBL-CDS:MBO2449507.1	459.84	#BDC51E	#BDC51E	Streptosporangiales	Actinomadura barringtoniae.	FALSE	None	None	PF09471	Actinomycetota	None	424	A0A939PC70	Actinomadura barringtoniae	None	Bacteria	1427535	None	TrEMBL
AF-A0A7W7IL00-F1	None	None	Actinomycetes	Peptidase	None	Thermomonosporaceae	F4557_007423	Actinomadura	0008237 metallopeptidase activity	None	None	None	IPR019026	IPR024079	None	None	NA-Bacteria	A0A7W7IL00	EMBL-CDS:MBB4779005.1	454.16	#BBC31F	#BBC31F	Streptosporangiales	Actinomadura catellatispora.	FALSE	None	None	PF09471	Actinomycetota	None	593	A0A7W7IL00	Actinomadura catellatispora	None	Bacteria	95160	None	TrEMBL
AF-A0A5D0NXX4-F1	None	None	Actinomycetes	Peptidase	None	Thermomonosporaceae	FXF69_09450	Actinomadura	0008237 metallopeptidase activity	None	None	None	IPR019026	IPR013783|IPR024079	None	None	NA-Bacteria	A0A5D0NXX4	EMBL-CDS:TYB49305.1	435.62	#B4BE22	#B4BE22	Streptosporangiales	Actinomadura chibensis.	FALSE	None	None	PF09471	Actinomycetota	None	621	A0A5D0NXX4	Actinomadura chibensis	1220554.GCA_001552135_08040	Bacteria	392828	None	TrEMBL
AF-A0A7Y9G4K7-F1	None	None	Actinomycetes	Peptidase	None	Thermomonosporaceae	BJ999_000166	Actinomadura	0008237 metallopeptidase activity	None	None	None	IPR019026	IPR024079	None	None	NA-Bacteria	A0A7Y9G4K7	EMBL-CDS:NYE09870.1	432.22	#B3BC23	#B3BC23	Streptosporangiales	Actinomadura citrea.	FALSE	None	None	PF09471	Actinomycetota	None	597	A0A7Y9G4K7	Actinomadura citrea	None	Bacteria	46158	None	TrEMBL
AF-A0A7X0L1L8-F1	None	None	Actinomycetes	Peptidase	None	Thermomonosporaceae	BKA00_005571	Actinomadura	0008237 metallopeptidase activity	None	None	None	IPR019026	IPR024079	None	None	NA-Bacteria	A0A7X0L1L8	EMBL-CDS:MBB6398657.1	422.11	#AFB925	#AFB925	Streptosporangiales	Actinomadura coerulea.	FALSE	None	None	PF09471	Actinomycetota	None	597	A0A7X0L1L8	Actinomadura coerulea	None	Bacteria	46159	None	TrEMBL
AF-A0A4R5AAP5-F1	None	None	Actinomycetes	Peptidase	None	Thermomonosporaceae	E1293_35930	Actinomadura	0008237 metallopeptidase activity	None	None	None	IPR019026	IPR013783|IPR024079	None	None	NA-Bacteria	A0A4R5AAP5	EMBL-CDS:TDD69383.1	452.51	#BAC31F	#BAC31F	Streptosporangiales	Actinomadura darangshiensis.	FALSE	None	None	PF09471	Actinomycetota	None	592	A0A4R5AAP5	Actinomadura darangshiensis	None	Bacteria	705336	None	TrEMBL
AF-A0A5D3FRD9-F1	None	None	Actinomycetes	Peptidase	None	Thermomonosporaceae	FXF68_08925	Actinomadura	0008237 metallopeptidase activity	None	None	None	IPR019026	IPR013783|IPR024079	None	None	NA-Bacteria	A0A5D3FRD9	EMBL-CDS:TYK50622.1	444.88	#B7C121	#B7C121	Streptosporangiales	Actinomadura decatromicini.	FALSE	None	None	PF09471	Actinomycetota	None	605	A0A5D3FRD9	Actinomadura decatromicini	None	Bacteria	2604572	None	TrEMBL
AF-A0A5S4G782-F1	None	None	Actinomycetes	Peptidase	None	Thermomonosporaceae	ETD96_36925	Actinomadura	0008237 metallopeptidase activity	None	None	None	IPR019026	IPR013783|IPR024079	None	None	NA-Bacteria	A0A5S4G782	EMBL-CDS:TMR28732.1	439.39	#B6BF22	#B6BF22	Streptosporangiales	Actinomadura geliboluensis.	FALSE	None	None	PF09471	Actinomycetota	None	596	A0A5S4G782	Actinomadura geliboluensis	None	Bacteria	882440	None	TrEMBL
AF-A0A543INU7-F1	None	None	Actinomycetes	IgA peptidase M64	None	Thermomonosporaceae	FHX41_6059	Actinomadura	0008237 metallopeptidase activity	None	None	None	IPR019026	IPR024079	None	None	NA-Bacteria	A0A543INU7	EMBL-CDS:TQM72263.1	419.97	#AEB825	#AEB825	Streptosporangiales	Actinomadura hallensis.	FALSE	None	None	PF09471	Actinomycetota	None	595	A0A543INU7	Actinomadura hallensis	None	Bacteria	337895	None	TrEMBL
AF-A0A3M2LJR0-F1	None	None	Actinomycetes	Peptidase	None	Thermomonosporaceae	EBO15_34975	Actinomadura	0008237 metallopeptidase activity	None	None	None	IPR019026	IPR013783|IPR024079	None	None	NA-Bacteria	A0A3M2LJR0	EMBL-CDS:RMI37719.1	441.49	#B6C021	#B6C021	Streptosporangiales	Actinomadura harenae.	FALSE	None	None	PF09471	Actinomycetota	None	594	A0A3M2LJR0	Actinomadura harenae	None	Bacteria	2483351	None	TrEMBL
AF-A0A846Z537-F1	None	None	Actinomycetes	Peptidase	None	Thermomonosporaceae	HGB48_16505	Actinomadura	0008237 metallopeptidase activity	None	None	None	IPR019026	IPR024079	None	None	NA-Bacteria	A0A846Z537	GI:1056104506|EMBL-CDS:NKZ05336.1|REFSEQ:WP_067628081.1	449.41	#B9C220	#B9C220	Streptosporangiales	Actinomadura latina.	FALSE	None	None	PF09471	Actinomycetota	None	597	A0A846Z537	Actinomadura latina	None	Bacteria	163603	None	TrEMBL
AF-A0A7K1L0S2-F1	None	None	Actinomycetes	Peptidase	None	Thermomonosporaceae	GNZ18_14790	Actinomadura	0008237 metallopeptidase activity	None	None	None	IPR019026	IPR024079	None	None	NA-Bacteria	A0A7K1L0S2	EMBL-CDS:MUN37865.1	461.29	#BEC61E	#BEC61E	Streptosporangiales	Actinomadura litoris.	FALSE	None	None	PF09471	Actinomycetota	None	599	A0A7K1L0S2	Actinomadura litoris	None	Bacteria	2678616	None	TrEMBL
AF-A0A372JKG8-F1	None	None	Actinomycetes	Peptidase	None	Thermomonosporaceae	DZF91_17140	Actinomadura	0008237 metallopeptidase activity	None	None	None	IPR019026	IPR024079	None	None	NA-Bacteria	A0A372JKG8	EMBL-CDS:RFU40440.1	455.5	#BCC41F	#BCC41F	Streptosporangiales	Actinomadura logoneensis.	FALSE	None	None	PF09471	Actinomycetota	None	578	A0A372JKG8	Actinomadura logoneensis	None	Bacteria	2293572	None	TrEMBL
AF-A0A7Y9JGG8-F1	None	None	Actinomycetes	Peptidase	None	Thermomonosporaceae	BJY14_004245	Actinomadura	0008237 metallopeptidase activity	None	None	None	IPR019026	IPR024079	None	None	NA-Bacteria	A0A7Y9JGG8	EMBL-CDS:NYD48262.1	422.09	#AFB925	#AFB925	Streptosporangiales	Actinomadura luteofluorescens.	FALSE	None	None	PF09471	Actinomycetota	None	597	A0A7Y9JGG8	Actinomadura luteofluorescens	None	Bacteria	46163	None	TrEMBL
AF-A0A1I5WYU4-F1	None	None	Actinomycetes	IgA Peptidase M64	None	Thermomonosporaceae	SAMN04489713_12532	Actinomadura	0008237 metallopeptidase activity	None	None	None	IPR019026	IPR024079	None	None	NA-Bacteria	A0A1I5WYU4	GI:1124796386|EMBL-CDS:SFQ24818.1	427.06	#B1BB24	#B1BB24	Streptosporangiales	Actinomadura madurae.	FALSE	None	None	PF09471	Actinomycetota	None	597	A0A1I5WYU4	Actinomadura madurae	1993.SAMN04489713_12532	Bacteria	1993	None	TrEMBL
AF-A0A238W1I5-F1	None	None	Actinomycetes	IgA Peptidase M64	None	Thermomonosporaceae	SAMN06265355_102626	Actinomadura	0008237 metallopeptidase activity	None	None	None	IPR019026	IPR024079	None	None	NA-Bacteria	A0A238W1I5	EMBL-CDS:SNR40420.1	417.86	#ADB825	#ADB825	Streptosporangiales	Actinomadura mexicana.	FALSE	None	None	PF09471	Actinomycetota	None	597	A0A238W1I5	Actinomadura mexicana	None	Bacteria	134959	None	TrEMBL
AF-A0A239KTY5-F1	None	None	Actinomycetes	IgA Peptidase M64	None	Thermomonosporaceae	SAMN05443665_101975	Actinomadura	0008237 metallopeptidase activity	None	None	None	IPR019026	IPR013783|IPR024079	None	None	NA-Bacteria	A0A239KTY5	EMBL-CDS:SNT20969.1	454.67	#BBC41F	#BBC41F	Streptosporangiales	Actinomadura meyerae.	FALSE	None	None	PF09471	Actinomycetota	None	597	A0A239KTY5	Actinomadura meyerae	None	Bacteria	240840	None	TrEMBL
AF-A0A6L3VMX0-F1	None	None	Actinomycetes	Peptidase	None	Thermomonosporaceae	F9B16_36575	Actinomadura	0008237 metallopeptidase activity	None	None	None	IPR019026	IPR024079	None	None	NA-Bacteria	A0A6L3VMX0	EMBL-CDS:KAB2369620.1	454.75	#BBC41F	#BBC41F	Streptosporangiales	Actinomadura montaniterrae.	FALSE	None	None	PF09471	Actinomycetota	None	596	A0A6L3VMX0	Actinomadura montaniterrae	None	Bacteria	1803903	None	TrEMBL
AF-A0A7W3LLR0-F1	None	None	Actinomycetes	Peptidase	None	Thermomonosporaceae	HNR61_002065	Actinomadura	0008237 metallopeptidase activity	None	None	None	IPR019026	IPR024079	None	None	NA-Bacteria	A0A7W3LLR0	EMBL-CDS:MBA8950452.1	418.26	#ADB825	#ADB825	Streptosporangiales	Actinomadura namibiensis.	FALSE	None	None	PF09471	Actinomycetota	None	592	A0A7W3LLR0	Actinomadura namibiensis	None	Bacteria	182080	None	TrEMBL
AF-A0A495QZA5-F1	None	None	Actinomycetes	IgA peptidase M64	None	Thermomonosporaceae	BZB76_0726	Actinomadura	0008237 metallopeptidase activity	None	None	None	IPR019026	IPR024079	None	None	NA-Bacteria	A0A495QZA5	EMBL-CDS:RKS79274.1	449.47	#B9C220	#B9C220	Streptosporangiales	Actinomadura pelletieri DSM 43383.	FALSE	None	None	PF09471	Actinomycetota	None	596	A0A495QZA5	Actinomadura pelletieri DSM 43383	None	Bacteria	1120940	None	TrEMBL
AF-A0A6I4MAK0-F1	None	None	Actinomycetes	Peptidase	None	Thermomonosporaceae	F8568_013790	Actinomadura	0008237 metallopeptidase activity	None	None	None	IPR019026	IPR024079	None	None	NA-Bacteria	A0A6I4MAK0	EMBL-CDS:MWA01435.1	461.56	#BEC61E	#BEC61E	Streptosporangiales	Actinomadura physcomitrii.	FALSE	None	None	PF09471	Actinomycetota	None	596	A0A6I4MAK0	Actinomadura physcomitrii	None	Bacteria	2650748	None	TrEMBL
AF-A0A4R5C1T2-F1	None	None	Actinomycetes	Peptidase	None	Thermomonosporaceae	E1298_12695	Actinomadura	0008237 metallopeptidase activity	None	None	None	IPR019026	IPR024079	None	None	NA-Bacteria	A0A4R5C1T2	EMBL-CDS:TDD90754.1	446.9	#B8C120	#B8C120	Streptosporangiales	Actinomadura rubrisoli.	FALSE	None	None	PF09471	Actinomycetota	None	597	A0A4R5C1T2	Actinomadura rubrisoli	None	Bacteria	2530368	None	TrEMBL
None	None	None	Actinomycetes	Peptidase	None	Thermomonosporaceae	Arub01_57300	Actinomadura	0008237 metallopeptidase activity	None	None	None	IPR019026	IPR024079	None	None	NA-Bacteria	A0A9W6UZQ8	GI:1056477684|EMBL-CDS:GLW67487.1|REFSEQ:WP_067917901.1	421.19	#AFB925	#AFB925	Streptosporangiales	Actinomadura rubrobrunea.	FALSE	None	None	PF09471	Actinomycetota	None	593	A0A9W6UZQ8	Actinomadura rubrobrunea	None	Bacteria	115335	None	TrEMBL
AF-A0A6H9YFB9-F1	None	None	Actinomycetes	Peptidase	None	Thermomonosporaceae	F8566_29330	Actinomadura	0008237 metallopeptidase activity	None	None	None	IPR019026	IPR024079	None	None	NA-Bacteria	A0A6H9YFB9	EMBL-CDS:KAB2344720.1	444.38	#B7C121	#B7C121	Streptosporangiales	Actinomadura rudentiformis.	FALSE	None	None	PF09471	Actinomycetota	None	606	A0A6H9YFB9	Actinomadura rudentiformis	None	Bacteria	359158	None	TrEMBL
AF-A0A5C4J6X1-F1	None	None	Actinomycetes	Peptidase	None	Thermomonosporaceae	ETD83_24705	Actinomadura	0008237 metallopeptidase activity	None	None	None	IPR019026	IPR024079	None	None	NA-Bacteria	A0A5C4J6X1	EMBL-CDS:TMQ93976.1	417.96	#ADB825	#ADB825	Streptosporangiales	Actinomadura soli.	FALSE	None	None	PF09471	Actinomycetota	None	615	A0A5C4J6X1	Actinomadura soli	None	Bacteria	2508997	None	TrEMBL
AF-A0A5C4J8V6-F1	None	None	Actinomycetes	IgA peptidase M64	None	Thermomonosporaceae	ETD83_25970	Actinomadura	0008237 metallopeptidase activity	None	None	None	IPR019026	IPR024079	None	None	NA-Bacteria	A0A5C4J8V6	EMBL-CDS:TMQ93100.1	511.63	#D0D615	#D0D615	Streptosporangiales	Actinomadura soli.	FALSE	None	None	PF09471	Actinomycetota	None	331	A0A5C4J8V6	Actinomadura soli	None	Bacteria	2508997	None	TrEMBL
AF-A0A4R5E978-F1	None	None	Actinomycetes	Peptidase	None	Thermomonosporaceae	E1289_22235	Actinomadura	0008237 metallopeptidase activity	None	None	None	IPR019026	IPR024079	None	None	NA-Bacteria	A0A4R5E978	EMBL-CDS:TDE28139.1	444.21	#B7C021	#B7C021	Streptosporangiales	Actinomadura sp. 6K520.	FALSE	None	None	PF09471	Actinomycetota	None	593	A0A4R5E978	Actinomadura sp. 6K520	None	Bacteria	2530364	None	TrEMBL
AF-A0A4R4MAN8-F1	None	None	Actinomycetes	Peptidase	None	Thermomonosporaceae	E1266_23855	Actinomadura	0008237 metallopeptidase activity	None	None	None	IPR019026	IPR024079	None	None	NA-Bacteria	A0A4R4MAN8	EMBL-CDS:TDB92508.1	433.29	#B3BD23	#B3BD23	Streptosporangiales	Actinomadura sp. 7K534.	FALSE	None	None	PF09471	Actinomycetota	None	593	A0A4R4MAN8	Actinomadura sp. 7K534	None	Bacteria	2530366	None	TrEMBL
AF-A0A850JAI0-F1	None	None	Actinomycetes	Peptidase	None	Thermomonosporaceae	HUX53_23675	Actinomadura	0008237 metallopeptidase activity	None	None	None	IPR019026	IPR013783|IPR024079	None	None	NA-Bacteria	A0A850JAI0	EMBL-CDS:NVI90205.1	451.77	#BAC320	#BAC320	Streptosporangiales	Actinomadura sp. BRA 177.	FALSE	None	None	PF09471	Actinomycetota	None	597	A0A850JAI0	Actinomadura sp. BRA 177	None	Bacteria	2745202	None	TrEMBL
AF-A0A4R4WPR5-F1	None	None	Actinomycetes	Peptidase	None	Thermomonosporaceae	E1287_41515	Actinomadura	0008237 metallopeptidase activity	None	None	None	IPR019026	IPR024079	None	None	NA-Bacteria	A0A4R4WPR5	EMBL-CDS:TDD20227.1	437.42	#B5BE22	#B5BE22	Streptosporangiales	Actinomadura sp. KC06.	FALSE	None	None	PF09471	Actinomycetota	None	597	A0A4R4WPR5	Actinomadura sp. KC06	None	Bacteria	2530369	None	TrEMBL
AF-A0A4R4XC89-F1	None	None	Actinomycetes	Peptidase M64	None	Thermomonosporaceae	E1287_33370	Actinomadura	0008237 metallopeptidase activity	None	None	None	IPR019026	IPR024079	None	None	NA-Bacteria	A0A4R4XC89	EMBL-CDS:TDD28092.1	509.63	#D0D615	#D0D615	Streptosporangiales	Actinomadura sp. KC06.	FALSE	None	None	PF09471	Actinomycetota	None	332	A0A4R4XC89	Actinomadura sp. KC06	None	Bacteria	2530369	None	TrEMBL
AF-A0A4R4LHE4-F1	None	None	Actinomycetes	Peptidase	None	Thermomonosporaceae	E1264_34960	Actinomadura	0008237 metallopeptidase activity	None	None	None	IPR019026	IPR024079	None	None	NA-Bacteria	A0A4R4LHE4	EMBL-CDS:TDB79846.1	435.71	#B4BE22	#B4BE22	Streptosporangiales	Actinomadura sp. KC216.	FALSE	None	None	PF09471	Actinomycetota	None	601	A0A4R4LHE4	Actinomadura sp. KC216	None	Bacteria	2530370	None	TrEMBL
AF-A0A4R4LZ20-F1	None	None	Actinomycetes	Peptidase M64	None	Thermomonosporaceae	E1264_13140	Actinomadura	0008237 metallopeptidase activity	None	None	None	IPR019026	IPR024079	None	None	NA-Bacteria	A0A4R4LZ20	EMBL-CDS:TDB87927.1	508.83	#CFD516	#CFD516	Streptosporangiales	Actinomadura sp. KC216.	FALSE	None	None	PF09471	Actinomycetota	None	322	A0A4R4LZ20	Actinomadura sp. KC216	None	Bacteria	2530370	None	TrEMBL
AF-A0A7H8LRB6-F1	None	None	Actinomycetes	Peptidase	None	Thermomonosporaceae	HUT06_00080	Actinomadura	0008237 metallopeptidase activity	None	None	None	IPR019026	IPR013783|IPR024079	None	None	NA-Bacteria	A0A7H8LRB6	EMBL-CDS:QKW32632.1	428.66	#B2BB24	#B2BB24	Streptosporangiales	Actinomadura sp. NAK00032.	FALSE	None	None	PF09471	Actinomycetota	None	596	A0A7H8LRB6	Actinomadura sp. NAK00032	None	Bacteria	2742128	None	TrEMBL
AF-A0A429DVG1-F1	None	None	Actinomycetes	Peptidase	None	Thermomonosporaceae	DMH08_39090	Actinomadura	0008237 metallopeptidase activity	None	None	None	IPR019026	IPR013783|IPR024079	None	None	NA-Bacteria	A0A429DVG1	EMBL-CDS:RSN41070.1	452.64	#BAC31F	#BAC31F	Streptosporangiales	Actinomadura sp. WAC 06369.	FALSE	None	None	PF09471	Actinomycetota	None	582	A0A429DVG1	Actinomadura sp. WAC 06369	None	Bacteria	2203193	None	TrEMBL
AF-A0A372GP93-F1	None	None	Actinomycetes	Peptidase	None	Thermomonosporaceae	D0T12_01560	Actinomadura	0008237 metallopeptidase activity	None	None	None	IPR019026	IPR024079	None	None	NA-Bacteria	A0A372GP93	EMBL-CDS:RFS86972.1	452.63	#BAC31F	#BAC31F	Streptosporangiales	Actinomadura spongiicola.	FALSE	None	None	PF09471	Actinomycetota	None	597	A0A372GP93	Actinomadura spongiicola	None	Bacteria	2303421	None	TrEMBL
AF-A0A5D0UAD5-F1	None	None	Actinomycetes	Peptidase	None	Thermomonosporaceae	FXF65_13115	Actinomadura	0008237 metallopeptidase activity	None	None	None	IPR019026	IPR013783|IPR024079	None	None	NA-Bacteria	A0A5D0UAD5	EMBL-CDS:TYC15057.1	441.34	#B6C021	#B6C021	Streptosporangiales	Actinomadura syzygii.	FALSE	None	None	PF09471	Actinomycetota	None	608	A0A5D0UAD5	Actinomadura syzygii	None	Bacteria	1427538	None	TrEMBL
AF-A0A7D4APT9-F1	None	None	Actinomycetes	Peptidase	None	Thermomonosporaceae	ACTIVE_5351	Actinomadura	0008237 metallopeptidase activity	None	None	None	IPR019026	IPR024079	None	None	NA-Bacteria	A0A7D4APT9	EMBL-CDS:QKG23708.1	457.78	#BCC51F	#BCC51F	Streptosporangiales	Actinomadura verrucosospora.	FALSE	None	None	PF09471	Actinomycetota	None	596	A0A7D4APT9	Actinomadura verrucosospora	None	Bacteria	46165	None	TrEMBL
None	None	None	Actinomycetes	Peptidase	None	Thermomonosporaceae	IW256_006358	Actinomadura	0008237 metallopeptidase activity	None	None	None	IPR019026	IPR024079	None	None	NA-Bacteria	A0A931DLL2	EMBL-CDS:MBG6092245.1	451.52	#BAC320	#BAC320	Streptosporangiales	Actinomadura viridis.	FALSE	None	None	PF09471	Actinomycetota	None	611	A0A931DLL2	Actinomadura viridis	None	Bacteria	58110	None	TrEMBL
AF-A0A7K0X3W0-F1	None	None	Actinomycetes	Peptidase M64	None	NA	F2693_15715	NA	0008237 metallopeptidase activity	None	None	None	IPR019026	IPR024079	None	None	NA-Bacteria	A0A7K0X3W0	EMBL-CDS:MSY86147.1	35.59	#203C68	#203C68	unclassified Actinomycetes	Actinomycetes bacterium.	FALSE	None	None	PF09471	Actinomycetota	None	669	A0A7K0X3W0	Actinomycetes bacterium	None	Bacteria	1883427	None	TrEMBL
AF-A0A7W7PZU0-F1	None	None	Actinomycetes	IgA peptidase M64	None	Pseudonocardiaceae	FHR82_000582	Actinophytocola	0008237 metallopeptidase activity	None	None	None	IPR019026	IPR024079	None	None	NA-Bacteria	A0A7W7PZU0	EMBL-CDS:MBB4904372.1	398.35	#A6B129	#A6B129	Pseudonocardiales	Actinophytocola algeriensis.	FALSE	None	None	PF09471	Actinomycetota	None	743	A0A7W7PZU0	Actinophytocola algeriensis	None	Bacteria	1768010	None	TrEMBL
AF-A0A4R7VQS6-F1	None	None	Actinomycetes	IgA peptidase M64	None	Pseudonocardiaceae	CLV71_105244	Actinophytocola	0008237 metallopeptidase activity	None	None	None	IPR019026	IPR024079	None	None	NA-Bacteria	A0A4R7VQS6	EMBL-CDS:TDV52113.1	405.77	#A9B428	#A9B428	Pseudonocardiales	Actinophytocola oryzae.	FALSE	None	None	PF09471	Actinomycetota	None	744	A0A4R7VQS6	Actinophytocola oryzae	None	Bacteria	502181	None	TrEMBL
AF-A0A1Q8CSY8-F1	None	None	Actinomycetes	Peptidase	None	Pseudonocardiaceae	BU204_10845	Actinophytocola	0008237 metallopeptidase activity	None	None	None	IPR019026	IPR024079	None	None	NA-Bacteria	A0A1Q8CSY8	GI:1125828418|GI:1125641098|EMBL-CDS:OLF17444.1|REFSEQ:WP_075125495.1	447.54	#B9C120	#B9C120	Pseudonocardiales	Actinophytocola xanthii.	FALSE	None	None	PF09471	Actinomycetota	None	751	A0A1Q8CSY8	Actinophytocola xanthii	1912961.BU204_10845	Bacteria	1912961	None	TrEMBL
AF-A0A285JKU5-F1	None	None	Actinomycetes	IgA Peptidase M64	None	Micromonosporaceae	SAMN05421748_12219	Paractinoplanes	0008237 metallopeptidase activity	None	None	None	IPR019026	IPR024079	None	None	NA-Bacteria	A0A285JKU5	EMBL-CDS:SNY60888.1	0			Micromonosporales	Actinoplanes atraurantiacus.	FALSE	None	None	PF09471	Actinomycetota	None	135	A0A285JKU5	Paractinoplanes atraurantiacus	None	Bacteria	1036182	None	TrEMBL
None	None	None	Actinomycetes	IgA peptidase M64	None	Micromonosporaceae	Aau02nite_33400	Amorphoplanes	0008237 metallopeptidase activity	None	None	None	IPR019026	IPR024079	None	None	NA-Bacteria	A0A919VMB7	EMBL-CDS:GIM68821.1	510.22	#D0D615	#D0D615	Micromonosporales	Actinoplanes auranticolor.	FALSE	None	None	PF09471	Actinomycetota	None	306	A0A919VMB7	Amorphoplanes auranticolor	None	Bacteria	47988	None	TrEMBL
AF-U5W2Z8-F1	None	None	Actinomycetes	IgA peptidase M64	None	Micromonosporaceae	AFR_25640	Amorphoplanes	0008237 metallopeptidase activity	None	None	None	IPR019026	IPR024079	None	afs:AFR_25640	NA-Bacteria	U5W2Z8	GI:556036145|EMBL-CDS:AGZ43392.1	527.17	#D6DB13	#D6DB13	Micromonosporales	Actinoplanes friuliensis DSM 7358.	FALSE	fig|1246995.3.peg.5197	None	PF09471	Actinomycetota	None	311	U5W2Z8	Amorphoplanes friuliensis DSM 7358	1246995.AFR_25640	Bacteria	1246995	None	TrEMBL
AF-A0A7Y0PBH6-F1	None	None	Actinomycetes	Peptidase M64	None	Micromonosporaceae	HH310_14865	Actinoplanes	0008237 metallopeptidase activity	None	None	None	IPR019026	IPR024079	None	None	NA-Bacteria	A0A7Y0PBH6	EMBL-CDS:NMO52469.1	373.5	#9DAA2D	#9DAA2D	Micromonosporales	Actinoplanes sp. TBRC 11911.	FALSE	None	None	PF09471	Actinomycetota	None	848	A0A7Y0PBH6	Actinoplanes sp. TBRC 11911	None	Bacteria	2729386	None	TrEMBL
None	None	None	Actinomycetes	IgA peptidase M64	None	Micromonosporaceae	Afil01_13280	Actinorhabdospora	0008237 metallopeptidase activity	None	None	None	IPR019026	IPR024079	None	None	NA-Bacteria	A0A9W6W8I6	EMBL-CDS:GLZ76521.1	504.84	#CED416	#CED416	Micromonosporales	Actinorhabdospora filicis.	FALSE	None	None	PF09471	Actinomycetota	None	390	A0A9W6W8I6	Actinorhabdospora filicis	None	Bacteria	1785913	None	TrEMBL
AF-C6WNE8-F1	None	None	Actinomycetes	IgA peptidase M64	None	Pseudonocardiaceae	Amir_6715	Actinosynnema	0008237 metallopeptidase activity	None	None	None	IPR019026	IPR024079	None	ami:Amir_6715	NA-Bacteria	C6WNE8	GI:255925001|EMBL-CDS:ACU40512.1	522.42	#D4DA13	#D4DA13	Pseudonocardiales	Actinosynnema mirum (strain ATCC 29888 / DSM 43827 / JCM 3225 / NBRC 14064/ NCIMB 13271 / NRRL B-12336 / IMRU 3971 / 101)	FALSE	None	None	PF09471	Actinomycetota	None	353	C6WNE8	Actinosynnema mirum DSM 43827	446462.Amir_6715	Bacteria	446462	None	TrEMBL
None	None	None	Actinomycetes	Secreted protein	None	Pseudonocardiaceae	KCV87_22410	Actinosynnema	0008237 metallopeptidase activity	None	None	None	IPR019026	IPR024079	None	None	NA-Bacteria	A0AA45R255	GI:1474604300|EMBL-CDS:QUF02238.1	522.4	#D4DA13	#D4DA13	Pseudonocardiales	Actinosynnema pretiosum subsp. pretiosum.	FALSE	None	None	PF09471	Actinomycetota	None	351	A0AA45R255	Actinosynnema pretiosum subsp. pretiosum	None	Bacteria	103721	None	TrEMBL
AF-A0A290ZF05-F1	None	None	Actinomycetes	Secreted protein	None	Pseudonocardiaceae	CNX65_33095	Actinosynnema	0008237 metallopeptidase activity	None	None	None	IPR019026	IPR024079	None	apre:CNX65_33095	NA-Bacteria	A0A290ZF05	GI:1246358704|EMBL-CDS:ATE57552.1	517.4	#D2D814	#D2D814	Pseudonocardiales	Actinosynnema pretiosum.	FALSE	None	None	PF09471	Actinomycetota	None	349	A0A290ZF05	Actinosynnema pretiosum	None	Bacteria	42197	None	TrEMBL
AF-A0A1V2PH17-F1	None	None	Actinomycetes	Peptidase M64	None	Pseudonocardiaceae	ALI144C_41690	Actinosynnema	0008237 metallopeptidase activity	None	None	None	IPR019026	IPR024079	None	None	NA-Bacteria	A0A1V2PH17	GI:1140157729|GI:1142745171|EMBL-CDS:ONI75247.1	508.06	#CFD516	#CFD516	Pseudonocardiales	Actinosynnema sp. ALI-1.44.	FALSE	None	None	PF09471	Actinomycetota	None	318	A0A1V2PH17	Actinosynnema sp. ALI-1.44	1933779.ALI144C_41690	Bacteria	1933779	None	TrEMBL
AF-A0A1V2QEE6-F1	None	None	Actinomycetes	Peptidase	None	Pseudonocardiaceae	ALI144C_11355	Actinosynnema	0008237 metallopeptidase activity	None	None	None	IPR019026	IPR024079	None	None	NA-Bacteria	A0A1V2QEE6	GI:1140169139|GI:1142739462|EMBL-CDS:ONI86494.1|REFSEQ:WP_076987002.1	452.24	#BAC320	#BAC320	Pseudonocardiales	Actinosynnema sp. ALI-1.44.	FALSE	None	None	PF09471	Actinomycetota	None	606	A0A1V2QEE6	Actinosynnema sp. ALI-1.44	1933779.ALI144C_11355	Bacteria	1933779	None	TrEMBL
None	None	None	Planctomycetia	M64 family metallopeptidase	None	Lacipirellulaceae	NG895_16790	Aeoliella	0008237 metallopeptidase activity	None	None	None	IPR019026	IPR024079|IPR036439	IPR018247	None	NA-Bacteria	A0A9X2FI45	EMBL-CDS:MCO6045571.1	302.77	#839339	#839339	Pirellulales	Aeoliella straminimaris.	FALSE	None	None	PF09471	Planctomycetota	None	475	A0A9X2FI45	Aeoliella straminimaris	None	Bacteria	2954799	None	TrEMBL
AF-K5VXH2-F1	None	None	Agaricomycetes	IgA peptidase M64-domain-containing protein	None	Agaricaceae	AGABI1DRAFT_106739	Agaricus	0008237 metallopeptidase activity	None	None	None	IPR019026	IPR024079	None	abp:AGABI1DRAFT106739	Fungi	K5VXH2	GI:409078802|GI:597981523|EMBL-CDS:EKM79164.1|REFSEQ:XP_007329913.1	393.29	#A4B02A	#A4B02A	Agaricales	Agaricus bisporus var. burnettii (strain JB137-S8 / ATCC MYA-4627 / FGSC10392)	FALSE	None	None	PF09471	Basidiomycota	None	556	K5VXH2	Agaricus bisporus var. burnettii JB137-S8	None	Eukaryota	597362	None	TrEMBL
None	None	None	Agaricomycetes	IgA peptidase M64-domain-containing protein	None	Agaricaceae	Agabi119p4_7776	Agaricus	0008237 metallopeptidase activity	None	None	None	IPR019026	IPR024079	None	None	Fungi	A0A8H7C8D7	EMBL-CDS:KAF7768533.1	394.03	#A5B02A	#A5B02A	Agaricales	Agaricus bisporus var. burnettii.	FALSE	None	None	PF09471	Basidiomycota	None	542	A0A8H7C8D7	Agaricus bisporus var. burnettii	None	Eukaryota	192524	None	TrEMBL
None	None	None	Clostridia	Cell wall anchor protein	None	Lachnospiraceae	LD38_15345	Agathobacter	0008237 metallopeptidase activity	Gastrointestinal tract	Anaerobe	IPR003599|IPR007110|IPR013098|IPR041030|IPR046240	IPR019026	IPR013783|IPR024079|IPR036179	None	None	NA-Bacteria	A0A2U2EDN5	EMBL-CDS:PWE82620.1	75.04	#2F4961	#2F4961	Lachnospirales	Agathobacter rectalis.	FALSE	None	None	PF07679|PF09471|PF18655|PF19789	Bacillota	None	1334	A0A2U2EDN5	Agathobacter rectalis	None	Bacteria	39491	None	TrEMBL
None	None	None	Clostridia	LPXTG cell wall anchor domain-containing protein	None	Lachnospiraceae	None	Agathobacter	0008237 metallopeptidase activity	Gastrointestinal tract	Anaerobe	IPR003599|IPR007110|IPR013098|IPR041030|IPR046240	IPR019026	IPR013783|IPR024079|IPR036179	None	None	NA-Bacteria	A0A395UXP8	EMBL-CDS:RGR54061.1|EMBL-CDS:RGZ92373.1	75.04	#2F4961	#2F4961	Lachnospirales	Agathobacter rectalis.	FALSE	None	None	PF07679|PF09471|PF18655|PF19789	Bacillota	None	1334	A0A395UXP8	Agathobacter rectalis	None	Bacteria	39491	None	TrEMBL
None	None	None	Clostridia	LPXTG cell wall anchor domain-containing protein	None	Lachnospiraceae	DXD13_05425	Agathobacter	0008237 metallopeptidase activity	Gastrointestinal tract	Anaerobe	IPR003599|IPR007110|IPR013098|IPR041030|IPR046240	IPR019026	IPR013783|IPR024079|IPR036179	None	None	NA-Bacteria	A0A3E4M2Y0	EMBL-CDS:RGK43855.1	75.04	#2F4961	#2F4961	Lachnospirales	Agathobacter rectalis.	FALSE	None	None	PF07679|PF09471|PF18655|PF19789	Bacillota	None	1331	A0A3E4M2Y0	Agathobacter rectalis	None	Bacteria	39491	None	TrEMBL
None	None	None	Clostridia	LPXTG cell wall anchor domain-containing protein	None	Lachnospiraceae	DXC13_13815	Agathobacter	0008237 metallopeptidase activity	Gastrointestinal tract	Anaerobe	IPR003599|IPR007110|IPR013098|IPR041030|IPR046240	IPR019026	IPR013783|IPR024079|IPR036179	None	None	NA-Bacteria	A0A3E4WR26	EMBL-CDS:RGM44726.1	75.04	#2F4961	#2F4961	Lachnospirales	Agathobacter rectalis.	FALSE	None	None	PF07679|PF09471|PF18655|PF19789	Bacillota	None	1334	A0A3E4WR26	Agathobacter rectalis	None	Bacteria	39491	None	TrEMBL
None	None	None	Clostridia	LPXTG cell wall anchor domain-containing protein	None	Lachnospiraceae	None	Agathobacter	0008237 metallopeptidase activity	Gastrointestinal tract	Anaerobe	IPR003599|IPR007110|IPR013098|IPR041030|IPR046240	IPR019026	IPR013783|IPR024079|IPR036179	None	None	NA-Bacteria	A0A3E5ALQ9	EMBL-CDS:RGN21415.1|EMBL-CDS:RGW39566.1	75.04	#2F4961	#2F4961	Lachnospirales	Agathobacter rectalis.	FALSE	None	None	PF07679|PF09471|PF18655|PF19789	Bacillota	None	1334	A0A3E5ALQ9	Agathobacter rectalis	None	Bacteria	39491	None	TrEMBL
None	None	None	Clostridia	LPXTG cell wall anchor domain-containing protein	None	Lachnospiraceae	DWX06_10485	Agathobacter	0008237 metallopeptidase activity	Gastrointestinal tract	Anaerobe	IPR003599|IPR007110|IPR013098|IPR041030|IPR046240	IPR019026	IPR013783|IPR024079|IPR036179	None	None	NA-Bacteria	A0A412Q257	EMBL-CDS:RGT80193.1	75.04	#2F4961	#2F4961	Lachnospirales	Agathobacter rectalis.	FALSE	None	None	PF07679|PF09471|PF18655|PF19789	Bacillota	None	1331	A0A412Q257	Agathobacter rectalis	None	Bacteria	39491	None	TrEMBL
None	None	None	Clostridia	LPXTG cell wall anchor domain-containing protein	None	Lachnospiraceae	DWW89_11210	Agathobacter	0008237 metallopeptidase activity	Gastrointestinal tract	Anaerobe	IPR003599|IPR007110|IPR013098|IPR041030|IPR046240	IPR019026	IPR013783|IPR024079|IPR036179	None	None	NA-Bacteria	A0A412RJU4	EMBL-CDS:RGU22596.1	75.04	#2F4961	#2F4961	Lachnospirales	Agathobacter rectalis.	FALSE	None	None	PF07679|PF09471|PF18655|PF19789	Bacillota	None	1334	A0A412RJU4	Agathobacter rectalis	None	Bacteria	39491	None	TrEMBL
None	None	None	Clostridia	Cell wall anchor protein	None	Lachnospiraceae	DWV45_09310	Agathobacter	0008237 metallopeptidase activity	Gastrointestinal tract	Anaerobe	IPR003599|IPR007110|IPR013098|IPR041030|IPR046240	IPR019026	IPR013783|IPR024079|IPR036179	None	None	NA-Bacteria	A0A413DKU0	EMBL-CDS:RGW86808.1	75.04	#2F4961	#2F4961	Lachnospirales	Agathobacter rectalis.	FALSE	None	None	PF07679|PF09471|PF18655|PF19789	Bacillota	None	1334	A0A413DKU0	Agathobacter rectalis	None	Bacteria	39491	None	TrEMBL
None	None	None	Clostridia	LPXTG cell wall anchor domain-containing protein	None	Lachnospiraceae	None	Agathobacter	0008237 metallopeptidase activity	Gastrointestinal tract	Anaerobe	IPR003599|IPR007110|IPR013098|IPR041030|IPR046240	IPR019026	IPR013783|IPR024079|IPR036179	None	None	NA-Bacteria	A0A413QV77	EMBL-CDS:RGZ18661.1|EMBL-CDS:RGZ75874.1|EMBL-CDS:RHA12208.1	75.04	#2F4961	#2F4961	Lachnospirales	Agathobacter rectalis.	FALSE	None	None	PF07679|PF09471|PF18655|PF19789	Bacillota	None	1331	A0A413QV77	Agathobacter rectalis	None	Bacteria	39491	None	TrEMBL
None	None	None	Clostridia	LPXTG cell wall anchor domain-containing protein	None	Lachnospiraceae	DW912_01840	Agathobacter	0008237 metallopeptidase activity	Gastrointestinal tract	Anaerobe	IPR003599|IPR007110|IPR013098|IPR041030|IPR046240	IPR019026	IPR013783|IPR024079|IPR036179	None	None	NA-Bacteria	A0A413U778	EMBL-CDS:RHA93787.1	75.04	#2F4961	#2F4961	Lachnospirales	Agathobacter rectalis.	FALSE	None	None	PF07679|PF09471|PF18655|PF19789	Bacillota	None	1334	A0A413U778	Agathobacter rectalis	None	Bacteria	39491	None	TrEMBL
None	None	None	Clostridia	LPXTG cell wall anchor domain-containing protein	None	Lachnospiraceae	DW848_09495	Agathobacter	0008237 metallopeptidase activity	Gastrointestinal tract	Anaerobe	IPR003599|IPR007110|IPR013098|IPR041030|IPR046240	IPR019026	IPR013783|IPR024079|IPR036179	None	None	NA-Bacteria	A0A414A0T5	EMBL-CDS:RHC38985.1	75.04	#2F4961	#2F4961	Lachnospirales	Agathobacter rectalis.	FALSE	None	None	PF07679|PF09471|PF18655|PF19789	Bacillota	None	1334	A0A414A0T5	Agathobacter rectalis	None	Bacteria	39491	None	TrEMBL
None	None	None	Clostridia	LPXTG cell wall anchor domain-containing protein	None	Lachnospiraceae	None	Agathobacter	0008237 metallopeptidase activity	Gastrointestinal tract	Anaerobe	IPR003599|IPR007110|IPR013098|IPR041030|IPR046240	IPR019026	IPR013783|IPR024079|IPR036179	None	None	NA-Bacteria	A0A414I174	EMBL-CDS:RHD96988.1|EMBL-CDS:RHE29177.1	75.04	#2F4961	#2F4961	Lachnospirales	Agathobacter rectalis.	FALSE	None	None	PF07679|PF09471|PF18655|PF19789	Bacillota	None	1334	A0A414I174	Agathobacter rectalis	None	Bacteria	39491	None	TrEMBL
None	None	None	Clostridia	LPXTG cell wall anchor domain-containing protein	None	Lachnospiraceae	DW172_09055	Agathobacter	0008237 metallopeptidase activity	Gastrointestinal tract	Anaerobe	IPR003599|IPR007110|IPR013098|IPR041030|IPR046240	IPR019026	IPR013783|IPR024079|IPR036179	None	None	NA-Bacteria	A0A414ZKY9	EMBL-CDS:RHI21803.1	75.04	#2F4961	#2F4961	Lachnospirales	Agathobacter rectalis.	FALSE	None	None	PF07679|PF09471|PF18655|PF19789	Bacillota	None	1334	A0A414ZKY9	Agathobacter rectalis	None	Bacteria	39491	None	TrEMBL
None	None	None	Clostridia	Cell wall anchor protein	None	Lachnospiraceae	DW038_03885	Agathobacter	0008237 metallopeptidase activity	Gastrointestinal tract	Anaerobe	IPR003599|IPR007110|IPR013098|IPR041030|IPR046240	IPR019026	IPR013783|IPR024079|IPR036179	None	None	NA-Bacteria	A0A415IHI5	EMBL-CDS:RHL07075.1	75.04	#2F4961	#2F4961	Lachnospirales	Agathobacter rectalis.	FALSE	None	None	PF07679|PF09471|PF18655|PF19789	Bacillota	None	1334	A0A415IHI5	Agathobacter rectalis	None	Bacteria	39491	None	TrEMBL
AF-A0A6I2H2B2-F1	None	None	Myxococcia	Peptidase M64	None	Myxococcaceae	FGE12_29655	Aggregicoccus	0008237 metallopeptidase activity	None	None	IPR032625	IPR019026	IPR024079|IPR038171	None	None	NA-Bacteria	A0A6I2H2B2	EMBL-CDS:MRI92331.1	1844.95	#FF0D8C	#FF0D8C	Myxococcales	Aggregicoccus sp. 17bor-14.	FALSE	None	None	PF09471|PF16217	Myxococcota	None	472	A0A6I2H2B2	Aggregicoccus sp. 17bor-14	None	Bacteria	2583808	None	TrEMBL
None	None	None	Agaricomycetes	IgA peptidase M64-domain-containing protein	None	Strophariaceae	NLJ89_g1540	Agrocybe	0008237 metallopeptidase activity	None	None	None	IPR019026	IPR024079	None	None	Fungi	A0A9W8MZU2	EMBL-CDS:KAJ3515781.1	398.36	#A6B129	#A6B129	Agaricales	Agrocybe chaxingu.	FALSE	None	None	PF09471	Basidiomycota	None	516	A0A9W8MZU2	Agrocybe chaxingu	None	Eukaryota	84603	None	TrEMBL
None	None	None	Agaricomycetes	IgA peptidase M64-domain-containing protein	None	Strophariaceae	D9613_005726	Agrocybe	0008237 metallopeptidase activity	None	None	None	IPR019026	IPR024079	None	None	Fungi	A0A8H4VP72	EMBL-CDS:KAF4617861.1	393.66	#A5B02A	#A5B02A	Agaricales	Agrocybe pediades.	FALSE	None	None	PF09471	Basidiomycota	None	569	A0A8H4VP72	Agrocybe pediades	None	Eukaryota	84607	None	TrEMBL
AF-A0A6I2F8A9-F1	None	None	Actinomycetes	Peptidase	None	Microbacteriaceae	GE115_17640	Agromyces	0008237 metallopeptidase activity	None	None	None	IPR019026	IPR024079	None	None	NA-Bacteria	A0A6I2F8A9	EMBL-CDS:MRG61685.1	463.48	#BEC71D	#BEC71D	Micrococcales	Agromyces agglutinans.	FALSE	None	None	PF09471	Actinomycetota	None	643	A0A6I2F8A9	Agromyces agglutinans	None	Bacteria	2662258	None	TrEMBL
AF-A0A4Q2JL56-F1	None	None	Actinomycetes	Peptidase	None	Microbacteriaceae	ESP57_07790	Agromyces	0008237 metallopeptidase activity	None	None	None	IPR019026	IPR024079	None	None	NA-Bacteria	A0A4Q2JL56	EMBL-CDS:RXZ48871.1	461.06	#BDC61E	#BDC61E	Micrococcales	Agromyces fucosus.	FALSE	None	None	PF09471	Actinomycetota	None	643	A0A4Q2JL56	Agromyces fucosus	None	Bacteria	41985	None	TrEMBL
AF-A0A5C1YD31-F1	None	None	Actinomycetes	Peptidase	None	Microbacteriaceae	FLP10_05695	Agromyces	0008237 metallopeptidase activity	None	None	None	IPR019026	IPR024079	None	ail:FLP10_05695	NA-Bacteria	A0A5C1YD31	EMBL-CDS:QEO13971.1	450.19	#B9C220	#B9C220	Micrococcales	Agromyces intestinalis.	FALSE	None	None	PF09471	Actinomycetota	None	795	A0A5C1YD31	Agromyces intestinalis	None	Bacteria	2592652	None	TrEMBL
AF-A0A5S4UVU7-F1	None	None	Actinomycetes	VCBS repeat-containing protein	None	Microbacteriaceae	FYC51_18785	Agromyces	0008237 metallopeptidase activity	None	None	None	IPR019026	IPR024079|IPR028994	None	None	NA-Bacteria	A0A5S4UVU7	EMBL-CDS:TYL51164.1	35.6	#203C68	#203C68	Micrococcales	Agromyces mariniharenae.	FALSE	None	None	PF09471	Actinomycetota	None	713	A0A5S4UVU7	Agromyces mariniharenae	None	Bacteria	2604423	None	TrEMBL
AF-A0A3M8AFC2-F1	None	None	Actinomycetes	VCBS repeat-containing protein	None	Microbacteriaceae	EDM22_09130	Agromyces	0008237 metallopeptidase activity	None	None	None	IPR019026	IPR024079|IPR028994	None	None	NA-Bacteria	A0A3M8AFC2	EMBL-CDS:RNB49924.1	35.16	#203C68	#203C68	Micrococcales	Agromyces tardus.	FALSE	None	None	PF09471	Actinomycetota	None	750	A0A3M8AFC2	Agromyces tardus	None	Bacteria	2583849	None	TrEMBL
AF-A0A5M7BFI8-F1	None	None	Flavobacteriia	T9SS type A sorting domain-containing protein	None	Flavobacteriaceae	F2B50_04615	Algibacter	0008237 metallopeptidase activity	None	None	IPR026444	IPR019026	IPR024079	None	None	NA-Bacteria	A0A5M7BFI8	EMBL-CDS:KAA5828122.1	274.06	#78893E	#78893E	Flavobacteriales	Algibacter amylolyticus.	FALSE	None	None	PF09471|PF18962	Bacteroidota	None	462	A0A5M7BFI8	Algibacter amylolyticus	None	Bacteria	1608400	None	TrEMBL
AF-A0A090VCB7-F1	None	None	Flavobacteriia	Putative secreted protein	None	Flavobacteriaceae	JCM19300_2493	Algibacter	0008237 metallopeptidase activity	None	None	IPR026444	IPR019026	IPR024079	None	None	NA-Bacteria	A0A090VCB7	GI:755154459|EMBL-CDS:GAL62440.1|REFSEQ:WP_042504318.1	273.22	#78893F	#78893F	Flavobacteriales	Algibacter lectus.	FALSE	None	None	PF09471|PF18962	Bacteroidota	None	477	A0A090VCB7	Algibacter lectus	None	Bacteria	221126	None	TrEMBL
AF-A0A090WUV0-F1	None	None	Flavobacteriia	Secreted protein	None	Flavobacteriaceae	JCM19274_4254	Algibacter	0008237 metallopeptidase activity	None	None	IPR026444	IPR019026	IPR024079	None	None	NA-Bacteria	A0A090WUV0	EMBL-CDS:GAL79169.1	275.98	#798A3E	#798A3E	Flavobacteriales	Algibacter lectus.	FALSE	None	None	PF09471|PF18962	Bacteroidota	None	413	A0A090WUV0	Algibacter lectus	221126.SAMN04489722_108126	Bacteria	221126	None	TrEMBL
AF-A0A4R8M4Y8-F1	None	None	Flavobacteriia	Putative secreted protein (Por secretion system target)	None	Flavobacteriaceae	DFQ06_3505	Algibacter	0008237 metallopeptidase activity	None	None	IPR026444	IPR019026	IPR024079	None	None	NA-Bacteria	A0A4R8M4Y8	EMBL-CDS:TDY60373.1	273.45	#78893F	#78893F	Flavobacteriales	Algibacter lectus.	FALSE	None	None	PF09471|PF18962	Bacteroidota	None	477	A0A4R8M4Y8	Algibacter lectus	None	Bacteria	221126	None	TrEMBL
AF-A0A1M6AGZ3-F1	None	None	Flavobacteriia	Por secretion system C-terminal sorting domain-containing protein	None	Flavobacteriaceae	SAMN05216261_0414	Algibacter	0008237 metallopeptidase activity	None	None	IPR026444	IPR019026	IPR024079	None	None	NA-Bacteria	A0A1M6AGZ3	GI:518216036|EMBL-CDS:SHI35588.1|REFSEQ:WP_019386244.1	263.22	#748640	#748640	Flavobacteriales	Algibacter luteus.	FALSE	None	None	PF09471|PF18962	Bacteroidota	None	462	A0A1M6AGZ3	Algibacter luteus	1178825.SAMN05216261_0414	Bacteria	1178825	None	TrEMBL
AF-A0A2U2X6N3-F1	None	None	Flavobacteriia	Peptidase M64	None	Flavobacteriaceae	DIS18_02390	Algibacter	0008237 metallopeptidase activity	None	None	IPR026444	IPR019026	IPR024079	None	None	NA-Bacteria	A0A2U2X6N3	EMBL-CDS:PWH83422.1	266.76	#768740	#768740	Flavobacteriales	Algibacter marinivivus.	FALSE	None	None	PF09471|PF18962	Bacteroidota	None	464	A0A2U2X6N3	Algibacter marinivivus	None	Bacteria	2100723	None	TrEMBL
None	None	None	Flavobacteriia	Secretion system C-terminal sorting domain-containing protein	None	Flavobacteriaceae	GCM10007028_16130	Algibacter	0008237 metallopeptidase activity	None	None	IPR026444	IPR019026	IPR024079	None	None	NA-Bacteria	A0A918R0G2	EMBL-CDS:GGZ79354.1	272.55	#77893F	#77893F	Flavobacteriales	Algibacter mikhailovii.	FALSE	None	None	PF09471|PF18962	Bacteroidota	None	473	A0A918R0G2	Algibacter mikhailovii	None	Bacteria	425498	None	TrEMBL
AF-A0A1I1MBT4-F1	None	None	Flavobacteriia	Por secretion system C-terminal sorting domain-containing protein	None	Flavobacteriaceae	SAMN04487987_101158	Algibacter	0008237 metallopeptidase activity	None	None	IPR026444	IPR019026	IPR024079	None	None	NA-Bacteria	A0A1I1MBT4	EMBL-CDS:SFC82829.1	273.58	#78893E	#78893E	Flavobacteriales	Algibacter pectinivorans.	FALSE	None	None	PF09471|PF18962	Bacteroidota	None	465	A0A1I1MBT4	Algibacter pectinivorans	870482.SAMN04487987_101158	Bacteria	870482	None	TrEMBL
AF-A0A1I5IU50-F1	None	None	Cytophagia	Por secretion system C-terminal sorting domain-containing protein	None	Cyclobacteriaceae	SAMN04488519_11033	Algoriphagus	0008237 metallopeptidase activity	None	None	IPR000601|IPR022409|IPR026444	IPR019026	IPR013783|IPR024079|IPR035986	None	None	NA-Bacteria	A0A1I5IU50	EMBL-CDS:SFO64048.1	272.11	#77893F	#77893F	Cytophagales	Algoriphagus ornithinivorans.	FALSE	None	None	PF00801|PF09471|PF18962	Bacteroidota	None	606	A0A1I5IU50	Algoriphagus ornithinivorans	226506.SAMN04488519_11033	Bacteria	226506	None	TrEMBL
AF-A0A2D8C379-F1	None	None	Cytophagia	PKD domain-containing protein	None	Cyclobacteriaceae	CL554_05645	Algoriphagus	0008237 metallopeptidase activity	None	None	IPR000601|IPR022409|IPR026444	IPR019026	IPR013783|IPR024079|IPR035986	None	None	NA-Bacteria	A0A2D8C379	EMBL-CDS:MAL12896.1	272.34	#77893F	#77893F	Cytophagales	Algoriphagus sp.	FALSE	None	None	PF00801|PF09471|PF18962	Bacteroidota	None	606	A0A2D8C379	Algoriphagus sp.	None	Bacteria	1872435	None	TrEMBL
AF-A0A545U8W1-F1	None	None	Gammaproteobacteria	Peptidase M64 N-terminal domain-containing protein	None	Pleioneaceae	FLL46_18480	Aliikangiella	0008237 metallopeptidase activity	None	None	IPR032625	IPR019026	IPR024079|IPR038171	None	None	NA-Bacteria	A0A545U8W1	EMBL-CDS:TQV85910.1	1853.14	#FF0D8D	#FF0D8D	Oceanospirillales	Aliikangiella coralliicola.	FALSE	None	None	PF09471|PF16217	Pseudomonadota	None	432	A0A545U8W1	Aliikangiella coralliicola	None	Bacteria	2592383	None	TrEMBL
AF-A0A545THC6-F1	None	None	Gammaproteobacteria	Dystroglycan-type cadherin-like domain-containing protein	None	Pleioneaceae	FLL45_01260	Aliikangiella	0005509 calcium ion binding|0008237 metallopeptidase activity	None	None	None	IPR019026	IPR013783|IPR015919|IPR024079	None	None	NA-Bacteria	A0A545THC6	EMBL-CDS:TQV76615.1	10.37	#16346C	#16346C	Oceanospirillales	Aliikangiella marina.	FALSE	None	None	PF09471	Pseudomonadota	None	588	A0A545THC6	Aliikangiella marina	None	Bacteria	1712262	None	TrEMBL
AF-I3YN90-F1	None	None	Bacteroidia	IgA Peptidase M64	None	Rikenellaceae	Alfi_2171	Alistipes	0008237 metallopeptidase activity	Not Specified	Anaerobe	IPR024361	IPR019026|IPR053211	IPR013783|IPR024079|IPR032675	IPR001611	afd:Alfi_2171	NA-Bacteria	I3YN90	GI:390423952|EMBL-CDS:AFL78458.1	117.31	#3E575A	#3E575A	Bacteroidales	Alistipes finegoldii (strain DSM 17242 / JCM 16770 / CCUG 46020 / CIP107999 / KCTC 15236 / AHN 2437)	FALSE	fig|679935.3.peg.2089	None	PF09471|PF13004|PF13516	Bacteroidota	None	935	I3YN90	Alistipes finegoldii DSM 17242	679935.Alfi_2171	Bacteria	679935	None	TrEMBL
AF-I3YR66-F1	None	None	Bacteroidia	IgA Peptidase M64	None	Rikenellaceae	Alfi_3256	Alistipes	0008237 metallopeptidase activity	Not Specified	Anaerobe	IPR032625	IPR019026	IPR024079|IPR038171	None	afd:Alfi_3256	NA-Bacteria	I3YR66	GI:504589462|GI:390424978|EMBL-CDS:AFL79484.1|REFSEQ:WP_014776564.1	1844.25	#FF0D8C	#FF0D8C	Bacteroidales	Alistipes finegoldii (strain DSM 17242 / JCM 16770 / CCUG 46020 / CIP107999 / KCTC 15236 / AHN 2437)	FALSE	fig|679935.3.peg.3176	None	PF09471|PF16217	Bacteroidota	None	425	I3YR66	Alistipes finegoldii DSM 17242	679935.Alfi_3256	Bacteria	679935	None	TrEMBL
None	None	None	Bacteroidia	Peptidase M64 N-terminal domain-containing protein	None	Rikenellaceae	CE91St16_23880	Alistipes	0008237 metallopeptidase activity	None	None	IPR032625	IPR019026	IPR024079|IPR038171	None	None	NA-Bacteria	A0AA37P0E2	EMBL-CDS:GKI19480.1	1843.1	#FF0D8C	#FF0D8C	Bacteroidales	Alistipes finegoldii.	FALSE	None	None	PF09471|PF16217	Bacteroidota	None	419	A0AA37P0E2	Alistipes finegoldii	None	Bacteria	214856	None	TrEMBL
None	None	None	Bacteroidia	M64 family metallopeptidase	None	Rikenellaceae	RVH17_14840	Alistipes	None	None	None	IPR032625	IPR019026	None	None	None	NA-Bacteria	A0AAE4LP82	EMBL-CDS:MDU0261368.1	1843.96	#FF0D8C	#FF0D8C	Bacteroidales	Alistipes finegoldii.	FALSE	None	None	PF09471|PF16217	Bacteroidota	None	425	A0AAE4LP82	Alistipes finegoldii	None	Bacteria	214856	None	TrEMBL
AF-G5H776-F1	None	None	Bacteroidia	BACON domain-containing protein	None	Rikenellaceae	HMPREF9450_00919	Alistipes	0008237 metallopeptidase activity	Gastrointestinal tract	Anaerobe	IPR024361	IPR019026|IPR053038	IPR013783|IPR024079|IPR032675	IPR001611|IPR003591	None	NA-Bacteria	G5H776	GI:496424878|GI:353348443|EMBL-CDS:EHB92715.1|REFSEQ:WP_009133725.1	135.7	#455C56	#455C56	Bacteroidales	Alistipes indistinctus YIT 12060.	FALSE	fig|742725.3.peg.973	None	PF00560|PF09471|PF13855|PF19190	Bacteroidota	None	701	G5H776	Alistipes indistinctus YIT 12060	742725.HMPREF9450_00919	Bacteria	742725	None	TrEMBL
AF-G5H829-F1	None	None	Bacteroidia	IgA Peptidase M64	None	Rikenellaceae	HMPREF9450_01089	Alistipes	0008237 metallopeptidase activity	Gastrointestinal tract	Anaerobe	None	IPR019026	IPR024079	None	None	NA-Bacteria	G5H829	GI:353348193|GI:496425048|EMBL-CDS:EHB92466.1|REFSEQ:WP_009133895.1	101.13	#38515C	#38515C	Bacteroidales	Alistipes indistinctus YIT 12060.	FALSE	fig|742725.3.peg.1150	None	PF09471	Bacteroidota	None	368	G5H829	Alistipes indistinctus YIT 12060	742725.HMPREF9450_01089	Bacteria	742725	None	TrEMBL
AF-G5H833-F1	None	None	Bacteroidia	Fibronectin type-III domain-containing protein	None	Rikenellaceae	HMPREF9450_01093	Alistipes	0008237 metallopeptidase activity	Gastrointestinal tract	Anaerobe	IPR003961|IPR024361	IPR019026	IPR013783|IPR024079|IPR036116	None	None	NA-Bacteria	G5H833	GI:353348197|GI:496425052|EMBL-CDS:EHB92470.1|REFSEQ:WP_009133899.1	91.4	#344E5E	#344E5E	Bacteroidales	Alistipes indistinctus YIT 12060.	FALSE	fig|742725.3.peg.1154	None	PF09471|PF19190	Bacteroidota	None	578	G5H833	Alistipes indistinctus YIT 12060	742725.HMPREF9450_01093	Bacteria	742725	None	TrEMBL
AF-A0A1Y3QVT2-F1	None	None	Bacteroidia	Peptidase M64	None	Rikenellaceae	B5G41_04770	Alistipes	0008237 metallopeptidase activity	None	None	IPR032625	IPR019026	IPR024079|IPR038171	None	None	NA-Bacteria	A0A1Y3QVT2	GI:1198415269|EMBL-CDS:OUN03783.1	1843.74	#FF0D8C	#FF0D8C	Bacteroidales	Alistipes onderdonkii.	FALSE	None	None	PF09471|PF16217	Bacteroidota	None	425	A0A1Y3QVT2	Alistipes onderdonkii	None	Bacteria	328813	None	TrEMBL
AF-A0A1Y3QXJ6-F1	None	None	Bacteroidia	BACON domain-containing protein	None	Rikenellaceae	B5G41_03470	Alistipes	0008237 metallopeptidase activity|0004674 protein serine/threonine kinase activity	None	None	IPR024361	IPR019026|IPR051716	IPR013783|IPR024079|IPR032675|IPR036249	IPR001611|IPR003591	None	NA-Bacteria	A0A1Y3QXJ6	GI:1198415876|EMBL-CDS:OUN04384.1	133.71	#445C57	#445C57	Bacteroidales	Alistipes onderdonkii.	FALSE	None	None	PF00560|PF09471|PF13004	Bacteroidota	None	1193	A0A1Y3QXJ6	Alistipes onderdonkii	None	Bacteria	328813	None	TrEMBL
AF-A0A5B3GST3-F1	None	None	Bacteroidia	Peptidase M64	None	Rikenellaceae	F2Y10_12905	Alistipes	0008237 metallopeptidase activity	None	None	IPR032625	IPR019026	IPR024079|IPR038171	None	None	NA-Bacteria	A0A5B3GST3	EMBL-CDS:KAA2376506.1	1843.81	#FF0D8C	#FF0D8C	Bacteroidales	Alistipes onderdonkii.	FALSE	None	None	PF09471|PF16217	Bacteroidota	None	425	A0A5B3GST3	Alistipes onderdonkii	None	Bacteria	328813	None	TrEMBL
AF-A0A5B3GU70-F1	None	None	Bacteroidia	BACON domain-containing protein	None	Rikenellaceae	F2Y10_11900	Alistipes	0008237 metallopeptidase activity	None	None	IPR024361	IPR019026|IPR051716	IPR013783|IPR024079|IPR032675|IPR036249	IPR001611|IPR003591	None	NA-Bacteria	A0A5B3GU70	EMBL-CDS:KAA2377067.1	134.12	#445C57	#445C57	Bacteroidales	Alistipes onderdonkii.	FALSE	None	None	PF00560|PF09471|PF13004	Bacteroidota	None	1193	A0A5B3GU70	Alistipes onderdonkii	None	Bacteria	328813	None	TrEMBL
None	None	None	Bacteroidia	Peptidase M64	None	Rikenellaceae	None	Alistipes	0008237 metallopeptidase activity	None	None	IPR032625	IPR019026	IPR024079|IPR038171	None	None	NA-Bacteria	A0A9P3ZJZ8	GI:547931154|EMBL-CDS:KAA2562911.1|EMBL-CDS:MCQ5083323.1|REFSEQ:WP_022333060.1	1844.61	#FF0D8C	#FF0D8C	Bacteroidales	Alistipes onderdonkii.	FALSE	None	None	PF09471|PF16217	Bacteroidota	None	425	A0A9P3ZJZ8	Alistipes onderdonkii	None	Bacteria	328813	None	TrEMBL
AF-A0A359G6V0-F1	None	None	Bacteroidia	Peptidase M64	None	Rikenellaceae	None	Alistipes	0008237 metallopeptidase activity	None	None	IPR032625	IPR019026	IPR024079|IPR038171	None	None	NA-Bacteria	A0A359G6V0	EMBL-CDS:HBX91053.1|EMBL-CDS:HCN14412.1	1841.62	#FF0E8B	#FF0E8B	Bacteroidales	Alistipes sp.	FALSE	None	None	PF09471|PF16217	Bacteroidota	None	427	A0A359G6V0	Alistipes sp.	None	Bacteria	1872444	None	TrEMBL
None	None	None	Bacteroidia	BACON domain-containing protein	None	Rikenellaceae	KHZ60_15115	Alistipes	0008237 metallopeptidase activity	None	None	IPR024361	IPR019026|IPR053211	IPR013783|IPR024079|IPR032675	IPR001611	None	NA-Bacteria	A0A942XWH7	EMBL-CDS:MBS5021360.1	118.44	#3E5759	#3E5759	Bacteroidales	Alistipes sp.	FALSE	None	None	PF09471|PF13004|PF13516	Bacteroidota	None	935	A0A942XWH7	Alistipes sp.	None	Bacteria	1872444	None	TrEMBL
None	None	None	Bacteroidia	BACON domain-containing protein	None	Rikenellaceae	KH850_05690	Alistipes	0008237 metallopeptidase activity	None	None	IPR024361	IPR019026|IPR050994	IPR013783|IPR024079|IPR032675	IPR001611	None	NA-Bacteria	A0A943LVR2	EMBL-CDS:MBS6100072.1	124.67	#415958	#415958	Bacteroidales	Alistipes sp.	FALSE	None	None	PF09471|PF13004|PF13516	Bacteroidota	None	952	A0A943LVR2	Alistipes sp.	None	Bacteria	1872444	None	TrEMBL
None	None	None	Bacteroidia	Peptidase M64	None	Rikenellaceae	J6C60_02740	Alistipes	0008237 metallopeptidase activity	None	None	IPR032625	IPR019026	IPR024079|IPR038171	None	None	NA-Bacteria	A0A9D8RLR4	EMBL-CDS:MBO4993159.1	1845.02	#FF0D8C	#FF0D8C	Bacteroidales	Alistipes sp.	FALSE	None	None	PF09471|PF16217	Bacteroidota	None	430	A0A9D8RLR4	Alistipes sp.	None	Bacteria	1872444	None	TrEMBL
None	None	None	Bacteroidia	Peptidase M64	None	Rikenellaceae	J6R50_03355	Alistipes	0008237 metallopeptidase activity	None	None	IPR032625	IPR019026	IPR024079|IPR038171	None	None	NA-Bacteria	A0A9D8SYL2	EMBL-CDS:MBO5717141.1	1848.64	#FF0D8C	#FF0D8C	Bacteroidales	Alistipes sp.	FALSE	None	None	PF09471|PF16217	Bacteroidota	None	431	A0A9D8SYL2	Alistipes sp.	None	Bacteria	1872444	None	TrEMBL
None	None	None	Bacteroidia	Peptidase M64	None	Rikenellaceae	J6A72_05210	Alistipes	0008237 metallopeptidase activity	None	None	IPR032625	IPR019026	IPR024079|IPR038171	None	None	NA-Bacteria	A0A9D8X9F4	EMBL-CDS:MBO5331762.1	1845.95	#FF0D8C	#FF0D8C	Bacteroidales	Alistipes sp.	FALSE	None	None	PF09471|PF16217	Bacteroidota	None	430	A0A9D8X9F4	Alistipes sp.	None	Bacteria	1872444	None	TrEMBL
None	None	None	Bacteroidia	Peptidase M64	None	Rikenellaceae	J6V19_08030	Alistipes	0008237 metallopeptidase activity	None	None	IPR032625	IPR019026	IPR024079|IPR038171	None	None	NA-Bacteria	A0A9D9CGP9	EMBL-CDS:MBO7243588.1	1849.23	#FF0D8D	#FF0D8D	Bacteroidales	Alistipes sp.	FALSE	None	None	PF09471|PF16217	Bacteroidota	None	427	A0A9D9CGP9	Alistipes sp.	None	Bacteria	1872444	None	TrEMBL
None	None	None	Bacteroidia	Leucine-rich repeat protein	None	Rikenellaceae	J6V19_02870	Alistipes	0008237 metallopeptidase activity	None	None	None	IPR019026|IPR053139	IPR024079|IPR032675	IPR026906	None	NA-Bacteria	A0A9D9CI55	EMBL-CDS:MBO7242586.1	130.17	#435B57	#435B57	Bacteroidales	Alistipes sp.	FALSE	None	None	PF09471|PF13306	Bacteroidota	None	742	A0A9D9CI55	Alistipes sp.	None	Bacteria	1872444	None	TrEMBL
None	None	None	Bacteroidia	Fimbrillin family protein	None	Rikenellaceae	J6V19_02875	Alistipes	0008237 metallopeptidase activity	None	None	IPR024361	IPR019026|IPR025049|IPR053139	IPR013783|IPR024079|IPR032675|IPR042278	IPR026906	None	NA-Bacteria	A0A9D9CI96	EMBL-CDS:MBO7242587.1	130.71	#435B57	#435B57	Bacteroidales	Alistipes sp.	FALSE	None	None	PF09471|PF13149|PF13306	Bacteroidota	None	1184	A0A9D9CI96	Alistipes sp.	None	Bacteria	1872444	None	TrEMBL
None	None	None	Bacteroidia	Leucine-rich repeat protein	None	Rikenellaceae	J6V19_03180	Alistipes	0008237 metallopeptidase activity	None	None	None	IPR019026|IPR025049|IPR053139	IPR024079|IPR032675|IPR042278	IPR026906	None	NA-Bacteria	A0A9D9CID7	EMBL-CDS:MBO7242647.1	129.34	#435A57	#435A57	Bacteroidales	Alistipes sp.	FALSE	None	None	PF09471|PF13149|PF13306	Bacteroidota	None	1221	A0A9D9CID7	Alistipes sp.	None	Bacteria	1872444	None	TrEMBL
None	None	None	Bacteroidia	Leucine-rich repeat protein	None	Rikenellaceae	J6V19_03165	Alistipes	0008237 metallopeptidase activity	None	None	None	IPR019026|IPR025049|IPR053139	IPR013783|IPR024079|IPR032675|IPR042278	IPR026906	None	NA-Bacteria	A0A9D9CJH5	EMBL-CDS:MBO7242644.1	128.33	#425A58	#425A58	Bacteroidales	Alistipes sp.	FALSE	None	None	PF09471|PF13149|PF13306	Bacteroidota	None	1159	A0A9D9CJH5	Alistipes sp.	None	Bacteria	1872444	None	TrEMBL
AF-A0A1Q6ED51-F1	None	None	Bacteroidia	BACON domain-containing protein	None	Rikenellaceae	BHV63_00545	Alistipes	0008237 metallopeptidase activity	None	None	IPR024361	IPR019026|IPR050994	IPR013783|IPR024079|IPR032675	IPR001611	None	NA-Bacteria	A0A1Q6ED51	GI:1124911526|EMBL-CDS:OKY84527.1	128.25	#425A58	#425A58	Bacteroidales	Alistipes sp. 56_11.	FALSE	None	None	PF00560|PF09471|PF13004|PF19190	Bacteroidota	None	875	A0A1Q6ED51	Alistipes sp. 56_11	None	Bacteria	1896968	None	TrEMBL
AF-A0A1Q6G2D6-F1	None	None	Bacteroidia	Peptidase M64	None	Rikenellaceae	BHV65_00125	Alistipes	0008237 metallopeptidase activity	None	None	IPR032625	IPR019026	IPR024079|IPR038171	None	None	NA-Bacteria	A0A1Q6G2D6	GI:1124933438|EMBL-CDS:OKZ05138.1	1843.53	#FF0D8C	#FF0D8C	Bacteroidales	Alistipes sp. 58_9_plus.	FALSE	None	None	PF09471|PF16217	Bacteroidota	None	425	A0A1Q6G2D6	Alistipes sp. 58_9_plus	None	Bacteria	1896970	None	TrEMBL
AF-A0A373ZY02-F1	None	None	Bacteroidia	BACON domain-containing protein	None	Rikenellaceae	DWW03_11380	Alistipes	0008237 metallopeptidase activity	None	None	IPR024361	IPR019026|IPR053211	IPR013783|IPR024079|IPR032675	IPR001611	None	NA-Bacteria	A0A373ZY02	EMBL-CDS:RGH14080.1	118.53	#3E5759	#3E5759	Bacteroidales	Alistipes sp. AF14-19.	FALSE	None	None	PF09471|PF13004|PF13516	Bacteroidota	None	935	A0A373ZY02	Alistipes sp. AF14-19	None	Bacteria	2292910	None	TrEMBL
AF-A0A6N4HAG6-F1	None	None	Bacteroidia	Peptidase M64	None	Rikenellaceae	DW189_02250	Alistipes	0008237 metallopeptidase activity	None	None	IPR032625	IPR019026	IPR024079|IPR038171	None	None	NA-Bacteria	A0A6N4HAG6	EMBL-CDS:RGF08318.1	1844.61	#FF0D8C	#FF0D8C	Bacteroidales	Alistipes sp. AM16-43.	FALSE	None	None	PF09471|PF16217	Bacteroidota	None	425	A0A6N4HAG6	Alistipes sp. AM16-43	None	Bacteria	2292911	None	TrEMBL
AF-A0A1Y3X0L3-F1	None	None	Bacteroidia	BACON domain-containing protein	None	Rikenellaceae	B5G09_01750	Alistipes	0008237 metallopeptidase activity	None	None	IPR024361	IPR019026	IPR013783|IPR024079	None	None	NA-Bacteria	A0A1Y3X0L3	GI:1198492291|EMBL-CDS:OUN79083.1	126.81	#425A58	#425A58	Bacteroidales	Alistipes sp. An54.	FALSE	None	None	PF09471|PF13004	Bacteroidota	None	525	A0A1Y3X0L3	Alistipes sp. An54	None	Bacteria	1965645	None	TrEMBL
AF-R5WRC5-F1	None	None	Bacteroidia	IgA Peptidase M64	None	Rikenellaceae	BN505_01443	Alistipes	0008237 metallopeptidase activity	None	None	IPR024361	IPR019026|IPR052595	IPR013783|IPR024079|IPR032675	IPR001611	None	NA-Bacteria	R5WRC5	EMBL-CDS:CCZ98466.1	128.25	#425A58	#425A58	Bacteroidales	Alistipes sp. CAG:157.	FALSE	None	None	PF00560|PF09471|PF13004|PF19190	Bacteroidota	None	893	R5WRC5	Alistipes sp. CAG:157	None	Bacteria	1262692	None	TrEMBL
AF-R6WV36-F1	None	None	Bacteroidia	EF-hand domain-containing protein	None	Rikenellaceae	BN655_00121	Alistipes	0005509 calcium ion binding|0008237 metallopeptidase activity	None	None	IPR002048|IPR024361|IPR032149	IPR019026|IPR052574	IPR013783|IPR024079|IPR032675	None	None	NA-Bacteria	R6WV36	EMBL-CDS:CDD15188.1	138.63	#465D56	#465D56	Bacteroidales	Alistipes sp. CAG:435.	FALSE	None	None	PF09471|PF13004|PF16378	Bacteroidota	None	926	R6WV36	Alistipes sp. CAG:435	1262695.BN655_00121	Bacteria	1262695	None	TrEMBL
AF-R6X3Z3-F1	None	None	Bacteroidia	Leucine Rich Repeat protein	None	Rikenellaceae	BN655_01156	Alistipes	0008237 metallopeptidase activity	None	None	IPR024361	IPR019026|IPR052574	IPR013783|IPR024079|IPR032675	IPR001611	None	NA-Bacteria	R6X3Z3	EMBL-CDS:CDD18243.1	141.44	#475E55	#475E55	Bacteroidales	Alistipes sp. CAG:435.	FALSE	None	None	PF09471|PF13004	Bacteroidota	None	1030	R6X3Z3	Alistipes sp. CAG:435	1262695.BN655_01156	Bacteria	1262695	None	TrEMBL
AF-R6XGD8-F1	None	None	Bacteroidia	IgA Peptidase M64 family protein	None	Rikenellaceae	BN655_01112	Alistipes	0008237 metallopeptidase activity	None	None	IPR032625	IPR019026	IPR024079|IPR038171	None	None	NA-Bacteria	R6XGD8	EMBL-CDS:CDD18154.1	1854.64	#FF0D8D	#FF0D8D	Bacteroidales	Alistipes sp. CAG:435.	FALSE	None	None	PF09471|PF16217	Bacteroidota	None	414	R6XGD8	Alistipes sp. CAG:435	1262695.BN655_01112	Bacteria	1262695	None	TrEMBL
AF-R6XKM9-F1	None	None	Bacteroidia	DUF4988 domain-containing protein	None	Rikenellaceae	BN655_01880	Alistipes	0008237 metallopeptidase activity	None	None	IPR032149	IPR019026	IPR024079	None	None	NA-Bacteria	R6XKM9	EMBL-CDS:CDD19654.1	141.39	#475E55	#475E55	Bacteroidales	Alistipes sp. CAG:435.	FALSE	None	None	PF09471|PF16378	Bacteroidota	None	759	R6XKM9	Alistipes sp. CAG:435	1262695.BN655_01880	Bacteria	1262695	None	TrEMBL
AF-R5BKK0-F1	None	None	Bacteroidia	Peptidase M64 N-terminal domain-containing protein	None	Rikenellaceae	BN689_00177	Alistipes	0008237 metallopeptidase activity	None	None	IPR032625	IPR019026	IPR024079|IPR038171	None	None	NA-Bacteria	R5BKK0	EMBL-CDS:CCX51991.1	1850.28	#FF0D8D	#FF0D8D	Bacteroidales	Alistipes sp. CAG:514.	FALSE	None	None	PF09471|PF16217	Bacteroidota	None	420	R5BKK0	Alistipes sp. CAG:514	1262696.BN689_00177	Bacteria	1262696	None	TrEMBL
AF-R5IAD6-F1	None	None	Bacteroidia	IgA Peptidase M64 superfamily	None	Rikenellaceae	BN796_00882	Alistipes	0008237 metallopeptidase activity	None	None	IPR032625	IPR019026	IPR024079|IPR038171	None	None	NA-Bacteria	R5IAD6	EMBL-CDS:CCY37324.1	1837.95	#FF0E8B	#FF0E8B	Bacteroidales	Alistipes sp. CAG:831.	FALSE	None	None	PF09471|PF16217	Bacteroidota	None	421	R5IAD6	Alistipes sp. CAG:831	1262698.BN796_00882	Bacteria	1262698	None	TrEMBL
None	None	None	Bacteroidia	BACON domain-containing protein	None	Rikenellaceae	BN3659_01572	Alistipes	0008237 metallopeptidase activity	None	None	IPR024361	IPR019026	IPR013783|IPR024079|IPR032675|IPR036249	IPR001611|IPR003591	None	NA-Bacteria	A0A143XNX8	EMBL-CDS:CVI69580.1	136.58	#455D56	#455D56	Bacteroidales	Alistipes sp. CHKCI003.	FALSE	None	None	PF00560|PF09471|PF13004|PF13855	Bacteroidota	None	1533	A0A143XNX8	Alistipes sp. CHKCI003	1780376.BN3659_01572	Bacteria	1780376	None	TrEMBL
AF-E4MCY8-F1	None	None	Bacteroidia	IgA Peptidase M64	None	Rikenellaceae	HMPREF9720_1225	Alistipes	0008237 metallopeptidase activity	Gastrointestinal tract	Anaerobe	IPR032625	IPR019026	IPR024079|IPR038171	None	None	NA-Bacteria	E4MCY8	GI:497284016|GI:313157759|EMBL-CDS:EFR57170.1|REFSEQ:WP_009598233.1	1843.53	#FF0D8C	#FF0D8C	Bacteroidales	Alistipes sp. HGB5.	FALSE	fig|908612.3.peg.2027	None	PF09471|PF16217	Bacteroidota	None	425	E4MCY8	Alistipes sp. HGB5	None	Bacteria	908612	None	TrEMBL
AF-A0A1H3XKY1-F1	None	None	Gammaproteobacteria	Peptidase M64 N-terminus	None	NA	SAMN04488051_101265	Alkalimonas	0008237 metallopeptidase activity	None	None	IPR032625	IPR019026	IPR024079|IPR038171	None	None	NA-Bacteria	A0A1H3XKY1	EMBL-CDS:SDZ99264.1	1843	#FF0E8B	#FF0E8B	Gammaproteobacteria incertae s	Alkalimonas amylolytica.	FALSE	None	None	PF09471|PF16217	Pseudomonadota	None	438	A0A1H3XKY1	Alkalimonas amylolytica	152573.SAMN04488051_101265	Bacteria	152573	None	TrEMBL
AF-A0A1H3ZM85-F1	None	None	Gammaproteobacteria	IgA peptidase. Metallo peptidase. MEROPS family M64	None	NA	SAMN04488051_102234	Alkalimonas	0008237 metallopeptidase activity	None	None	IPR003961	IPR019026	IPR013783|IPR024079|IPR036116	None	None	NA-Bacteria	A0A1H3ZM85	EMBL-CDS:SEA24312.1	101	#38515C	#38515C	Gammaproteobacteria incertae s	Alkalimonas amylolytica.	FALSE	None	None	PF00041|PF09471	Pseudomonadota	None	591	A0A1H3ZM85	Alkalimonas amylolytica	152573.SAMN04488051_102234	Bacteria	152573	None	TrEMBL
AF-A0A1T5HH10-F1	None	None	Bacteroidia	Peptidase M64 N-terminus	None	Marinilabiliaceae	SAMN03080601_02308	Alkalitalea	0008237 metallopeptidase activity	None	None	IPR032625	IPR019026	IPR024079|IPR038171	None	asx:CDL62_02715	NA-Bacteria	A0A1T5HH10	GI:1208602419|EMBL-CDS:SKC19954.1	1845.96	#FF0D8C	#FF0D8C	Marinilabiliales	Alkalitalea saponilacus.	FALSE	None	None	PF09471|PF16217	Bacteroidota	None	428	A0A1T5HH10	Alkalitalea saponilacus	889453.SAMN03080601_02308	Bacteria	889453	None	TrEMBL
None	None	None	Collembola	Uncharacterized protein	None	Sminthuridae	AFUS01_LOCUS37222	Allacma	None	None	None	None	IPR019026	None	None	None	Metazoa	A0A8J2LS78	EMBL-CDS:CAG7827225.1	393.83	#A5B02A	#A5B02A	Symphypleona	Allacma fusca.	FALSE	None	None	PF09471	Arthropoda	None	576	A0A8J2LS78	Allacma fusca	None	Eukaryota	39272	None	TrEMBL
None	None	None	Collembola	IgA peptidase M64	None	Sminthuridae	AFUS01_LOCUS152	Allacma	None	None	None	None	IPR019026	None	None	None	Metazoa	A0A8J2NFV2	EMBL-CDS:CAG7632539.1	394.64	#A5B029	#A5B029	Symphypleona	Allacma fusca.	FALSE	None	None	PF09471	Arthropoda	None	573	A0A8J2NFV2	Allacma fusca	None	Eukaryota	39272	None	TrEMBL
None	None	None	Collembola	IgA peptidase M64	None	Sminthuridae	AFUS01_LOCUS6998	Allacma	None	None	None	None	IPR019026	None	None	None	Metazoa	A0A8J2NTA9	EMBL-CDS:CAG7717542.1	393.83	#A5B02A	#A5B02A	Symphypleona	Allacma fusca.	FALSE	None	None	PF09471	Arthropoda	None	576	A0A8J2NTA9	Allacma fusca	None	Eukaryota	39272	None	TrEMBL
None	None	None	Collembola	Uncharacterized protein	None	Sminthuridae	AFUS01_LOCUS18139	Allacma	None	None	None	None	IPR019026	None	None	None	Metazoa	A0A8J2NWV7	EMBL-CDS:CAG7729423.1	395.76	#A5B129	#A5B129	Symphypleona	Allacma fusca.	FALSE	None	None	PF09471	Arthropoda	None	258	A0A8J2NWV7	Allacma fusca	None	Eukaryota	39272	None	TrEMBL
None	None	None	Collembola	Uncharacterized protein	None	Sminthuridae	AFUS01_LOCUS42548	Allacma	None	None	None	None	IPR019026	None	None	None	Metazoa	A0A8J2PQT0	EMBL-CDS:CAG7832890.1	393.41	#A5B02A	#A5B02A	Symphypleona	Allacma fusca.	FALSE	None	None	PF09471	Arthropoda	None	586	A0A8J2PQT0	Allacma fusca	None	Eukaryota	39272	None	TrEMBL
None	None	None	Collembola	Uncharacterized protein	None	Sminthuridae	AFUS01_LOCUS42548	Allacma	None	None	None	None	IPR019026	None	None	None	Metazoa	A0A8J2PTK6	EMBL-CDS:CAG7832889.1	393.41	#A5B02A	#A5B02A	Symphypleona	Allacma fusca.	FALSE	None	None	PF09471	Arthropoda	None	572	A0A8J2PTK6	Allacma fusca	None	Eukaryota	39272	None	TrEMBL
AF-A0A1G9Z9Y5-F1	None	None	Actinomycetes	IgA Peptidase M64	None	Pseudonocardiaceae	SAMN04489726_5328	Allokutzneria	0008237 metallopeptidase activity	None	None	None	IPR019026	IPR024079	None	None	NA-Bacteria	A0A1G9Z9Y5	GI:663578448|GI:1085690439|EMBL-CDS:SDN17426.1|REFSEQ:WP_030427223.1	493.03	#C9D018	#C9D018	Pseudonocardiales	Allokutzneria albata	FALSE	None	None	PF09471	Actinomycetota	None	330	A0A1G9Z9Y5	Allokutzneria albata	211114.SAMN04489726_5328	Bacteria	211114	None	TrEMBL
AF-A0A1H0C3A5-F1	None	None	Actinomycetes	IgA Peptidase M64	None	Pseudonocardiaceae	SAMN04489726_7000	Allokutzneria	0008237 metallopeptidase activity	None	None	None	IPR019026	IPR024079	None	None	NA-Bacteria	A0A1H0C3A5	GI:1085692061|EMBL-CDS:SDN52355.1	441.51	#B6C021	#B6C021	Pseudonocardiales	Allokutzneria albata	FALSE	None	None	PF09471	Actinomycetota	None	759	A0A1H0C3A5	Allokutzneria albata	211114.SAMN04489726_7000	Bacteria	211114	None	TrEMBL
AF-G5G968-F1	None	None	Bacteroidia	Peptidase M64 N-terminal domain-containing protein	None	Prevotellaceae	HMPREF9332_00119	Alloprevotella	0008237 metallopeptidase activity	Oral	Anaerobe	IPR032625	IPR019026	IPR024079|IPR038171	None	None	NA-Bacteria	G5G968	GI:355377425|EMBL-CDS:EHG24644.1	1851.09	#FF0D8D	#FF0D8D	Bacteroidales	Alloprevotella rava F0323.	FALSE	fig|679199.3.peg.123	None	PF09471|PF16217	Bacteroidota	None	405	G5G968	Alloprevotella rava F0323	679199.HMPREF9332_00119	Bacteria	679199	None	TrEMBL
AF-G5GDL2-F1	None	None	Bacteroidia	BACON domain-containing protein	None	Prevotellaceae	HMPREF9332_01663	Alloprevotella	0008237 metallopeptidase activity	Oral	Anaerobe	IPR024361	IPR019026	IPR013783|IPR024079	None	None	NA-Bacteria	G5GDL2	GI:496709383|GI:355374422|EMBL-CDS:EHG21717.1|REFSEQ:WP_009348190.1	145.1	#486055	#486055	Bacteroidales	Alloprevotella rava F0323.	FALSE	None	None	PF09471|PF13004	Bacteroidota	None	585	G5GDL2	Alloprevotella rava F0323	679199.HMPREF9332_01663	Bacteria	679199	None	TrEMBL
AF-A0A7W5UJR9-F1	None	None	Bacteroidia	Peptidase M64 N-terminal domain-containing protein	None	Prevotellaceae	FHS60_001680	Alloprevotella	0008237 metallopeptidase activity	None	None	IPR032625	IPR019026	IPR024079|IPR038171	None	None	NA-Bacteria	A0A7W5UJR9	EMBL-CDS:MBB3703200.1	1851.95	#FF0D8D	#FF0D8D	Bacteroidales	Alloprevotella rava.	FALSE	None	None	PF09471|PF16217	Bacteroidota	None	396	A0A7W5UJR9	Alloprevotella rava	None	Bacteria	671218	None	TrEMBL
AF-A0A7W5XYC3-F1	None	None	Bacteroidia	BACON domain-containing protein	None	Prevotellaceae	FHS60_001907	Alloprevotella	0008237 metallopeptidase activity	None	None	IPR024361	IPR019026	IPR013783|IPR024079	None	None	NA-Bacteria	A0A7W5XYC3	EMBL-CDS:MBB3703418.1	145.2	#486055	#486055	Bacteroidales	Alloprevotella rava.	FALSE	None	None	PF09471|PF13004	Bacteroidota	None	585	A0A7W5XYC3	Alloprevotella rava	None	Bacteria	671218	None	TrEMBL
AF-A0A496KGJ1-F1	None	None	Bacteroidia	Peptidase M64	None	Prevotellaceae	D8H91_09950	Alloprevotella	0008237 metallopeptidase activity	None	None	IPR032625	IPR019026	IPR024079|IPR038171	None	None	NA-Bacteria	A0A496KGJ1	EMBL-CDS:RKV77878.1	1847.54	#FF0D8C	#FF0D8C	Bacteroidales	Alloprevotella sp.	FALSE	None	None	PF09471|PF16217	Bacteroidota	None	436	A0A496KGJ1	Alloprevotella sp.	None	Bacteria	1872471	None	TrEMBL
None	None	None	Bacteroidia	Peptidase M64	None	Prevotellaceae	HXK16_05995	Alloprevotella	0008237 metallopeptidase activity	None	None	None	IPR019026	IPR024079	None	None	NA-Bacteria	A0A929R3P0	EMBL-CDS:MBF0945395.1	1851.84	#FF0D8D	#FF0D8D	Bacteroidales	Alloprevotella sp.	FALSE	None	None	PF09471	Bacteroidota	None	260	A0A929R3P0	Alloprevotella sp.	None	Bacteria	1872471	None	TrEMBL
None	None	None	Bacteroidia	Peptidase M64	None	Prevotellaceae	H8527_04300	Alloprevotella	0008237 metallopeptidase activity	None	None	IPR032625	IPR019026	IPR024079|IPR038171	None	None	NA-Bacteria	A0A8I0E4B6	EMBL-CDS:MBC8626019.1	1841.55	#FF0E8B	#FF0E8B	Bacteroidales	Alloprevotella sp. Lung230.	FALSE	None	None	PF09471|PF16217	Bacteroidota	None	431	A0A8I0E4B6	Alloprevotella sp. Lung230	None	Bacteria	2766595	None	TrEMBL
AF-L1MAY5-F1	None	None	Bacteroidia	IgA Peptidase M64	None	Prevotellaceae	HMPREF9999_01902	Alloprevotella	0008237 metallopeptidase activity	Oral	Aerobe	IPR032625	IPR019026	IPR024079|IPR038171	None	None	NA-Bacteria	L1MAY5	GI:429145267|GI:497437839|EMBL-CDS:EKX88357.1|REFSEQ:WP_009752037.1	1847.33	#FF0D8C	#FF0D8C	Bacteroidales	Alloprevotella sp. oral taxon 473 str. F0040.	FALSE	fig|1035197.3.peg.1610	None	PF09471|PF16217	Bacteroidota	None	436	L1MAY5	Alloprevotella sp. oral taxon 473 str. F0040	1035197.HMPREF9999_01902	Bacteria	1035197	None	TrEMBL
AF-C9LIE8-F1	None	None	Bacteroidia	IgA Peptidase M64	None	Prevotellaceae	GCWU000325_02007	Alloprevotella	0008237 metallopeptidase activity	Oral	Anaerobe	IPR032625	IPR019026	IPR024079|IPR038171	None	None	NA-Bacteria	C9LIE8	GI:260851395|GI:493298156|EMBL-CDS:EEX71264.1|REFSEQ:WP_006255783.1	1846.56	#FF0D8C	#FF0D8C	Bacteroidales	Alloprevotella tannerae ATCC 51259.	FALSE	None	None	PF09471|PF16217	Bacteroidota	None	429	C9LIE8	Alloprevotella tannerae ATCC 51259	626522.GCWU000325_02007	Bacteria	626522	None	TrEMBL
None	None	None	Bacteroidia	Peptidase M64	None	Prevotellaceae	HXK21_03020	Alloprevotella	0008237 metallopeptidase activity	None	None	IPR032625	IPR019026	IPR024079|IPR038171	None	None	NA-Bacteria	A0A929WZM8	EMBL-CDS:MBF0970001.1	1846.51	#FF0D8C	#FF0D8C	Bacteroidales	Alloprevotella tannerae.	FALSE	None	None	PF09471|PF16217	Bacteroidota	None	429	A0A929WZM8	Alloprevotella tannerae	None	Bacteria	76122	None	TrEMBL
AF-A0A3C2E4G8-F1	None	None	Alphaproteobacteria	Peptidase M64	None	NA	DCQ53_07700	NA	0008237 metallopeptidase activity	None	None	None	IPR019026	IPR024079	None	None	NA-Bacteria	A0A3C2E4G8	EMBL-CDS:HAQ35225.1	111.15	#3C555B	#3C555B	unclassified Alphaproteobacter	Alphaproteobacteria bacterium.	FALSE	None	None	PF09471	Pseudomonadota	None	651	A0A3C2E4G8	Alphaproteobacteria bacterium	None	Bacteria	1913988	None	TrEMBL
AF-A0A537MIP5-F1	None	None	Alphaproteobacteria	Uncharacterized protein	None	NA	E6G92_10260	NA	0008237 metallopeptidase activity	None	None	None	IPR019026	IPR024079	None	None	NA-Bacteria	A0A537MIP5	EMBL-CDS:TMJ20112.1	1	#14326E	#14326E	unclassified Alphaproteobacter	Alphaproteobacteria bacterium.	FALSE	None	None	PF09471	Pseudomonadota	None	440	A0A537MIP5	Alphaproteobacteria bacterium	None	Bacteria	1913988	None	TrEMBL
None	None	None	Alphaproteobacteria	Peptidase M64	None	NA	GC208_04070	NA	0008237 metallopeptidase activity	None	None	None	IPR019026	IPR024079	None	None	NA-Bacteria	A0A931K3Y5	EMBL-CDS:MBI1233659.1	116	#3E565A	#3E565A	unclassified Alphaproteobacter	Alphaproteobacteria bacterium.	FALSE	None	None	PF09471	Pseudomonadota	None	651	A0A931K3Y5	Alphaproteobacteria bacterium	None	Bacteria	1913988	None	TrEMBL
None	None	None	Alphaproteobacteria	Peptidase M64	None	NA	JO013_10950	NA	0008237 metallopeptidase activity	None	None	None	IPR019026	IPR024079	None	None	NA-Bacteria	A0A951HP22	EMBL-CDS:MBV9931447.1	1	#14326E	#14326E	unclassified Alphaproteobacter	Alphaproteobacteria bacterium.	FALSE	None	None	PF09471	Pseudomonadota	None	360	A0A951HP22	Alphaproteobacteria bacterium	None	Bacteria	1913988	None	TrEMBL
None	None	None	Alphaproteobacteria	IgA Peptidase M64	None	NA	H6739_03495	NA	0008237 metallopeptidase activity	None	None	None	IPR019026	IPR024079	None	None	NA-Bacteria	A0A964AG96	EMBL-CDS:MCB9758880.1	21.4	#1B386A	#1B386A	unclassified Alphaproteobacter	Alphaproteobacteria bacterium.	FALSE	None	None	PF09471	Pseudomonadota	None	514	A0A964AG96	Alphaproteobacteria bacterium	None	Bacteria	1913988	None	TrEMBL
None	None	None	Alphaproteobacteria	Peptidase M64 N-terminal domain-containing protein	None	NA	H6739_24335	NA	0008237 metallopeptidase activity	None	None	None	IPR019026	IPR024079	None	None	NA-Bacteria	A0A964EYF8	EMBL-CDS:MCB9762952.1	6	#15336D	#15336D	unclassified Alphaproteobacter	Alphaproteobacteria bacterium.	FALSE	None	None	PF09471	Pseudomonadota	None	520	A0A964EYF8	Alphaproteobacteria bacterium	None	Bacteria	1913988	None	TrEMBL
AF-A0A0C2TKX2-F1	None	None	Agaricomycetes	IgA peptidase M64	None	Amanitaceae	M378DRAFT_185341	Amanita	0008237 metallopeptidase activity	None	None	None	IPR019026	IPR024079	None	None	Fungi	A0A0C2TKX2	GI:751181781|EMBL-CDS:KIL67724.1	393	#A4B02A	#A4B02A	Agaricales	Amanita muscaria (strain Koide BX008)	FALSE	None	None	PF09471	Basidiomycota	None	516	A0A0C2TKX2	Amanita muscaria Koide BX008	None	Eukaryota	946122	None	TrEMBL
AF-A0A2A9NU26-F1	None	None	Agaricomycetes	Peptidase M64 N-terminal domain-containing protein	None	Amanitaceae	AMATHDRAFT_73063	Amanita	0008237 metallopeptidase activity	None	None	None	IPR019026	IPR024079	None	None	Fungi	A0A2A9NU26	EMBL-CDS:PFH54049.1	393.73	#A5B02A	#A5B02A	Agaricales	Amanita thiersii Skay4041.	FALSE	None	None	PF09471	Basidiomycota	None	515	A0A2A9NU26	Amanita thiersii Skay4041	None	Eukaryota	703135	None	TrEMBL
None	None	None	Dinophyceae	Uncharacterized protein	None	Amoebophryaceae	AMSPA120_T00014519001	Amoebophrya	0008237 metallopeptidase activity	None	None	None	IPR019026	IPR024079	None	None	NA-Eukaryota	A0A8J2A7Z5	EMBL-CDS:CAD7954268.1	1	#14326E	#14326E	Syndiniales	Amoebophrya sp. A120.	FALSE	None	None	PF09471	NA	None	1250	A0A8J2A7Z5	Amoebophrya sp. A120	None	Eukaryota	2202890	None	TrEMBL
None	None	None	Dinophyceae	Peptidase M12B domain-containing protein	None	Amoebophryaceae	AMSPA120_T00014517001	Amoebophrya	0008237 metallopeptidase activity	None	None	None	IPR019026	IPR024079	None	None	NA-Eukaryota	A0A8J2AB42	EMBL-CDS:CAD7954270.1	1	#14326E	#14326E	Syndiniales	Amoebophrya sp. A120.	FALSE	None	None	PF09471	NA	None	1180	A0A8J2AB42	Amoebophrya sp. A120	None	Eukaryota	2202890	None	TrEMBL
None	None	None	Dinophyceae	Peptidase M12B domain-containing protein	None	Amoebophryaceae	AMSPA120_T00007286001	Amoebophrya	0008237 metallopeptidase activity	None	None	None	IPR019026	IPR024079	None	None	NA-Eukaryota	A0A8J2B1G6	EMBL-CDS:CAD7965311.1	0			Syndiniales	Amoebophrya sp. A120.	FALSE	None	None	PF09471	NA	None	1101	A0A8J2B1G6	Amoebophrya sp. A120	None	Eukaryota	2202890	None	TrEMBL
AF-A0A229RV80-F1	None	None	Actinomycetes	Peptidase M64	None	Pseudonocardiaceae	CFP75_16210	Amycolatopsis	0008237 metallopeptidase activity	None	None	None	IPR019026	IPR024079	None	None	NA-Bacteria	A0A229RV80	GI:651355417|GI:1220386027|EMBL-CDS:OXM50435.1|REFSEQ:WP_026467784.1	498.29	#CBD217	#CBD217	Pseudonocardiales	Amycolatopsis alba DSM 44262.	FALSE	None	None	PF09471	Actinomycetota	None	320	A0A229RV80	Amycolatopsis alba DSM 44262	None	Bacteria	1125972	None	TrEMBL
AF-A0A263D423-F1	None	None	Actinomycetes	Peptidase M64	None	Pseudonocardiaceae	CFN78_13165	Amycolatopsis	0008237 metallopeptidase activity	None	None	None	IPR019026	IPR024079	None	None	NA-Bacteria	A0A263D423	GI:1234726264|EMBL-CDS:OZM72828.1	501.58	#CDD317	#CDD317	Pseudonocardiales	Amycolatopsis antarctica.	FALSE	None	None	PF09471	Actinomycetota	None	285	A0A263D423	Amycolatopsis antarctica	None	Bacteria	1854586	None	TrEMBL
AF-A0A1I5M1A6-F1	None	None	Actinomycetes	IgA Peptidase M64	None	Pseudonocardiaceae	SAMN05421810_101736	Amycolatopsis	0008237 metallopeptidase activity	None	None	None	IPR019026	IPR024079	None	None	NA-Bacteria	A0A1I5M1A6	EMBL-CDS:SFP02811.1	452.11	#BAC320	#BAC320	Pseudonocardiales	Amycolatopsis arida.	FALSE	None	None	PF09471	Actinomycetota	None	786	A0A1I5M1A6	Amycolatopsis arida	587909.SAMN05421810_101736	Bacteria	587909	None	TrEMBL
AF-A0A1I5ZFX0-F1	None	None	Actinomycetes	IgA Peptidase M64	None	Pseudonocardiaceae	SAMN05421810_109170	Amycolatopsis	0008237 metallopeptidase activity	None	None	None	IPR019026	IPR024079	None	None	NA-Bacteria	A0A1I5ZFX0	EMBL-CDS:SFQ55419.1	447.61	#B9C120	#B9C120	Pseudonocardiales	Amycolatopsis arida.	FALSE	None	None	PF09471	Actinomycetota	None	405	A0A1I5ZFX0	Amycolatopsis arida	587909.SAMN05421810_109170	Bacteria	587909	None	TrEMBL
AF-M2QF87-F1	None	None	Actinomycetes	Secreted protein	None	Pseudonocardiaceae	C791_5722	Amycolatopsis	0008237 metallopeptidase activity	None	None	None	IPR019026	IPR024079	None	None	NA-Bacteria	M2QF87	GI:491304773|GI:1145368398|GI:449419156|EMBL-CDS:EMD24702.1|REFSEQ:WP_005162776.1	498.58	#CBD217	#CBD217	Pseudonocardiales	Amycolatopsis azurea DSM 43854.	FALSE	fig|1238180.3.peg.5638	None	PF09471	Actinomycetota	None	320	M2QF87	Amycolatopsis azurea DSM 43854	None	Bacteria	1238180	None	TrEMBL
AF-A0A428WUG0-F1	None	None	Actinomycetes	Peptidase	None	Pseudonocardiaceae	DMA12_10780	Amycolatopsis	0008237 metallopeptidase activity	None	None	None	IPR019026	IPR024079	None	None	NA-Bacteria	A0A428WUG0	GI:522134231|EMBL-CDS:RSM46711.1|REFSEQ:WP_020645440.1	457.58	#BCC51F	#BCC51F	Pseudonocardiales	Amycolatopsis balhimycina DSM 5908.	FALSE	None	None	PF09471	Actinomycetota	None	581	A0A428WUG0	Amycolatopsis balhimycina DSM 5908	None	Bacteria	1081091	None	TrEMBL
AF-A0A6I8LXU7-F1	None	None	Actinomycetes	Secreted protein	None	Pseudonocardiaceae	AA23TX_06229	Amycolatopsis	0008237 metallopeptidase activity	None	None	None	IPR019026	IPR024079	None	None	NA-Bacteria	A0A6I8LXU7	EMBL-CDS:VVJ21208.1	434.57	#B4BD22	#B4BD22	Pseudonocardiales	Amycolatopsis camponoti.	FALSE	None	None	PF09471	Actinomycetota	None	584	A0A6I8LXU7	Amycolatopsis camponoti	None	Bacteria	2606593	None	TrEMBL
AF-A0A542DG92-F1	None	None	Actinomycetes	IgA peptidase M64	None	Pseudonocardiaceae	FB471_1812	Amycolatopsis	0008237 metallopeptidase activity	None	None	None	IPR019026	IPR024079	None	None	NA-Bacteria	A0A542DG92	EMBL-CDS:TQJ02095.1	436.36	#B4BE22	#B4BE22	Pseudonocardiales	Amycolatopsis cihanbeyliensis.	FALSE	None	None	PF09471	Actinomycetota	None	753	A0A542DG92	Amycolatopsis cihanbeyliensis	None	Bacteria	1128664	None	TrEMBL
AF-A0A1R0KJ30-F1	None	None	Actinomycetes	Peptidase M64	None	Pseudonocardiaceae	BS329_30765	Amycolatopsis	0008237 metallopeptidase activity	None	None	None	IPR019026	IPR024079	None	None	NA-Bacteria	A0A1R0KJ30	GI:1132638317|GI:1133784586|EMBL-CDS:OLZ46053.1|REFSEQ:WP_076165072.1	500.45	#CCD317	#CCD317	Pseudonocardiales	Amycolatopsis coloradensis.	FALSE	None	None	PF09471	Actinomycetota	None	322	A0A1R0KJ30	Amycolatopsis coloradensis	76021.BS329_30765	Bacteria	76021	None	TrEMBL
AF-M2YBI6-F1	None	None	Actinomycetes	Secreted protein	None	Pseudonocardiaceae	H074_33926	Amycolatopsis	0008237 metallopeptidase activity	None	None	None	IPR019026	IPR024079	None	None	NA-Bacteria	M2YBI6	GI:452946723|GI:494093754|EMBL-CDS:EME52217.1|REFSEQ:WP_007034580.1	503.66	#CDD417	#CDD417	Pseudonocardiales	Amycolatopsis decaplanina DSM 44594.	FALSE	fig|1284240.4.peg.6922	None	PF09471	Actinomycetota	None	320	M2YBI6	Amycolatopsis decaplanina DSM 44594	None	Bacteria	1284240	None	TrEMBL
AF-A0A3R9EPG2-F1	None	None	Actinomycetes	Peptidase	None	Pseudonocardiaceae	EIY87_25255	Amycolatopsis	0008237 metallopeptidase activity	None	None	None	IPR019026	IPR024079	None	None	NA-Bacteria	A0A3R9EPG2	EMBL-CDS:RSD14926.1	459.7	#BDC51E	#BDC51E	Pseudonocardiales	Amycolatopsis eburnea.	FALSE	None	None	PF09471	Actinomycetota	None	582	A0A3R9EPG2	Amycolatopsis eburnea	None	Bacteria	2267691	None	TrEMBL
None	None	None	Actinomycetes	M64 family metallopeptidase	None	Pseudonocardiaceae	M8542_45170	Amycolatopsis	0008237 metallopeptidase activity	None	None	None	IPR019026	IPR024079	None	None	NA-Bacteria	A0A9X2SPF3	EMBL-CDS:MCR6490027.1	411.61	#ABB626	#ABB626	Pseudonocardiales	Amycolatopsis iheyensis.	FALSE	None	None	PF09471	Actinomycetota	None	582	A0A9X2SPF3	Amycolatopsis iheyensis	None	Bacteria	2945988	None	TrEMBL
AF-A0A075UY15-F1	None	None	Actinomycetes	Uncharacterized protein	None	Pseudonocardiaceae	AJAP_22325	Amycolatopsis	0008237 metallopeptidase activity	None	None	None	IPR019026	IPR024079	None	aja:AJAP_22325	NA-Bacteria	A0A075UY15	GI:740729571|GI:667682705|EMBL-CDS:AIG77321.1|REFSEQ:WP_038514857.1	500.25	#CCD317	#CCD317	Pseudonocardiales	Amycolatopsis japonica.	FALSE	None	None	PF09471	Actinomycetota	None	320	A0A075UY15	Amycolatopsis japonica	208439.AJAP_22325	Bacteria	208439	None	TrEMBL
AF-A0A1W2M0C3-F1	None	None	Actinomycetes	IgA Peptidase M64	None	Pseudonocardiaceae	AVR91_0207580	Amycolatopsis	0008237 metallopeptidase activity	None	None	None	IPR019026	IPR024079	None	None	NA-Bacteria	A0A1W2M0C3	GI:1020292531|GI:1139462737|EMBL-CDS:ONF73125.1|REFSEQ:WP_063272676.1	497.18	#CBD118	#CBD118	Pseudonocardiales	Amycolatopsis keratiniphila subsp. keratiniphila.	FALSE	None	None	PF09471	Actinomycetota	None	320	A0A1W2M0C3	Amycolatopsis keratiniphila subsp. keratiniphila	None	Bacteria	227715	None	TrEMBL
AF-A0A1H2H0E9-F1	None	None	Actinomycetes	IgA Peptidase M64	None	Pseudonocardiaceae	SAMN04489733_2435	Amycolatopsis	0008237 metallopeptidase activity	None	None	None	IPR019026	IPR024079	None	None	NA-Bacteria	A0A1H2H0E9	GI:1086012322|GI:1114001166|EMBL-CDS:SDU25337.1|REFSEQ:WP_072027519.1	500.79	#CCD317	#CCD317	Pseudonocardiales	Amycolatopsis keratiniphila.	FALSE	None	None	PF09471	Actinomycetota	None	320	A0A1H2H0E9	Amycolatopsis keratiniphila	None	Bacteria	129921	None	TrEMBL
AF-R4STU7-F1	None	None	Actinomycetes	IgA Peptidase M64	None	Pseudonocardiaceae	AORI_3380	Amycolatopsis	0008237 metallopeptidase activity	None	None	None	IPR019026	IPR024079	None	aoi:AORI_3380	NA-Bacteria	R4STU7	GI:511266549|GI:505816042|EMBL-CDS:AGM05965.1|REFSEQ:WP_016333731.1	501.94	#CDD317	#CDD317	Pseudonocardiales	Amycolatopsis keratiniphila.	FALSE	fig|1156913.3.peg.3458	None	PF09471	Actinomycetota	None	320	R4STU7	Amycolatopsis keratiniphila	None	Bacteria	129921	None	TrEMBL
AF-A0A2P2FYW4-F1	None	None	Actinomycetes	Peptidase M64	None	Pseudonocardiaceae	BB31_06140	Amycolatopsis	0008237 metallopeptidase activity	None	None	None	IPR019026	IPR024079	None	None	NA-Bacteria	A0A2P2FYW4	GI:678050166|EMBL-CDS:KFU81918.1	504.5	#CED416	#CED416	Pseudonocardiales	Amycolatopsis lurida NRRL 2430.	FALSE	None	None	PF09471	Actinomycetota	None	320	A0A2P2FYW4	Amycolatopsis lurida NRRL 2430	None	Bacteria	1460371	None	TrEMBL
None	None	None	Actinomycetes	Peptidase	None	Pseudonocardiaceae	RAM_31125	Amycolatopsis	0008237 metallopeptidase activity	None	None	None	IPR019026	IPR024079	None	amn:RAM_31125	NA-Bacteria	A0A9R0UBH1	GI:398320575|GI:502992887|GI:340529495|EMBL-CDS:AEK44700.1|REFSEQ:WP_013227863.1	460.7	#BDC61E	#BDC61E	Pseudonocardiales	Amycolatopsis mediterranei (strain S699)	FALSE	None	None	PF09471	Actinomycetota	None	582	A0A9R0UBH1	Amycolatopsis mediterranei S699	None	Bacteria	713604	None	TrEMBL
AF-A0A0H3DB02-F1	None	None	Actinomycetes	Predicted peptidase	None	Pseudonocardiaceae	AMED_6071	Amycolatopsis	0008237 metallopeptidase activity	None	None	None	IPR019026	IPR024079	None	amd:AMED_6071	NA-Bacteria	A0A0H3DB02	GI:502992887|GI:300787922|GI:299797436|EMBL-CDS:ADJ47811.1|REFSEQ:WP_013227863.1|REFSEQ:YP_003768213.1	460.7	#BDC61E	#BDC61E	Pseudonocardiales	Amycolatopsis mediterranei (strain U-32)	FALSE	fig|749927.5.peg.6313	None	PF09471	Actinomycetota	None	582	A0A0H3DB02	Amycolatopsis mediterranei U32	None	Bacteria	749927	None	TrEMBL
None	None	None	Actinomycetes	M64 family metallopeptidase	None	Pseudonocardiaceae	QRX60_47185	Amycolatopsis	0008237 metallopeptidase activity	None	None	None	IPR019026	IPR024079	None	amog:QRX60_47185	NA-Bacteria	A0A9Y2NH55	EMBL-CDS:WIY01529.1	432.2	#B3BC23	#B3BC23	Pseudonocardiales	Amycolatopsis mongoliensis.	FALSE	None	None	PF09471	Actinomycetota	None	584	A0A9Y2NH55	Amycolatopsis mongoliensis	None	Bacteria	715475	None	TrEMBL
AF-A0A193BYM4-F1	None	None	Actinomycetes	Peptidase M64	None	Pseudonocardiaceae	SD37_17545	Amycolatopsis	0008237 metallopeptidase activity	None	None	None	IPR019026	IPR024079	None	aori:SD37_17545	NA-Bacteria	A0A193BYM4	GI:766798202|GI:1039683170|EMBL-CDS:ANN17270.1|REFSEQ:WP_044852921.1	475.85	#C3CB1B	#C3CB1B	Pseudonocardiales	Amycolatopsis orientalis	FALSE	None	None	PF09471	Actinomycetota	None	322	A0A193BYM4	Amycolatopsis orientalis	31958.SD37_17545	Bacteria	31958	None	TrEMBL
AF-A0A419I4V9-F1	None	None	Actinomycetes	Peptidase M64	None	Pseudonocardiaceae	D5S19_13475	Amycolatopsis	0008237 metallopeptidase activity	None	None	None	IPR019026	IPR024079	None	None	NA-Bacteria	A0A419I4V9	EMBL-CDS:RJQ85560.1	495.05	#CAD118	#CAD118	Pseudonocardiales	Amycolatopsis panacis.	FALSE	None	None	PF09471	Actinomycetota	None	325	A0A419I4V9	Amycolatopsis panacis	None	Bacteria	2340917	None	TrEMBL
AF-A0A1H5RLD0-F1	None	None	Actinomycetes	IgA Peptidase M64	None	Pseudonocardiaceae	SAMN05421837_12041	Amycolatopsis	0008237 metallopeptidase activity	None	None	None	IPR019026	IPR024079	None	None	NA-Bacteria	A0A1H5RLD0	EMBL-CDS:SEF38317.1	435.2	#B4BD22	#B4BD22	Pseudonocardiales	Amycolatopsis pretoriensis.	FALSE	None	None	PF09471	Actinomycetota	None	582	A0A1H5RLD0	Amycolatopsis pretoriensis	218821.SAMN05421837_12041	Bacteria	218821	None	TrEMBL
AF-A0A154M3G7-F1	None	None	Actinomycetes	Peptidase M64	None	Pseudonocardiaceae	None	Amycolatopsis	0008237 metallopeptidase activity	None	None	None	IPR019026	IPR024079	None	None	NA-Bacteria	A0A154M3G7	GI:1114248634|GI:1016031306|GI:1011024795|EMBL-CDS:KZB79155.1|EMBL-CDS:OKA07338.1|REFSEQ:WP_061981078.1	500.4	#CCD317	#CCD317	Pseudonocardiales	Amycolatopsis regifaucium.	FALSE	None	None	PF09471	Actinomycetota	None	326	A0A154M3G7	Amycolatopsis regifaucium	None	Bacteria	546365	None	TrEMBL
AF-A0A066U3N5-F1	None	None	Actinomycetes	Peptidase	None	Pseudonocardiaceae	DV20_14435	Amycolatopsis	0008237 metallopeptidase activity	None	None	None	IPR019026	IPR024079	None	None	NA-Bacteria	A0A066U3N5	GI:637498840|GI:760098008|EMBL-CDS:KDN21670.1|REFSEQ:WP_043780253.1	453.08	#BAC31F	#BAC31F	Pseudonocardiales	Amycolatopsis rifamycinica.	FALSE	None	None	PF09471	Actinomycetota	None	582	A0A066U3N5	Amycolatopsis rifamycinica	287986.DV20_14435	Bacteria	287986	None	TrEMBL
AF-A0A1H8XF99-F1	None	None	Actinomycetes	IgA Peptidase M64	None	Pseudonocardiaceae	SAMN04489732_107160	Amycolatopsis	0008237 metallopeptidase activity	None	None	None	IPR019026	IPR024079	None	None	NA-Bacteria	A0A1H8XF99	EMBL-CDS:SEP38535.1	471.48	#C1C91C	#C1C91C	Pseudonocardiales	Amycolatopsis saalfeldensis.	FALSE	None	None	PF09471	Actinomycetota	None	323	A0A1H8XF99	Amycolatopsis saalfeldensis	394193.SAMN04489732_107160	Bacteria	394193	None	TrEMBL
None	None	None	Actinomycetes	Peptidase	None	Pseudonocardiaceae	H5965_41300	Amycolatopsis	0008237 metallopeptidase activity	None	None	None	IPR019026	IPR024079	None	None	NA-Bacteria	A0AAE4ET93	EMBL-CDS:MDS0139856.1	457.77	#BCC51F	#BCC51F	Pseudonocardiales	Amycolatopsis sp. 505.	FALSE	None	None	PF09471	Actinomycetota	None	582	A0AAE4ET93	Amycolatopsis sp. 505	None	Bacteria	2761538	None	TrEMBL
AF-A0A2N8MS75-F1	None	None	Actinomycetes	Peptidase M64	None	Pseudonocardiaceae	B1H26_18685	Amycolatopsis	0008237 metallopeptidase activity	None	None	None	IPR019026	IPR024079	None	amyb:BKN51_15835	NA-Bacteria	A0A2N8MS75	GI:1318686595|EMBL-CDS:PNE17003.1	503.98	#CDD417	#CDD417	Pseudonocardiales	Amycolatopsis sp. BJA-103.	FALSE	None	None	PF09471	Actinomycetota	None	323	A0A2N8MS75	Amycolatopsis sp. BJA-103	None	Bacteria	1911175	None	TrEMBL
None	None	None	Actinomycetes	Peptidase	None	Pseudonocardiaceae	HUW46_02317	Amycolatopsis	0008237 metallopeptidase activity	None	None	None	IPR019026	IPR024079	None	None	NA-Bacteria	A0A975MWJ8	EMBL-CDS:QWF78918.1	447.1	#B8C120	#B8C120	Pseudonocardiales	Amycolatopsis sp. CA-230715.	FALSE	None	None	PF09471	Actinomycetota	None	746	A0A975MWJ8	Amycolatopsis sp. CA-230715	None	Bacteria	2745196	None	TrEMBL
AF-A0A7H8HWU4-F1	None	None	Actinomycetes	Peptidase	None	Pseudonocardiaceae	HUT10_12350	Amycolatopsis	0008237 metallopeptidase activity	None	None	None	IPR019026	IPR024079	None	None	NA-Bacteria	A0A7H8HWU4	EMBL-CDS:QKV81173.1	457.38	#BCC51F	#BCC51F	Pseudonocardiales	Amycolatopsis sp. Hca4.	FALSE	None	None	PF09471	Actinomycetota	None	580	A0A7H8HWU4	Amycolatopsis sp. Hca4	None	Bacteria	2742131	None	TrEMBL
AF-A0A6B2DZ94-F1	None	None	Actinomycetes	Peptidase	None	Pseudonocardiaceae	G3I65_47970	Amycolatopsis	0008237 metallopeptidase activity	None	None	None	IPR019026	IPR024079	None	None	NA-Bacteria	A0A6B2DZ94	EMBL-CDS:NED47672.1	460.82	#BDC61E	#BDC61E	Pseudonocardiales	Amycolatopsis sp. SID8362.	FALSE	None	None	PF09471	Actinomycetota	None	582	A0A6B2DZ94	Amycolatopsis sp. SID8362	None	Bacteria	2690346	None	TrEMBL
AF-A0A428XV38-F1	None	None	Actinomycetes	Peptidase M64	None	Pseudonocardiaceae	DMH03_25440	Amycolatopsis	0008237 metallopeptidase activity	None	None	None	IPR019026	IPR024079	None	None	NA-Bacteria	A0A428XV38	EMBL-CDS:RSM59211.1	504.97	#CED416	#CED416	Pseudonocardiales	Amycolatopsis sp. WAC 01376.	FALSE	None	None	PF09471	Actinomycetota	None	320	A0A428XV38	Amycolatopsis sp. WAC 01376	None	Bacteria	2203195	None	TrEMBL
AF-A0A429CR24-F1	None	None	Actinomycetes	Peptidase M64	None	Pseudonocardiaceae	DL990_29070	Amycolatopsis	0008237 metallopeptidase activity	None	None	None	IPR019026	IPR024079	None	None	NA-Bacteria	A0A429CR24	EMBL-CDS:RSN27259.1	504.31	#CED416	#CED416	Pseudonocardiales	Amycolatopsis sp. WAC 01416.	FALSE	None	None	PF09471	Actinomycetota	None	320	A0A429CR24	Amycolatopsis sp. WAC 01416	None	Bacteria	2203196	None	TrEMBL
AF-A0A429CW43-F1	None	None	Actinomycetes	Peptidase M64	None	Pseudonocardiaceae	DMC61_21290	Amycolatopsis	0008237 metallopeptidase activity	None	None	None	IPR019026	IPR024079	None	None	NA-Bacteria	A0A429CW43	EMBL-CDS:RSN29054.1	505.12	#CED416	#CED416	Pseudonocardiales	Amycolatopsis sp. WAC 04169.	FALSE	None	None	PF09471	Actinomycetota	None	320	A0A429CW43	Amycolatopsis sp. WAC 04169	None	Bacteria	2203197	None	TrEMBL
AF-A0A429FIY8-F1	None	None	Actinomycetes	Peptidase M64	None	Pseudonocardiaceae	DMH01_20025	Amycolatopsis	0008237 metallopeptidase activity	None	None	None	IPR019026	IPR024079	None	None	NA-Bacteria	A0A429FIY8	EMBL-CDS:RSN61491.1	500.85	#CCD317	#CCD317	Pseudonocardiales	Amycolatopsis sp. WAC 04182.	FALSE	None	None	PF09471	Actinomycetota	None	320	A0A429FIY8	Amycolatopsis sp. WAC 04182	None	Bacteria	2203198	None	TrEMBL
AF-A0A429DTC0-F1	None	None	Actinomycetes	Peptidase M64	None	Pseudonocardiaceae	DMC64_35975	Amycolatopsis	0008237 metallopeptidase activity	None	None	None	IPR019026	IPR024079	None	None	NA-Bacteria	A0A429DTC0	GI:740729571|EMBL-CDS:RSN40309.1|REFSEQ:WP_038514857.1	500.25	#CCD317	#CCD317	Pseudonocardiales	Amycolatopsis sp. WAC 04197.	FALSE	None	None	PF09471	Actinomycetota	None	320	A0A429DTC0	Amycolatopsis sp. WAC 04197	None	Bacteria	2203199	None	TrEMBL
AF-A0A5P9PM78-F1	None	None	Actinomycetes	IgA Peptidase M64	None	Pseudonocardiaceae	YIM_21210	Amycolatopsis	0008237 metallopeptidase activity	None	None	None	IPR019026	IPR024079	None	amyy:YIM_21210	NA-Bacteria	A0A5P9PM78	EMBL-CDS:QFU89421.1	488.71	#C8CF19	#C8CF19	Pseudonocardiales	Amycolatopsis sp. YIM 10.	FALSE	None	None	PF09471	Actinomycetota	None	318	A0A5P9PM78	Amycolatopsis sp. YIM 10	None	Bacteria	2653857	None	TrEMBL
AF-A0A2A9FER5-F1	None	None	Actinomycetes	IgA peptidase M64	None	Pseudonocardiaceae	ATK36_5054	Amycolatopsis	0008237 metallopeptidase activity	None	None	None	IPR019026	IPR024079	None	None	NA-Bacteria	A0A2A9FER5	EMBL-CDS:PFG49864.1	495.87	#CAD118	#CAD118	Pseudonocardiales	Amycolatopsis sulphurea.	FALSE	None	None	PF09471	Actinomycetota	None	325	A0A2A9FER5	Amycolatopsis sulphurea	None	Bacteria	76022	None	TrEMBL
AF-A0A229RVD5-F1	None	None	Actinomycetes	Peptidase M64	None	Pseudonocardiaceae	CFP71_27315	Amycolatopsis	0008237 metallopeptidase activity	None	None	None	IPR019026	IPR024079	None	None	NA-Bacteria	A0A229RVD5	GI:1220386249|EMBL-CDS:OXM50653.1	496.21	#CAD118	#CAD118	Pseudonocardiales	Amycolatopsis thailandensis.	FALSE	None	None	PF09471	Actinomycetota	None	320	A0A229RVD5	Amycolatopsis thailandensis	None	Bacteria	589330	None	TrEMBL
AF-A0A1H4YPI9-F1	None	None	Actinomycetes	IgA Peptidase M64	None	Pseudonocardiaceae	SAMN04489727_6837	Amycolatopsis	0008237 metallopeptidase activity	None	None	None	IPR019026	IPR024079	None	None	NA-Bacteria	A0A1H4YPI9	EMBL-CDS:SED19605.1	420.7	#AFB925	#AFB925	Pseudonocardiales	Amycolatopsis tolypomycina.	FALSE	None	None	PF09471	Actinomycetota	None	582	A0A1H4YPI9	Amycolatopsis tolypomycina	208445.SAMN04489727_6837	Bacteria	208445	None	TrEMBL
AF-A0A841AVE2-F1	None	None	Actinomycetes	IgA peptidase M64	None	Pseudonocardiaceae	HDA45_000389	Amycolatopsis	0008237 metallopeptidase activity	None	None	None	IPR019026	IPR024079	None	None	NA-Bacteria	A0A841AVE2	EMBL-CDS:MBB5850302.1	505.54	#CED416	#CED416	Pseudonocardiales	Amycolatopsis umgeniensis.	FALSE	None	None	PF09471	Actinomycetota	None	323	A0A841AVE2	Amycolatopsis umgeniensis	None	Bacteria	336628	None	TrEMBL
AF-R1FYQ4-F1	None	None	Actinomycetes	Peptidase	None	Pseudonocardiaceae	H480_31911	Amycolatopsis	0008237 metallopeptidase activity	None	None	None	IPR019026	IPR024079	None	None	NA-Bacteria	R1FYQ4	GI:486081216|EMBL-CDS:EOD64448.1	459.41	#BDC51E	#BDC51E	Pseudonocardiales	Amycolatopsis vancoresmycina DSM 44592.	FALSE	fig|1292037.4.peg.6003	None	PF09471	Actinomycetota	None	594	R1FYQ4	Amycolatopsis vancoresmycina DSM 44592	None	Bacteria	1292037	None	TrEMBL
AF-A0A229SU66-F1	None	None	Actinomycetes	Peptidase	None	Pseudonocardiaceae	CF165_35515	Amycolatopsis	0008237 metallopeptidase activity	None	None	None	IPR019026	IPR024079	None	None	NA-Bacteria	A0A229SU66	GI:1220410197|EMBL-CDS:OXM62069.1	457.45	#BCC51F	#BCC51F	Pseudonocardiales	Amycolatopsis vastitatis.	FALSE	None	None	PF09471	Actinomycetota	None	582	A0A229SU66	Amycolatopsis vastitatis	None	Bacteria	1905142	None	TrEMBL
AF-A0A7C6NTU4-F1	None	None	Anaerolineae	IgA Peptidase M64	None	Anaerolineaceae	GXX60_06335	unclassified Anaerolineaceae	0008237 metallopeptidase activity	None	None	None	IPR019026	IPR024079	None	None	NA-Bacteria	A0A7C6NTU4	EMBL-CDS:HHV06118.1	55.36	#274364	#274364	Anaerolineales	Anaerolineaceae bacterium.	FALSE	None	None	PF09471	Chloroflexota	None	611	A0A7C6NTU4	Anaerolineaceae bacterium	None	Bacteria	2024896	None	TrEMBL
AF-A0A0S8BH37-F1	None	None	Anaerolineae	IgA Peptidase M64	None	NA	AMJ56_08460	NA	0008237 metallopeptidase activity	None	None	None	IPR019026	IPR024079	None	None	NA-Bacteria	A0A0S8BH37	GI:931424130|EMBL-CDS:KPK10252.1	1	#14326E	#14326E	unclassified Anaerolineae	Anaerolineae bacterium SG8_19.	FALSE	None	None	PF09471	Chloroflexota	None	391	A0A0S8BH37	Anaerolineae bacterium SG8_19	None	Bacteria	1703386	None	TrEMBL
AF-A0A3M1HY33-F1	None	None	Anaerolineae	Peptidase M64	None	NA	D6770_11130	NA	0008237 metallopeptidase activity	None	None	None	IPR019026	IPR024079	None	None	NA-Bacteria	A0A3M1HY33	EMBL-CDS:RME86773.1	71.33	#2D4862	#2D4862	unclassified Anaerolineae	Anaerolineae bacterium.	FALSE	None	None	PF09471	Chloroflexota	None	355	A0A3M1HY33	Anaerolineae bacterium	None	Bacteria	2052143	None	TrEMBL
AF-A0A7L5YMW2-F1	None	None	Anaerolineae	Dockerin domain-containing protein	None	NA	HZY76_07350	NA	0008237 metallopeptidase activity	None	None	None	IPR019026	IPR024079	None	None	NA-Bacteria	A0A7L5YMW2	EMBL-CDS:QLQ05893.1	1	#14326E	#14326E	unclassified Anaerolineae	Anaerolineae bacterium.	FALSE	None	None	PF09471	Chloroflexota	None	449	A0A7L5YMW2	Anaerolineae bacterium	None	Bacteria	2052143	None	TrEMBL
AF-A0A7Y5QI76-F1	None	None	Anaerolineae	Dockerin domain-containing protein	None	NA	HUU31_24065	NA	0004553 hydrolase activity hydrolyzing O-glycosyl compounds|0008237 metallopeptidase activity	None	None	None	IPR019026	IPR024079|IPR036439	IPR002105|IPR018247	None	NA-Bacteria	A0A7Y5QI76	EMBL-CDS:NUQ06979.1	51.06	#264165	#264165	unclassified Anaerolineae	Anaerolineae bacterium.	FALSE	None	None	PF00404|PF09471	Chloroflexota	None	688	A0A7Y5QI76	Anaerolineae bacterium	None	Bacteria	2052143	None	TrEMBL
None	None	None	Anaerolineae	Dockerin domain-containing protein	None	NA	IPF85_17085	NA	0008237 metallopeptidase activity	None	None	None	IPR019026	IPR024079|IPR036439	None	None	NA-Bacteria	A0A935CPE7	EMBL-CDS:MBK6432420.1	1	#14326E	#14326E	unclassified Anaerolineae	Anaerolineae bacterium.	FALSE	None	None	PF09471	Chloroflexota	None	187	A0A935CPE7	Anaerolineae bacterium	None	Bacteria	2052143	None	TrEMBL
None	None	None	Anaerolineae	IgA Peptidase M64	None	NA	H3C32_13565	NA	0008237 metallopeptidase activity	None	None	None	IPR019026	IPR024079	None	None	NA-Bacteria	A0A951WUN3	EMBL-CDS:MBW7880328.1	34.62	#1F3C68	#1F3C68	unclassified Anaerolineae	Anaerolineae bacterium.	FALSE	None	None	PF09471	Chloroflexota	None	793	A0A951WUN3	Anaerolineae bacterium	None	Bacteria	2052143	None	TrEMBL
None	None	None	Anaerolineae	VCBS repeat-containing protein	None	NA	KDI79_27930	NA	0008237 metallopeptidase activity	None	None	None	IPR019026	IPR024079|IPR028994	IPR013517	None	NA-Bacteria	A0A958A1Z1	EMBL-CDS:MCB0168089.1	33.46	#1F3C68	#1F3C68	unclassified Anaerolineae	Anaerolineae bacterium.	FALSE	None	None	PF09471|PF13517	Chloroflexota	None	691	A0A958A1Z1	Anaerolineae bacterium	None	Bacteria	2052143	None	TrEMBL
None	None	None	Anaerolineae	VWA domain-containing protein	None	unclassified Anaerolineal	KDD73_02290	NA	0008237 metallopeptidase activity	None	None	IPR002035	IPR019026|IPR051266	IPR024079|IPR036465	None	None	NA-Bacteria	A0A957NCN9	EMBL-CDS:MCB0076222.1	74.67	#2E4961	#2E4961	Anaerolineales	Anaerolineales bacterium.	FALSE	None	None	PF09471|PF13519	Chloroflexota	None	932	A0A957NCN9	Anaerolineales bacterium	None	Bacteria	2073117	None	TrEMBL
AF-B8JBI0-F1	None	None	Myxococcia	IgA peptidase. Metallo peptidase. MEROPS family M64	None	Anaeromyxobacteraceae	A2cp1_4271	Anaeromyxobacter	0008237 metallopeptidase activity	None	None	IPR032625	IPR019026	IPR024079|IPR038171	None	acp:A2cp1_4271	NA-Bacteria	B8JBI0	GI:506415574|GI:219957204|EMBL-CDS:ACL67588.1|REFSEQ:WP_015935293.1	1847.58	#FF0D8C	#FF0D8C	Myxococcales	Anaeromyxobacter dehalogenans (strain 2CP-1 / ATCC BAA-258)	TRUE	None	None	PF09471|PF16217	Myxococcota	None	459	B8JBI0	Anaeromyxobacter dehalogenans 2CP-1	None	Bacteria	455488	None	TrEMBL
AF-Q2IH26-F1	None	None	Myxococcia	IgA peptidase| Metallo peptidase| MEROPS family M64	None	Anaeromyxobacteraceae	Adeh_4117	Anaeromyxobacter	0008237 metallopeptidase activity	None	None	IPR032625	IPR019026	IPR024079|IPR038171	None	ade:Adeh_4117	NA-Bacteria	Q2IH26	GI:85777044|EMBL-CDS:ABC83881.1	1846.69	#FF0D8C	#FF0D8C	Myxococcales	Anaeromyxobacter dehalogenans (strain 2CP-C)	TRUE	None	None	PF09471|PF16217	Myxococcota	None	478	Q2IH26	Anaeromyxobacter dehalogenans 2CP-C	290397.Adeh_4117	Bacteria	290397	None	TrEMBL
AF-A7HIA7-F1	None	None	Myxococcia	Putative lipoprotein	None	Anaeromyxobacteraceae	Anae109_4275	Anaeromyxobacter	0008237 metallopeptidase activity	None	None	IPR032625	IPR019026	IPR024079|IPR038171	None	afw:Anae109_4275	NA-Bacteria	A7HIA7	GI:501047331|GI:152030685|EMBL-CDS:ABS28453.1|REFSEQ:WP_012099097.1	1843.35	#FF0D8C	#FF0D8C	Myxococcales	Anaeromyxobacter sp. (strain Fw109-5)	FALSE	None	None	PF09471|PF16217	Myxococcota	None	460	A7HIA7	Anaeromyxobacter sp. Fw109-5	404589.Anae109_4275	Bacteria	404589	None	TrEMBL
AF-B4UI37-F1	None	None	Myxococcia	IgA peptidase. Metallo peptidase. MEROPS family M64	None	Anaeromyxobacteraceae	AnaeK_4248	Anaeromyxobacter	0008237 metallopeptidase activity	None	None	IPR032625	IPR019026	IPR024079|IPR038171	None	ank:AnaeK_4248	NA-Bacteria	B4UI37	GI:196174478|GI:501520266|EMBL-CDS:ACG75451.1|REFSEQ:WP_012528203.1	1847.15	#FF0D8C	#FF0D8C	Myxococcales	Anaeromyxobacter sp. (strain K)	FALSE	None	None	PF09471|PF16217	Myxococcota	None	459	B4UI37	Anaeromyxobacter sp. K	None	Bacteria	447217	None	TrEMBL
AF-A0A0D6QMW0-F1	None	None	Myxococcia	IgA Peptidase M64	None	Anaeromyxobacteraceae	PSR1_03624	Anaeromyxobacter	0008237 metallopeptidase activity	None	None	IPR032625	IPR019026	IPR024079|IPR038171	None	None	NA-Bacteria	A0A0D6QMW0	GI:981215979|EMBL-CDS:GAO04729.1|REFSEQ:WP_059438875.1	1845.86	#FF0D8C	#FF0D8C	Myxococcales	Anaeromyxobacter sp. PSR-1.	FALSE	None	None	PF09471|PF16217	Myxococcota	None	459	A0A0D6QMW0	Anaeromyxobacter sp. PSR-1	None	Bacteria	1300915	None	TrEMBL
AF-A0A425Y5I9-F1	None	None	Bacteroidia	Peptidase	None	Marinifilaceae	DWB61_05130	Ancylomarina	0008237 metallopeptidase activity	None	None	IPR032625	IPR019026	IPR024079|IPR038171	None	None	NA-Bacteria	A0A425Y5I9	EMBL-CDS:RRG23766.1	1839.06	#FF0E8B	#FF0E8B	Marinilabiliales	Ancylomarina euxinus.	FALSE	None	None	PF09471|PF16217	Bacteroidota	None	428	A0A425Y5I9	Ancylomarina euxinus	None	Bacteria	2283627	None	TrEMBL
AF-A0A425Y6J0-F1	None	None	Bacteroidia	Peptidase M64	None	Marinifilaceae	DWB61_02935	Ancylomarina	0008237 metallopeptidase activity	None	None	IPR032625	IPR019026	IPR024079|IPR038171	None	None	NA-Bacteria	A0A425Y6J0	EMBL-CDS:RRG24088.1	1844.64	#FF0D8C	#FF0D8C	Marinilabiliales	Ancylomarina euxinus.	FALSE	None	None	PF09471|PF16217	Bacteroidota	None	503	A0A425Y6J0	Ancylomarina euxinus	None	Bacteria	2283627	None	TrEMBL
AF-A0A434AFA0-F1	None	None	Bacteroidia	Peptidase	None	Marinifilaceae	DLK05_15225	Ancylomarina	0008237 metallopeptidase activity	None	None	IPR032625	IPR019026	IPR024079|IPR038171	None	None	NA-Bacteria	A0A434AFA0	EMBL-CDS:RUT73091.1	1836.77	#FF0E8A	#FF0E8A	Marinilabiliales	Ancylomarina longa.	FALSE	None	None	PF09471|PF16217	Bacteroidota	None	425	A0A434AFA0	Ancylomarina longa	None	Bacteria	2487017	None	TrEMBL
AF-A0A4Q1JPZ6-F1	None	None	Bacteroidia	Peptidase M64	None	Marinifilaceae	EO244_00865	Ancylomarina	0008237 metallopeptidase activity	None	None	IPR032625	IPR019026	IPR024079|IPR038171	None	None	NA-Bacteria	A0A4Q1JPZ6	EMBL-CDS:RXQ97472.1	1845.59	#FF0D8C	#FF0D8C	Marinilabiliales	Ancylomarina salipaludis.	FALSE	None	None	PF09471|PF16217	Bacteroidota	None	495	A0A4Q1JPZ6	Ancylomarina salipaludis	None	Bacteria	2501299	None	TrEMBL
AF-A0A4Q1JQ25-F1	None	None	Bacteroidia	Peptidase	None	Marinifilaceae	EO244_01155	Ancylomarina	0008237 metallopeptidase activity	None	None	IPR032625	IPR019026	IPR024079|IPR038171	None	None	NA-Bacteria	A0A4Q1JQ25	EMBL-CDS:RXQ97524.1	1839.28	#FF0E8B	#FF0E8B	Marinilabiliales	Ancylomarina salipaludis.	FALSE	None	None	PF09471|PF16217	Bacteroidota	None	428	A0A4Q1JQ25	Ancylomarina salipaludis	None	Bacteria	2501299	None	TrEMBL
AF-A0A4Q7VEB2-F1	None	None	Bacteroidia	Peptidase M64-like protein	None	Marinifilaceae	EV201_2529	Ancylomarina	0008237 metallopeptidase activity	None	None	IPR032625	IPR019026	IPR024079|IPR038171	None	None	NA-Bacteria	A0A4Q7VEB2	EMBL-CDS:RZT93368.1	1839.52	#FF0E8B	#FF0E8B	Marinilabiliales	Ancylomarina subtilis.	FALSE	None	None	PF09471|PF16217	Bacteroidota	None	428	A0A4Q7VEB2	Ancylomarina subtilis	None	Bacteria	1639035	None	TrEMBL
AF-A0A4Q7VL39-F1	None	None	Bacteroidia	IgA peptidase	None	Marinifilaceae	EV201_1468	Ancylomarina	0008237 metallopeptidase activity	None	None	IPR032625	IPR019026	IPR024079|IPR038171	None	None	NA-Bacteria	A0A4Q7VL39	EMBL-CDS:RZT96817.1	1847.91	#FF0D8C	#FF0D8C	Marinilabiliales	Ancylomarina subtilis.	FALSE	None	None	PF09471|PF16217	Bacteroidota	None	469	A0A4Q7VL39	Ancylomarina subtilis	None	Bacteria	1639035	None	TrEMBL
AF-A0A1W1XXR6-F1	None	None	Betaproteobacteria	Carbohydrate binding domain-containing protein	None	Chitinibacteraceae	SAMN02745857_03353	Andreprevotia	0030246 carbohydrate binding|0004553 hydrolase activity hydrolyzing O-glycosyl compounds|0008237 metallopeptidase activity	None	None	IPR003610	IPR019026	IPR024079|IPR036573	None	None	NA-Bacteria	A0A1W1XXR6	EMBL-CDS:SMC28644.1	151.87	#4B6254	#4B6254	Neisseriales	Andreprevotia lacus DSM 23236.	FALSE	None	None	PF02839|PF09471	Pseudomonadota	None	532	A0A1W1XXR6	Andreprevotia lacus DSM 23236	1121001.SAMN02745857_03353	Bacteria	1121001	None	TrEMBL
AF-A0A7G2C798-F1	None	None	Kinetoplastea	IgA Peptidase M64| putative	None	Trypanosomatidae	ADEAN_000241700	Angomonas	0008237 metallopeptidase activity	None	None	None	IPR019026	IPR024079	None	None	NA-Eukaryota	A0A7G2C798	EMBL-CDS:CAD2214964.1	8.8	#16336C	#16336C	Trypanosomatida	Angomonas deanei.	FALSE	None	None	PF09471	Euglenozoa	None	1015	A0A7G2C798	Angomonas deanei	None	Eukaryota	59799	None	TrEMBL
None	None	None	Sordariomycetes	Uu.00g099300.m01.CDS01	None	Xylariaceae	KHLLAP_LOCUS3004	Anthostomella	None	None	None	None	IPR019026	IPR024079	None	None	Fungi	A0AAI8VCV2	EMBL-CDS:CAJ2502536.1	393.83	#A5B02A	#A5B02A	Xylariales	Anthostomella pinea.	FALSE	None	None	PF09471	Ascomycota	None	512	A0AAI8VCV2	Anthostomella pinea	None	Eukaryota	933095	None	TrEMBL
AF-A0A4S4MW66-F1	None	None	Agaricomycetes	IgA peptidase M64-domain-containing protein	None	Steccherinaceae	EUX98_g3594	Antrodiella	0008237 metallopeptidase activity	None	None	None	IPR019026	IPR024079	None	None	Fungi	A0A4S4MW66	EMBL-CDS:THH30589.1	394.72	#A5B029	#A5B029	Agaricomycetes incertae sedis	Antrodiella citrinella.	FALSE	None	None	PF09471	Basidiomycota	None	475	A0A4S4MW66	Antrodiella citrinella	None	Eukaryota	2447956	None	TrEMBL
AF-A0A396ZN04-F1	None	None	NA	Peptidase M11 gametolysin domain-containing protein	None	Saprolegniaceae	DYB36_004616	Aphanomyces	0008237 metallopeptidase activity	None	None	None	IPR019026	IPR024079	None	None	NA-Eukaryota	A0A396ZN04	EMBL-CDS:RHX96501.1	393.36	#A4B02A	#A4B02A	Saprolegniales	Aphanomyces astaci	FALSE	None	None	PF09471	Oomycota	None	664	A0A396ZN04	Aphanomyces astaci	None	Eukaryota	112090	None	TrEMBL
AF-A0A396ZSC5-F1	None	None	NA	Peptidase M11 gametolysin domain-containing protein	None	Saprolegniaceae	DYB25_012552	Aphanomyces	0008237 metallopeptidase activity	None	None	None	IPR019026	IPR024079	None	None	NA-Eukaryota	A0A396ZSC5	EMBL-CDS:RHX96516.1	391.09	#A3AF2A	#A3AF2A	Saprolegniales	Aphanomyces astaci	FALSE	None	None	PF09471	Oomycota	None	699	A0A396ZSC5	Aphanomyces astaci	None	Eukaryota	112090	None	TrEMBL
AF-A0A397AFP6-F1	None	None	NA	Peptidase M11 gametolysin domain-containing protein	None	Saprolegniaceae	DYB36_007126	Aphanomyces	0008237 metallopeptidase activity	None	None	None	IPR019026	IPR024079	None	None	NA-Eukaryota	A0A397AFP6	EMBL-CDS:RHY04467.1	390.85	#A3AF2A	#A3AF2A	Saprolegniales	Aphanomyces astaci	FALSE	None	None	PF09471	Oomycota	None	658	A0A397AFP6	Aphanomyces astaci	None	Eukaryota	112090	None	TrEMBL
AF-A0A397AV06-F1	None	None	NA	Peptidase M11 gametolysin domain-containing protein	None	Saprolegniaceae	DYB36_003537	Aphanomyces	0008237 metallopeptidase activity	None	None	None	IPR019026	IPR024079	None	None	NA-Eukaryota	A0A397AV06	EMBL-CDS:RHY09351.1	392.3	#A4AF2A	#A4AF2A	Saprolegniales	Aphanomyces astaci	FALSE	None	None	PF09471	Oomycota	None	588	A0A397AV06	Aphanomyces astaci	None	Eukaryota	112090	None	TrEMBL
AF-A0A397B215-F1	None	None	NA	Peptidase M11 gametolysin domain-containing protein	None	Saprolegniaceae	DYB25_006536	Aphanomyces	0008237 metallopeptidase activity	None	None	None	IPR019026	IPR024079	None	None	NA-Eukaryota	A0A397B215	EMBL-CDS:RHY12554.1	393.69	#A5B02A	#A5B02A	Saprolegniales	Aphanomyces astaci	FALSE	None	None	PF09471	Oomycota	None	638	A0A397B215	Aphanomyces astaci	None	Eukaryota	112090	None	TrEMBL
AF-A0A397BGN0-F1	None	None	NA	Peptidase M11 gametolysin domain-containing protein	None	Saprolegniaceae	DYB36_009647	Aphanomyces	0008237 metallopeptidase activity	None	None	None	IPR019026	IPR024079	None	None	NA-Eukaryota	A0A397BGN0	EMBL-CDS:RHY17105.1	392.91	#A4B02A	#A4B02A	Saprolegniales	Aphanomyces astaci	FALSE	None	None	PF09471	Oomycota	None	639	A0A397BGN0	Aphanomyces astaci	None	Eukaryota	112090	None	TrEMBL
AF-A0A397BJZ0-F1	None	None	NA	Peptidase M11 gametolysin domain-containing protein	None	Saprolegniaceae	None	Aphanomyces	0008237 metallopeptidase activity	None	None	None	IPR019026	IPR024079	None	None	NA-Eukaryota	A0A397BJZ0	EMBL-CDS:RHY20195.1|EMBL-CDS:RHY50626.1|EMBL-CDS:RHY59813.1|EMBL-CDS:RHZ24852.1	392.27	#A4AF2A	#A4AF2A	Saprolegniales	Aphanomyces astaci	FALSE	None	None	PF09471	Oomycota	None	588	A0A397BJZ0	Aphanomyces astaci	None	Eukaryota	112090	None	TrEMBL
AF-A0A397BZZ0-F1	None	None	NA	Peptidase M11 gametolysin domain-containing protein	None	Saprolegniaceae	DYB25_011246	Aphanomyces	0008237 metallopeptidase activity	None	None	None	IPR019026	IPR024079	None	None	NA-Eukaryota	A0A397BZZ0	EMBL-CDS:RHY30575.1	392.64	#A4B02A	#A4B02A	Saprolegniales	Aphanomyces astaci	FALSE	None	None	PF09471	Oomycota	None	587	A0A397BZZ0	Aphanomyces astaci	None	Eukaryota	112090	None	TrEMBL
AF-A0A397CNK8-F1	None	None	NA	Peptidase M64 N-terminal domain-containing protein	None	Saprolegniaceae	None	Aphanomyces	0008237 metallopeptidase activity	None	None	None	IPR019026	IPR024079	None	None	NA-Eukaryota	A0A397CNK8	EMBL-CDS:RHY49999.1|EMBL-CDS:RHY85155.1|EMBL-CDS:RHZ06303.1	394.06	#A5B02A	#A5B02A	Saprolegniales	Aphanomyces astaci	FALSE	None	None	PF09471	Oomycota	None	638	A0A397CNK8	Aphanomyces astaci	None	Eukaryota	112090	None	TrEMBL
AF-A0A397CXK4-F1	None	None	NA	IgA peptidase M64-domain-containing protein	None	Saprolegniaceae	DYB30_010313	Aphanomyces	0008237 metallopeptidase activity	None	None	None	IPR019026	IPR024079	None	None	NA-Eukaryota	A0A397CXK4	EMBL-CDS:RHY51911.1	393.05	#A4B02A	#A4B02A	Saprolegniales	Aphanomyces astaci	FALSE	None	None	PF09471	Oomycota	None	638	A0A397CXK4	Aphanomyces astaci	None	Eukaryota	112090	None	TrEMBL
AF-A0A397D0G4-F1	None	None	NA	Peptidase M11 gametolysin domain-containing protein	None	Saprolegniaceae	DYB38_011352	Aphanomyces	0008237 metallopeptidase activity	None	None	None	IPR019026	IPR024079	None	None	NA-Eukaryota	A0A397D0G4	EMBL-CDS:RHY52941.1	392.64	#A4B02A	#A4B02A	Saprolegniales	Aphanomyces astaci	FALSE	None	None	PF09471	Oomycota	None	588	A0A397D0G4	Aphanomyces astaci	None	Eukaryota	112090	None	TrEMBL
AF-A0A397E052-F1	None	None	NA	Peptidase M11 gametolysin domain-containing protein	None	Saprolegniaceae	DYB30_012267	Aphanomyces	0008237 metallopeptidase activity	None	None	None	IPR019026	IPR024079	None	None	NA-Eukaryota	A0A397E052	EMBL-CDS:RHY71339.1	396.64	#A6B129	#A6B129	Saprolegniales	Aphanomyces astaci	FALSE	None	None	PF09471	Oomycota	None	425	A0A397E052	Aphanomyces astaci	None	Eukaryota	112090	None	TrEMBL
AF-A0A397E9D3-F1	None	None	NA	Peptidase M11 gametolysin domain-containing protein	None	Saprolegniaceae	DYB30_012990	Aphanomyces	0008237 metallopeptidase activity	None	None	None	IPR019026	IPR024079	None	None	NA-Eukaryota	A0A397E9D3	EMBL-CDS:RHY74638.1	391.84	#A4AF2A	#A4AF2A	Saprolegniales	Aphanomyces astaci	FALSE	None	None	PF09471	Oomycota	None	608	A0A397E9D3	Aphanomyces astaci	None	Eukaryota	112090	None	TrEMBL
AF-A0A397EQ74-F1	None	None	NA	Peptidase M11 gametolysin domain-containing protein	None	Saprolegniaceae	None	Aphanomyces	0008237 metallopeptidase activity	None	None	None	IPR019026	IPR024079	None	None	NA-Eukaryota	A0A397EQ74	EMBL-CDS:RHY39746.1|EMBL-CDS:RHY92195.1	392.27	#A4AF2A	#A4AF2A	Saprolegniales	Aphanomyces astaci	FALSE	None	None	PF09471	Oomycota	None	588	A0A397EQ74	Aphanomyces astaci	None	Eukaryota	112090	None	TrEMBL
AF-A0A397EU01-F1	None	None	NA	Peptidase M11 gametolysin domain-containing protein	None	Saprolegniaceae	None	Aphanomyces	0008237 metallopeptidase activity	None	None	None	IPR019026	IPR024079	None	None	NA-Eukaryota	A0A397EU01	EMBL-CDS:RHY97505.1|EMBL-CDS:RHZ14327.1	392.08	#A4AF2A	#A4AF2A	Saprolegniales	Aphanomyces astaci	FALSE	None	None	PF09471	Oomycota	None	587	A0A397EU01	Aphanomyces astaci	None	Eukaryota	112090	None	TrEMBL
AF-A0A397F1M4-F1	None	None	NA	Peptidase M11 gametolysin domain-containing protein	None	Saprolegniaceae	None	Aphanomyces	0008237 metallopeptidase activity	None	None	None	IPR019026	IPR024079	None	None	NA-Eukaryota	A0A397F1M4	EMBL-CDS:RHZ07146.1|EMBL-CDS:RHZ11977.1	393.29	#A4B02A	#A4B02A	Saprolegniales	Aphanomyces astaci	FALSE	None	None	PF09471	Oomycota	None	639	A0A397F1M4	Aphanomyces astaci	None	Eukaryota	112090	None	TrEMBL
AF-A0A397F365-F1	None	None	NA	Uncharacterized protein	None	Saprolegniaceae	None	Aphanomyces	0008237 metallopeptidase activity	None	None	None	IPR019026	IPR024079	None	None	NA-Eukaryota	A0A397F365	EMBL-CDS:RHZ09023.1|EMBL-CDS:RHZ38236.1|EMBL-CDS:RLO06515.1	397.09	#A6B129	#A6B129	Saprolegniales	Aphanomyces astaci	FALSE	None	None	PF09471	Oomycota	None	317	A0A397F365	Aphanomyces astaci	None	Eukaryota	112090	None	TrEMBL
AF-A0A397FE56-F1	None	None	NA	Peptidase M64 N-terminal domain-containing protein	None	Saprolegniaceae	None	Aphanomyces	0008237 metallopeptidase activity	None	None	None	IPR019026	IPR024079	None	None	NA-Eukaryota	A0A397FE56	EMBL-CDS:RHZ22497.1|EMBL-CDS:RHZ42617.1	392.92	#A4B02A	#A4B02A	Saprolegniales	Aphanomyces astaci	FALSE	None	None	PF09471	Oomycota	None	587	A0A397FE56	Aphanomyces astaci	None	Eukaryota	112090	None	TrEMBL
AF-A0A397FE91-F1	None	None	NA	Peptidase M11 gametolysin domain-containing protein	None	Saprolegniaceae	DYB31_004364	Aphanomyces	0008237 metallopeptidase activity	None	None	None	IPR019026	IPR024079	None	None	NA-Eukaryota	A0A397FE91	EMBL-CDS:RHZ29350.1	390.85	#A3AF2A	#A3AF2A	Saprolegniales	Aphanomyces astaci	FALSE	None	None	PF09471	Oomycota	None	658	A0A397FE91	Aphanomyces astaci	None	Eukaryota	112090	None	TrEMBL
AF-A0A397FII7-F1	None	None	NA	Peptidase M11 gametolysin domain-containing protein	None	Saprolegniaceae	DYB31_009424	Aphanomyces	0008237 metallopeptidase activity	None	None	None	IPR019026	IPR024079	None	None	NA-Eukaryota	A0A397FII7	EMBL-CDS:RHZ25822.1	393.67	#A5B02A	#A5B02A	Saprolegniales	Aphanomyces astaci	FALSE	None	None	PF09471	Oomycota	None	649	A0A397FII7	Aphanomyces astaci	None	Eukaryota	112090	None	TrEMBL
AF-A0A397FVP6-F1	None	None	NA	Peptidase M11 gametolysin domain-containing protein	None	Saprolegniaceae	DYB31_012539	Aphanomyces	0008237 metallopeptidase activity	None	None	None	IPR019026	IPR024079	None	None	NA-Eukaryota	A0A397FVP6	EMBL-CDS:RHZ39435.1	393.36	#A4B02A	#A4B02A	Saprolegniales	Aphanomyces astaci	FALSE	None	None	PF09471	Oomycota	None	613	A0A397FVP6	Aphanomyces astaci	None	Eukaryota	112090	None	TrEMBL
AF-A0A3R6WNF6-F1	None	None	NA	Peptidase M11 gametolysin domain-containing protein	None	Saprolegniaceae	DYB35_010150	Aphanomyces	0008237 metallopeptidase activity	None	None	None	IPR019026	IPR024079	None	None	NA-Eukaryota	A0A3R6WNF6	EMBL-CDS:RHY86084.1	393.21	#A4B02A	#A4B02A	Saprolegniales	Aphanomyces astaci	FALSE	None	None	PF09471	Oomycota	None	568	A0A3R6WNF6	Aphanomyces astaci	None	Eukaryota	112090	None	TrEMBL
AF-A0A3R6WPT5-F1	None	None	NA	Peptidase M11 gametolysin domain-containing protein	None	Saprolegniaceae	DYB34_008251	Aphanomyces	0008237 metallopeptidase activity	None	None	None	IPR019026	IPR024079	None	None	NA-Eukaryota	A0A3R6WPT5	EMBL-CDS:RHY75484.1	394.54	#A5B029	#A5B029	Saprolegniales	Aphanomyces astaci	FALSE	None	None	PF09471	Oomycota	None	498	A0A3R6WPT5	Aphanomyces astaci	None	Eukaryota	112090	None	TrEMBL
AF-A0A3R6Y1D3-F1	None	None	NA	Peptidase M11 gametolysin domain-containing protein	None	Saprolegniaceae	DYB37_010492	Aphanomyces	0008237 metallopeptidase activity	None	None	None	IPR019026	IPR024079	None	None	NA-Eukaryota	A0A3R6Y1D3	EMBL-CDS:RHZ29661.1	390.85	#A3AF2A	#A3AF2A	Saprolegniales	Aphanomyces astaci	FALSE	None	None	PF09471	Oomycota	None	655	A0A3R6Y1D3	Aphanomyces astaci	None	Eukaryota	112090	None	TrEMBL
AF-A0A3R6Z7V9-F1	None	None	NA	Peptidase M11 gametolysin domain-containing protein	None	Saprolegniaceae	DYB26_010921	Aphanomyces	0008237 metallopeptidase activity	None	None	None	IPR019026	IPR024079	None	None	NA-Eukaryota	A0A3R6Z7V9	EMBL-CDS:RHZ38798.1	393.54	#A5B02A	#A5B02A	Saprolegniales	Aphanomyces astaci	FALSE	None	None	PF09471	Oomycota	None	608	A0A3R6Z7V9	Aphanomyces astaci	None	Eukaryota	112090	None	TrEMBL
AF-A0A3R7AC44-F1	None	None	NA	Peptidase M11 gametolysin domain-containing protein	None	Saprolegniaceae	DYB35_008576	Aphanomyces	0008237 metallopeptidase activity	None	None	None	IPR019026	IPR024079	None	None	NA-Eukaryota	A0A3R7AC44	EMBL-CDS:RHY98827.1	393.68	#A5B02A	#A5B02A	Saprolegniales	Aphanomyces astaci	FALSE	None	None	PF09471	Oomycota	None	666	A0A3R7AC44	Aphanomyces astaci	None	Eukaryota	112090	None	TrEMBL
AF-A0A3R7AT86-F1	None	None	NA	Peptidase M11 gametolysin domain-containing protein	None	Saprolegniaceae	DYB34_011146	Aphanomyces	0008237 metallopeptidase activity	None	None	None	IPR019026	IPR024079	None	None	NA-Eukaryota	A0A3R7AT86	EMBL-CDS:RHY56495.1	390.85	#A3AF2A	#A3AF2A	Saprolegniales	Aphanomyces astaci	FALSE	None	None	PF09471	Oomycota	None	658	A0A3R7AT86	Aphanomyces astaci	None	Eukaryota	112090	None	TrEMBL
AF-A0A3R7B897-F1	None	None	NA	Peptidase M11 gametolysin domain-containing protein	None	Saprolegniaceae	DYB37_011839	Aphanomyces	0008237 metallopeptidase activity	None	None	None	IPR019026	IPR024079	None	None	NA-Eukaryota	A0A3R7B897	EMBL-CDS:RHZ21432.1	393.17	#A4B02A	#A4B02A	Saprolegniales	Aphanomyces astaci	FALSE	None	None	PF09471	Oomycota	None	588	A0A3R7B897	Aphanomyces astaci	None	Eukaryota	112090	None	TrEMBL
AF-A0A3R7BIY3-F1	None	None	NA	Peptidase M11 gametolysin domain-containing protein	None	Saprolegniaceae	DYB35_012141	Aphanomyces	0008237 metallopeptidase activity	None	None	None	IPR019026	IPR024079	None	None	NA-Eukaryota	A0A3R7BIY3	EMBL-CDS:RHY93120.1	390.85	#A3AF2A	#A3AF2A	Saprolegniales	Aphanomyces astaci	FALSE	None	None	PF09471	Oomycota	None	669	A0A3R7BIY3	Aphanomyces astaci	None	Eukaryota	112090	None	TrEMBL
AF-A0A3R7DBJ4-F1	None	None	NA	Peptidase M64 N-terminal domain-containing protein	None	Saprolegniaceae	DYB34_004837	Aphanomyces	0008237 metallopeptidase activity	None	None	None	IPR019026	IPR024079	None	None	NA-Eukaryota	A0A3R7DBJ4	EMBL-CDS:RHY43071.1	393.05	#A4B02A	#A4B02A	Saprolegniales	Aphanomyces astaci	FALSE	None	None	PF09471	Oomycota	None	639	A0A3R7DBJ4	Aphanomyces astaci	None	Eukaryota	112090	None	TrEMBL
AF-A0A3R7FDC3-F1	None	None	NA	Peptidase M11 gametolysin domain-containing protein	None	Saprolegniaceae	DYB37_012584	Aphanomyces	0008237 metallopeptidase activity	None	None	None	IPR019026	IPR024079	None	None	NA-Eukaryota	A0A3R7FDC3	EMBL-CDS:RHZ31468.1	393.54	#A5B02A	#A5B02A	Saprolegniales	Aphanomyces astaci	FALSE	None	None	PF09471	Oomycota	None	613	A0A3R7FDC3	Aphanomyces astaci	None	Eukaryota	112090	None	TrEMBL
AF-A0A3R7XW82-F1	None	None	NA	Peptidase M11 gametolysin domain-containing protein	None	Saprolegniaceae	B5M09_002181	Aphanomyces	0008237 metallopeptidase activity	None	None	None	IPR019026	IPR024079	None	None	NA-Eukaryota	A0A3R7XW82	EMBL-CDS:RQM24414.1	393.36	#A4B02A	#A4B02A	Saprolegniales	Aphanomyces astaci	FALSE	None	None	PF09471	Oomycota	None	666	A0A3R7XW82	Aphanomyces astaci	None	Eukaryota	112090	None	TrEMBL
AF-A0A3R7Y1Q2-F1	None	None	NA	Peptidase M11 gametolysin domain-containing protein	None	Saprolegniaceae	B5M09_012371	Aphanomyces	0008237 metallopeptidase activity	None	None	None	IPR019026	IPR024079	None	None	NA-Eukaryota	A0A3R7Y1Q2	EMBL-CDS:RQM28391.1	392.43	#A4B02A	#A4B02A	Saprolegniales	Aphanomyces astaci	FALSE	None	None	PF09471	Oomycota	None	633	A0A3R7Y1Q2	Aphanomyces astaci	None	Eukaryota	112090	None	TrEMBL
AF-A0A3R7Y397-F1	None	None	NA	Peptidase M11 gametolysin domain-containing protein	None	Saprolegniaceae	B5M09_012642	Aphanomyces	0008237 metallopeptidase activity	None	None	None	IPR019026	IPR024079	None	None	NA-Eukaryota	A0A3R7Y397	EMBL-CDS:RQM20112.1	395.3	#A5B029	#A5B029	Saprolegniales	Aphanomyces astaci	FALSE	None	None	PF09471	Oomycota	None	471	A0A3R7Y397	Aphanomyces astaci	None	Eukaryota	112090	None	TrEMBL
AF-A0A3R7Y4W7-F1	None	None	NA	Peptidase M11 gametolysin domain-containing protein	None	Saprolegniaceae	B5M09_009020	Aphanomyces	0008237 metallopeptidase activity	None	None	None	IPR019026	IPR024079	None	None	NA-Eukaryota	A0A3R7Y4W7	EMBL-CDS:RQM21115.1	392.27	#A4AF2A	#A4AF2A	Saprolegniales	Aphanomyces astaci	FALSE	None	None	PF09471	Oomycota	None	588	A0A3R7Y4W7	Aphanomyces astaci	None	Eukaryota	112090	None	TrEMBL
AF-A0A418BHJ7-F1	None	None	NA	Peptidase M11 gametolysin domain-containing protein	None	Saprolegniaceae	DYB34_008664	Aphanomyces	0008237 metallopeptidase activity	None	None	None	IPR019026	IPR024079	None	None	NA-Eukaryota	A0A418BHJ7	EMBL-CDS:RHY42004.1	391.84	#A4AF2A	#A4AF2A	Saprolegniales	Aphanomyces astaci	FALSE	None	None	PF09471	Oomycota	None	665	A0A418BHJ7	Aphanomyces astaci	None	Eukaryota	112090	None	TrEMBL
AF-A0A418CRE8-F1	None	None	NA	Peptidase M11 gametolysin domain-containing protein	None	Saprolegniaceae	DYB26_002031	Aphanomyces	0008237 metallopeptidase activity	None	None	None	IPR019026	IPR024079	None	None	NA-Eukaryota	A0A418CRE8	EMBL-CDS:RHY84315.1	390.85	#A3AF2A	#A3AF2A	Saprolegniales	Aphanomyces astaci	FALSE	None	None	PF09471	Oomycota	None	658	A0A418CRE8	Aphanomyces astaci	None	Eukaryota	112090	None	TrEMBL
AF-A0A418D420-F1	None	None	NA	Peptidase M11 gametolysin domain-containing protein	None	Saprolegniaceae	DYB35_007576	Aphanomyces	0008237 metallopeptidase activity	None	None	None	IPR019026	IPR024079	None	None	NA-Eukaryota	A0A418D420	EMBL-CDS:RHY89290.1	392.27	#A4AF2A	#A4AF2A	Saprolegniales	Aphanomyces astaci	FALSE	None	None	PF09471	Oomycota	None	588	A0A418D420	Aphanomyces astaci	None	Eukaryota	112090	None	TrEMBL
AF-A0A418DWZ4-F1	None	None	NA	Peptidase M11 gametolysin domain-containing protein	None	Saprolegniaceae	DYB35_012943	Aphanomyces	0008237 metallopeptidase activity	None	None	None	IPR019026	IPR024079	None	None	NA-Eukaryota	A0A418DWZ4	EMBL-CDS:RHZ01259.1	393.67	#A5B02A	#A5B02A	Saprolegniales	Aphanomyces astaci	FALSE	None	None	PF09471	Oomycota	None	613	A0A418DWZ4	Aphanomyces astaci	None	Eukaryota	112090	None	TrEMBL
AF-A0A418E103-F1	None	None	NA	Peptidase M11 gametolysin domain-containing protein	None	Saprolegniaceae	DYB37_009714	Aphanomyces	0008237 metallopeptidase activity	None	None	None	IPR019026	IPR024079	None	None	NA-Eukaryota	A0A418E103	EMBL-CDS:RHZ03252.1	392.27	#A4AF2A	#A4AF2A	Saprolegniales	Aphanomyces astaci	FALSE	None	None	PF09471	Oomycota	None	588	A0A418E103	Aphanomyces astaci	None	Eukaryota	112090	None	TrEMBL
AF-A0A418E6L1-F1	None	None	NA	Peptidase M11 gametolysin domain-containing protein	None	Saprolegniaceae	DYB37_006815	Aphanomyces	0008237 metallopeptidase activity	None	None	None	IPR019026	IPR024079	None	None	NA-Eukaryota	A0A418E6L1	EMBL-CDS:RHZ07053.1	392.67	#A4B02A	#A4B02A	Saprolegniales	Aphanomyces astaci	FALSE	None	None	PF09471	Oomycota	None	665	A0A418E6L1	Aphanomyces astaci	None	Eukaryota	112090	None	TrEMBL
AF-A0A418EMK8-F1	None	None	NA	Peptidase M64 N-terminal domain-containing protein	None	Saprolegniaceae	DYB37_008752	Aphanomyces	0008237 metallopeptidase activity	None	None	None	IPR019026	IPR024079	None	None	NA-Eukaryota	A0A418EMK8	EMBL-CDS:RHZ15735.1	393.67	#A5B02A	#A5B02A	Saprolegniales	Aphanomyces astaci	FALSE	None	None	PF09471	Oomycota	None	632	A0A418EMK8	Aphanomyces astaci	None	Eukaryota	112090	None	TrEMBL
AF-A0A425CSJ9-F1	None	None	NA	Peptidase M11 gametolysin domain-containing protein	None	Saprolegniaceae	B5M09_012058	Aphanomyces	0008237 metallopeptidase activity	None	None	None	IPR019026	IPR024079	None	None	NA-Eukaryota	A0A425CSJ9	EMBL-CDS:RQM20005.1	393.98	#A5B02A	#A5B02A	Saprolegniales	Aphanomyces astaci	FALSE	None	None	PF09471	Oomycota	None	473	A0A425CSJ9	Aphanomyces astaci	None	Eukaryota	112090	None	TrEMBL
AF-A0A425DN93-F1	None	None	NA	Peptidase M11 gametolysin domain-containing protein	None	Saprolegniaceae	B5M09_013157	Aphanomyces	0008237 metallopeptidase activity	None	None	None	IPR019026	IPR024079	None	None	NA-Eukaryota	A0A425DN93	EMBL-CDS:RQM30803.1	390.85	#A3AF2A	#A3AF2A	Saprolegniales	Aphanomyces astaci	FALSE	None	None	PF09471	Oomycota	None	656	A0A425DN93	Aphanomyces astaci	None	Eukaryota	112090	None	TrEMBL
AF-A0A6A4Z1P2-F1	None	None	NA	Peptidase M11 gametolysin domain-containing protein	None	Saprolegniaceae	AaE_015203	Aphanomyces	0008237 metallopeptidase activity	None	None	None	IPR019026	IPR024079	None	None	NA-Eukaryota	A0A6A4Z1P2	EMBL-CDS:KAF0703906.1	391.99	#A4AF2A	#A4AF2A	Saprolegniales	Aphanomyces astaci	FALSE	None	None	PF09471	Oomycota	None	639	A0A6A4Z1P2	Aphanomyces astaci	None	Eukaryota	112090	None	TrEMBL
None	None	None	NA	Peptidase M11 gametolysin domain-containing protein	None	Saprolegniaceae	DYB28_010978	Aphanomyces	0008237 metallopeptidase activity	None	None	None	IPR019026	IPR024079	None	None	NA-Eukaryota	A0A9X8DP86	EMBL-CDS:RLO01123.1	394.7	#A5B029	#A5B029	Saprolegniales	Aphanomyces astaci	FALSE	None	None	PF09471	Oomycota	None	592	A0A9X8DP86	Aphanomyces astaci	None	Eukaryota	112090	None	TrEMBL
None	None	None	NA	Peptidase M11 gametolysin domain-containing protein	None	Saprolegniaceae	DYB28_003745	Aphanomyces	0008237 metallopeptidase activity	None	None	None	IPR019026	IPR024079	None	None	NA-Eukaryota	A0A9X8DRP6	EMBL-CDS:RLO02459.1	393.29	#A4B02A	#A4B02A	Saprolegniales	Aphanomyces astaci	FALSE	None	None	PF09471	Oomycota	None	639	A0A9X8DRP6	Aphanomyces astaci	None	Eukaryota	112090	None	TrEMBL
None	None	None	NA	Peptidase M11 gametolysin domain-containing protein	None	Saprolegniaceae	DYB28_000778	Aphanomyces	0008237 metallopeptidase activity	None	None	None	IPR019026	IPR024079	None	None	NA-Eukaryota	A0A9X8DX63	EMBL-CDS:RLO05388.1	392.07	#A4AF2A	#A4AF2A	Saprolegniales	Aphanomyces astaci	FALSE	None	None	PF09471	Oomycota	None	588	A0A9X8DX63	Aphanomyces astaci	None	Eukaryota	112090	None	TrEMBL
None	None	None	NA	Peptidase M11 gametolysin domain-containing protein	None	Saprolegniaceae	DYB28_001589	Aphanomyces	0008237 metallopeptidase activity	None	None	None	IPR019026	IPR024079	None	None	NA-Eukaryota	A0A9X8DZT7	EMBL-CDS:RLO06472.1	392.92	#A4B02A	#A4B02A	Saprolegniales	Aphanomyces astaci	FALSE	None	None	PF09471	Oomycota	None	587	A0A9X8DZT7	Aphanomyces astaci	None	Eukaryota	112090	None	TrEMBL
None	None	None	NA	Peptidase M11 gametolysin domain-containing protein	None	Saprolegniaceae	DYB28_010715	Aphanomyces	0008237 metallopeptidase activity	None	None	None	IPR019026	IPR024079	None	None	NA-Eukaryota	A0A9X8E981	EMBL-CDS:RLO11647.1	392.08	#A4AF2A	#A4AF2A	Saprolegniales	Aphanomyces astaci	FALSE	None	None	PF09471	Oomycota	None	587	A0A9X8E981	Aphanomyces astaci	None	Eukaryota	112090	None	TrEMBL
None	None	None	NA	IgA peptidase M64-domain-containing protein	None	Saprolegniaceae	DYB28_001497	Aphanomyces	0008237 metallopeptidase activity	None	None	None	IPR019026	IPR024079	None	None	NA-Eukaryota	A0A9X8EE81	EMBL-CDS:RLO13291.1	394.06	#A5B02A	#A5B02A	Saprolegniales	Aphanomyces astaci	FALSE	None	None	PF09471	Oomycota	None	638	A0A9X8EE81	Aphanomyces astaci	None	Eukaryota	112090	None	TrEMBL
AF-W4F910-F1	None	None	NA	Peptidase M11 gametolysin domain-containing protein	None	Saprolegniaceae	H257_19096	Aphanomyces	0008237 metallopeptidase activity	None	None	None	IPR019026	IPR024079	None	None	NA-Eukaryota	W4F910	GI:574098147|GI:698827038|EMBL-CDS:ETV63970.1|REFSEQ:XP_009846547.1	398.98	#A6B229	#A6B229	Saprolegniales	Aphanomyces astaci	FALSE	None	None	PF09471	Oomycota	None	336	W4F910	Aphanomyces astaci	None	Eukaryota	112090	None	TrEMBL
AF-W4FQE3-F1	None	None	NA	Peptidase M11 gametolysin domain-containing protein	None	Saprolegniaceae	H257_15121	Aphanomyces	0008237 metallopeptidase activity	None	None	None	IPR019026	IPR024079	None	None	NA-Eukaryota	W4FQE3	GI:698816780|GI:574103626|EMBL-CDS:ETV69166.1|REFSEQ:XP_009841419.1	393.23	#A4B02A	#A4B02A	Saprolegniales	Aphanomyces astaci	FALSE	None	None	PF09471	Oomycota	None	630	W4FQE3	Aphanomyces astaci	None	Eukaryota	112090	None	TrEMBL
AF-W4FR95-F1	None	None	NA	Peptidase M11 gametolysin domain-containing protein	None	Saprolegniaceae	H257_15123	Aphanomyces	0008237 metallopeptidase activity	None	None	None	IPR019026	IPR024079	None	None	NA-Eukaryota	W4FR95	GI:574103628|GI:698816784|EMBL-CDS:ETV69168.1|REFSEQ:XP_009841421.1	393.17	#A4B02A	#A4B02A	Saprolegniales	Aphanomyces astaci	FALSE	None	None	PF09471	Oomycota	None	587	W4FR95	Aphanomyces astaci	None	Eukaryota	112090	None	TrEMBL
AF-W4GDZ9-F1	None	None	NA	Copine C-terminal domain-containing protein	None	Saprolegniaceae	H257_08686	Aphanomyces	0008237 metallopeptidase activity	None	None	None	IPR019026	IPR024079	None	None	NA-Eukaryota	W4GDZ9	GI:574112407|GI:698799962|EMBL-CDS:ETV77900.1|REFSEQ:XP_009833010.1	397.08	#A6B129	#A6B129	Saprolegniales	Aphanomyces astaci	FALSE	None	None	PF09471	Oomycota	None	292	W4GDZ9	Aphanomyces astaci	112090.W4GDZ9	Eukaryota	112090	None	TrEMBL
AF-W4GEZ2-F1	None	None	NA	Peptidase M11 gametolysin domain-containing protein	None	Saprolegniaceae	H257_08525	Aphanomyces	0008237 metallopeptidase activity	None	None	None	IPR019026	IPR024079	None	None	NA-Eukaryota	W4GEZ2	GI:698799390|GI:574112121|EMBL-CDS:ETV77614.1|REFSEQ:XP_009832724.1	392.27	#A4AF2A	#A4AF2A	Saprolegniales	Aphanomyces astaci	FALSE	None	None	PF09471	Oomycota	None	589	W4GEZ2	Aphanomyces astaci	None	Eukaryota	112090	None	TrEMBL
AF-W4GFZ3-F1	None	None	NA	Peptidase M64 N-terminal domain-containing protein	None	Saprolegniaceae	H257_08684	Aphanomyces	0008237 metallopeptidase activity	None	None	None	IPR019026	IPR024079	None	None	NA-Eukaryota	W4GFZ3	GI:698799958|GI:574112405|EMBL-CDS:ETV77898.1|REFSEQ:XP_009833008.1	393.36	#A4B02A	#A4B02A	Saprolegniales	Aphanomyces astaci	FALSE	None	None	PF09471	Oomycota	None	625	W4GFZ3	Aphanomyces astaci	None	Eukaryota	112090	None	TrEMBL
AF-W4GKH6-F1	None	None	NA	Peptidase M11 gametolysin domain-containing protein	None	Saprolegniaceae	H257_07518	Aphanomyces	0008237 metallopeptidase activity	None	None	None	IPR019026	IPR024079	None	None	NA-Eukaryota	W4GKH6	GI:574114045|GI:698796692|EMBL-CDS:ETV79534.1|REFSEQ:XP_009831375.1	393.35	#A4B02A	#A4B02A	Saprolegniales	Aphanomyces astaci	FALSE	None	None	PF09471	Oomycota	None	644	W4GKH6	Aphanomyces astaci	None	Eukaryota	112090	None	TrEMBL
AF-W4GQ59-F1	None	None	NA	Peptidase M11 gametolysin domain-containing protein	None	Saprolegniaceae	H257_05410	Aphanomyces	0008237 metallopeptidase activity	None	None	None	IPR019026	IPR024079	None	None	NA-Eukaryota	W4GQ59	GI:574116363|GI:698791104|EMBL-CDS:ETV81847.1|REFSEQ:XP_009828584.1	392.85	#A4B02A	#A4B02A	Saprolegniales	Aphanomyces astaci	FALSE	None	None	PF09471	Oomycota	None	613	W4GQ59	Aphanomyces astaci	None	Eukaryota	112090	None	TrEMBL
AF-A0A024TZG1-F1	None	None	NA	Peptidase M11 gametolysin domain-containing protein	None	Saprolegniaceae	H310_08073	Aphanomyces	0008237 metallopeptidase activity	None	None	None	IPR019026	IPR024079	None	None	NA-Eukaryota	A0A024TZG1	GI:673035908|GI:574472354|EMBL-CDS:ETV99359.1|REFSEQ:XP_008871915.1	388.5	#A3AE2A	#A3AE2A	Saprolegniales	Aphanomyces invadans.	FALSE	None	None	PF09471	Oomycota	None	581	A0A024TZG1	Aphanomyces invadans	None	Eukaryota	157072	None	TrEMBL
AF-A0A3R6WLV6-F1	None	None	NA	Peptidase M11 gametolysin domain-containing protein	None	Saprolegniaceae	DYB32_004845	Aphanomyces	0008237 metallopeptidase activity	None	None	None	IPR019026	IPR024079	None	None	NA-Eukaryota	A0A3R6WLV6	EMBL-CDS:RHY29799.1	388.5	#A3AE2A	#A3AE2A	Saprolegniales	Aphanomyces invadans.	FALSE	None	None	PF09471	Oomycota	None	581	A0A3R6WLV6	Aphanomyces invadans	None	Eukaryota	157072	None	TrEMBL
AF-A0A418AJV4-F1	None	None	NA	Peptidase M11 gametolysin domain-containing protein	None	Saprolegniaceae	DYB32_008917	Aphanomyces	0008237 metallopeptidase activity	None	None	None	IPR019026	IPR024079	None	None	NA-Eukaryota	A0A418AJV4	EMBL-CDS:RHY24256.1	393.25	#A4B02A	#A4B02A	Saprolegniales	Aphanomyces invadans.	FALSE	None	None	PF09471	Oomycota	None	588	A0A418AJV4	Aphanomyces invadans	None	Eukaryota	157072	None	TrEMBL
AF-A0A485KE52-F1	None	None	NA	Aste57867_6350 protein	None	Saprolegniaceae	None	Aphanomyces	0008237 metallopeptidase activity	None	None	None	IPR019026	IPR024079	None	None	NA-Eukaryota	A0A485KE52	EMBL-CDS:KAF0708443.1|EMBL-CDS:VFT83347.1	392.1	#A4AF2A	#A4AF2A	Saprolegniales	Aphanomyces stellatus.	FALSE	None	None	PF09471	Oomycota	None	448	A0A485KE52	Aphanomyces stellatus	None	Eukaryota	120398	None	TrEMBL
AF-A0A427XJV8-F1	None	None	Tremellomycetes	Uncharacterized protein	None	Trichosporonaceae	EHS24_001188	Apiotrichum	0008237 metallopeptidase activity	None	None	None	IPR019026	IPR024079	None	None	Fungi	A0A427XJV8	EMBL-CDS:RSH79150.1	397.53	#A6B129	#A6B129	Trichosporonales	Apiotrichum porosum.	FALSE	None	None	PF09471	Basidiomycota	None	471	A0A427XJV8	Apiotrichum porosum	None	Eukaryota	105984	None	TrEMBL
AF-A0A7S3PDB5-F1	None	None	Bigyra	Peptidase M12B domain-containing protein	None	Thraustochytriaceae	ASTO00021_LOCUS1861	Aplanochytrium	0008237 metallopeptidase activity	None	None	None	IPR019026	IPR024079	None	None	NA-Eukaryota	A0A7S3PDB5	EMBL-CDS:CAE0431524.1	0			Thraustochytrida	Aplanochytrium stocchinoi.	FALSE	None	None	PF09471	NA	None	652	A0A7S3PDB5	Aplanochytrium stocchinoi	None	Eukaryota	215587	None	TrEMBL
None	None	None	Betaproteobacteria	Fibronectin type-III domain-containing protein	None	Burkholderiales genera in	H7225_02045	Aquabacterium	0008237 metallopeptidase activity	None	None	IPR003961	IPR019026	IPR013783|IPR024079|IPR036116	None	None	NA-Bacteria	A0A924PSD5	EMBL-CDS:MBC7699189.1	58.91	#294464	#294464	Burkholderiales	Aquabacterium sp.	FALSE	None	None	PF00041|PF09471	Pseudomonadota	None	665	A0A924PSD5	Aquabacterium sp.	None	Bacteria	1872578	None	TrEMBL
AF-A0A370GHU4-F1	None	None	Gammaproteobacteria	IgA peptidase M64	None	Coxiellaceae	C8D86_11134	Aquicella	0008237 metallopeptidase activity	None	None	None	IPR019026	IPR024079	None	None	NA-Bacteria	A0A370GHU4	EMBL-CDS:RDI43378.1	36	#203C68	#203C68	Legionellales	Aquicella lusitana.	FALSE	None	None	PF09471	Pseudomonadota	None	464	A0A370GHU4	Aquicella lusitana	None	Bacteria	254246	None	TrEMBL
AF-A0A5E4PGP2-F1	None	None	Gammaproteobacteria	IgA Peptidase M64	None	Coxiellaceae	AQUSIP_09170	Aquicella	0008237 metallopeptidase activity	None	None	None	IPR019026	IPR024079	None	asip:AQUSIP_09170	NA-Bacteria	A0A5E4PGP2	EMBL-CDS:VVC75627.1	36	#203C68	#203C68	Legionellales	Aquicella siphonis.	FALSE	None	None	PF09471	Pseudomonadota	None	459	A0A5E4PGP2	Aquicella siphonis	None	Bacteria	254247	None	TrEMBL
AF-A0A1W2GYS0-F1	None	None	Cytophagia	Por secretion system C-terminal sorting domain-containing protein	None	Cyclobacteriaceae	SAMN00777080_0066	Aquiflexum	0008237 metallopeptidase activity	None	None	IPR000601|IPR022409|IPR026444	IPR019026	IPR013783|IPR024079|IPR035986	None	None	NA-Bacteria	A0A1W2GYS0	EMBL-CDS:SMD41542.1	259.46	#738441	#738441	Cytophagales	Aquiflexum balticum DSM 16537.	FALSE	None	None	PF00801|PF09471|PF18962	Bacteroidota	None	613	A0A1W2GYS0	Aquiflexum balticum DSM 16537	758820.SAMN00777080_0066	Bacteria	758820	None	TrEMBL
None	None	None	Cytophagia	M64 family metallo-endopeptidase	None	Cyclobacteriaceae	NU887_07665	Aquiflexum	0008237 metallopeptidase activity	None	None	IPR000601|IPR022409|IPR026444	IPR019026	IPR013783|IPR024079|IPR035986	None	None	NA-Bacteria	A0A9X2SZU8	EMBL-CDS:MCR9014913.1	271.28	#77883F	#77883F	Cytophagales	Aquiflexum gelatinilyticum.	FALSE	None	None	PF00801|PF09471|PF18962	Bacteroidota	None	580	A0A9X2SZU8	Aquiflexum gelatinilyticum	None	Bacteria	2961943	None	TrEMBL
AF-A0A163CVL6-F1	None	None	Flavobacteriia	Fibronectin type-III domain-containing protein	None	Flavobacteriaceae	AWE51_15610	Aquimarina	0008237 metallopeptidase activity	None	None	IPR003961|IPR026444	IPR019026	IPR013783|IPR024079|IPR036116	None	None	NA-Bacteria	A0A163CVL6	GI:1054536094|GI:1023042547|EMBL-CDS:KZS42796.1|REFSEQ:WP_066307876.1	267	#768740	#768740	Flavobacteriales	Aquimarina aggregata.	FALSE	None	None	PF00041|PF09471|PF18962	Bacteroidota	None	545	A0A163CVL6	Aquimarina aggregata	1642818.AWE51_15610	Bacteria	1642818	None	TrEMBL
AF-A0A3A9W3F8-F1	None	None	Flavobacteriia	T9SS C-terminal target domain-containing protein	None	Flavobacteriaceae	D7033_02785	Aquimarina	0008237 metallopeptidase activity	None	None	IPR003961|IPR026444	IPR019026	IPR013783|IPR024079|IPR036116	None	None	NA-Bacteria	A0A3A9W3F8	GI:1468742244|EMBL-CDS:RKN01976.1	265.64	#758740	#758740	Flavobacteriales	Aquimarina sp. AD10.	FALSE	None	None	PF00041|PF09471|PF18962	Bacteroidota	None	545	A0A3A9W3F8	Aquimarina sp. AD10	None	Bacteria	1714849	None	TrEMBL
AF-A0A5K7S540-F1	None	None	Bacteroidia	Secreted protein	None	Prolixibacteraceae	AQPE_0769	Aquipluma	0008237 metallopeptidase activity	None	None	IPR032625	IPR019026	IPR024079|IPR038171	None	anf:AQPE_0769	NA-Bacteria	A0A5K7S540	EMBL-CDS:BBE16629.1	1841.19	#FF0E8B	#FF0E8B	Marinilabiliales	Aquipluma nitroreducens.	FALSE	None	None	PF09471|PF16217	Bacteroidota	None	423	A0A5K7S540	Aquipluma nitroreducens	None	Bacteria	2010828	None	TrEMBL
None	None	None	NA	EF-hand domain-containing protein	None	NA	HOC11_09795	NA	0008237 metallopeptidase activity	None	None	None	IPR019026	IPR024079	None	None	unclassified Archaea	A0A8T5G2L9	EMBL-CDS:MBT4648536.1	0			NA	archaeon.	FALSE	None	None	PF09471	NA	None	696	A0A8T5G2L9	archaeon	None	Archaea	1906665	None	TrEMBL
None	None	None	NA	DUF4215 domain-containing protein	None	NA	HN876_00410	NA	0008237 metallopeptidase activity	None	None	None	IPR019026	IPR024079	IPR011936	None	unclassified Archaea	A0A8T5J8Z1	EMBL-CDS:MBT7251362.1	0			NA	archaeon.	FALSE	None	None	PF09471	NA	None	887	A0A8T5J8Z1	archaeon	None	Archaea	1906665	None	TrEMBL
None	None	None	Myxococcia	Secreted protein	None	Archangiaceae	AA314_09992	Archangium	0008237 metallopeptidase activity	None	None	IPR032625	IPR019026	IPR024079|IPR038171	None	age:AA314_09992	NA-Bacteria	A0AAC8QIV0	GI:827428470|GI:836729085|EMBL-CDS:AKJ08366.1|REFSEQ:WP_047861148.1	1844.31	#FF0D8C	#FF0D8C	Myxococcales	Archangium gephyra.	FALSE	None	None	PF09471|PF16217	Myxococcota	None	473	A0AAC8QIV0	Archangium gephyra	None	Bacteria	48	None	TrEMBL
AF-A0A1Q3HCX2-F1	None	None	Myxococcia	Peptidase M64	None	Archangiaceae	BO221_37270	Archangium	0008237 metallopeptidase activity	None	None	IPR032625	IPR019026	IPR024079|IPR038171	None	None	NA-Bacteria	A0A1Q3HCX2	GI:1113025034|GI:1121247990|EMBL-CDS:OJT19151.1|REFSEQ:WP_073565737.1	1844.7	#FF0D8C	#FF0D8C	Myxococcales	Archangium sp. Cb G35.	FALSE	None	None	PF09471|PF16217	Myxococcota	None	473	A0A1Q3HCX2	Archangium sp. Cb G35	1920190.BO221_37270	Bacteria	1920190	None	TrEMBL
AF-A0A084SKS9-F1	None	None	Myxococcia	Peptidase M64	None	Archangiaceae	Q664_37155	Archangium	0008237 metallopeptidase activity	None	None	IPR032625	IPR019026	IPR024079|IPR038171	None	None	NA-Bacteria	A0A084SKS9	GI:759689784|GI:667799364|EMBL-CDS:KFA89064.1|REFSEQ:WP_043406501.1	1846.28	#FF0D8C	#FF0D8C	Myxococcales	Archangium violaceum Cb vi76.	FALSE	None	None	PF09471|PF16217	Myxococcota	None	473	A0A084SKS9	Archangium violaceum Cb vi76	None	Bacteria	1406225	None	TrEMBL
AF-A0A3S0AES3-F1	None	None	Flavobacteriia	Ig-like domain-containing protein	None	Flavobacteriaceae	EHW67_08375	Arenibacter	0008237 metallopeptidase activity	None	None	None	IPR019026	IPR008979|IPR024079	IPR025667	None	NA-Bacteria	A0A3S0AES3	EMBL-CDS:RTE53939.1	4	#14326D	#14326D	Flavobacteriales	Arenibacter aquaticus.	FALSE	None	None	PF09471|PF13573	Bacteroidota	None	1013	A0A3S0AES3	Arenibacter aquaticus	None	Bacteria	2489054	None	TrEMBL
AF-A0A1M5E940-F1	None	None	Flavobacteriia	SprB repeat-containing protein	None	Flavobacteriaceae	SAMN03080594_10738	Arenibacter	0008237 metallopeptidase activity	None	None	None	IPR019026	IPR008979|IPR024079	IPR025667	None	NA-Bacteria	A0A1M5E940	EMBL-CDS:SHF75700.1	4	#14326D	#14326D	Flavobacteriales	Arenibacter palladensis.	FALSE	None	None	PF09471|PF13573	Bacteroidota	None	1014	A0A1M5E940	Arenibacter palladensis	None	Bacteria	237373	None	TrEMBL
AF-A0A091BB46-F1	None	None	Gammaproteobacteria	Peptidase M64 N-terminal domain-containing protein	None	Lysobacteraceae	P873_13855	Arenimonas	0008237 metallopeptidase activity	None	None	IPR032625	IPR019026	IPR024079|IPR038171	None	None	NA-Bacteria	A0A091BB46	GI:675597503|GI:652422133|EMBL-CDS:KFN48737.1|REFSEQ:WP_026817570.1	1853.15	#FF0D8D	#FF0D8D	Lysobacterales	Arenimonas composti TR7-09 = DSM 18010.	FALSE	None	None	PF09471|PF16217	Pseudomonadota	None	468	A0A091BB46	Arenimonas composti TR7-09 = DSM 18010	1121013.GCA_000426365_02677	Bacteria	1121013	None	TrEMBL
AF-A0A087MGL4-F1	None	None	Gammaproteobacteria	Peptidase M64 N-terminal domain-containing protein	None	Lysobacteraceae	N788_05590	Arenimonas	0008237 metallopeptidase activity	None	None	IPR032625	IPR019026	IPR024079|IPR038171	None	None	NA-Bacteria	A0A087MGL4	GI:674771579|GI:736091476|EMBL-CDS:KFL36017.1|REFSEQ:WP_034224759.1	1852.32	#FF0D8D	#FF0D8D	Lysobacterales	Arenimonas donghaensis DSM 18148 = HO3-R19.	FALSE	fig|1121014.3.peg.2023	None	PF09471|PF16217	Pseudomonadota	None	467	A0A087MGL4	Arenimonas donghaensis DSM 18148 = HO3-R19	1121014.N788_05590	Bacteria	1121014	None	TrEMBL
AF-A0A091B539-F1	None	None	Gammaproteobacteria	Peptidase M64 N-terminal domain-containing protein	None	Lysobacteraceae	N790_09105	Arenimonas	0008237 metallopeptidase activity	None	None	IPR032625	IPR019026	IPR024079|IPR038171	None	None	NA-Bacteria	A0A091B539	GI:675594277|GI:760122467|EMBL-CDS:KFN45949.1|REFSEQ:WP_043803990.1	1851.14	#FF0D8D	#FF0D8D	Lysobacterales	Arenimonas malthae CC-JY-1.	FALSE	fig|1384054.3.peg.1936	None	PF09471|PF16217	Pseudomonadota	None	467	A0A091B539	Arenimonas malthae CC-JY-1	1384054.N790_09105	Bacteria	1384054	None	TrEMBL
AF-A0A091APW3-F1	None	None	Gammaproteobacteria	Peptidase M64 N-terminal domain-containing protein	None	Lysobacteraceae	N789_03790	Arenimonas	0008237 metallopeptidase activity	None	None	IPR032625	IPR019026	IPR024079|IPR038171	None	None	NA-Bacteria	A0A091APW3	GI:675589185|EMBL-CDS:KFN41014.1	1850.39	#FF0D8D	#FF0D8D	Lysobacterales	Arenimonas oryziterrae DSM 21050 = YC6267.	FALSE	fig|1121015.4.peg.2438	None	PF09471|PF16217	Pseudomonadota	None	470	A0A091APW3	Arenimonas oryziterrae DSM 21050 = YC6267	1121015.GCA_000420545_00032	Bacteria	1121015	None	TrEMBL
None	None	None	Gammaproteobacteria	Peptidase M64	None	Lysobacteraceae	H7147_07785	Arenimonas	0008237 metallopeptidase activity	None	None	IPR032625	IPR019026	IPR024079|IPR038171	None	None	NA-Bacteria	A0A924MMS2	EMBL-CDS:MBC7657059.1	1852.89	#FF0D8D	#FF0D8D	Lysobacterales	Arenimonas sp.	FALSE	None	None	PF09471|PF16217	Pseudomonadota	None	468	A0A924MMS2	Arenimonas sp.	None	Bacteria	1872635	None	TrEMBL
AF-A0A5C4RN30-F1	None	None	Gammaproteobacteria	Peptidase M64	None	Lysobacteraceae	E1B00_14855	Arenimonas	0008237 metallopeptidase activity	None	None	IPR032625	IPR019026	IPR024079|IPR038171	None	None	NA-Bacteria	A0A5C4RN30	EMBL-CDS:TNJ32676.1	1845.27	#FF0D8C	#FF0D8C	Lysobacterales	Arenimonas terrae.	FALSE	None	None	PF09471|PF16217	Pseudomonadota	None	469	A0A5C4RN30	Arenimonas terrae	None	Bacteria	2546226	None	TrEMBL
None	None	None	unclassified Armatimonado	Peptidase M64 N-terminal domain-containing protein	None	NA	HY319_23680	NA	0008237 metallopeptidase activity	None	None	None	IPR019026	IPR024079	None	None	NA-Bacteria	A0A9D6NJ28	EMBL-CDS:MBI3928560.1	396.87	#A6B129	#A6B129	NA	Armatimonadota bacterium.	FALSE	None	None	PF09471	Armatimonadota	None	540	A0A9D6NJ28	Armatimonadota bacterium	None	Bacteria	2033014	None	TrEMBL
None	None	None	Agaricomycetes	IgA peptidase M64-domain-containing protein	None	Physalacriaceae	EV421DRAFT_1781706	Armillaria	0008237 metallopeptidase activity	None	None	None	IPR019026	IPR024079	None	None	Fungi	A0AA39MX82	EMBL-CDS:KAK0449404.1	395.12	#A5B029	#A5B029	Agaricales	Armillaria borealis.	FALSE	None	None	PF09471	Basidiomycota	None	549	A0AA39MX82	Armillaria borealis	None	Eukaryota	47425	None	TrEMBL
AF-A0A2H3DRZ5-F1	None	None	Agaricomycetes	IgA peptidase M64	None	Physalacriaceae	ARMGADRAFT_1136437	Armillaria	0008237 metallopeptidase activity	None	None	None	IPR019026	IPR024079	None	None	Fungi	A0A2H3DRZ5	EMBL-CDS:PBK97985.1	394.16	#A5B02A	#A5B02A	Agaricales	Armillaria gallica	FALSE	None	None	PF09471	Basidiomycota	None	534	A0A2H3DRZ5	Armillaria gallica	None	Eukaryota	47427	None	TrEMBL
None	None	None	Agaricomycetes	IgA peptidase M64-domain-containing protein	None	Physalacriaceae	EDD18DRAFT_1196563	Armillaria	0008237 metallopeptidase activity	None	None	None	IPR019026	IPR024079	None	None	Fungi	A0AA39PJ85	EMBL-CDS:KAK0485297.1	393.06	#A4B02A	#A4B02A	Agaricales	Armillaria luteobubalina.	FALSE	None	None	PF09471	Basidiomycota	None	534	A0AA39PJ85	Armillaria luteobubalina	None	Eukaryota	153913	None	TrEMBL
None	None	None	Agaricomycetes	IgA peptidase M64-domain-containing protein	None	Physalacriaceae	EDD18DRAFT_1130375	Armillaria	0008237 metallopeptidase activity	None	None	None	IPR019026	IPR024079	None	None	Fungi	A0AA39QJW5	EMBL-CDS:KAK0503701.1	392.63	#A4B02A	#A4B02A	Agaricales	Armillaria luteobubalina.	FALSE	None	None	PF09471	Basidiomycota	None	534	A0AA39QJW5	Armillaria luteobubalina	None	Eukaryota	153913	None	TrEMBL
None	None	None	Agaricomycetes	IgA peptidase M64-domain-containing protein	None	Physalacriaceae	IW261DRAFT_1446302	Armillaria	0008237 metallopeptidase activity	None	None	None	IPR019026	IPR024079	None	None	Fungi	A0AA39PMR1	EMBL-CDS:KAK0487180.1	393.06	#A4B02A	#A4B02A	Agaricales	Armillaria novae-zelandiae.	FALSE	None	None	PF09471	Basidiomycota	None	542	A0AA39PMR1	Armillaria novae-zelandiae	None	Eukaryota	153914	None	TrEMBL
AF-A0A284REM7-F1	None	None	Agaricomycetes	IgA peptidase M64	None	Physalacriaceae	ARMOST_10546	Armillaria	0008237 metallopeptidase activity	None	None	None	IPR019026	IPR024079	None	None	Fungi	A0A284REM7	EMBL-CDS:SJL07203.1	393.06	#A4B02A	#A4B02A	Agaricales	Armillaria ostoyae	FALSE	None	None	PF09471	Basidiomycota	None	527	A0A284REM7	Armillaria ostoyae	None	Eukaryota	47428	None	TrEMBL
AF-A0A2H3BCA7-F1	None	None	Agaricomycetes	IgA peptidase M64	None	Physalacriaceae	ARMSODRAFT_327334	Armillaria	0008237 metallopeptidase activity	None	None	None	IPR019026	IPR024079	None	None	Fungi	A0A2H3BCA7	EMBL-CDS:PBK67300.1	396.05	#A5B129	#A5B129	Agaricales	Armillaria solidipes.	FALSE	None	None	PF09471	Basidiomycota	None	445	A0A2H3BCA7	Armillaria solidipes	None	Eukaryota	1076256	None	TrEMBL
None	None	None	Agaricomycetes	IgA peptidase M64-domain-containing protein	None	Physalacriaceae	EV420DRAFT_1588996	Desarmillaria	0008237 metallopeptidase activity	None	None	None	IPR019026	IPR024079	None	None	Fungi	A0AA39JAH9	EMBL-CDS:KAK0437143.1	393.06	#A4B02A	#A4B02A	Agaricales	Armillaria tabescens	FALSE	None	None	PF09471	Basidiomycota	None	535	A0AA39JAH9	Desarmillaria tabescens	None	Eukaryota	1929756	None	TrEMBL
None	None	None	Agaricomycetes	IgA peptidase M64-domain-containing protein	None	Physalacriaceae	EV420DRAFT_1518172	Desarmillaria	0008237 metallopeptidase activity	None	None	None	IPR019026	IPR024079	None	None	Fungi	A0AA39T4V3	EMBL-CDS:KAK0464786.1	393.06	#A4B02A	#A4B02A	Agaricales	Armillaria tabescens	FALSE	None	None	PF09471	Basidiomycota	None	537	A0AA39T4V3	Desarmillaria tabescens	None	Eukaryota	1929756	None	TrEMBL
AF-A0A2V5LJT3-F1	None	None	Actinomycetes	IgA Peptidase M64	None	Micrococcaceae	CVV68_09905	Arthrobacter	0008237 metallopeptidase activity	None	None	None	IPR019026	IPR024079	None	None	NA-Bacteria	A0A2V5LJT3	EMBL-CDS:PYI67410.1	72.62	#2D4861	#2D4861	Micrococcales	Arthrobacter livingstonensis.	FALSE	None	None	PF09471	Actinomycetota	None	635	A0A2V5LJT3	Arthrobacter livingstonensis	None	Bacteria	670078	None	TrEMBL
AF-A0A2T7TJ14-F1	None	None	Actinomycetes	IgA Peptidase M64	None	Micrococcaceae	DDA93_11460	Arthrobacter	0008237 metallopeptidase activity	None	None	None	IPR019026	IPR024079	None	None	NA-Bacteria	A0A2T7TJ14	GI:518311226|EMBL-CDS:PVE16997.1|REFSEQ:WP_019481433.1	73.46	#2E4861	#2E4861	Micrococcales	Arthrobacter sp. Bz4.	FALSE	None	None	PF09471	Actinomycetota	None	635	A0A2T7TJ14	Arthrobacter sp. Bz4	None	Bacteria	2171979	None	TrEMBL
AF-A0A2S8WPR6-F1	None	None	Actinomycetes	IgA Peptidase M64	None	Micrococcaceae	CQ018_11635	Arthrobacter	0008237 metallopeptidase activity	None	None	None	IPR019026	IPR024079	None	None	NA-Bacteria	A0A2S8WPR6	EMBL-CDS:PQZ92168.1	71.38	#2D4862	#2D4862	Micrococcales	Arthrobacter sp. MYb227.	FALSE	None	None	PF09471	Actinomycetota	None	636	A0A2S8WPR6	Arthrobacter sp. MYb227	None	Bacteria	1848601	None	TrEMBL
None	None	None	Cytophagia	Peptidase M64 N-terminal domain-containing protein	None	Persicobacteraceae	HNQ88_002444	Aureibacter	0008237 metallopeptidase activity	None	None	IPR032625	IPR019026	IPR024079|IPR038171	None	None	NA-Bacteria	A0AAE3XMX2	EMBL-CDS:MDR6239407.1	1844	#FF0D8C	#FF0D8C	Cytophagales	Aureibacter tunicatorum.	FALSE	None	None	PF09471|PF16217	Bacteroidota	None	411	A0AAE3XMX2	Aureibacter tunicatorum	None	Bacteria	866807	None	TrEMBL
None	None	None	Cytophagia	IgA Peptidase M64	None	Persicobacteraceae	HNQ88_004206	Aureibacter	0008237 metallopeptidase activity	None	None	None	IPR019026	IPR024079	None	None	NA-Bacteria	A0AAE3XR39	EMBL-CDS:MDR6241130.1	3.5	#14326D	#14326D	Cytophagales	Aureibacter tunicatorum.	FALSE	None	None	PF09471	Bacteroidota	None	269	A0AAE3XR39	Aureibacter tunicatorum	None	Bacteria	866807	None	TrEMBL
None	None	None	Cytophagia	Secreted protein (Por secretion system target)	None	Persicobacteraceae	HNQ88_001215	Aureibacter	0008237 metallopeptidase activity	None	None	None	IPR019026	IPR024079	None	None	NA-Bacteria	A0AAE4BPQ5	EMBL-CDS:MDR6238239.1	267.4	#768740	#768740	Cytophagales	Aureibacter tunicatorum.	FALSE	None	None	PF09471	Bacteroidota	None	601	A0AAE4BPQ5	Aureibacter tunicatorum	None	Bacteria	866807	None	TrEMBL
AF-F0YCQ9-F1	None	None	Pelagophyceae	IgA Peptidase M64	None	Pelagomonadaceae	AURANDRAFT_65112	Aureococcus	0008237 metallopeptidase activity	None	None	None	IPR019026	IPR024079	None	aaf:AURANDRAFT_65112	NA-Eukaryota	F0YCQ9	GI:676390175|GI:323451259|EMBL-CDS:EGB07137.1|REFSEQ:XP_009038366.1	2	#14326E	#14326E	Pelagomonadales	Aureococcus anophagefferens	FALSE	None	None	PF09471	NA	None	539	F0YCQ9	Aureococcus anophagefferens	None	Eukaryota	44056	None	TrEMBL
AF-A0A7S3K1J4-F1	None	None	Pelagophyceae	Uncharacterized protein	None	NA	ALAG00032_LOCUS10550	Aureoumbra	0008237 metallopeptidase activity	None	None	None	IPR019026	IPR024079	None	None	NA-Eukaryota	A0A7S3K1J4	EMBL-CDS:CAE0369786.1	2	#14326E	#14326E	Pelagomonadales	Aureoumbra lagunensis.	FALSE	None	None	PF09471	NA	None	646	A0A7S3K1J4	Aureoumbra lagunensis	None	Eukaryota	44058	None	TrEMBL
None	None	None	Agaricomycetes	IgA peptidase M64-domain-containing protein	None	unclassified Auricularial	BKA62DRAFT_757669	NA	0008237 metallopeptidase activity	None	None	None	IPR019026	IPR024079	None	None	Fungi	A0A9P9CH93	EMBL-CDS:KAH7100838.1	394.59	#A5B029	#A5B029	Agaricomycetes incertae sedis	Auriculariales sp. MPI-PUGE-AT-0066.	FALSE	None	None	PF09471	Basidiomycota	None	593	A0A9P9CH93	Auriculariales sp. MPI-PUGE-AT-0066	None	Eukaryota	2829486	None	TrEMBL
AF-A0A550BWR0-F1	None	None	Agaricomycetes	IgA peptidase M64-domain-containing protein	None	Schizophyllaceae	BD626DRAFT_228176	Auriculariopsis	0008237 metallopeptidase activity	None	None	None	IPR019026	IPR024079	None	None	Fungi	A0A550BWR0	EMBL-CDS:TRM56946.1	394.13	#A5B02A	#A5B02A	Agaricales	Auriculariopsis ampla.	FALSE	None	None	PF09471	Basidiomycota	None	452	A0A550BWR0	Auriculariopsis ampla	None	Eukaryota	97359	None	TrEMBL
AF-A0A550BWS1-F1	None	None	Agaricomycetes	IgA peptidase M64-domain-containing protein	None	Schizophyllaceae	BD626DRAFT_465669	Auriculariopsis	0008237 metallopeptidase activity	None	None	None	IPR019026	IPR024079	None	None	Fungi	A0A550BWS1	EMBL-CDS:TRM56956.1	397.04	#A6B129	#A6B129	Agaricales	Auriculariopsis ampla.	FALSE	None	None	PF09471	Basidiomycota	None	520	A0A550BWS1	Auriculariopsis ampla	None	Eukaryota	97359	None	TrEMBL
AF-A0A550CBH6-F1	None	None	Agaricomycetes	IgA peptidase M64-domain-containing protein	None	Schizophyllaceae	BD626DRAFT_596670	Auriculariopsis	0008237 metallopeptidase activity	None	None	None	IPR019026	IPR024079	None	None	Fungi	A0A550CBH6	EMBL-CDS:TRM62161.1	397.38	#A6B129	#A6B129	Agaricales	Auriculariopsis ampla.	FALSE	None	None	PF09471	Basidiomycota	None	544	A0A550CBH6	Auriculariopsis ampla	None	Eukaryota	97359	None	TrEMBL
AF-A0A550CKU4-F1	None	None	Agaricomycetes	IgA peptidase M64-domain-containing protein	None	Schizophyllaceae	BD626DRAFT_488774	Auriculariopsis	0008237 metallopeptidase activity	None	None	None	IPR019026	IPR024079	None	None	Fungi	A0A550CKU4	EMBL-CDS:TRM65431.1	395.15	#A5B029	#A5B029	Agaricales	Auriculariopsis ampla.	FALSE	None	None	PF09471	Basidiomycota	None	525	A0A550CKU4	Auriculariopsis ampla	None	Eukaryota	97359	None	TrEMBL
AF-A0A2M9R4V2-F1	None	None	Flavobacteriia	Peptidase M64	None	Flavobacteriaceae	CDL10_04635	Avrilella	0008237 metallopeptidase activity	None	None	IPR032625	IPR019026	IPR024079|IPR038171	None	None	NA-Bacteria	A0A2M9R4V2	EMBL-CDS:PJR03887.1	1850.35	#FF0D8D	#FF0D8D	Flavobacteriales	Avrilella dinanensis.	FALSE	None	None	PF09471|PF16217	Bacteroidota	None	425	A0A2M9R4V2	Avrilella dinanensis	None	Bacteria	2008672	None	TrEMBL
AF-A0A432IBI5-F1	None	None	unclassified Bacillota	FHA domain-containing protein	None	NA	DSY81_12385	NA	0008237 metallopeptidase activity|0003729 mRNA binding	None	None	IPR000253	IPR019026|IPR050923	IPR008984|IPR024079	None	None	NA-Bacteria	A0A432IBI5	EMBL-CDS:RUA07567.1	13.57	#18356C	#18356C	NA	Bacillota bacterium	FALSE	None	None	PF00498|PF09471	Bacillota	None	1052	A0A432IBI5	Bacillota bacterium	None	Bacteria	1879010	None	TrEMBL
None	None	None	Bacilli	IgA Peptidase M64	None	Bacillaceae	DN404_00285	Bacillus	None	None	None	None	IPR019026	IPR024079	None	None	NA-Bacteria	A0AAI9RK12	EMBL-CDS:KAA0780911.1	69.85	#2C4762	#2C4762	Bacillales	Bacillus sp. TE8-1.	FALSE	None	None	PF09471	Bacillota	None	288	A0AAI9RK12	Bacillus sp. TE8-1	None	Bacteria	2217829	None	TrEMBL
None	None	None	Bacilli	IgA Peptidase M64	None	Bacillaceae	CBR59_29865	Bacillus	0008237 metallopeptidase activity	Skin	Microaerophilic	None	IPR019026	IPR024079	None	None	NA-Bacteria	A0A9X7FH96	EMBL-CDS:PNK46435.1	71.45	#2D4862	#2D4862	Bacillales	Bacillus thuringiensis.	FALSE	None	None	PF09471	Bacillota	None	292	A0A9X7FH96	Bacillus thuringiensis	None	Bacteria	1428	None	TrEMBL
AF-A0A532UB35-F1	None	None	NA	Peptidase M64	None	NA	CEE39_06140	NA	0008237 metallopeptidase activity	None	None	IPR032625	IPR019026	IPR024079|IPR038171	None	None	unclassified Bacteria	A0A532UB35	EMBL-CDS:TKJ32152.1	1836.61	#FF0E8A	#FF0E8A	NA	bacterium	FALSE	None	None	PF09471|PF16217	NA	None	431	A0A532UB35	bacterium (candidate division B38) B3_B38	None	Bacteria	2012999	None	TrEMBL
AF-A0A1V5LJI5-F1	None	None	NA	IgA Peptidase M64	None	NA	BWY77_00836	NA	0008237 metallopeptidase activity	None	None	IPR032625	IPR019026	IPR024079|IPR038171	None	None	unclassified Bacteria	A0A1V5LJI5	GI:1167131609|EMBL-CDS:OPZ80996.1	1846.85	#FF0D8C	#FF0D8C	NA	bacterium ADurb.Bin431.	FALSE	None	None	PF09471|PF16217	NA	None	488	A0A1V5LJI5	bacterium ADurb.Bin431	None	Bacteria	1866931	None	TrEMBL
AF-A0A2H6ECK7-F1	None	None	NA	IgA Peptidase M64	None	NA	BMS3Abin03_01148	NA	0008237 metallopeptidase activity	None	None	IPR032625	IPR019026	IPR024079|IPR038171	None	None	unclassified Bacteria	A0A2H6ECK7	EMBL-CDS:GBD87221.1	1835.49	#FF0E8A	#FF0E8A	NA	bacterium BMS3Abin03.	FALSE	None	None	PF09471|PF16217	NA	None	422	A0A2H6ECK7	bacterium BMS3Abin03	None	Bacteria	2005711	None	TrEMBL
AF-A0A2H6ERM3-F1	None	None	NA	IgA Peptidase M64	None	NA	BMS3Abin04_02865	NA	0008237 metallopeptidase activity	None	None	IPR032625	IPR019026	IPR024079|IPR038171	None	None	unclassified Bacteria	A0A2H6ERM3	EMBL-CDS:GBD92131.1	1841.88	#FF0E8B	#FF0E8B	NA	bacterium BMS3Abin04.	FALSE	None	None	PF09471|PF16217	NA	None	489	A0A2H6ERM3	bacterium BMS3Abin04	None	Bacteria	2005712	None	TrEMBL
AF-A0A2H6EVQ1-F1	None	None	NA	IgA Peptidase M64	None	NA	BMS3Abin05_01156	NA	0008237 metallopeptidase activity	None	None	None	IPR019026	IPR024079|IPR038171	None	None	unclassified Bacteria	A0A2H6EVQ1	EMBL-CDS:GBD93572.1	1846.79	#FF0D8C	#FF0D8C	NA	bacterium BMS3Abin05.	FALSE	None	None	PF09471	NA	None	313	A0A2H6EVQ1	bacterium BMS3Abin05	None	Bacteria	2005713	None	TrEMBL
AF-A0A101VVH0-F1	None	None	NA	Peptidase M64	None	NA	APF79_01860	NA	0008237 metallopeptidase activity	None	None	IPR032625	IPR019026	IPR024079|IPR038171	None	None	unclassified Bacteria	A0A101VVH0	GI:974220590|EMBL-CDS:KUO61562.1	1839.13	#FF0E8B	#FF0E8B	NA	bacterium BRH_c32.	FALSE	None	None	PF09471|PF16217	NA	None	421	A0A101VVH0	bacterium BRH_c32	None	Bacteria	1734400	None	TrEMBL
AF-A0A117S9V6-F1	None	None	NA	Peptidase M64	None	NA	APF79_08380	NA	0008237 metallopeptidase activity	None	None	IPR032625	IPR019026	IPR024079|IPR038171	None	None	unclassified Bacteria	A0A117S9V6	GI:974218690|EMBL-CDS:KUO59731.1	1838.4	#FF0E8B	#FF0E8B	NA	bacterium BRH_c32.	FALSE	None	None	PF09471|PF16217	NA	None	490	A0A117S9V6	bacterium BRH_c32	None	Bacteria	1734400	None	TrEMBL
AF-A0A2M7YX24-F1	None	None	NA	Peptidase M64	None	NA	CO151_02010	NA	0008237 metallopeptidase activity	None	None	IPR032625	IPR019026	IPR024079|IPR038171	None	None	unclassified Bacteria	A0A2M7YX24	EMBL-CDS:PJA76737.1	1841.62	#FF0E8B	#FF0E8B	NA	bacterium CG_4_9_14_3_um_filter_65_15.	FALSE	None	None	PF09471|PF16217	NA	None	479	A0A2M7YX24	bacterium CG_4_9_14_3_um_filter_65_15	None	Bacteria	1975567	None	TrEMBL
AF-A0A132HSN5-F1	None	None	NA	Peptidase M64	None	NA	F083_1926	NA	0008237 metallopeptidase activity	None	None	IPR026444|IPR032625	IPR019026	IPR024079|IPR038171	None	None	unclassified Bacteria	A0A132HSN5	GI:984762834|EMBL-CDS:KWW39748.1	1839.47	#FF0E8B	#FF0E8B	NA	bacterium F083.	FALSE	None	None	PF09471|PF16217|PF18962	NA	None	509	A0A132HSN5	bacterium F083	None	Bacteria	1768114	None	TrEMBL
AF-A0A132I051-F1	None	None	NA	IgA Peptidase M64	None	NA	F083_316	NA	0008237 metallopeptidase activity	None	None	IPR032625	IPR019026	IPR024079|IPR038171	None	None	unclassified Bacteria	A0A132I051	GI:984765535|EMBL-CDS:KWW42412.1	1861.73	#FF0C8E	#FF0C8E	NA	bacterium F083.	FALSE	None	None	PF09471|PF16217	NA	None	416	A0A132I051	bacterium F083	None	Bacteria	1768114	None	TrEMBL
AF-A0A132GWE4-F1	None	None	NA	IgA Peptidase M64 superfamily	None	NA	AUK64_1565	NA	0008237 metallopeptidase activity	None	None	IPR032625	IPR019026	IPR024079|IPR038171	None	None	unclassified Bacteria	A0A132GWE4	GI:984751637|EMBL-CDS:KWW28737.1	1838.23	#FF0E8B	#FF0E8B	NA	bacterium P201.	FALSE	fig|1768112.3.peg.1372	None	PF09471|PF16217	NA	None	422	A0A132GWE4	bacterium P201	None	Bacteria	1768112	None	TrEMBL
AF-A0A1Z9M573-F1	None	None	NA	Dockerin domain-containing protein	None	NA	CBD58_01535	NA	0004553 hydrolase activity hydrolyzing O-glycosyl compounds|0008237 metallopeptidase activity	None	None	IPR016134	IPR019026	IPR024079|IPR036439	IPR002105|IPR018247	None	unclassified Bacteria	A0A1Z9M573	GI:1200550961|EMBL-CDS:OUW62652.1	254.61	#718342	#718342	NA	bacterium TMED198.	FALSE	None	None	PF00404|PF09471	NA	None	434	A0A1Z9M573	bacterium TMED198	None	Bacteria	1986779	None	TrEMBL
AF-A0A3N5ET46-F1	None	None	NA	Uncharacterized protein	None	NA	EHM92_01260	NA	0008237 metallopeptidase activity	None	None	None	IPR019026	IPR024079	None	None	unclassified Bacteria	A0A3N5ET46	EMBL-CDS:RPH37979.1	0			NA	bacterium.	FALSE	None	None	PF09471	NA	None	67	A0A3N5ET46	bacterium	None	Bacteria	1869227	None	TrEMBL
AF-A0A661A499-F1	None	None	NA	Peptidase M64	None	NA	None	NA	0008237 metallopeptidase activity	None	None	IPR032625	IPR019026	IPR024079|IPR038171	None	None	unclassified Bacteria	A0A661A499	EMBL-CDS:RKZ11931.1|EMBL-CDS:RKZ16238.1	1836.26	#FF0E8A	#FF0E8A	NA	bacterium.	FALSE	None	None	PF09471|PF16217	NA	None	468	A0A661A499	bacterium	None	Bacteria	1869227	None	TrEMBL
AF-A0A6L4ZJP5-F1	None	None	NA	Peptidase M64 N-terminal domain-containing protein	None	NA	FD167_3118	NA	0008237 metallopeptidase activity	None	None	IPR032625	IPR019026	IPR024079|IPR038171	None	None	unclassified Bacteria	A0A6L4ZJP5	EMBL-CDS:KAF0247480.1	1844.36	#FF0D8C	#FF0D8C	NA	bacterium.	FALSE	None	None	PF09471|PF16217	NA	None	465	A0A6L4ZJP5	bacterium	None	Bacteria	1869227	None	TrEMBL
AF-A0A7C1GYE1-F1	None	None	NA	Peptidase M64	None	NA	ENN22_07520	NA	0008237 metallopeptidase activity	None	None	IPR032625	IPR019026	IPR024079|IPR038171	None	None	unclassified Bacteria	A0A7C1GYE1	EMBL-CDS:HDP99014.1	1836.65	#FF0E8A	#FF0E8A	NA	bacterium.	FALSE	None	None	PF09471|PF16217	NA	None	484	A0A7C1GYE1	bacterium	None	Bacteria	1869227	None	TrEMBL
AF-A0A7C1HJF2-F1	None	None	NA	Peptidase M64	None	NA	ENN17_01915	NA	0008237 metallopeptidase activity	None	None	IPR032625	IPR019026	IPR024079|IPR038171	None	None	unclassified Bacteria	A0A7C1HJF2	EMBL-CDS:HDQ44241.1	1834.02	#FF0E8A	#FF0E8A	NA	bacterium.	FALSE	None	None	PF09471|PF16217	NA	None	471	A0A7C1HJF2	bacterium	None	Bacteria	1869227	None	TrEMBL
AF-A0A7C5VA43-F1	None	None	NA	Peptidase M64	None	NA	ENN03_00700	NA	0008237 metallopeptidase activity	None	None	IPR032625	IPR019026	IPR024079|IPR038171	None	None	unclassified Bacteria	A0A7C5VA43	EMBL-CDS:HHS12267.1	1838.86	#FF0E8B	#FF0E8B	NA	bacterium.	FALSE	None	None	PF09471|PF16217	NA	None	521	A0A7C5VA43	bacterium	None	Bacteria	1869227	None	TrEMBL
AF-A0A7C6ETH6-F1	None	None	NA	Peptidase M64	None	NA	ENX56_13830	NA	0008237 metallopeptidase activity	None	None	IPR032625	IPR019026	IPR024079|IPR038171	None	None	unclassified Bacteria	A0A7C6ETH6	EMBL-CDS:HHS79423.1	1837.1	#FF0E8A	#FF0E8A	NA	bacterium.	FALSE	None	None	PF09471|PF16217	NA	None	471	A0A7C6ETH6	bacterium	None	Bacteria	1869227	None	TrEMBL
AF-A0A7V3YBD0-F1	None	None	NA	Peptidase M64	None	NA	ENV28_00410	NA	0008237 metallopeptidase activity	None	None	IPR032625	IPR019026	IPR024079|IPR038171	None	None	unclassified Bacteria	A0A7V3YBD0	EMBL-CDS:HGI20806.1	1837.94	#FF0E8B	#FF0E8B	NA	bacterium.	FALSE	None	None	PF09471|PF16217	NA	None	472	A0A7V3YBD0	bacterium	None	Bacteria	1869227	None	TrEMBL
AF-A0A7V7X252-F1	None	None	NA	Peptidase M64	None	NA	F9K33_13155	NA	0008237 metallopeptidase activity	None	None	IPR032625	IPR019026	IPR024079|IPR038171	None	None	unclassified Bacteria	A0A7V7X252	EMBL-CDS:KAB2878477.1	1836.15	#FF0E8A	#FF0E8A	NA	bacterium.	FALSE	None	None	PF09471|PF16217	NA	None	451	A0A7V7X252	bacterium	None	Bacteria	1869227	None	TrEMBL
AF-A0A7X1ZN16-F1	None	None	NA	Peptidase M64	None	NA	GH153_02465	NA	0008237 metallopeptidase activity	None	None	IPR032625	IPR019026	IPR024079|IPR038171	None	None	unclassified Bacteria	A0A7X1ZN16	EMBL-CDS:MQY60685.1	1834.96	#FF0E8A	#FF0E8A	NA	bacterium.	FALSE	None	None	PF09471|PF16217	NA	None	490	A0A7X1ZN16	bacterium	None	Bacteria	1869227	None	TrEMBL
AF-A0A7Y5G6G7-F1	None	None	NA	Peptidase M64	None	NA	HUU42_04365	NA	0008237 metallopeptidase activity	None	None	IPR032625	IPR019026	IPR024079|IPR038171	None	None	unclassified Bacteria	A0A7Y5G6G7	EMBL-CDS:NUM80019.1	1841.22	#FF0E8B	#FF0E8B	NA	bacterium.	FALSE	None	None	PF09471|PF16217	NA	None	469	A0A7Y5G6G7	bacterium	None	Bacteria	1869227	None	TrEMBL
AF-A0A7Y5H6C1-F1	None	None	NA	Peptidase M64	None	NA	HUU58_13865	NA	0008237 metallopeptidase activity	None	None	IPR032625	IPR019026	IPR024079|IPR038171	None	None	unclassified Bacteria	A0A7Y5H6C1	EMBL-CDS:NUN46758.1	1836.93	#FF0E8A	#FF0E8A	NA	bacterium.	FALSE	None	None	PF09471|PF16217	NA	None	466	A0A7Y5H6C1	bacterium	None	Bacteria	1869227	None	TrEMBL
AF-A0A894KEI1-F1	None	None	NA	Leucine-rich repeat protein	None	NA	None	NA	0008237 metallopeptidase activity	None	None	IPR024361	IPR019026	IPR013783|IPR024079	None	None	unclassified Bacteria	A0A894KEI1	EMBL-CDS:QRW39326.1|EMBL-CDS:QRW40829.1|EMBL-CDS:QRW40863.1	145.49	#486055	#486055	NA	bacterium.	FALSE	None	None	PF09471|PF13004	NA	None	452	A0A894KEI1	bacterium	None	Bacteria	1869227	None	TrEMBL
None	None	None	NA	Peptidase M64	None	NA	IPI34_06705	NA	0008237 metallopeptidase activity	None	None	IPR032625	IPR019026	IPR024079|IPR038171	None	None	unclassified Bacteria	A0A935QD37	EMBL-CDS:MBK7702598.1	1847.57	#FF0D8C	#FF0D8C	NA	bacterium.	FALSE	None	None	PF09471|PF16217	NA	None	513	A0A935QD37	bacterium	None	Bacteria	1869227	None	TrEMBL
None	None	None	NA	Peptidase M64	None	NA	IPI48_02565	NA	0008237 metallopeptidase activity	None	None	IPR032625	IPR019026	IPR024079|IPR038171	None	None	unclassified Bacteria	A0A935REQ3	EMBL-CDS:MBK7769432.1	1847.36	#FF0D8C	#FF0D8C	NA	bacterium.	FALSE	None	None	PF09471|PF16217	NA	None	500	A0A935REQ3	bacterium	None	Bacteria	1869227	None	TrEMBL
None	None	None	NA	Peptidase M64	None	NA	IPK64_03400	NA	0008237 metallopeptidase activity	None	None	IPR032625	IPR019026	IPR024079|IPR038171	None	None	unclassified Bacteria	A0A935YFM6	EMBL-CDS:MBK8164993.1	1845.64	#FF0D8C	#FF0D8C	NA	bacterium.	FALSE	None	None	PF09471|PF16217	NA	None	503	A0A935YFM6	bacterium	None	Bacteria	1869227	None	TrEMBL
None	None	None	NA	IgA Peptidase M64	None	NA	KKA87_03410	NA	0008237 metallopeptidase activity	None	None	IPR032625	IPR019026	IPR024079|IPR038171	None	None	unclassified Bacteria	A0A947P7U1	EMBL-CDS:MBU0710959.1	1834.9	#FF0E8A	#FF0E8A	NA	bacterium.	FALSE	None	None	PF09471|PF16217	NA	None	456	A0A947P7U1	bacterium	None	Bacteria	1869227	None	TrEMBL
None	None	None	NA	IgA Peptidase M64	None	NA	KJ682_11825	NA	0008237 metallopeptidase activity	None	None	IPR032625	IPR019026	IPR024079|IPR038171	None	None	unclassified Bacteria	A0A948Q7V5	EMBL-CDS:MBU2502008.1	1839.85	#FF0E8B	#FF0E8B	NA	bacterium.	FALSE	None	None	PF09471|PF16217	NA	None	497	A0A948Q7V5	bacterium	None	Bacteria	1869227	None	TrEMBL
None	None	None	NA	Peptidase M64	None	NA	KDM41_11950	NA	0008237 metallopeptidase activity	None	None	IPR032625	IPR019026	IPR024079|IPR038171	None	None	unclassified Bacteria	A0A960VN48	EMBL-CDS:MCB1184139.1	1846.48	#FF0D8C	#FF0D8C	NA	bacterium.	FALSE	None	None	PF09471|PF16217	NA	None	489	A0A960VN48	bacterium	None	Bacteria	1869227	None	TrEMBL
None	None	None	NA	Peptidase M64	None	NA	KDK88_08520	NA	0008237 metallopeptidase activity	None	None	IPR032625	IPR019026	IPR024079|IPR038171	None	None	unclassified Bacteria	A0A960Y6W0	EMBL-CDS:MCB1151582.1	1845.2	#FF0D8C	#FF0D8C	NA	bacterium.	FALSE	None	None	PF09471|PF16217	NA	None	479	A0A960Y6W0	bacterium	None	Bacteria	1869227	None	TrEMBL
None	None	None	NA	IgA Peptidase M64	None	NA	EBZ80_04830	NA	0008237 metallopeptidase activity	None	None	None	IPR019026	IPR024079	None	None	unclassified Bacteria	A0A966VCE9	EMBL-CDS:NDE14237.1	396.17	#A5B129	#A5B129	NA	bacterium.	FALSE	None	None	PF09471	NA	None	625	A0A966VCE9	bacterium	None	Bacteria	1869227	None	TrEMBL
None	None	None	NA	Peptidase M64	None	NA	D4R20_02425	NA	0008237 metallopeptidase activity	None	None	IPR032625	IPR019026	IPR024079|IPR038171	None	None	unclassified Bacteria	A0A976L7X6	EMBL-CDS:TRZ64608.1	1840.08	#FF0E8B	#FF0E8B	NA	bacterium.	FALSE	None	None	PF09471|PF16217	NA	None	427	A0A976L7X6	bacterium	None	Bacteria	1869227	None	TrEMBL
AF-A0A5C6HSA3-F1	None	None	Bacteroidia	Peptidase M64	None	Bacteroidaceae	FQ707_00495	unclassified Bacteroidaceae	0008237 metallopeptidase activity	None	None	IPR032625	IPR019026	IPR024079|IPR038171	None	None	NA-Bacteria	A0A5C6HSA3	EMBL-CDS:TWV15505.1	1841.31	#FF0E8B	#FF0E8B	Bacteroidales	Bacteroidaceae bacterium HV4-6-C5C.	FALSE	None	None	PF09471|PF16217	Bacteroidota	None	425	A0A5C6HSA3	Bacteroidaceae bacterium HV4-6-C5C	None	Bacteria	2600309	None	TrEMBL
AF-A0A7C1DT69-F1	None	None	Bacteroidia	Peptidase M64	None	Bacteroidaceae	ENN61_03760	unclassified Bacteroidaceae	0008237 metallopeptidase activity	None	None	None	IPR019026	IPR024079	None	None	NA-Bacteria	A0A7C1DT69	EMBL-CDS:HDR68147.1	1832.18	#FF0E8A	#FF0E8A	Bacteroidales	Bacteroidaceae bacterium.	FALSE	None	None	PF09471	Bacteroidota	None	321	A0A7C1DT69	Bacteroidaceae bacterium	None	Bacteria	2212467	None	TrEMBL
None	None	None	Bacteroidia	Peptidase M64 N-terminal domain-containing protein	None	Bacteroidaceae	J5524_07395	unclassified Bacteroidaceae	0008237 metallopeptidase activity	None	None	None	IPR019026	IPR024079	None	None	NA-Bacteria	A0A939Y6Y9	EMBL-CDS:MBO4840905.1	276.82	#798A3E	#798A3E	Bacteroidales	Bacteroidaceae bacterium.	FALSE	None	None	PF09471	Bacteroidota	None	476	A0A939Y6Y9	Bacteroidaceae bacterium	None	Bacteria	2212467	None	TrEMBL
None	None	None	Bacteroidia	Peptidase M64	None	Bacteroidaceae	J5720_07865	unclassified Bacteroidaceae	0008237 metallopeptidase activity	None	None	IPR032625	IPR019026	IPR024079|IPR038171	None	None	NA-Bacteria	A0A939ZZX5	EMBL-CDS:MBO4565335.1	1842.61	#FF0E8B	#FF0E8B	Bacteroidales	Bacteroidaceae bacterium.	FALSE	None	None	PF09471|PF16217	Bacteroidota	None	441	A0A939ZZX5	Bacteroidaceae bacterium	None	Bacteria	2212467	None	TrEMBL
None	None	None	Bacteroidia	Peptidase M64	None	Bacteroidaceae	J5733_01225	unclassified Bacteroidaceae	0008237 metallopeptidase activity	None	None	None	IPR019026	IPR024079	None	None	NA-Bacteria	A0A9D8QTJ2	EMBL-CDS:MBO4549325.1	0			Bacteroidales	Bacteroidaceae bacterium.	FALSE	None	None	PF09471	Bacteroidota	None	74	A0A9D8QTJ2	Bacteroidaceae bacterium	None	Bacteria	2212467	None	TrEMBL
None	None	None	Bacteroidia	Peptidase M64	None	Bacteroidaceae	J6Y84_03505	unclassified Bacteroidaceae	0008237 metallopeptidase activity	None	None	IPR032625	IPR019026	IPR024079|IPR038171	None	None	NA-Bacteria	A0A9D9M0B0	EMBL-CDS:MBP5322847.1	1864.89	#FF0C8F	#FF0C8F	Bacteroidales	Bacteroidaceae bacterium.	FALSE	None	None	PF09471|PF16217	Bacteroidota	None	441	A0A9D9M0B0	Bacteroidaceae bacterium	None	Bacteria	2212467	None	TrEMBL
None	None	None	Bacteroidia	Peptidase M64	None	Bacteroidaceae	KBI13_06135	unclassified Bacteroidaceae	0008237 metallopeptidase activity	None	None	IPR032625	IPR019026	IPR024079|IPR038171	None	None	NA-Bacteria	A0A9E0DNY9	EMBL-CDS:MBP8603288.1	1848.82	#FF0D8C	#FF0D8C	Bacteroidales	Bacteroidaceae bacterium.	FALSE	None	None	PF09471|PF16217	Bacteroidota	None	450	A0A9E0DNY9	Bacteroidaceae bacterium	None	Bacteria	2212467	None	TrEMBL
AF-A0A1Q3M5W0-F1	None	None	Bacteroidia	Peptidase M64	None	unclassified Bacteroidale	BGN96_16245	NA	0008237 metallopeptidase activity	None	None	IPR032625	IPR019026	IPR024079|IPR038171	None	None	NA-Bacteria	A0A1Q3M5W0	GI:1113183720|EMBL-CDS:OJU55055.1	1841.08	#FF0E8B	#FF0E8B	Bacteroidales	Bacteroidales bacterium 45-6.	FALSE	None	None	PF09471|PF16217	Bacteroidota	None	432	A0A1Q3M5W0	Bacteroidales bacterium 45-6	None	Bacteria	1895719	None	TrEMBL
AF-A0A0K8QWV9-F1	None	None	Bacteroidia	IgA Peptidase M64	None	unclassified Bacteroidale	BA6E_11035	NA	0008237 metallopeptidase activity	None	None	IPR032625	IPR019026	IPR024079|IPR038171	None	None	NA-Bacteria	A0A0K8QWV9	GI:1011159949|GI:918926210|EMBL-CDS:GAP69364.1	1836.28	#FF0E8A	#FF0E8A	Bacteroidales	Bacteroidales bacterium 6E.	FALSE	None	None	PF09471|PF16217	Bacteroidota	None	427	A0A0K8QWV9	Bacteroidales bacterium 6E	1688776.GCA_001270045_01821	Bacteria	1688776	None	TrEMBL
AF-A0A180FGR8-F1	None	None	Bacteroidia	IgA Peptidase M64	None	unclassified Bacteroidale	Barb4_00662	NA	0008237 metallopeptidase activity	None	None	IPR032625	IPR019026	IPR024079|IPR038171	None	None	NA-Bacteria	A0A180FGR8	GI:1054375995|GI:1034506106|EMBL-CDS:OAV71407.1	1839.55	#FF0E8B	#FF0E8B	Bacteroidales	Bacteroidales bacterium Barb4.	FALSE	fig|1633200.3.peg.1477	None	PF09471|PF16217	Bacteroidota	None	421	A0A180FGR8	Bacteroidales bacterium Barb4	None	Bacteria	1633200	None	TrEMBL
AF-A0A180F818-F1	None	None	Bacteroidia	IgA Peptidase M64	None	unclassified Bacteroidale	Barb6_02209	NA	0008237 metallopeptidase activity	None	None	IPR032625	IPR019026	IPR024079|IPR038171	None	None	NA-Bacteria	A0A180F818	GI:1054214209|GI:1034502291|EMBL-CDS:OAV67940.1	1839.25	#FF0E8B	#FF0E8B	Bacteroidales	Bacteroidales bacterium Barb6.	FALSE	fig|1633201.3.peg.1379	None	PF09471|PF16217	Bacteroidota	None	418	A0A180F818	Bacteroidales bacterium Barb6	None	Bacteria	1633201	None	TrEMBL
AF-A0A180F2U3-F1	None	None	Bacteroidia	IgA Peptidase M64	None	unclassified Bacteroidale	Barb6XT_02088	NA	0008237 metallopeptidase activity	None	None	IPR032625	IPR019026	IPR024079|IPR038171	None	None	NA-Bacteria	A0A180F2U3	GI:1034500236|GI:1054187767|EMBL-CDS:OAV66151.1	1839.67	#FF0E8B	#FF0E8B	Bacteroidales	Bacteroidales bacterium Barb6XT.	FALSE	fig|1633202.3.peg.906	None	PF09471|PF16217	Bacteroidota	None	421	A0A180F2U3	Bacteroidales bacterium Barb6XT	None	Bacteria	1633202	None	TrEMBL
AF-U5Q461-F1	None	None	Bacteroidia	IgA Peptidase	None	unclassified Bacteroidale	BRDCF_p720	NA	0008237 metallopeptidase activity	None	None	IPR032625	IPR019026	IPR024079|IPR038171	None	bacc:BRDCF_p720	NA-Bacteria	U5Q461	GI:549645342|GI:553027930|EMBL-CDS:AGY53347.1	1849.62	#FF0D8D	#FF0D8D	Bacteroidales	Bacteroidales bacterium CF.	FALSE	None	None	PF09471|PF16217	Bacteroidota	None	419	U5Q461	Bacteroidales bacterium CF	1400053.BRDCF_p720	Bacteria	1400053	None	TrEMBL
AF-U5Q622-F1	None	None	Bacteroidia	BACON domain-containing protein	None	unclassified Bacteroidale	BRDCF_p172	NA	0008237 metallopeptidase activity	None	None	IPR024361	IPR019026	IPR013783|IPR024079|IPR032675	IPR026906	bacc:BRDCF_p172	NA-Bacteria	U5Q622	GI:549644401|GI:553027382|EMBL-CDS:AGY52799.1	121.94	#405859	#405859	Bacteroidales	Bacteroidales bacterium CF.	FALSE	None	None	PF09471|PF13004|PF13306	Bacteroidota	None	878	U5Q622	Bacteroidales bacterium CF	1400053.BRDCF_p172	Bacteria	1400053	None	TrEMBL
AF-U5Q6L7-F1	None	None	Bacteroidia	Fibronectin type-III domain-containing protein	None	unclassified Bacteroidale	BRDCF_p1544	NA	0008237 metallopeptidase activity	None	None	IPR003961|IPR024361	IPR019026	IPR013783|IPR024079|IPR036116	None	bacc:BRDCF_p1544	NA-Bacteria	U5Q6L7	GI:549646775|GI:553028754|EMBL-CDS:AGY54171.1	97.46	#37505D	#37505D	Bacteroidales	Bacteroidales bacterium CF.	FALSE	None	None	PF09471|PF13004	Bacteroidota	None	627	U5Q6L7	Bacteroidales bacterium CF	1400053.BRDCF_p1544	Bacteria	1400053	None	TrEMBL
AF-U5Q7U6-F1	None	None	Bacteroidia	Cell Surface Leucine-Rich Repeat-Containing Protein	None	unclassified Bacteroidale	BRDCF_p1876	NA	0008237 metallopeptidase activity	None	None	IPR024361	IPR019026|IPR053139	IPR013783|IPR024079|IPR032675	IPR026906	bacc:BRDCF_p1876	NA-Bacteria	U5Q7U6	GI:553029086|EMBL-CDS:AGY54503.1	122.24	#405859	#405859	Bacteroidales	Bacteroidales bacterium CF.	FALSE	None	None	PF09471|PF13004|PF13306	Bacteroidota	None	1227	U5Q7U6	Bacteroidales bacterium CF	1400053.BRDCF_p1876	Bacteria	1400053	None	TrEMBL
AF-U5Q9A8-F1	None	None	Bacteroidia	BACON domain-containing protein	None	unclassified Bacteroidale	BRDCF_p1277	NA	0008237 metallopeptidase activity	None	None	IPR024361	IPR019026|IPR050994	IPR013783|IPR024079|IPR032675|IPR036249	IPR001611	bacc:BRDCF_p1277	NA-Bacteria	U5Q9A8	GI:553028487|GI:549646327|EMBL-CDS:AGY53904.1	137.21	#455D56	#455D56	Bacteroidales	Bacteroidales bacterium CF.	FALSE	None	None	PF00560|PF09471|PF13004	Bacteroidota	None	1076	U5Q9A8	Bacteroidales bacterium CF	1400053.BRDCF_p1277	Bacteria	1400053	None	TrEMBL
AF-A0A133Z655-F1	None	None	Bacteroidia	IgA Peptidase M64	None	unclassified Bacteroidale	HMPREF1870_00136	NA	0008237 metallopeptidase activity	None	None	IPR032625	IPR019026	IPR024079|IPR038171	None	None	NA-Bacteria	A0A133Z655	GI:987337541|GI:1054445119|EMBL-CDS:KXB50911.1	1854.51	#FF0D8D	#FF0D8D	Bacteroidales	Bacteroidales bacterium KA00344.	FALSE	fig|1497954.3.peg.138	None	PF09471|PF16217	Bacteroidota	None	413	A0A133Z655	Bacteroidales bacterium KA00344	1497954.HMPREF1870_00136	Bacteria	1497954	None	TrEMBL
AF-A0A1G7TVJ6-F1	None	None	Bacteroidia	Peptidase M64 N-terminus	None	unclassified Bacteroidale	SAMN05216518_1298	NA	0008237 metallopeptidase activity	None	None	IPR032625	IPR019026	IPR024079|IPR038171	None	None	NA-Bacteria	A0A1G7TVJ6	EMBL-CDS:SDG39292.1	1844.81	#FF0D8C	#FF0D8C	Bacteroidales	Bacteroidales bacterium KHT7.	FALSE	None	None	PF09471|PF16217	Bacteroidota	None	427	A0A1G7TVJ6	Bacteroidales bacterium KHT7	1855373.SAMN05216518_1298	Bacteria	1855373	None	TrEMBL
AF-A0A316MME6-F1	None	None	Bacteroidia	Leucine-rich repeat protein	None	unclassified Bacteroidale	DBY35_11295	NA	0008237 metallopeptidase activity	None	None	IPR024361	IPR019026|IPR025049|IPR053139	IPR013783|IPR024079|IPR032675|IPR042278	IPR026906	None	NA-Bacteria	A0A316MME6	EMBL-CDS:PWL59141.1	130.26	#435B57	#435B57	Bacteroidales	Bacteroidales bacterium.	FALSE	None	None	PF09471|PF13149|PF13306	Bacteroidota	None	1165	A0A316MME6	Bacteroidales bacterium	None	Bacteria	2030927	None	TrEMBL
AF-A0A316MP67-F1	None	None	Bacteroidia	Leucine-rich repeat protein	None	unclassified Bacteroidale	DBY35_11285	NA	0008237 metallopeptidase activity	None	None	None	IPR019026|IPR025049|IPR053139	IPR024079|IPR032675|IPR042278	IPR026906	None	NA-Bacteria	A0A316MP67	EMBL-CDS:PWL59139.1	126.35	#415A58	#415A58	Bacteroidales	Bacteroidales bacterium.	FALSE	None	None	PF09471|PF13149|PF13306	Bacteroidota	None	1153	A0A316MP67	Bacteroidales bacterium	None	Bacteria	2030927	None	TrEMBL
AF-A0A316N2R8-F1	None	None	Bacteroidia	BACON domain-containing protein	None	unclassified Bacteroidale	DBY35_11290	NA	0008237 metallopeptidase activity	None	None	IPR024361	IPR019026|IPR025049|IPR053139	IPR013783|IPR024079|IPR032675|IPR042278	IPR026906	None	NA-Bacteria	A0A316N2R8	EMBL-CDS:PWL59140.1	128.95	#435A57	#435A57	Bacteroidales	Bacteroidales bacterium.	FALSE	None	None	PF09471|PF13004|PF13149|PF13306	Bacteroidota	None	1175	A0A316N2R8	Bacteroidales bacterium	None	Bacteria	2030927	None	TrEMBL
AF-A0A350YQT7-F1	None	None	Bacteroidia	Peptidase M64	None	unclassified Bacteroidale	DCY25_08200	NA	0008237 metallopeptidase activity	None	None	IPR032625	IPR019026	IPR024079|IPR038171	None	None	NA-Bacteria	A0A350YQT7	EMBL-CDS:HAX93905.1	1842.66	#FF0E8B	#FF0E8B	Bacteroidales	Bacteroidales bacterium.	FALSE	None	None	PF09471|PF16217	Bacteroidota	None	424	A0A350YQT7	Bacteroidales bacterium	None	Bacteria	2030927	None	TrEMBL
None	None	None	Bacteroidia	Peptidase M64	None	unclassified Bacteroidale	DC042_09660	NA	0008237 metallopeptidase activity	None	None	None	IPR019026	IPR024079	None	None	NA-Bacteria	A0A352FB83	EMBL-CDS:HBB91965.1	269.87	#77883F	#77883F	Bacteroidales	Bacteroidales bacterium.	FALSE	None	None	PF09471	Bacteroidota	None	442	A0A352FB83	Bacteroidales bacterium	None	Bacteria	2030927	None	TrEMBL
AF-A0A352MAN0-F1	None	None	Bacteroidia	Peptidase M64	None	unclassified Bacteroidale	DCZ51_02720	NA	0008237 metallopeptidase activity	None	None	IPR032625	IPR019026	IPR024079|IPR038171	None	None	NA-Bacteria	A0A352MAN0	EMBL-CDS:HBC77513.1	1842.58	#FF0E8B	#FF0E8B	Bacteroidales	Bacteroidales bacterium.	FALSE	None	None	PF09471|PF16217	Bacteroidota	None	424	A0A352MAN0	Bacteroidales bacterium	None	Bacteria	2030927	None	TrEMBL
AF-A0A352YUR7-F1	None	None	Bacteroidia	Peptidase	None	unclassified Bacteroidale	DDW27_04735	NA	0008237 metallopeptidase activity	None	None	IPR032625	IPR019026	IPR024079|IPR038171	None	None	NA-Bacteria	A0A352YUR7	EMBL-CDS:HBE40501.1	1837.67	#FF0E8B	#FF0E8B	Bacteroidales	Bacteroidales bacterium.	FALSE	None	None	PF09471|PF16217	Bacteroidota	None	424	A0A352YUR7	Bacteroidales bacterium	None	Bacteria	2030927	None	TrEMBL
AF-A0A353YVG8-F1	None	None	Bacteroidia	Peptidase M64	None	unclassified Bacteroidale	DDX98_00090	NA	0008237 metallopeptidase activity	None	None	IPR032625	IPR019026	IPR024079|IPR038171	None	None	NA-Bacteria	A0A353YVG8	EMBL-CDS:HBH47005.1	1841.99	#FF0E8B	#FF0E8B	Bacteroidales	Bacteroidales bacterium.	FALSE	None	None	PF09471|PF16217	Bacteroidota	None	425	A0A353YVG8	Bacteroidales bacterium	None	Bacteria	2030927	None	TrEMBL
AF-A0A353Z204-F1	None	None	Bacteroidia	Peptidase M64	None	unclassified Bacteroidale	DDX98_11660	NA	0008237 metallopeptidase activity	None	None	IPR032625	IPR019026	IPR024079|IPR038171	None	None	NA-Bacteria	A0A353Z204	EMBL-CDS:HBH49291.1	1844.32	#FF0D8C	#FF0D8C	Bacteroidales	Bacteroidales bacterium.	FALSE	None	None	PF09471|PF16217	Bacteroidota	None	487	A0A353Z204	Bacteroidales bacterium	None	Bacteria	2030927	None	TrEMBL
None	None	None	Bacteroidia	Uncharacterized protein	None	unclassified Bacteroidale	DD409_09135	NA	0008237 metallopeptidase activity	None	None	None	IPR019026	IPR024079	None	None	NA-Bacteria	A0A355IMP3	EMBL-CDS:HBL73014.1	146.84	#496054	#496054	Bacteroidales	Bacteroidales bacterium.	FALSE	None	None	PF09471	Bacteroidota	None	442	A0A355IMP3	Bacteroidales bacterium	None	Bacteria	2030927	None	TrEMBL
AF-A0A355UF32-F1	None	None	Bacteroidia	Peptidase M64	None	unclassified Bacteroidale	DD434_06640	NA	0008237 metallopeptidase activity	None	None	None	IPR019026	IPR024079	None	None	NA-Bacteria	A0A355UF32	EMBL-CDS:HBN05451.1	1814.33	#FF0F87	#FF0F87	Bacteroidales	Bacteroidales bacterium.	FALSE	None	None	PF09471	Bacteroidota	None	164	A0A355UF32	Bacteroidales bacterium	None	Bacteria	2030927	None	TrEMBL
AF-A0A357QGV4-F1	None	None	Bacteroidia	Peptidase M64	None	unclassified Bacteroidale	DEA97_02950	NA	0008237 metallopeptidase activity	None	None	IPR032625	IPR019026	IPR024079|IPR038171	None	None	NA-Bacteria	A0A357QGV4	EMBL-CDS:HBS85484.1	1835.44	#FF0E8A	#FF0E8A	Bacteroidales	Bacteroidales bacterium.	FALSE	None	None	PF09471|PF16217	Bacteroidota	None	426	A0A357QGV4	Bacteroidales bacterium	None	Bacteria	2030927	None	TrEMBL
AF-A0A359CV55-F1	None	None	Bacteroidia	Peptidase M64	None	unclassified Bacteroidale	DEH02_04490	NA	0008237 metallopeptidase activity	None	None	IPR032625	IPR019026	IPR024079|IPR038171	None	None	NA-Bacteria	A0A359CV55	EMBL-CDS:HBX50314.1	1837.96	#FF0E8B	#FF0E8B	Bacteroidales	Bacteroidales bacterium.	FALSE	None	None	PF09471|PF16217	Bacteroidota	None	423	A0A359CV55	Bacteroidales bacterium	None	Bacteria	2030927	None	TrEMBL
AF-A0A3B9N032-F1	None	None	Bacteroidia	Peptidase M64	None	unclassified Bacteroidale	DCG75_06510	NA	0008237 metallopeptidase activity	None	None	IPR032625	IPR019026	IPR024079|IPR038171	None	None	NA-Bacteria	A0A3B9N032	EMBL-CDS:HAF28684.1	1837.29	#FF0E8B	#FF0E8B	Bacteroidales	Bacteroidales bacterium.	FALSE	None	None	PF09471|PF16217	Bacteroidota	None	423	A0A3B9N032	Bacteroidales bacterium	None	Bacteria	2030927	None	TrEMBL
AF-A0A3B9N258-F1	None	None	Bacteroidia	Peptidase M64	None	unclassified Bacteroidale	DCG75_10295	NA	0008237 metallopeptidase activity	None	None	IPR032625	IPR019026	IPR024079|IPR038171	None	None	NA-Bacteria	A0A3B9N258	EMBL-CDS:HAF29424.1	1838.96	#FF0E8B	#FF0E8B	Bacteroidales	Bacteroidales bacterium.	FALSE	None	None	PF09471|PF16217	Bacteroidota	None	492	A0A3B9N258	Bacteroidales bacterium	None	Bacteria	2030927	None	TrEMBL
AF-A0A3B9T9R6-F1	None	None	Bacteroidia	Peptidase M64	None	unclassified Bacteroidale	DCG69_10335	NA	0008237 metallopeptidase activity	None	None	IPR032625	IPR019026	IPR024079|IPR038171	None	None	NA-Bacteria	A0A3B9T9R6	EMBL-CDS:HAG16895.1	1835.39	#FF0E8A	#FF0E8A	Bacteroidales	Bacteroidales bacterium.	FALSE	None	None	PF09471|PF16217	Bacteroidota	None	423	A0A3B9T9R6	Bacteroidales bacterium	None	Bacteria	2030927	None	TrEMBL
AF-A0A3C0BBX5-F1	None	None	Bacteroidia	Peptidase M64	None	unclassified Bacteroidale	DCL86_15120	NA	0008237 metallopeptidase activity	None	None	IPR032625	IPR019026	IPR024079|IPR038171	None	None	NA-Bacteria	A0A3C0BBX5	EMBL-CDS:HAH59474.1	1834.85	#FF0E8A	#FF0E8A	Bacteroidales	Bacteroidales bacterium.	FALSE	None	None	PF09471|PF16217	Bacteroidota	None	422	A0A3C0BBX5	Bacteroidales bacterium	None	Bacteria	2030927	None	TrEMBL
AF-A0A3C1A9G2-F1	None	None	Bacteroidia	Peptidase M64	None	unclassified Bacteroidale	DCP10_03875	NA	0008237 metallopeptidase activity	None	None	IPR032625	IPR019026	IPR024079|IPR038171	None	None	NA-Bacteria	A0A3C1A9G2	EMBL-CDS:HAL64692.1	1836.51	#FF0E8A	#FF0E8A	Bacteroidales	Bacteroidales bacterium.	FALSE	None	None	PF09471|PF16217	Bacteroidota	None	431	A0A3C1A9G2	Bacteroidales bacterium	None	Bacteria	2030927	None	TrEMBL
AF-A0A3C1AAX6-F1	None	None	Bacteroidia	Peptidase M64	None	unclassified Bacteroidale	DCP10_06480	NA	0008237 metallopeptidase activity	None	None	IPR032625	IPR019026	IPR024079|IPR038171	None	None	NA-Bacteria	A0A3C1AAX6	EMBL-CDS:HAL65194.1	1846.18	#FF0D8C	#FF0D8C	Bacteroidales	Bacteroidales bacterium.	FALSE	None	None	PF09471|PF16217	Bacteroidota	None	475	A0A3C1AAX6	Bacteroidales bacterium	None	Bacteria	2030927	None	TrEMBL
AF-A0A3C1JWC5-F1	None	None	Bacteroidia	Peptidase M64	None	unclassified Bacteroidale	DCQ24_02610	NA	0008237 metallopeptidase activity	None	None	IPR032625	IPR019026	IPR024079|IPR038171	None	None	NA-Bacteria	A0A3C1JWC5	EMBL-CDS:HAN17542.1	1842.89	#FF0E8B	#FF0E8B	Bacteroidales	Bacteroidales bacterium.	FALSE	None	None	PF09471|PF16217	Bacteroidota	None	490	A0A3C1JWC5	Bacteroidales bacterium	None	Bacteria	2030927	None	TrEMBL
AF-A0A3C1JYE5-F1	None	None	Bacteroidia	Peptidase	None	unclassified Bacteroidale	DCQ24_08060	NA	0008237 metallopeptidase activity	None	None	IPR032625	IPR019026	IPR024079|IPR038171	None	None	NA-Bacteria	A0A3C1JYE5	EMBL-CDS:HAN18610.1	1835.1	#FF0E8A	#FF0E8A	Bacteroidales	Bacteroidales bacterium.	FALSE	None	None	PF09471|PF16217	Bacteroidota	None	423	A0A3C1JYE5	Bacteroidales bacterium	None	Bacteria	2030927	None	TrEMBL
AF-A0A3D0HSR6-F1	None	None	Bacteroidia	Peptidase	None	unclassified Bacteroidale	DEO70_02485	NA	0008237 metallopeptidase activity	None	None	IPR032625	IPR019026	IPR024079|IPR038171	None	None	NA-Bacteria	A0A3D0HSR6	EMBL-CDS:HBZ65675.1	1841.7	#FF0E8B	#FF0E8B	Bacteroidales	Bacteroidales bacterium.	FALSE	None	None	PF09471|PF16217	Bacteroidota	None	429	A0A3D0HSR6	Bacteroidales bacterium	None	Bacteria	2030927	None	TrEMBL
AF-A0A3D0HWR3-F1	None	None	Bacteroidia	Peptidase M64	None	unclassified Bacteroidale	DEO70_09240	NA	0008237 metallopeptidase activity	None	None	IPR032625	IPR019026	IPR024079|IPR038171	None	None	NA-Bacteria	A0A3D0HWR3	EMBL-CDS:HBZ67010.1	1842.29	#FF0E8B	#FF0E8B	Bacteroidales	Bacteroidales bacterium.	FALSE	None	None	PF09471|PF16217	Bacteroidota	None	475	A0A3D0HWR3	Bacteroidales bacterium	None	Bacteria	2030927	None	TrEMBL
AF-A0A3D0VT19-F1	None	None	Bacteroidia	Peptidase M64	None	unclassified Bacteroidale	DEP77_12160	NA	0008237 metallopeptidase activity	None	None	IPR032625	IPR019026	IPR024079|IPR038171	None	None	NA-Bacteria	A0A3D0VT19	EMBL-CDS:HCB62681.1	1846.06	#FF0D8C	#FF0D8C	Bacteroidales	Bacteroidales bacterium.	FALSE	None	None	PF09471|PF16217	Bacteroidota	None	420	A0A3D0VT19	Bacteroidales bacterium	None	Bacteria	2030927	None	TrEMBL
AF-A0A3D3HE72-F1	None	None	Bacteroidia	Peptidase M64	None	unclassified Bacteroidale	DIS74_04480	NA	0008237 metallopeptidase activity	None	None	IPR032625	IPR019026	IPR024079|IPR038171	None	None	NA-Bacteria	A0A3D3HE72	EMBL-CDS:HCM59624.1	1835.21	#FF0E8A	#FF0E8A	Bacteroidales	Bacteroidales bacterium.	FALSE	None	None	PF09471|PF16217	Bacteroidota	None	424	A0A3D3HE72	Bacteroidales bacterium	None	Bacteria	2030927	None	TrEMBL
AF-A0A3D4TYL7-F1	None	None	Bacteroidia	Peptidase M64	None	unclassified Bacteroidale	DIW31_06690	NA	0008237 metallopeptidase activity	None	None	IPR032625	IPR019026	IPR024079|IPR038171	None	None	NA-Bacteria	A0A3D4TYL7	EMBL-CDS:HCT30410.1	1840.54	#FF0E8B	#FF0E8B	Bacteroidales	Bacteroidales bacterium.	FALSE	None	None	PF09471|PF16217	Bacteroidota	None	423	A0A3D4TYL7	Bacteroidales bacterium	None	Bacteria	2030927	None	TrEMBL
AF-A0A3D5X7J2-F1	None	None	Bacteroidia	Peptidase M64	None	unclassified Bacteroidale	DG754_08600	NA	0008237 metallopeptidase activity	None	None	IPR032625	IPR019026	IPR024079|IPR038171	None	None	NA-Bacteria	A0A3D5X7J2	EMBL-CDS:HCY00184.1	1840.4	#FF0E8B	#FF0E8B	Bacteroidales	Bacteroidales bacterium.	FALSE	None	None	PF09471|PF16217	Bacteroidota	None	433	A0A3D5X7J2	Bacteroidales bacterium	None	Bacteria	2030927	None	TrEMBL
AF-A0A3N5DLT1-F1	None	None	Bacteroidia	Peptidase M64	None	unclassified Bacteroidale	EHM93_17115	NA	0008237 metallopeptidase activity	None	None	IPR032625	IPR019026	IPR024079|IPR038171	None	None	NA-Bacteria	A0A3N5DLT1	EMBL-CDS:RPH29558.1	1842.52	#FF0E8B	#FF0E8B	Bacteroidales	Bacteroidales bacterium.	FALSE	None	None	PF09471|PF16217	Bacteroidota	None	493	A0A3N5DLT1	Bacteroidales bacterium	None	Bacteria	2030927	None	TrEMBL
AF-A0A3N5DPG4-F1	None	None	Bacteroidia	Peptidase	None	unclassified Bacteroidale	EHM93_15790	NA	0008237 metallopeptidase activity	None	None	IPR032625	IPR019026	IPR024079|IPR038171	None	None	NA-Bacteria	A0A3N5DPG4	EMBL-CDS:RPH30445.1	1836.74	#FF0E8A	#FF0E8A	Bacteroidales	Bacteroidales bacterium.	FALSE	None	None	PF09471|PF16217	Bacteroidota	None	433	A0A3N5DPG4	Bacteroidales bacterium	None	Bacteria	2030927	None	TrEMBL
AF-A0A3N5DWL2-F1	None	None	Bacteroidia	T9SS C-terminal target domain-containing protein	None	unclassified Bacteroidale	EHM93_16425	NA	0008237 metallopeptidase activity	None	None	IPR026444	IPR019026	IPR024079	None	None	NA-Bacteria	A0A3N5DWL2	EMBL-CDS:RPH30050.1	272.72	#78893F	#78893F	Bacteroidales	Bacteroidales bacterium.	FALSE	None	None	PF09471|PF18962	Bacteroidota	None	367	A0A3N5DWL2	Bacteroidales bacterium	None	Bacteria	2030927	None	TrEMBL
AF-A0A4U1FW17-F1	None	None	Bacteroidia	Peptidase M64	None	unclassified Bacteroidale	None	NA	0008237 metallopeptidase activity	None	None	IPR032625	IPR019026	IPR024079|IPR038171	None	None	NA-Bacteria	A0A4U1FW17	EMBL-CDS:TGY75550.1|EMBL-CDS:TKC54140.1	1840.83	#FF0E8B	#FF0E8B	Bacteroidales	Bacteroidales bacterium.	FALSE	None	None	PF09471|PF16217	Bacteroidota	None	446	A0A4U1FW17	Bacteroidales bacterium	None	Bacteria	2030927	None	TrEMBL
AF-A0A4U1G7A8-F1	None	None	Bacteroidia	BACON domain-containing protein	None	unclassified Bacteroidale	None	NA	0008237 metallopeptidase activity	None	None	IPR024361	IPR019026|IPR025049|IPR053139	IPR013783|IPR024079|IPR032675|IPR042278	IPR026906	None	NA-Bacteria	A0A4U1G7A8	EMBL-CDS:TGY80829.1|EMBL-CDS:TKC59717.1	128.46	#425A58	#425A58	Bacteroidales	Bacteroidales bacterium.	FALSE	None	None	PF09471|PF13004|PF13149|PF13306	Bacteroidota	None	1167	A0A4U1G7A8	Bacteroidales bacterium	None	Bacteria	2030927	None	TrEMBL
AF-A0A4V3R698-F1	None	None	Bacteroidia	Peptidase M64	None	unclassified Bacteroidale	E5358_12320	NA	0008237 metallopeptidase activity	None	None	IPR032625	IPR019026	IPR024079|IPR038171	None	None	NA-Bacteria	A0A4V3R698	EMBL-CDS:TGX80662.1	1855.05	#FF0D8D	#FF0D8D	Bacteroidales	Bacteroidales bacterium.	FALSE	None	None	PF09471|PF16217	Bacteroidota	None	411	A0A4V3R698	Bacteroidales bacterium	None	Bacteria	2030927	None	TrEMBL
AF-A0A6L8U222-F1	None	None	Bacteroidia	Peptidase M64	None	unclassified Bacteroidale	GT597_09660	NA	0008237 metallopeptidase activity	None	None	IPR032625	IPR019026	IPR024079|IPR038171	None	None	NA-Bacteria	A0A6L8U222	EMBL-CDS:MZP66409.1	1842.99	#FF0E8B	#FF0E8B	Bacteroidales	Bacteroidales bacterium.	FALSE	None	None	PF09471|PF16217	Bacteroidota	None	424	A0A6L8U222	Bacteroidales bacterium	None	Bacteria	2030927	None	TrEMBL
AF-A0A6L8U7X1-F1	None	None	Bacteroidia	Peptidase M64	None	unclassified Bacteroidale	GT596_07785	NA	0008237 metallopeptidase activity	None	None	IPR032625	IPR019026	IPR024079|IPR038171	None	None	NA-Bacteria	A0A6L8U7X1	EMBL-CDS:MZP82606.1	1836.85	#FF0E8A	#FF0E8A	Bacteroidales	Bacteroidales bacterium.	FALSE	None	None	PF09471|PF16217	Bacteroidota	None	429	A0A6L8U7X1	Bacteroidales bacterium	None	Bacteria	2030927	None	TrEMBL
AF-A0A7C1H445-F1	None	None	Bacteroidia	Peptidase M64 N-terminal domain-containing protein	None	unclassified Bacteroidale	ENN49_05570	NA	None	None	None	IPR032625	None	IPR038171	None	None	NA-Bacteria	A0A7C1H445	EMBL-CDS:HDP75327.1	0			Bacteroidales	Bacteroidales bacterium.	FALSE	None	None	PF16217	Bacteroidota	None	110	A0A7C1H445	Bacteroidales bacterium	None	Bacteria	2030927	None	TrEMBL
AF-A0A7C4P264-F1	None	None	Bacteroidia	Peptidase M64	None	unclassified Bacteroidale	ENT04_06515	NA	0008237 metallopeptidase activity	None	None	IPR032625	IPR019026	IPR024079|IPR038171	None	None	NA-Bacteria	A0A7C4P264	EMBL-CDS:HGR84913.1	1841.74	#FF0E8B	#FF0E8B	Bacteroidales	Bacteroidales bacterium.	FALSE	None	None	PF09471|PF16217	Bacteroidota	None	444	A0A7C4P264	Bacteroidales bacterium	None	Bacteria	2030927	None	TrEMBL
AF-A0A7C6FF92-F1	None	None	Bacteroidia	Peptidase M64	None	unclassified Bacteroidale	GX005_03285	NA	0008237 metallopeptidase activity	None	None	IPR032625	IPR019026	IPR024079|IPR038171	None	None	NA-Bacteria	A0A7C6FF92	EMBL-CDS:HHT03330.1	1854.13	#FF0D8D	#FF0D8D	Bacteroidales	Bacteroidales bacterium.	FALSE	None	None	PF09471|PF16217	Bacteroidota	None	422	A0A7C6FF92	Bacteroidales bacterium	None	Bacteria	2030927	None	TrEMBL
AF-A0A7K3J0W7-F1	None	None	Bacteroidia	Peptidase M64	None	unclassified Bacteroidale	GT600_16250	NA	0008237 metallopeptidase activity	None	None	IPR032625	IPR019026	IPR024079|IPR038171	None	None	NA-Bacteria	A0A7K3J0W7	EMBL-CDS:MZP56994.1	1840.45	#FF0E8B	#FF0E8B	Bacteroidales	Bacteroidales bacterium.	FALSE	None	None	PF09471|PF16217	Bacteroidota	None	424	A0A7K3J0W7	Bacteroidales bacterium	None	Bacteria	2030927	None	TrEMBL
AF-A0A7V6H1W9-F1	None	None	Bacteroidia	Peptidase M64	None	unclassified Bacteroidale	GXZ84_06240	NA	0008237 metallopeptidase activity	None	None	IPR032625	IPR019026	IPR024079|IPR038171	None	None	NA-Bacteria	A0A7V6H1W9	EMBL-CDS:HHU00787.1	1845.77	#FF0D8C	#FF0D8C	Bacteroidales	Bacteroidales bacterium.	FALSE	None	None	PF09471|PF16217	Bacteroidota	None	426	A0A7V6H1W9	Bacteroidales bacterium	None	Bacteria	2030927	None	TrEMBL
AF-A0A7V6IJW1-F1	None	None	Bacteroidia	Peptidase M64	None	unclassified Bacteroidale	GXZ40_01615	NA	0008237 metallopeptidase activity	None	None	IPR032625	IPR019026	IPR024079|IPR038171	None	None	NA-Bacteria	A0A7V6IJW1	EMBL-CDS:HHU46579.1	1843.06	#FF0E8B	#FF0E8B	Bacteroidales	Bacteroidales bacterium.	FALSE	None	None	PF09471|PF16217	Bacteroidota	None	424	A0A7V6IJW1	Bacteroidales bacterium	None	Bacteria	2030927	None	TrEMBL
AF-A0A7V6JUL4-F1	None	None	Bacteroidia	Peptidase M64	None	unclassified Bacteroidale	GXX76_01730	NA	0008237 metallopeptidase activity	None	None	IPR032625	IPR019026	IPR024079|IPR038171	None	None	NA-Bacteria	A0A7V6JUL4	EMBL-CDS:HHU98552.1	1836.56	#FF0E8A	#FF0E8A	Bacteroidales	Bacteroidales bacterium.	FALSE	None	None	PF09471|PF16217	Bacteroidota	None	424	A0A7V6JUL4	Bacteroidales bacterium	None	Bacteria	2030927	None	TrEMBL
AF-A0A7V6NFI7-F1	None	None	Bacteroidia	Peptidase M64	None	unclassified Bacteroidale	GXX61_03090	NA	0008237 metallopeptidase activity	None	None	IPR032625	IPR019026	IPR024079|IPR038171	None	None	NA-Bacteria	A0A7V6NFI7	EMBL-CDS:HHV40356.1	1852.56	#FF0D8D	#FF0D8D	Bacteroidales	Bacteroidales bacterium.	FALSE	None	None	PF09471|PF16217	Bacteroidota	None	412	A0A7V6NFI7	Bacteroidales bacterium	None	Bacteria	2030927	None	TrEMBL
AF-A0A7X6SCL8-F1	None	None	Bacteroidia	Peptidase M64	None	unclassified Bacteroidale	GX877_06130	NA	0008237 metallopeptidase activity	None	None	IPR032625	IPR019026	IPR024079|IPR038171	None	None	NA-Bacteria	A0A7X6SCL8	EMBL-CDS:NLA16095.1	1851.05	#FF0D8D	#FF0D8D	Bacteroidales	Bacteroidales bacterium.	FALSE	None	None	PF09471|PF16217	Bacteroidota	None	412	A0A7X6SCL8	Bacteroidales bacterium	None	Bacteria	2030927	None	TrEMBL
AF-A0A7X6T851-F1	None	None	Bacteroidia	Peptidase M64	None	unclassified Bacteroidale	GX840_04215	NA	0008237 metallopeptidase activity	None	None	IPR032625	IPR019026	IPR024079|IPR038171	None	None	NA-Bacteria	A0A7X6T851	EMBL-CDS:NLA94431.1	1848.82	#FF0D8C	#FF0D8C	Bacteroidales	Bacteroidales bacterium.	FALSE	None	None	PF09471|PF16217	Bacteroidota	None	450	A0A7X6T851	Bacteroidales bacterium	None	Bacteria	2030927	None	TrEMBL
AF-A0A7X6V369-F1	None	None	Bacteroidia	Uncharacterized protein	None	unclassified Bacteroidale	GX798_00445	NA	0008237 metallopeptidase activity	None	None	None	IPR019026	IPR024079	None	None	NA-Bacteria	A0A7X6V369	EMBL-CDS:NLB66911.1	101.26	#38515C	#38515C	Bacteroidales	Bacteroidales bacterium.	FALSE	None	None	PF09471	Bacteroidota	None	362	A0A7X6V369	Bacteroidales bacterium	None	Bacteria	2030927	None	TrEMBL
AF-A0A7X6VX75-F1	None	None	Bacteroidia	Peptidase	None	unclassified Bacteroidale	GX792_02805	NA	0008237 metallopeptidase activity	None	None	None	IPR019026	IPR024079	None	None	NA-Bacteria	A0A7X6VX75	EMBL-CDS:NLB92333.1	1905.84	#FF0A95	#FF0A95	Bacteroidales	Bacteroidales bacterium.	FALSE	None	None	PF09471	Bacteroidota	None	117	A0A7X6VX75	Bacteroidales bacterium	None	Bacteria	2030927	None	TrEMBL
AF-A0A7X6YGZ9-F1	None	None	Bacteroidia	BACON domain-containing protein	None	unclassified Bacteroidale	GX680_00855	NA	0008237 metallopeptidase activity	None	None	IPR024361	IPR019026	IPR013783|IPR024079	None	None	NA-Bacteria	A0A7X6YGZ9	EMBL-CDS:NLC85480.1	120.52	#3F5859	#3F5859	Bacteroidales	Bacteroidales bacterium.	FALSE	None	None	PF09471	Bacteroidota	None	402	A0A7X6YGZ9	Bacteroidales bacterium	None	Bacteria	2030927	None	TrEMBL
AF-A0A7X6ZP61-F1	None	None	Bacteroidia	Peptidase M64	None	unclassified Bacteroidale	GX798_04075	NA	0008237 metallopeptidase activity	None	None	IPR032625	IPR019026	IPR024079|IPR038171	None	None	NA-Bacteria	A0A7X6ZP61	EMBL-CDS:NLB67614.1	1841.63	#FF0E8B	#FF0E8B	Bacteroidales	Bacteroidales bacterium.	FALSE	None	None	PF09471|PF16217	Bacteroidota	None	417	A0A7X6ZP61	Bacteroidales bacterium	None	Bacteria	2030927	None	TrEMBL
AF-A0A7X7CXU3-F1	None	None	Bacteroidia	Peptidase M64	None	unclassified Bacteroidale	GX646_02405	NA	0008237 metallopeptidase activity	None	None	IPR032625	IPR019026	IPR024079|IPR038171	None	None	NA-Bacteria	A0A7X7CXU3	EMBL-CDS:NLD62721.1	1835.21	#FF0E8A	#FF0E8A	Bacteroidales	Bacteroidales bacterium.	FALSE	None	None	PF09471|PF16217	Bacteroidota	None	424	A0A7X7CXU3	Bacteroidales bacterium	None	Bacteria	2030927	None	TrEMBL
AF-A0A7X7EWC7-F1	None	None	Bacteroidia	Peptidase M64	None	unclassified Bacteroidale	GX622_01950	NA	0008237 metallopeptidase activity	None	None	IPR032625	IPR019026	IPR024079|IPR038171	None	None	NA-Bacteria	A0A7X7EWC7	EMBL-CDS:NLE33846.1	1836.17	#FF0E8A	#FF0E8A	Bacteroidales	Bacteroidales bacterium.	FALSE	None	None	PF09471|PF16217	Bacteroidota	None	424	A0A7X7EWC7	Bacteroidales bacterium	None	Bacteria	2030927	None	TrEMBL
AF-A0A7X7FXH9-F1	None	None	Bacteroidia	Peptidase M64	None	unclassified Bacteroidale	GX612_10070	NA	0008237 metallopeptidase activity	None	None	IPR032625	IPR019026	IPR024079|IPR038171	None	None	NA-Bacteria	A0A7X7FXH9	EMBL-CDS:NLE64164.1	1844.25	#FF0D8C	#FF0D8C	Bacteroidales	Bacteroidales bacterium.	FALSE	None	None	PF09471|PF16217	Bacteroidota	None	422	A0A7X7FXH9	Bacteroidales bacterium	None	Bacteria	2030927	None	TrEMBL
AF-A0A7X7UM47-F1	None	None	Bacteroidia	Peptidase M64	None	unclassified Bacteroidale	GX459_09540	NA	0008237 metallopeptidase activity	None	None	IPR032625	IPR019026	IPR024079|IPR038171	None	None	NA-Bacteria	A0A7X7UM47	EMBL-CDS:NLH53075.1	1846.18	#FF0D8C	#FF0D8C	Bacteroidales	Bacteroidales bacterium.	FALSE	None	None	PF09471|PF16217	Bacteroidota	None	473	A0A7X7UM47	Bacteroidales bacterium	None	Bacteria	2030927	None	TrEMBL
AF-A0A7X7UM74-F1	None	None	Bacteroidia	Peptidase M64	None	unclassified Bacteroidale	GX459_09680	NA	0008237 metallopeptidase activity	None	None	IPR032625	IPR019026	IPR024079|IPR038171	None	None	NA-Bacteria	A0A7X7UM74	EMBL-CDS:NLH53101.1	1836.16	#FF0E8A	#FF0E8A	Bacteroidales	Bacteroidales bacterium.	FALSE	None	None	PF09471|PF16217	Bacteroidota	None	424	A0A7X7UM74	Bacteroidales bacterium	None	Bacteria	2030927	None	TrEMBL
AF-A0A7X7WYW7-F1	None	None	Bacteroidia	Peptidase M64	None	unclassified Bacteroidale	GX416_08045	NA	0008237 metallopeptidase activity	None	None	IPR032625	IPR019026	IPR024079|IPR038171	None	None	NA-Bacteria	A0A7X7WYW7	EMBL-CDS:NLI36443.1	1845.08	#FF0D8C	#FF0D8C	Bacteroidales	Bacteroidales bacterium.	FALSE	None	None	PF09471|PF16217	Bacteroidota	None	428	A0A7X7WYW7	Bacteroidales bacterium	None	Bacteria	2030927	None	TrEMBL
AF-A0A7X8A7H0-F1	None	None	Bacteroidia	Peptidase M64	None	unclassified Bacteroidale	GX419_10345	NA	0008237 metallopeptidase activity	None	None	IPR032625	IPR019026	IPR024079|IPR038171	None	None	NA-Bacteria	A0A7X8A7H0	EMBL-CDS:NLI25092.1	1838.46	#FF0E8B	#FF0E8B	Bacteroidales	Bacteroidales bacterium.	FALSE	None	None	PF09471|PF16217	Bacteroidota	None	430	A0A7X8A7H0	Bacteroidales bacterium	None	Bacteria	2030927	None	TrEMBL
AF-A0A7X8CTX8-F1	None	None	Bacteroidia	Peptidase M64	None	unclassified Bacteroidale	GX431_14290	NA	0008237 metallopeptidase activity	None	None	IPR032625	IPR019026	IPR024079|IPR038171	None	None	NA-Bacteria	A0A7X8CTX8	EMBL-CDS:NLJ44825.1	1841.43	#FF0E8B	#FF0E8B	Bacteroidales	Bacteroidales bacterium.	FALSE	None	None	PF09471|PF16217	Bacteroidota	None	424	A0A7X8CTX8	Bacteroidales bacterium	None	Bacteria	2030927	None	TrEMBL
AF-A0A7X8EGK8-F1	None	None	Bacteroidia	Peptidase M64	None	unclassified Bacteroidale	GX311_04335	NA	0008237 metallopeptidase activity	None	None	IPR032625	IPR019026	IPR024079|IPR038171	None	None	NA-Bacteria	A0A7X8EGK8	EMBL-CDS:NLK15607.1	1853.09	#FF0D8D	#FF0D8D	Bacteroidales	Bacteroidales bacterium.	FALSE	None	None	PF09471|PF16217	Bacteroidota	None	475	A0A7X8EGK8	Bacteroidales bacterium	None	Bacteria	2030927	None	TrEMBL
AF-A0A7X8FKB1-F1	None	None	Bacteroidia	Peptidase M64	None	unclassified Bacteroidale	GX293_10900	NA	0008237 metallopeptidase activity	None	None	IPR032625	IPR019026	IPR024079|IPR038171	None	None	NA-Bacteria	A0A7X8FKB1	EMBL-CDS:NLK55357.1	1842.83	#FF0E8B	#FF0E8B	Bacteroidales	Bacteroidales bacterium.	FALSE	None	None	PF09471|PF16217	Bacteroidota	None	424	A0A7X8FKB1	Bacteroidales bacterium	None	Bacteria	2030927	None	TrEMBL
AF-A0A7X8FMG1-F1	None	None	Bacteroidia	Peptidase M64	None	unclassified Bacteroidale	GX292_03425	NA	0008237 metallopeptidase activity	None	None	IPR032625	IPR019026	IPR024079|IPR038171	None	None	NA-Bacteria	A0A7X8FMG1	EMBL-CDS:NLK56586.1	1844.43	#FF0D8C	#FF0D8C	Bacteroidales	Bacteroidales bacterium.	FALSE	None	None	PF09471|PF16217	Bacteroidota	None	422	A0A7X8FMG1	Bacteroidales bacterium	None	Bacteria	2030927	None	TrEMBL
AF-A0A7X8GBE5-F1	None	None	Bacteroidia	Redoxin domain-containing protein	None	unclassified Bacteroidale	GX281_05645	NA	0016209 antioxidant activity|0008237 metallopeptidase activity|0016491 oxidoreductase activity	None	None	IPR000866|IPR013766|IPR024361	IPR019026|IPR053038	IPR013783|IPR024079|IPR032675|IPR036249	IPR001611	None	NA-Bacteria	A0A7X8GBE5	EMBL-CDS:NLK80181.1	134.42	#445C57	#445C57	Bacteroidales	Bacteroidales bacterium.	FALSE	None	None	PF00560|PF00578|PF09471|PF13004|PF19190	Bacteroidota	None	1009	A0A7X8GBE5	Bacteroidales bacterium	None	Bacteria	2030927	None	TrEMBL
AF-A0A7X8GBK6-F1	None	None	Bacteroidia	Redoxin domain-containing protein	None	unclassified Bacteroidale	GX281_05640	NA	0016209 antioxidant activity|0008237 metallopeptidase activity|0016491 oxidoreductase activity	None	None	IPR000866|IPR013766|IPR024361	IPR019026|IPR053038	IPR013783|IPR024079|IPR032675|IPR036249	IPR001611	None	NA-Bacteria	A0A7X8GBK6	EMBL-CDS:NLK80180.1	134.45	#445C57	#445C57	Bacteroidales	Bacteroidales bacterium.	FALSE	None	None	PF00560|PF00578|PF09471|PF13855|PF19190	Bacteroidota	None	1015	A0A7X8GBK6	Bacteroidales bacterium	None	Bacteria	2030927	None	TrEMBL
AF-A0A7X8J296-F1	None	None	Bacteroidia	Peptidase M64	None	unclassified Bacteroidale	GX281_04850	NA	0008237 metallopeptidase activity	None	None	IPR032625	IPR019026	IPR024079|IPR038171	None	None	NA-Bacteria	A0A7X8J296	EMBL-CDS:NLK80027.1	1851.87	#FF0D8D	#FF0D8D	Bacteroidales	Bacteroidales bacterium.	FALSE	None	None	PF09471|PF16217	Bacteroidota	None	412	A0A7X8J296	Bacteroidales bacterium	None	Bacteria	2030927	None	TrEMBL
AF-A0A7X8KGD9-F1	None	None	Bacteroidia	Peptidase M64	None	unclassified Bacteroidale	GX259_10375	NA	0008237 metallopeptidase activity	None	None	IPR032625	IPR019026	IPR024079|IPR038171	None	None	NA-Bacteria	A0A7X8KGD9	EMBL-CDS:NLL29190.1	1848.64	#FF0D8C	#FF0D8C	Bacteroidales	Bacteroidales bacterium.	FALSE	None	None	PF09471|PF16217	Bacteroidota	None	417	A0A7X8KGD9	Bacteroidales bacterium	None	Bacteria	2030927	None	TrEMBL
AF-A0A7X8WCA6-F1	None	None	Bacteroidia	Peptidase M64	None	unclassified Bacteroidale	GX905_06695	NA	0008237 metallopeptidase activity	None	None	IPR032625	IPR019026	IPR024079|IPR038171	None	None	NA-Bacteria	A0A7X8WCA6	EMBL-CDS:NLZ73489.1	1843.09	#FF0E8B	#FF0E8B	Bacteroidales	Bacteroidales bacterium.	FALSE	None	None	PF09471|PF16217	Bacteroidota	None	430	A0A7X8WCA6	Bacteroidales bacterium	None	Bacteria	2030927	None	TrEMBL
AF-A0A7X9CH74-F1	None	None	Bacteroidia	BACON domain-containing protein	None	unclassified Bacteroidale	GX976_00300	NA	0008237 metallopeptidase activity	None	None	IPR024361	IPR019026|IPR051848	IPR013783|IPR024079|IPR032675	IPR001611	None	NA-Bacteria	A0A7X9CH74	EMBL-CDS:NMB04801.1	142.94	#485F55	#485F55	Bacteroidales	Bacteroidales bacterium.	FALSE	None	None	PF00560|PF09471|PF13004	Bacteroidota	None	853	A0A7X9CH74	Bacteroidales bacterium	None	Bacteria	2030927	None	TrEMBL
None	None	None	Bacteroidia	Redoxin domain-containing protein	None	unclassified Bacteroidale	GX993_04890	NA	0016209 antioxidant activity|0008237 metallopeptidase activity|0016491 oxidoreductase activity	None	None	IPR000866|IPR013766|IPR024361	IPR019026|IPR051848	IPR013783|IPR024079|IPR032675|IPR036249	None	None	NA-Bacteria	A0A7X9D5F5	EMBL-CDS:NMB37365.1	135.03	#455C56	#455C56	Bacteroidales	Bacteroidales bacterium.	FALSE	None	None	PF00578|PF09471|PF13004|PF19190	Bacteroidota	None	1398	A0A7X9D5F5	Bacteroidales bacterium	None	Bacteria	2030927	None	TrEMBL
AF-A0A7X9DNV3-F1	None	None	Bacteroidia	Peptidase	None	unclassified Bacteroidale	GYA22_06720	NA	0008237 metallopeptidase activity	None	None	None	IPR019026	IPR024079	None	None	NA-Bacteria	A0A7X9DNV3	EMBL-CDS:NMB71822.1	0			Bacteroidales	Bacteroidales bacterium.	FALSE	None	None	PF09471	Bacteroidota	None	91	A0A7X9DNV3	Bacteroidales bacterium	None	Bacteria	2030927	None	TrEMBL
AF-A0A7X9GRG5-F1	None	None	Bacteroidia	Peptidase M64	None	unclassified Bacteroidale	GX963_09785	NA	0008237 metallopeptidase activity	None	None	IPR032625	IPR019026	IPR024079|IPR038171	None	None	NA-Bacteria	A0A7X9GRG5	EMBL-CDS:NMA74431.1	1841.19	#FF0E8B	#FF0E8B	Bacteroidales	Bacteroidales bacterium.	FALSE	None	None	PF09471|PF16217	Bacteroidota	None	436	A0A7X9GRG5	Bacteroidales bacterium	None	Bacteria	2030927	None	TrEMBL
AF-A0A7X9JJW1-F1	None	None	Bacteroidia	Peptidase M64	None	unclassified Bacteroidale	GYA62_05035	NA	0008237 metallopeptidase activity	None	None	IPR032625	IPR019026	IPR024079|IPR038171	None	None	NA-Bacteria	A0A7X9JJW1	EMBL-CDS:NMC99066.1	1843.32	#FF0D8C	#FF0D8C	Bacteroidales	Bacteroidales bacterium.	FALSE	None	None	PF09471|PF16217	Bacteroidota	None	426	A0A7X9JJW1	Bacteroidales bacterium	None	Bacteria	2030927	None	TrEMBL
AF-A0A7X9JQ77-F1	None	None	Bacteroidia	Peptidase M64	None	unclassified Bacteroidale	GYA71_00920	NA	0008237 metallopeptidase activity	None	None	IPR032625	IPR019026	IPR024079|IPR038171	None	None	NA-Bacteria	A0A7X9JQ77	EMBL-CDS:NMD01815.1	1840.91	#FF0E8B	#FF0E8B	Bacteroidales	Bacteroidales bacterium.	FALSE	None	None	PF09471|PF16217	Bacteroidota	None	424	A0A7X9JQ77	Bacteroidales bacterium	None	Bacteria	2030927	None	TrEMBL
AF-A0A7Y4Z5C8-F1	None	None	Bacteroidia	Peptidase M64	None	unclassified Bacteroidale	HOO91_15195	NA	0008237 metallopeptidase activity	None	None	IPR032625	IPR019026	IPR024079|IPR038171	None	None	NA-Bacteria	A0A7Y4Z5C8	EMBL-CDS:NOU18899.1	1837.71	#FF0E8B	#FF0E8B	Bacteroidales	Bacteroidales bacterium.	FALSE	None	None	PF09471|PF16217	Bacteroidota	None	425	A0A7Y4Z5C8	Bacteroidales bacterium	None	Bacteria	2030927	None	TrEMBL
AF-A0A7Y4Z5G3-F1	None	None	Bacteroidia	Peptidase M64	None	unclassified Bacteroidale	HOO91_13900	NA	0008237 metallopeptidase activity	None	None	IPR032625	IPR019026	IPR024079|IPR038171	None	None	NA-Bacteria	A0A7Y4Z5G3	EMBL-CDS:NOU18645.1	1843.79	#FF0D8C	#FF0D8C	Bacteroidales	Bacteroidales bacterium.	FALSE	None	None	PF09471|PF16217	Bacteroidota	None	492	A0A7Y4Z5G3	Bacteroidales bacterium	None	Bacteria	2030927	None	TrEMBL
AF-A0A7Y5A5R9-F1	None	None	Bacteroidia	Peptidase M64	None	unclassified Bacteroidale	HOO86_13055	NA	0008237 metallopeptidase activity	None	None	IPR032625	IPR019026	IPR024079|IPR038171	None	None	NA-Bacteria	A0A7Y5A5R9	EMBL-CDS:NOU47972.1	1837.84	#FF0E8B	#FF0E8B	Bacteroidales	Bacteroidales bacterium.	FALSE	None	None	PF09471|PF16217	Bacteroidota	None	336	A0A7Y5A5R9	Bacteroidales bacterium	None	Bacteria	2030927	None	TrEMBL
AF-A0A7Y7P3U5-F1	None	None	Bacteroidia	Peptidase M64	None	unclassified Bacteroidale	HXX16_14400	NA	0008237 metallopeptidase activity	None	None	IPR032625	IPR019026	IPR024079|IPR038171	None	None	NA-Bacteria	A0A7Y7P3U5	EMBL-CDS:NVO11150.1	1842.81	#FF0E8B	#FF0E8B	Bacteroidales	Bacteroidales bacterium.	FALSE	None	None	PF09471|PF16217	Bacteroidota	None	492	A0A7Y7P3U5	Bacteroidales bacterium	None	Bacteria	2030927	None	TrEMBL
AF-A0A7Y7TTX6-F1	None	None	Bacteroidia	Peptidase	None	unclassified Bacteroidale	HXX16_05735	NA	0008237 metallopeptidase activity	None	None	IPR032625	IPR019026	IPR024079|IPR038171	None	None	NA-Bacteria	A0A7Y7TTX6	EMBL-CDS:NVO09445.1	1836.7	#FF0E8A	#FF0E8A	Bacteroidales	Bacteroidales bacterium.	FALSE	None	None	PF09471|PF16217	Bacteroidota	None	425	A0A7Y7TTX6	Bacteroidales bacterium	None	Bacteria	2030927	None	TrEMBL
AF-A0A832P5B4-F1	None	None	Bacteroidia	Peptidase M64	None	unclassified Bacteroidale	GXX64_05070	NA	0008237 metallopeptidase activity	None	None	IPR032625	IPR019026	IPR024079|IPR038171	None	None	NA-Bacteria	A0A832P5B4	EMBL-CDS:HHV03269.1	1849.83	#FF0D8D	#FF0D8D	Bacteroidales	Bacteroidales bacterium.	FALSE	None	None	PF09471|PF16217	Bacteroidota	None	413	A0A832P5B4	Bacteroidales bacterium	None	Bacteria	2030927	None	TrEMBL
AF-A0A836SSL1-F1	None	None	Bacteroidia	Peptidase M64	None	unclassified Bacteroidale	EYP69_06025	NA	0008237 metallopeptidase activity	None	None	IPR032625	IPR019026	IPR024079|IPR038171	None	None	NA-Bacteria	A0A836SSL1	EMBL-CDS:HIE16463.1	1839.17	#FF0E8B	#FF0E8B	Bacteroidales	Bacteroidales bacterium.	FALSE	None	None	PF09471|PF16217	Bacteroidota	None	428	A0A836SSL1	Bacteroidales bacterium	None	Bacteria	2030927	None	TrEMBL
AF-A0A847L1H0-F1	None	None	Bacteroidia	Peptidase M64	None	unclassified Bacteroidale	GX367_06600	NA	0008237 metallopeptidase activity	None	None	IPR032625	IPR019026	IPR024079|IPR038171	None	None	NA-Bacteria	A0A847L1H0	EMBL-CDS:NLI64385.1	1843.53	#FF0D8C	#FF0D8C	Bacteroidales	Bacteroidales bacterium.	FALSE	None	None	PF09471|PF16217	Bacteroidota	None	430	A0A847L1H0	Bacteroidales bacterium	None	Bacteria	2030927	None	TrEMBL
AF-A0A847XNY5-F1	None	None	Bacteroidia	Peptidase M64	None	unclassified Bacteroidale	GX999_01475	NA	0008237 metallopeptidase activity	None	None	IPR032625	IPR019026	IPR024079|IPR038171	None	None	NA-Bacteria	A0A847XNY5	EMBL-CDS:NMB50982.1	1841.11	#FF0E8B	#FF0E8B	Bacteroidales	Bacteroidales bacterium.	FALSE	None	None	PF09471|PF16217	Bacteroidota	None	424	A0A847XNY5	Bacteroidales bacterium	None	Bacteria	2030927	None	TrEMBL
None	None	None	Bacteroidia	Peptidase M64 N-terminal domain-containing protein	None	unclassified Bacteroidale	KBI11_06730	NA	0008237 metallopeptidase activity	None	None	IPR032625	IPR019026	IPR024079|IPR038171	None	None	NA-Bacteria	A0A8I2A5K4	EMBL-CDS:MBP8643722.1	1840.88	#FF0E8B	#FF0E8B	Bacteroidales	Bacteroidales bacterium.	FALSE	None	None	PF09471|PF16217	Bacteroidota	None	456	A0A8I2A5K4	Bacteroidales bacterium	None	Bacteria	2030927	None	TrEMBL
None	None	None	Bacteroidia	Peptidase M64	None	unclassified Bacteroidale	KBG26_03945	NA	0008237 metallopeptidase activity	None	None	IPR032625	IPR019026	IPR024079|IPR038171	None	None	NA-Bacteria	A0A8I2A8J0	EMBL-CDS:MBP8977717.1	1837.86	#FF0E8B	#FF0E8B	Bacteroidales	Bacteroidales bacterium.	FALSE	None	None	PF09471|PF16217	Bacteroidota	None	431	A0A8I2A8J0	Bacteroidales bacterium	None	Bacteria	2030927	None	TrEMBL
None	None	None	Bacteroidia	Peptidase M64 N-terminal domain-containing protein	None	unclassified Bacteroidale	KBG26_01145	NA	0008237 metallopeptidase activity	None	None	IPR032625	IPR019026	IPR024079|IPR038171	None	None	NA-Bacteria	A0A8I2AEI9	EMBL-CDS:MBP8977172.1	1843.34	#FF0D8C	#FF0D8C	Bacteroidales	Bacteroidales bacterium.	FALSE	None	None	PF09471|PF16217	Bacteroidota	None	475	A0A8I2AEI9	Bacteroidales bacterium	None	Bacteria	2030927	None	TrEMBL
None	None	None	Bacteroidia	Peptidase M64	None	unclassified Bacteroidale	E7122_02195	NA	0008237 metallopeptidase activity	None	None	IPR032625	IPR019026	IPR024079|IPR038171	None	None	NA-Bacteria	A0A928B719	EMBL-CDS:MBE6224028.1	1835.96	#FF0E8A	#FF0E8A	Bacteroidales	Bacteroidales bacterium.	FALSE	None	None	PF09471|PF16217	Bacteroidota	None	428	A0A928B719	Bacteroidales bacterium	None	Bacteria	2030927	None	TrEMBL
None	None	None	Bacteroidia	BACON domain-containing protein	None	unclassified Bacteroidale	E7122_03210	NA	0008237 metallopeptidase activity	None	None	IPR024361	IPR019026	IPR013783|IPR024079	None	None	NA-Bacteria	A0A928B8V6	EMBL-CDS:MBE6224224.1	96.23	#36505D	#36505D	Bacteroidales	Bacteroidales bacterium.	FALSE	None	None	PF09471|PF19190	Bacteroidota	None	628	A0A928B8V6	Bacteroidales bacterium	None	Bacteria	2030927	None	TrEMBL
None	None	None	Bacteroidia	BACON domain-containing protein	None	unclassified Bacteroidale	E7119_00300	NA	0008237 metallopeptidase activity	None	None	IPR003961|IPR024361	IPR019026	IPR013783|IPR024079|IPR036116	None	None	NA-Bacteria	A0A928B996	EMBL-CDS:MBE6229009.1	96.06	#36505D	#36505D	Bacteroidales	Bacteroidales bacterium.	FALSE	None	None	PF09471|PF19190	Bacteroidota	None	659	A0A928B996	Bacteroidales bacterium	None	Bacteria	2030927	None	TrEMBL
None	None	None	Bacteroidia	Peptidase M64	None	unclassified Bacteroidale	E7119_03555	NA	0008237 metallopeptidase activity	None	None	IPR032625	IPR019026	IPR024079|IPR038171	None	None	NA-Bacteria	A0A928BC54	EMBL-CDS:MBE6229650.1	1841.15	#FF0E8B	#FF0E8B	Bacteroidales	Bacteroidales bacterium.	FALSE	None	None	PF09471|PF16217	Bacteroidota	None	465	A0A928BC54	Bacteroidales bacterium	None	Bacteria	2030927	None	TrEMBL
None	None	None	Bacteroidia	Redoxin domain-containing protein	None	unclassified Bacteroidale	E7119_08305	NA	0016209 antioxidant activity|0008237 metallopeptidase activity|0016491 oxidoreductase activity	None	None	IPR000866|IPR013766|IPR024361	IPR019026|IPR051848	IPR013783|IPR024079|IPR032675|IPR036249	IPR001611|IPR003591	None	NA-Bacteria	A0A928BCV6	EMBL-CDS:MBE6230563.1	131.84	#445B57	#445B57	Bacteroidales	Bacteroidales bacterium.	FALSE	None	None	PF00560|PF00578|PF09471|PF13004	Bacteroidota	None	1334	A0A928BCV6	Bacteroidales bacterium	None	Bacteria	2030927	None	TrEMBL
None	None	None	Bacteroidia	Peptidase M60 domain-containing protein	None	unclassified Bacteroidale	E7119_05865	NA	0008237 metallopeptidase activity	None	None	None	IPR019026	IPR024079	None	None	NA-Bacteria	A0A928BD26	EMBL-CDS:MBE6230097.1	106.5	#3A535B	#3A535B	Bacteroidales	Bacteroidales bacterium.	FALSE	None	None	PF09471	Bacteroidota	None	735	A0A928BD26	Bacteroidales bacterium	None	Bacteria	2030927	None	TrEMBL
None	None	None	Bacteroidia	BACON domain-containing protein	None	unclassified Bacteroidale	E7114_00985	NA	0008237 metallopeptidase activity	None	None	None	IPR019026|IPR050994	IPR024079|IPR032675	None	None	NA-Bacteria	A0A928BEE6	EMBL-CDS:MBE6241981.1	140.96	#475E55	#475E55	Bacteroidales	Bacteroidales bacterium.	FALSE	None	None	PF09471	Bacteroidota	None	783	A0A928BEE6	Bacteroidales bacterium	None	Bacteria	2030927	None	TrEMBL
None	None	None	Bacteroidia	Peptidase M64	None	unclassified Bacteroidale	E7114_05590	NA	0008237 metallopeptidase activity	None	None	IPR032625	IPR019026	IPR024079|IPR038171	None	None	NA-Bacteria	A0A928BET9	EMBL-CDS:MBE6242871.1	1841.97	#FF0E8B	#FF0E8B	Bacteroidales	Bacteroidales bacterium.	FALSE	None	None	PF09471|PF16217	Bacteroidota	None	426	A0A928BET9	Bacteroidales bacterium	None	Bacteria	2030927	None	TrEMBL
None	None	None	Bacteroidia	Redoxin domain-containing protein	None	unclassified Bacteroidale	E7114_06335	NA	0016209 antioxidant activity|0008237 metallopeptidase activity|0016491 oxidoreductase activity	None	None	IPR000866|IPR013766|IPR024361	IPR019026	IPR013783|IPR024079|IPR032675|IPR036249	IPR001611	None	NA-Bacteria	A0A928BGD2	EMBL-CDS:MBE6243017.1	131.65	#435B57	#435B57	Bacteroidales	Bacteroidales bacterium.	FALSE	None	None	PF00560|PF00578|PF09471|PF13004	Bacteroidota	None	976	A0A928BGD2	Bacteroidales bacterium	None	Bacteria	2030927	None	TrEMBL
None	None	None	Bacteroidia	BACON domain-containing protein	None	unclassified Bacteroidale	E7111_09205	NA	0008237 metallopeptidase activity	None	None	IPR024361	IPR019026	IPR013783|IPR024079	None	None	NA-Bacteria	A0A928BJM5	EMBL-CDS:MBE6251805.1	124.72	#415958	#415958	Bacteroidales	Bacteroidales bacterium.	FALSE	None	None	PF09471	Bacteroidota	None	576	A0A928BJM5	Bacteroidales bacterium	None	Bacteria	2030927	None	TrEMBL
None	None	None	Bacteroidia	Peptidase M64	None	unclassified Bacteroidale	E7086_04240	NA	0008237 metallopeptidase activity	None	None	IPR032625	IPR019026	IPR024079|IPR038171	None	None	NA-Bacteria	A0A928BY58	EMBL-CDS:MBE6295698.1	1851.85	#FF0D8D	#FF0D8D	Bacteroidales	Bacteroidales bacterium.	FALSE	None	None	PF09471|PF16217	Bacteroidota	None	440	A0A928BY58	Bacteroidales bacterium	None	Bacteria	2030927	None	TrEMBL
None	None	None	Bacteroidia	BACON domain-containing protein	None	unclassified Bacteroidale	E7119_03835	NA	0008237 metallopeptidase activity	None	None	IPR024361	IPR019026|IPR025049|IPR053139	IPR013783|IPR024079|IPR032675|IPR042278	IPR026906	None	NA-Bacteria	A0A928G9F6	EMBL-CDS:MBE6229705.1	126.61	#415A58	#415A58	Bacteroidales	Bacteroidales bacterium.	FALSE	None	None	PF09471|PF13004|PF13149|PF13306	Bacteroidota	None	1139	A0A928G9F6	Bacteroidales bacterium	None	Bacteria	2030927	None	TrEMBL
None	None	None	Bacteroidia	Peptidase M64	None	unclassified Bacteroidale	IPN08_00440	NA	0008237 metallopeptidase activity	None	None	IPR032625	IPR019026	IPR024079|IPR038171	None	None	NA-Bacteria	A0A936PFZ6	EMBL-CDS:MBK9355857.1	1833.73	#FF0E8A	#FF0E8A	Bacteroidales	Bacteroidales bacterium.	FALSE	None	None	PF09471|PF16217	Bacteroidota	None	422	A0A936PFZ6	Bacteroidales bacterium	None	Bacteria	2030927	None	TrEMBL
None	None	None	Bacteroidia	IgA Peptidase M64	None	unclassified Bacteroidale	IPN08_00015	NA	0008237 metallopeptidase activity	None	None	IPR032625	IPR019026	IPR024079|IPR038171	None	None	NA-Bacteria	A0A936TYZ7	EMBL-CDS:MBK9355773.1	1837.93	#FF0E8B	#FF0E8B	Bacteroidales	Bacteroidales bacterium.	FALSE	None	None	PF09471|PF16217	Bacteroidota	None	475	A0A936TYZ7	Bacteroidales bacterium	None	Bacteria	2030927	None	TrEMBL
None	None	None	Bacteroidia	Peptidase M64	None	unclassified Bacteroidale	ISS18_14520	NA	0008237 metallopeptidase activity	None	None	IPR032625	IPR019026	IPR024079|IPR038171	None	None	NA-Bacteria	A0A937P3X1	EMBL-CDS:MBL7105537.1	1838.19	#FF0E8B	#FF0E8B	Bacteroidales	Bacteroidales bacterium.	FALSE	None	None	PF09471|PF16217	Bacteroidota	None	474	A0A937P3X1	Bacteroidales bacterium	None	Bacteria	2030927	None	TrEMBL
None	None	None	Bacteroidia	Uncharacterized protein	None	unclassified Bacteroidale	J5737_06400	NA	0008237 metallopeptidase activity	None	None	None	IPR019026	IPR024079	None	None	NA-Bacteria	A0A939QXF7	EMBL-CDS:MBO4476332.1	21.46	#1B386A	#1B386A	Bacteroidales	Bacteroidales bacterium.	FALSE	None	None	PF09471	Bacteroidota	None	706	A0A939QXF7	Bacteroidales bacterium	None	Bacteria	2030927	None	TrEMBL
None	None	None	Bacteroidia	Uncharacterized protein	None	unclassified Bacteroidale	J5737_07915	NA	0008237 metallopeptidase activity	None	None	None	IPR019026	IPR024079	None	None	NA-Bacteria	A0A939QXX4	EMBL-CDS:MBO4476629.1	20.73	#1A376A	#1A376A	Bacteroidales	Bacteroidales bacterium.	FALSE	None	None	PF09471	Bacteroidota	None	683	A0A939QXX4	Bacteroidales bacterium	None	Bacteria	2030927	None	TrEMBL
None	None	None	Bacteroidia	Peptidase M64 N-terminal domain-containing protein	None	unclassified Bacteroidale	J5741_05050	NA	0008237 metallopeptidase activity	None	None	IPR032625	IPR019026	IPR024079|IPR038171	None	None	NA-Bacteria	A0A939R7K4	EMBL-CDS:MBO4489007.1	1845.97	#FF0D8C	#FF0D8C	Bacteroidales	Bacteroidales bacterium.	FALSE	None	None	PF09471|PF16217	Bacteroidota	None	432	A0A939R7K4	Bacteroidales bacterium	None	Bacteria	2030927	None	TrEMBL
None	None	None	Bacteroidia	T9SS type A sorting domain-containing protein	None	unclassified Bacteroidale	J5741_01605	NA	0008237 metallopeptidase activity	None	None	IPR026444|IPR032625	IPR019026	IPR024079|IPR038171	None	None	NA-Bacteria	A0A939TWY4	EMBL-CDS:MBO4488335.1	1840.2	#FF0E8B	#FF0E8B	Bacteroidales	Bacteroidales bacterium.	FALSE	None	None	PF09471|PF16217|PF18962	Bacteroidota	None	509	A0A939TWY4	Bacteroidales bacterium	None	Bacteria	2030927	None	TrEMBL
None	None	None	Bacteroidia	Leucine-rich repeat protein	None	unclassified Bacteroidale	J5692_01095	NA	0008237 metallopeptidase activity	None	None	None	IPR019026|IPR053139	IPR024079|IPR032675	IPR026906	None	NA-Bacteria	A0A939U8X6	EMBL-CDS:MBO4525176.1	143.73	#485F55	#485F55	Bacteroidales	Bacteroidales bacterium.	FALSE	None	None	PF09471|PF13306	Bacteroidota	None	591	A0A939U8X6	Bacteroidales bacterium	None	Bacteria	2030927	None	TrEMBL
None	None	None	Bacteroidia	Peptidase M64	None	unclassified Bacteroidale	J5692_05125	NA	0008237 metallopeptidase activity	None	None	IPR032625	IPR019026	IPR024079|IPR038171	None	None	NA-Bacteria	A0A939UAJ6	EMBL-CDS:MBO4525956.1	1848.03	#FF0D8C	#FF0D8C	Bacteroidales	Bacteroidales bacterium.	FALSE	None	None	PF09471|PF16217	Bacteroidota	None	412	A0A939UAJ6	Bacteroidales bacterium	None	Bacteria	2030927	None	TrEMBL
None	None	None	Bacteroidia	Peptidase M64	None	unclassified Bacteroidale	J5709_09410	NA	0008237 metallopeptidase activity	None	None	IPR032625	IPR019026	IPR024079|IPR038171	None	None	NA-Bacteria	A0A939VLB7	EMBL-CDS:MBO4615320.1	1834.91	#FF0E8A	#FF0E8A	Bacteroidales	Bacteroidales bacterium.	FALSE	None	None	PF09471|PF16217	Bacteroidota	None	416	A0A939VLB7	Bacteroidales bacterium	None	Bacteria	2030927	None	TrEMBL
None	None	None	Bacteroidia	Peptidase M64 N-terminal domain-containing protein	None	unclassified Bacteroidale	J5526_00665	NA	0008237 metallopeptidase activity	None	None	IPR032625	IPR019026	IPR024079|IPR038171	None	None	NA-Bacteria	A0A939X944	EMBL-CDS:MBO4751248.1	1850.71	#FF0D8D	#FF0D8D	Bacteroidales	Bacteroidales bacterium.	FALSE	None	None	PF09471|PF16217	Bacteroidota	None	409	A0A939X944	Bacteroidales bacterium	None	Bacteria	2030927	None	TrEMBL
None	None	None	Bacteroidia	BACON domain-containing protein	None	unclassified Bacteroidale	J5508_06915	NA	0008237 metallopeptidase activity	None	None	IPR024361	IPR019026	IPR013783|IPR024079|IPR032675|IPR036249	IPR001611	None	NA-Bacteria	A0A939XGA1	EMBL-CDS:MBO4765417.1	131.86	#445B57	#445B57	Bacteroidales	Bacteroidales bacterium.	FALSE	None	None	PF00560|PF09471|PF13004	Bacteroidota	None	957	A0A939XGA1	Bacteroidales bacterium	None	Bacteria	2030927	None	TrEMBL
None	None	None	Bacteroidia	Peptidase M64 N-terminal domain-containing protein	None	unclassified Bacteroidale	J5595_06255	NA	0008237 metallopeptidase activity	None	None	IPR032625	IPR019026	IPR024079|IPR038171	None	None	NA-Bacteria	A0A939XJG5	EMBL-CDS:MBO4772122.1	1878.39	#FF0B91	#FF0B91	Bacteroidales	Bacteroidales bacterium.	FALSE	None	None	PF09471|PF16217	Bacteroidota	None	365	A0A939XJG5	Bacteroidales bacterium	None	Bacteria	2030927	None	TrEMBL
None	None	None	Bacteroidia	GH92 family glycosyl hydrolase	3.2.1.- {ECO:0000313|EMBL:MBO4764901.1}	unclassified Bacteroidale	J5508_04230	NA	0030246 carbohydrate binding|0016798 hydrolase activity acting on glycosyl bonds|0008237 metallopeptidase activity|0000224 peptide-N4-(N-acetyl-beta-glucosaminyl)asparagine amidase activity	None	None	IPR012939|IPR032625|IPR041371	IPR005887|IPR019026|IPR050883	IPR008928|IPR014718|IPR024079|IPR038171	None	None	NA-Bacteria	A0A939XMV1	EMBL-CDS:MBO4764901.1	1843.96	#FF0D8C	#FF0D8C	Bacteroidales	Bacteroidales bacterium.	FALSE	None	None	PF07971|PF09471|PF16217|PF17678	Bacteroidota	None	1114	A0A939XMV1	Bacteroidales bacterium	None	Bacteria	2030927	None	TrEMBL
None	None	None	Bacteroidia	Leucine-rich repeat protein	None	unclassified Bacteroidale	J5668_01020	NA	0008237 metallopeptidase activity	None	None	None	IPR019026|IPR053139	IPR024079|IPR032675	IPR026906	None	NA-Bacteria	A0A940A8R7	EMBL-CDS:MBO4610667.1	137.86	#465D56	#465D56	Bacteroidales	Bacteroidales bacterium.	FALSE	None	None	PF09471|PF13306	Bacteroidota	None	1089	A0A940A8R7	Bacteroidales bacterium	None	Bacteria	2030927	None	TrEMBL
None	None	None	Bacteroidia	Peptidase M64	None	unclassified Bacteroidale	KGZ82_01970	NA	0008237 metallopeptidase activity	None	None	IPR032625	IPR019026	IPR024079|IPR038171	None	None	NA-Bacteria	A0A942NKX5	EMBL-CDS:MBS4056067.1	1836.65	#FF0E8A	#FF0E8A	Bacteroidales	Bacteroidales bacterium.	FALSE	None	None	PF09471|PF16217	Bacteroidota	None	423	A0A942NKX5	Bacteroidales bacterium	None	Bacteria	2030927	None	TrEMBL
None	None	None	Bacteroidia	Peptidase M64	None	unclassified Bacteroidale	KIG56_05465	NA	0008237 metallopeptidase activity	None	None	IPR032625	IPR019026	IPR024079|IPR038171	None	None	NA-Bacteria	A0A944ADN6	EMBL-CDS:MBS7290008.1	1848.69	#FF0D8C	#FF0D8C	Bacteroidales	Bacteroidales bacterium.	FALSE	None	None	PF09471|PF16217	Bacteroidota	None	413	A0A944ADN6	Bacteroidales bacterium	None	Bacteria	2030927	None	TrEMBL
None	None	None	Bacteroidia	Leucine-rich repeat protein	None	unclassified Bacteroidale	KIG58_01630	NA	0008237 metallopeptidase activity	None	None	IPR024361	IPR019026|IPR025049|IPR053139	IPR013783|IPR024079|IPR032675|IPR042278	IPR026906	None	NA-Bacteria	A0A944AFM4	EMBL-CDS:MBS7291012.1	129.71	#435A57	#435A57	Bacteroidales	Bacteroidales bacterium.	FALSE	None	None	PF09471|PF13004|PF13149|PF13306	Bacteroidota	None	1173	A0A944AFM4	Bacteroidales bacterium	None	Bacteria	2030927	None	TrEMBL
None	None	None	Bacteroidia	Peptidase M64 N-terminal domain-containing protein	None	unclassified Bacteroidale	KIG54_01405	NA	0008237 metallopeptidase activity	None	None	IPR032625	IPR019026	IPR024079|IPR038171	None	None	NA-Bacteria	A0A944G3D9	EMBL-CDS:MBS7313425.1	1845.31	#FF0D8C	#FF0D8C	Bacteroidales	Bacteroidales bacterium.	FALSE	None	None	PF09471|PF16217	Bacteroidota	None	416	A0A944G3D9	Bacteroidales bacterium	None	Bacteria	2030927	None	TrEMBL
None	None	None	Bacteroidia	Peptidase M64	None	unclassified Bacteroidale	H3C41_04440	NA	0008237 metallopeptidase activity	None	None	IPR032625	IPR019026	IPR024079|IPR038171	None	None	NA-Bacteria	A0A951VQ92	EMBL-CDS:MBW7847316.1	1839.01	#FF0E8B	#FF0E8B	Bacteroidales	Bacteroidales bacterium.	FALSE	None	None	PF09471|PF16217	Bacteroidota	None	423	A0A951VQ92	Bacteroidales bacterium	None	Bacteria	2030927	None	TrEMBL
None	None	None	Bacteroidia	Peptidase M64	None	unclassified Bacteroidale	KDC05_09960	NA	0008237 metallopeptidase activity	None	None	None	IPR019026	IPR024079	None	None	NA-Bacteria	A0A959UGW4	EMBL-CDS:MCB0806110.1	1859	#FF0D8E	#FF0D8E	Bacteroidales	Bacteroidales bacterium.	FALSE	None	None	PF09471	Bacteroidota	None	133	A0A959UGW4	Bacteroidales bacterium	None	Bacteria	2030927	None	TrEMBL
None	None	None	Bacteroidia	Peptidase M64	None	unclassified Bacteroidale	KDC05_01375	NA	0008237 metallopeptidase activity	None	None	IPR032625	IPR019026	IPR024079|IPR038171	None	None	NA-Bacteria	A0A959UH72	EMBL-CDS:MCB0804414.1	1835.76	#FF0E8A	#FF0E8A	Bacteroidales	Bacteroidales bacterium.	FALSE	None	None	PF09471|PF16217	Bacteroidota	None	414	A0A959UH72	Bacteroidales bacterium	None	Bacteria	2030927	None	TrEMBL
None	None	None	Bacteroidia	Peptidase M64	None	unclassified Bacteroidale	HC905_09745	NA	0008237 metallopeptidase activity	None	None	IPR032625	IPR019026	IPR024079|IPR038171	None	None	NA-Bacteria	A0A968MT48	EMBL-CDS:NJK95144.1	1843.19	#FF0D8C	#FF0D8C	Bacteroidales	Bacteroidales bacterium.	FALSE	None	None	PF09471|PF16217	Bacteroidota	None	492	A0A968MT48	Bacteroidales bacterium	None	Bacteria	2030927	None	TrEMBL
None	None	None	Bacteroidia	Peptidase M64	None	unclassified Bacteroidale	GX879_03410	NA	0008237 metallopeptidase activity	None	None	IPR032625	IPR019026	IPR024079|IPR038171	None	None	NA-Bacteria	A0A969WM42	EMBL-CDS:NLA23993.1	1840.51	#FF0E8B	#FF0E8B	Bacteroidales	Bacteroidales bacterium.	FALSE	None	None	PF09471|PF16217	Bacteroidota	None	422	A0A969WM42	Bacteroidales bacterium	None	Bacteria	2030927	None	TrEMBL
None	None	None	Bacteroidia	Peptidase M64	None	unclassified Bacteroidale	GX158_03065	NA	0008237 metallopeptidase activity	None	None	IPR032625	IPR019026	IPR024079|IPR038171	None	None	NA-Bacteria	A0A970I277	EMBL-CDS:NLN30209.1	1836.66	#FF0E8A	#FF0E8A	Bacteroidales	Bacteroidales bacterium.	FALSE	None	None	PF09471|PF16217	Bacteroidota	None	409	A0A970I277	Bacteroidales bacterium	None	Bacteria	2030927	None	TrEMBL
None	None	None	Bacteroidia	Peptidase M64	None	unclassified Bacteroidale	GX156_05410	NA	0008237 metallopeptidase activity	None	None	IPR032625	IPR019026	IPR024079|IPR038171	None	None	NA-Bacteria	A0A970IDT8	EMBL-CDS:NLN37243.1	1849.91	#FF0D8D	#FF0D8D	Bacteroidales	Bacteroidales bacterium.	FALSE	None	None	PF09471|PF16217	Bacteroidota	None	412	A0A970IDT8	Bacteroidales bacterium	None	Bacteria	2030927	None	TrEMBL
None	None	None	Bacteroidia	Peptidase M64	None	unclassified Bacteroidale	GX140_09935	NA	0008237 metallopeptidase activity	None	None	IPR032625	IPR019026	IPR024079|IPR038171	None	None	NA-Bacteria	A0A970MSF9	EMBL-CDS:NLN74545.1	1845.32	#FF0D8C	#FF0D8C	Bacteroidales	Bacteroidales bacterium.	FALSE	None	None	PF09471|PF16217	Bacteroidota	None	420	A0A970MSF9	Bacteroidales bacterium	None	Bacteria	2030927	None	TrEMBL
None	None	None	Bacteroidia	Peptidase M64	None	unclassified Bacteroidale	GX125_10290	NA	0008237 metallopeptidase activity	None	None	IPR032625	IPR019026	IPR024079|IPR038171	None	None	NA-Bacteria	A0A970NXU8	EMBL-CDS:NLO00635.1	1845.07	#FF0D8C	#FF0D8C	Bacteroidales	Bacteroidales bacterium.	FALSE	None	None	PF09471|PF16217	Bacteroidota	None	442	A0A970NXU8	Bacteroidales bacterium	None	Bacteria	2030927	None	TrEMBL
None	None	None	Bacteroidia	Peptidase M64	None	unclassified Bacteroidale	GX098_03645	NA	0008237 metallopeptidase activity	None	None	IPR032625	IPR019026	IPR024079|IPR038171	None	None	NA-Bacteria	A0A970S1Q0	EMBL-CDS:NLO67648.1	1842.36	#FF0E8B	#FF0E8B	Bacteroidales	Bacteroidales bacterium.	FALSE	None	None	PF09471|PF16217	Bacteroidota	None	423	A0A970S1Q0	Bacteroidales bacterium	None	Bacteria	2030927	None	TrEMBL
None	None	None	Bacteroidia	Peptidase M64	None	unclassified Bacteroidale	GX128_08790	NA	0008237 metallopeptidase activity	None	None	IPR032625	IPR019026	IPR024079|IPR038171	None	None	NA-Bacteria	A0A970T3U9	EMBL-CDS:NLN96248.1	1841.75	#FF0E8B	#FF0E8B	Bacteroidales	Bacteroidales bacterium.	FALSE	None	None	PF09471|PF16217	Bacteroidota	None	422	A0A970T3U9	Bacteroidales bacterium	None	Bacteria	2030927	None	TrEMBL
None	None	None	Bacteroidia	Peptidase	None	unclassified Bacteroidale	GX126_03130	NA	0008237 metallopeptidase activity	None	None	IPR032625	IPR019026	IPR024079|IPR038171	None	None	NA-Bacteria	A0A970T7D2	EMBL-CDS:NLO01301.1	1836.19	#FF0E8A	#FF0E8A	Bacteroidales	Bacteroidales bacterium.	FALSE	None	None	PF09471|PF16217	Bacteroidota	None	425	A0A970T7D2	Bacteroidales bacterium	None	Bacteria	2030927	None	TrEMBL
None	None	None	Bacteroidia	Peptidase M64	None	unclassified Bacteroidale	GX109_04495	NA	0008237 metallopeptidase activity	None	None	IPR032625	IPR019026	IPR024079|IPR038171	None	None	NA-Bacteria	A0A970U2K3	EMBL-CDS:NLO42274.1	1845.46	#FF0D8C	#FF0D8C	Bacteroidales	Bacteroidales bacterium.	FALSE	None	None	PF09471|PF16217	Bacteroidota	None	422	A0A970U2K3	Bacteroidales bacterium	None	Bacteria	2030927	None	TrEMBL
None	None	None	Bacteroidia	Peptidase M64	None	unclassified Bacteroidale	GX103_12875	NA	0008237 metallopeptidase activity	None	None	IPR032625	IPR019026	IPR024079|IPR038171	None	None	NA-Bacteria	A0A970UC01	EMBL-CDS:NLO52038.1	1839.55	#FF0E8B	#FF0E8B	Bacteroidales	Bacteroidales bacterium.	FALSE	None	None	PF09471|PF16217	Bacteroidota	None	467	A0A970UC01	Bacteroidales bacterium	None	Bacteria	2030927	None	TrEMBL
None	None	None	Bacteroidia	Peptidase	None	unclassified Bacteroidale	GXY00_11590	NA	0008237 metallopeptidase activity	None	None	IPR032625	IPR019026	IPR024079|IPR038171	None	None	NA-Bacteria	A0A970WVS2	EMBL-CDS:NLT00605.1	1840.97	#FF0E8B	#FF0E8B	Bacteroidales	Bacteroidales bacterium.	FALSE	None	None	PF09471|PF16217	Bacteroidota	None	428	A0A970WVS2	Bacteroidales bacterium	None	Bacteria	2030927	None	TrEMBL
None	None	None	Bacteroidia	Peptidase	None	unclassified Bacteroidale	GXX78_10835	NA	0008237 metallopeptidase activity	None	None	IPR032625	IPR019026	IPR024079|IPR038171	None	None	NA-Bacteria	A0A971E125	EMBL-CDS:NLU39369.1	1844.71	#FF0D8C	#FF0D8C	Bacteroidales	Bacteroidales bacterium.	FALSE	None	None	PF09471|PF16217	Bacteroidota	None	419	A0A971E125	Bacteroidales bacterium	None	Bacteria	2030927	None	TrEMBL
None	None	None	Bacteroidia	Peptidase M64	None	unclassified Bacteroidale	GXY64_10655	NA	0008237 metallopeptidase activity	None	None	IPR032625	IPR019026	IPR024079|IPR038171	None	None	NA-Bacteria	A0A971FWC5	EMBL-CDS:NLV53704.1	1841.8	#FF0E8B	#FF0E8B	Bacteroidales	Bacteroidales bacterium.	FALSE	None	None	PF09471|PF16217	Bacteroidota	None	472	A0A971FWC5	Bacteroidales bacterium	None	Bacteria	2030927	None	TrEMBL
None	None	None	Bacteroidia	Peptidase	None	unclassified Bacteroidale	GXY59_03840	NA	0008237 metallopeptidase activity	None	None	IPR032625	IPR019026	IPR024079|IPR038171	None	None	NA-Bacteria	A0A971QQ24	EMBL-CDS:NLX28083.1	1838.98	#FF0E8B	#FF0E8B	Bacteroidales	Bacteroidales bacterium.	FALSE	None	None	PF09471|PF16217	Bacteroidota	None	467	A0A971QQ24	Bacteroidales bacterium	None	Bacteria	2030927	None	TrEMBL
None	None	None	Bacteroidia	BACON domain-containing protein	None	unclassified Bacteroidale	GXY75_08075	NA	0008237 metallopeptidase activity	None	None	IPR024361	IPR019026	IPR013783|IPR024079	None	None	NA-Bacteria	A0A971RBR2	EMBL-CDS:NLX41831.1	113.89	#3D565A	#3D565A	Bacteroidales	Bacteroidales bacterium.	FALSE	None	None	PF09471|PF13004	Bacteroidota	None	475	A0A971RBR2	Bacteroidales bacterium	None	Bacteria	2030927	None	TrEMBL
None	None	None	Bacteroidia	Peptidase M64	None	unclassified Bacteroidale	GXY94_10540	NA	0008237 metallopeptidase activity	None	None	IPR032625	IPR019026	IPR024079|IPR038171	None	None	NA-Bacteria	A0A971VG50	EMBL-CDS:NLX73719.1	1847.06	#FF0D8C	#FF0D8C	Bacteroidales	Bacteroidales bacterium.	FALSE	None	None	PF09471|PF16217	Bacteroidota	None	434	A0A971VG50	Bacteroidales bacterium	None	Bacteria	2030927	None	TrEMBL
None	None	None	Bacteroidia	Peptidase M64	None	unclassified Bacteroidale	GXY24_03105	NA	0008237 metallopeptidase activity	None	None	IPR032625	IPR019026	IPR024079|IPR038171	None	None	NA-Bacteria	A0A972E8N2	EMBL-CDS:NLZ19242.1	1850.92	#FF0D8D	#FF0D8D	Bacteroidales	Bacteroidales bacterium.	FALSE	None	None	PF09471|PF16217	Bacteroidota	None	413	A0A972E8N2	Bacteroidales bacterium	None	Bacteria	2030927	None	TrEMBL
None	None	None	Bacteroidia	Peptidase	None	unclassified Bacteroidale	HPY62_02530	NA	0008237 metallopeptidase activity	None	None	IPR032625	IPR019026	IPR024079|IPR038171	None	None	NA-Bacteria	A0A973ETP1	EMBL-CDS:NSW93567.1	1842.66	#FF0E8B	#FF0E8B	Bacteroidales	Bacteroidales bacterium.	FALSE	None	None	PF09471|PF16217	Bacteroidota	None	424	A0A973ETP1	Bacteroidales bacterium	None	Bacteria	2030927	None	TrEMBL
None	None	None	Bacteroidia	Peptidase M64	None	unclassified Bacteroidale	HPY79_10830	NA	0008237 metallopeptidase activity	None	None	IPR032625	IPR019026	IPR024079|IPR038171	None	None	NA-Bacteria	A0A973IN88	EMBL-CDS:NSW46296.1	1840.36	#FF0E8B	#FF0E8B	Bacteroidales	Bacteroidales bacterium.	FALSE	None	None	PF09471|PF16217	Bacteroidota	None	426	A0A973IN88	Bacteroidales bacterium	None	Bacteria	2030927	None	TrEMBL
None	None	None	Bacteroidia	Peptidase M64	None	unclassified Bacteroidale	HDS74_05530	NA	0008237 metallopeptidase activity	None	None	IPR032625	IPR019026	IPR024079|IPR038171	None	None	NA-Bacteria	A0A9D5L161	EMBL-CDS:MBD5212543.1	1855.13	#FF0D8D	#FF0D8D	Bacteroidales	Bacteroidales bacterium.	FALSE	None	None	PF09471|PF16217	Bacteroidota	None	418	A0A9D5L161	Bacteroidales bacterium	None	Bacteria	2030927	None	TrEMBL
None	None	None	Bacteroidia	BACON domain-containing protein	None	unclassified Bacteroidale	E7120_07120	NA	0008237 metallopeptidase activity	None	None	None	IPR019026	IPR024079|IPR032675	None	None	NA-Bacteria	A0A9D5NMJ3	EMBL-CDS:MBE6228630.1	141.38	#475E55	#475E55	Bacteroidales	Bacteroidales bacterium.	FALSE	None	None	PF09471	Bacteroidota	None	998	A0A9D5NMJ3	Bacteroidales bacterium	None	Bacteria	2030927	None	TrEMBL
None	None	None	Bacteroidia	BACON domain-containing protein	None	unclassified Bacteroidale	E7120_07500	NA	0008237 metallopeptidase activity	None	None	IPR024361	IPR019026|IPR025049|IPR053139	IPR013783|IPR024079|IPR032675|IPR042278	IPR026906	None	NA-Bacteria	A0A9D5NQV7	EMBL-CDS:MBE6228697.1	126.94	#425A58	#425A58	Bacteroidales	Bacteroidales bacterium.	FALSE	None	None	PF09471|PF13004|PF13149|PF13306	Bacteroidota	None	1155	A0A9D5NQV7	Bacteroidales bacterium	None	Bacteria	2030927	None	TrEMBL
None	None	None	Bacteroidia	Peptidase M64	None	unclassified Bacteroidale	HDS85_03560	NA	0008237 metallopeptidase activity	None	None	IPR032625	IPR019026	IPR024079|IPR038171	None	None	NA-Bacteria	A0A9D5QNP0	EMBL-CDS:MBD5201111.1	1853.69	#FF0D8D	#FF0D8D	Bacteroidales	Bacteroidales bacterium.	FALSE	None	None	PF09471|PF16217	Bacteroidota	None	396	A0A9D5QNP0	Bacteroidales bacterium	None	Bacteria	2030927	None	TrEMBL
None	None	None	Bacteroidia	Peptidase M64	None	unclassified Bacteroidale	E7120_01640	NA	0008237 metallopeptidase activity	None	None	IPR032625	IPR019026	IPR024079|IPR038171	None	None	NA-Bacteria	A0A9D5S462	EMBL-CDS:MBE6227564.1	1851.6	#FF0D8D	#FF0D8D	Bacteroidales	Bacteroidales bacterium.	FALSE	None	None	PF09471|PF16217	Bacteroidota	None	403	A0A9D5S462	Bacteroidales bacterium	None	Bacteria	2030927	None	TrEMBL
None	None	None	Bacteroidia	Peptidase	None	unclassified Bacteroidale	ISR57_06000	NA	0008237 metallopeptidase activity	None	None	IPR032625	IPR019026	IPR024079|IPR038171	None	None	NA-Bacteria	A0A9D7X1W6	EMBL-CDS:MBL6950181.1	1842.69	#FF0E8B	#FF0E8B	Bacteroidales	Bacteroidales bacterium.	FALSE	None	None	PF09471|PF16217	Bacteroidota	None	439	A0A9D7X1W6	Bacteroidales bacterium	None	Bacteria	2030927	None	TrEMBL
None	None	None	Bacteroidia	Peptidase M64	None	unclassified Bacteroidale	J5695_07330	NA	0008237 metallopeptidase activity	None	None	None	IPR019026	IPR024079	None	None	NA-Bacteria	A0A9D8MYH3	EMBL-CDS:MBO4567021.1	1850.85	#FF0D8D	#FF0D8D	Bacteroidales	Bacteroidales bacterium.	FALSE	None	None	PF09471	Bacteroidota	None	264	A0A9D8MYH3	Bacteroidales bacterium	None	Bacteria	2030927	None	TrEMBL
None	None	None	Bacteroidia	Fimbrillin family protein	None	unclassified Bacteroidale	J5695_02275	NA	0008237 metallopeptidase activity	None	None	None	IPR019026|IPR025049	IPR024079|IPR042278	None	None	NA-Bacteria	A0A9D8N1Z2	EMBL-CDS:MBO4566035.1	20.73	#1A376A	#1A376A	Bacteroidales	Bacteroidales bacterium.	FALSE	None	None	PF09471|PF13149	Bacteroidota	None	682	A0A9D8N1Z2	Bacteroidales bacterium	None	Bacteria	2030927	None	TrEMBL
None	None	None	Bacteroidia	Peptidase M64 N-terminal domain-containing protein	None	unclassified Bacteroidale	J5642_01860	NA	0008237 metallopeptidase activity	None	None	IPR032625	IPR019026	IPR024079|IPR038171	None	None	NA-Bacteria	A0A9D8N2W8	EMBL-CDS:MBO4645240.1	1846.52	#FF0D8C	#FF0D8C	Bacteroidales	Bacteroidales bacterium.	FALSE	None	None	PF09471|PF16217	Bacteroidota	None	426	A0A9D8N2W8	Bacteroidales bacterium	None	Bacteria	2030927	None	TrEMBL
None	None	None	Bacteroidia	BspA family leucine-rich repeat surface protein	None	unclassified Bacteroidale	J5640_03550	NA	0008237 metallopeptidase activity	None	None	None	IPR005046|IPR019026|IPR050328	IPR024079|IPR032675	IPR011889	None	NA-Bacteria	A0A9D8NB79	EMBL-CDS:MBO4670899.1	146.55	#496055	#496055	Bacteroidales	Bacteroidales bacterium.	FALSE	None	None	PF03382|PF09471	Bacteroidota	None	1023	A0A9D8NB79	Bacteroidales bacterium	None	Bacteria	2030927	None	TrEMBL
None	None	None	Bacteroidia	Peptidase M60 domain-containing protein	None	unclassified Bacteroidale	J5695_00870	NA	0008237 metallopeptidase activity	None	None	None	IPR019026	IPR024079	None	None	NA-Bacteria	A0A9D8R0C9	EMBL-CDS:MBO4565756.1	21.46	#1B386A	#1B386A	Bacteroidales	Bacteroidales bacterium.	FALSE	None	None	PF09471	Bacteroidota	None	693	A0A9D8R0C9	Bacteroidales bacterium	None	Bacteria	2030927	None	TrEMBL
None	None	None	Bacteroidia	Thioredoxin domain-containing protein	None	unclassified Bacteroidale	J5695_08455	NA	0008237 metallopeptidase activity	None	None	IPR013766|IPR024361	IPR019026|IPR051848	IPR013783|IPR024079|IPR032675|IPR036249	None	None	NA-Bacteria	A0A9D8R1T4	EMBL-CDS:MBO4567241.1	138.62	#465D56	#465D56	Bacteroidales	Bacteroidales bacterium.	FALSE	None	None	PF09471|PF13004	Bacteroidota	None	876	A0A9D8R1T4	Bacteroidales bacterium	None	Bacteria	2030927	None	TrEMBL
None	None	None	Bacteroidia	Lipoprotein	None	unclassified Bacteroidale	J5640_06440	NA	0008237 metallopeptidase activity	None	None	None	IPR019026	IPR024079	None	None	NA-Bacteria	A0A9D8R2P5	EMBL-CDS:MBO4671463.1	20.73	#1A376A	#1A376A	Bacteroidales	Bacteroidales bacterium.	FALSE	None	None	PF09471	Bacteroidota	None	677	A0A9D8R2P5	Bacteroidales bacterium	None	Bacteria	2030927	None	TrEMBL
None	None	None	Bacteroidia	Peptidase M64	None	unclassified Bacteroidale	J5640_08410	NA	0008237 metallopeptidase activity	None	None	IPR032625	IPR019026	IPR024079|IPR038171	None	None	NA-Bacteria	A0A9D8R4B6	EMBL-CDS:MBO4671842.1	1851.55	#FF0D8D	#FF0D8D	Bacteroidales	Bacteroidales bacterium.	FALSE	None	None	PF09471|PF16217	Bacteroidota	None	403	A0A9D8R4B6	Bacteroidales bacterium	None	Bacteria	2030927	None	TrEMBL
None	None	None	Bacteroidia	Peptidase M60 domain-containing protein	None	unclassified Bacteroidale	J5495_03675	NA	0008237 metallopeptidase activity	None	None	None	IPR019026	IPR024079	None	None	NA-Bacteria	A0A9D8R813	EMBL-CDS:MBO4768616.1	20.73	#1A376A	#1A376A	Bacteroidales	Bacteroidales bacterium.	FALSE	None	None	PF09471	Bacteroidota	None	650	A0A9D8R813	Bacteroidales bacterium	None	Bacteria	2030927	None	TrEMBL
None	None	None	Bacteroidia	Redoxin domain-containing protein	None	unclassified Bacteroidale	J5495_06225	NA	0016209 antioxidant activity|0008237 metallopeptidase activity|0016491 oxidoreductase activity	None	None	IPR000866|IPR013766|IPR024361	IPR019026|IPR053038	IPR013783|IPR024079|IPR032675|IPR036249	None	None	NA-Bacteria	A0A9D8R920	EMBL-CDS:MBO4769112.1	140.9	#475E55	#475E55	Bacteroidales	Bacteroidales bacterium.	FALSE	None	None	PF00578|PF09471|PF19190	Bacteroidota	None	787	A0A9D8R920	Bacteroidales bacterium	None	Bacteria	2030927	None	TrEMBL
None	None	None	Bacteroidia	Leucine-rich repeat protein	None	unclassified Bacteroidale	J6R71_02735	NA	0008237 metallopeptidase activity	None	None	None	IPR019026|IPR025049|IPR053139	IPR013783|IPR024079|IPR032675	IPR026906	None	NA-Bacteria	A0A9D8SYT3	EMBL-CDS:MBO5718522.1	128.68	#425A58	#425A58	Bacteroidales	Bacteroidales bacterium.	FALSE	None	None	PF09471|PF13149|PF13306	Bacteroidota	None	1024	A0A9D8SYT3	Bacteroidales bacterium	None	Bacteria	2030927	None	TrEMBL
None	None	None	Bacteroidia	Leucine-rich repeat protein	None	unclassified Bacteroidale	J6R21_00035	NA	0008237 metallopeptidase activity	None	None	None	IPR019026|IPR053139	IPR013783|IPR024079|IPR032675	IPR026906	None	NA-Bacteria	A0A9D8T557	EMBL-CDS:MBO5818069.1	129.48	#435A57	#435A57	Bacteroidales	Bacteroidales bacterium.	FALSE	None	None	PF09471|PF13306	Bacteroidota	None	700	A0A9D8T557	Bacteroidales bacterium	None	Bacteria	2030927	None	TrEMBL
None	None	None	Bacteroidia	Thioredoxin domain-containing protein	None	unclassified Bacteroidale	J5495_03805	NA	0008237 metallopeptidase activity	None	None	None	IPR019026	IPR024079|IPR036249	None	None	NA-Bacteria	A0A9D8WLB1	EMBL-CDS:MBO4768642.1	143.67	#485F55	#485F55	Bacteroidales	Bacteroidales bacterium.	FALSE	None	None	PF09471	Bacteroidota	None	445	A0A9D8WLB1	Bacteroidales bacterium	None	Bacteria	2030927	None	TrEMBL
None	None	None	Bacteroidia	Peptidase M64	None	unclassified Bacteroidale	J6U80_01545	NA	0008237 metallopeptidase activity	None	None	IPR032625	IPR019026	IPR024079|IPR038171	None	None	NA-Bacteria	A0A9D9CQ51	EMBL-CDS:MBO7320595.1	1839.2	#FF0E8B	#FF0E8B	Bacteroidales	Bacteroidales bacterium.	FALSE	None	None	PF09471|PF16217	Bacteroidota	None	418	A0A9D9CQ51	Bacteroidales bacterium	None	Bacteria	2030927	None	TrEMBL
None	None	None	Bacteroidia	Peptidase M64 N-terminal domain-containing protein	None	unclassified Bacteroidale	J6V51_01750	NA	0008237 metallopeptidase activity	None	None	IPR032625	IPR019026	IPR024079|IPR038171	None	None	NA-Bacteria	A0A9D9G8A6	EMBL-CDS:MBO7180243.1	1845.76	#FF0D8C	#FF0D8C	Bacteroidales	Bacteroidales bacterium.	FALSE	None	None	PF09471|PF16217	Bacteroidota	None	417	A0A9D9G8A6	Bacteroidales bacterium	None	Bacteria	2030927	None	TrEMBL
None	None	None	Bacteroidia	Peptidase M4 C-terminal domain-containing protein	None	unclassified Bacteroidale	J6V49_06940	NA	0008237 metallopeptidase activity	None	None	None	IPR019026	IPR024079	None	None	NA-Bacteria	A0A9D9GC43	EMBL-CDS:MBO7183850.1	129.53	#435A57	#435A57	Bacteroidales	Bacteroidales bacterium.	FALSE	None	None	PF09471	Bacteroidota	None	393	A0A9D9GC43	Bacteroidales bacterium	None	Bacteria	2030927	None	TrEMBL
None	None	None	Bacteroidia	Thioredoxin domain-containing protein	None	unclassified Bacteroidale	J6U80_02510	NA	0008237 metallopeptidase activity	None	None	IPR013766	IPR019026	IPR024079	None	None	NA-Bacteria	A0A9D9GI17	EMBL-CDS:MBO7320783.1	136.51	#455D56	#455D56	Bacteroidales	Bacteroidales bacterium.	FALSE	None	None	PF09471	Bacteroidota	None	553	A0A9D9GI17	Bacteroidales bacterium	None	Bacteria	2030927	None	TrEMBL
None	None	None	Bacteroidia	Peptidase M64	None	unclassified Bacteroidale	J6X82_02560	NA	0008237 metallopeptidase activity	None	None	None	IPR019026	IPR024079	None	None	NA-Bacteria	A0A9D9Q726	EMBL-CDS:MBP5521285.1	1547.83	#FF205D	#FF205D	Bacteroidales	Bacteroidales bacterium.	FALSE	None	None	PF09471	Bacteroidota	None	126	A0A9D9Q726	Bacteroidales bacterium	None	Bacteria	2030927	None	TrEMBL
None	None	None	Bacteroidia	Peptidase M64	None	unclassified Bacteroidale	J6W83_03240	NA	0008237 metallopeptidase activity	None	None	IPR032625	IPR019026	IPR024079|IPR038171	None	None	NA-Bacteria	A0A9D9QCF7	EMBL-CDS:MBP5635385.1	1852.82	#FF0D8D	#FF0D8D	Bacteroidales	Bacteroidales bacterium.	FALSE	None	None	PF09471|PF16217	Bacteroidota	None	410	A0A9D9QCF7	Bacteroidales bacterium	None	Bacteria	2030927	None	TrEMBL
None	None	None	Bacteroidia	Peptidase M64	None	unclassified Bacteroidale	J6X82_03425	NA	0008237 metallopeptidase activity	None	None	IPR032625	IPR019026	IPR024079|IPR038171	None	None	NA-Bacteria	A0A9D9QFI4	EMBL-CDS:MBP5521451.1	1849.56	#FF0D8D	#FF0D8D	Bacteroidales	Bacteroidales bacterium.	FALSE	None	None	PF09471|PF16217	Bacteroidota	None	402	A0A9D9QFI4	Bacteroidales bacterium	None	Bacteria	2030927	None	TrEMBL
None	None	None	Bacteroidia	Peptidase M64	None	unclassified Bacteroidale	KA061_01800	NA	0008237 metallopeptidase activity	None	None	IPR032625	IPR019026	IPR024079|IPR038171	None	None	NA-Bacteria	A0A9E0CH01	EMBL-CDS:MBP7838020.1	1835.85	#FF0E8A	#FF0E8A	Bacteroidales	Bacteroidales bacterium.	FALSE	None	None	PF09471|PF16217	Bacteroidota	None	425	A0A9E0CH01	Bacteroidales bacterium	None	Bacteria	2030927	None	TrEMBL
None	None	None	Bacteroidia	Peptidase M64 N-terminal domain-containing protein	None	unclassified Bacteroidale	KBA42_01820	NA	0008237 metallopeptidase activity	None	None	IPR032625	IPR019026	IPR024079|IPR038171	None	None	NA-Bacteria	A0A9E0EX77	EMBL-CDS:MBP7169002.1	1839.25	#FF0E8B	#FF0E8B	Bacteroidales	Bacteroidales bacterium.	FALSE	None	None	PF09471|PF16217	Bacteroidota	None	444	A0A9E0EX77	Bacteroidales bacterium	None	Bacteria	2030927	None	TrEMBL
None	None	None	Bacteroidia	Peptidase M64	None	unclassified Bacteroidale	KBE96_02410	NA	0008237 metallopeptidase activity	None	None	IPR032625	IPR019026	IPR024079|IPR038171	None	None	NA-Bacteria	A0A9E0VM62	EMBL-CDS:MBP9978095.1	1843.35	#FF0D8C	#FF0D8C	Bacteroidales	Bacteroidales bacterium.	FALSE	None	None	PF09471|PF16217	Bacteroidota	None	425	A0A9E0VM62	Bacteroidales bacterium	None	Bacteria	2030927	None	TrEMBL
None	None	None	Bacteroidia	M64 family metallopeptidase	None	unclassified Bacteroidale	K8F24_09900	NA	0008237 metallopeptidase activity	None	None	None	IPR019026	IPR024079	None	None	NA-Bacteria	A0A9E3SMV0	EMBL-CDS:MBZ0243514.1	1895.6	#FF0A94	#FF0A94	Bacteroidales	Bacteroidales bacterium.	FALSE	None	None	PF09471	Bacteroidota	None	162	A0A9E3SMV0	Bacteroidales bacterium	None	Bacteria	2030927	None	TrEMBL
AF-A0A3L7Z3Q4-F1	None	None	Bacteroidia	BACON domain-containing protein	None	Bacteroidaceae	D7Y07_08800	Bacteroides	0008237 metallopeptidase activity	None	None	IPR024361	IPR019026|IPR025049|IPR053139	IPR013783|IPR024079|IPR032675|IPR042278	IPR026906	None	NA-Bacteria	A0A3L7Z3Q4	EMBL-CDS:RLT80378.1	127	#425A58	#425A58	Bacteroidales	Bacteroides acidifaciens.	FALSE	None	None	PF09471|PF13004|PF13149|PF13306	Bacteroidota	None	1146	A0A3L7Z3Q4	Bacteroides acidifaciens	1235814.GCA_000613385_02219	Bacteria	85831	None	TrEMBL
AF-A0A3L7Z4P2-F1	None	None	Bacteroidia	Peptidase M64	None	Bacteroidaceae	D7Y07_05890	Bacteroides	0008237 metallopeptidase activity	None	None	IPR032625	IPR019026	IPR024079|IPR038171	None	None	NA-Bacteria	A0A3L7Z4P2	EMBL-CDS:RLT80914.1	1840.62	#FF0E8B	#FF0E8B	Bacteroidales	Bacteroides acidifaciens.	FALSE	None	None	PF09471|PF16217	Bacteroidota	None	426	A0A3L7Z4P2	Bacteroides acidifaciens	1235814.GCA_000613385_03801	Bacteria	85831	None	TrEMBL
AF-A0A4S2AUR7-F1	None	None	Bacteroidia	Peptidase M64	None	Bacteroidaceae	E5356_08625	Bacteroides	0008237 metallopeptidase activity	None	None	IPR032625	IPR019026	IPR024079|IPR038171	None	None	NA-Bacteria	A0A4S2AUR7	EMBL-CDS:TGY04394.1	1840.62	#FF0E8B	#FF0E8B	Bacteroidales	Bacteroides acidifaciens.	FALSE	None	None	PF09471|PF16217	Bacteroidota	None	426	A0A4S2AUR7	Bacteroides acidifaciens	None	Bacteria	85831	None	TrEMBL
AF-A0A4S2B2B2-F1	None	None	Bacteroidia	BACON domain-containing protein	None	Bacteroidaceae	E5356_02000	Bacteroides	0008237 metallopeptidase activity	None	None	IPR024361	IPR019026|IPR025049|IPR053139	IPR013783|IPR024079|IPR032675|IPR042278	IPR026906	None	NA-Bacteria	A0A4S2B2B2	EMBL-CDS:TGY08166.1	126.77	#415A58	#415A58	Bacteroidales	Bacteroides acidifaciens.	FALSE	None	None	PF09471|PF13004|PF13149|PF13306	Bacteroidota	None	1145	A0A4S2B2B2	Bacteroides acidifaciens	None	Bacteria	85831	None	TrEMBL
AF-A0A7J0A1X5-F1	None	None	Bacteroidia	BACON domain-containing protein	None	Bacteroidaceae	IMSAGC001_01423	Bacteroides	0008237 metallopeptidase activity	None	None	IPR024361	IPR019026|IPR025049|IPR053139	IPR013783|IPR024079|IPR032675|IPR042278	IPR026906	None	NA-Bacteria	A0A7J0A1X5	EMBL-CDS:GFH86019.1	127.09	#425A58	#425A58	Bacteroidales	Bacteroides acidifaciens.	FALSE	None	None	PF09471|PF13004|PF13149|PF13306	Bacteroidota	None	1140	A0A7J0A1X5	Bacteroides acidifaciens	None	Bacteria	85831	None	TrEMBL
AF-A0A7K3ME35-F1	None	None	Bacteroidia	BACON domain-containing protein	None	Bacteroidaceae	E4T97_14875	Bacteroides	0008237 metallopeptidase activity	None	None	IPR024361	IPR019026|IPR025049|IPR053139	IPR013783|IPR024079|IPR032675|IPR042278	IPR026906	None	NA-Bacteria	A0A7K3ME35	EMBL-CDS:TFU47408.1	127.55	#425A58	#425A58	Bacteroidales	Bacteroides acidifaciens.	FALSE	None	None	PF09471|PF13004|PF13149|PF13306	Bacteroidota	None	1142	A0A7K3ME35	Bacteroides acidifaciens	None	Bacteria	85831	None	TrEMBL
AF-A0A7K3MI90-F1	None	None	Bacteroidia	Peptidase M64	None	Bacteroidaceae	None	Bacteroides	0008237 metallopeptidase activity	None	None	IPR032625	IPR019026	IPR024079|IPR038171	None	None	NA-Bacteria	A0A7K3MI90	EMBL-CDS:GFH85505.1|EMBL-CDS:TFU48134.1	1840.62	#FF0E8B	#FF0E8B	Bacteroidales	Bacteroides acidifaciens.	FALSE	None	None	PF09471|PF16217	Bacteroidota	None	426	A0A7K3MI90	Bacteroides acidifaciens	None	Bacteria	85831	None	TrEMBL
AF-I8UU68-F1	None	None	Bacteroidia	Peptidase M64 N-terminal domain-containing protein	None	Bacteroidaceae	HMPREF1061_04208	Bacteroides	0008237 metallopeptidase activity	Not Specified	Not Specified	IPR032625	IPR019026	IPR024079|IPR038171	None	None	NA-Bacteria	I8UU68	GI:491932264|EMBL-CDS:EIY16547.1|REFSEQ:WP_005678889.1	1840.77	#FF0E8B	#FF0E8B	Bacteroidales	Bacteroides caccae CL03T12C61.	FALSE	fig|997873.3.peg.4378	None	PF09471|PF16217	Bacteroidota	None	425	I8UU68	Bacteroides caccae CL03T12C61	None	Bacteria	997873	None	TrEMBL
AF-A0A174UUN6-F1	None	None	Bacteroidia	Peptidase M64	None	Bacteroidaceae	None	Bacteroides	0008237 metallopeptidase activity	Gastrointestinal tract	Not Specified	IPR032625	IPR019026	IPR024079|IPR038171	None	bcac:CGC64_18110	NA-Bacteria	A0A174UUN6	GI:1218512165|GI:491932264|EMBL-CDS:CUQ25972.1|EMBL-CDS:KAA5462887.1|EMBL-CDS:KAA5492141.1|EMBL-CDS:KAA5500965.1|EMBL-CDS:MDO6328568.1|EMBL-CDS:RGY23946.1|EMBL-CDS:RHH92166.1|EMBL-CDS:UVQ96750.1|REFSEQ:WP_005678889.1	1840.77	#FF0E8B	#FF0E8B	Bacteroidales	Bacteroides caccae.	FALSE	None	None	PF09471|PF16217	Bacteroidota	None	425	A0A174UUN6	Bacteroides caccae	47678.ERS852494_04478	Bacteria	47678	None	TrEMBL
AF-A0A174V0Z5-F1	None	None	Bacteroidia	IgA peptidase. Metallo peptidase. MEROPS family M64	None	Bacteroidaceae	None	Bacteroides	0008237 metallopeptidase activity	Gastrointestinal tract	Not Specified	IPR032625	IPR019026	IPR024079|IPR038171	None	None	NA-Bacteria	A0A174V0Z5	GI:941970296|EMBL-CDS:CUQ24839.1|EMBL-CDS:RGR69756.1|REFSEQ:WP_055256346.1	1841.09	#FF0E8B	#FF0E8B	Bacteroidales	Bacteroides caccae.	FALSE	None	None	PF09471|PF16217	Bacteroidota	None	425	A0A174V0Z5	Bacteroides caccae	None	Bacteria	47678	None	TrEMBL
AF-A0A414FIC9-F1	None	None	Bacteroidia	Peptidase M64	None	Bacteroidaceae	DW794_12180	Bacteroides	0008237 metallopeptidase activity	Gastrointestinal tract	Not Specified	IPR032625	IPR019026	IPR024079|IPR038171	None	None	NA-Bacteria	A0A414FIC9	EMBL-CDS:RHD47365.1	1841.82	#FF0E8B	#FF0E8B	Bacteroidales	Bacteroides caccae.	FALSE	None	None	PF09471|PF16217	Bacteroidota	None	425	A0A414FIC9	Bacteroides caccae	None	Bacteria	47678	None	TrEMBL
AF-A0A6H9QC56-F1	None	None	Bacteroidia	Peptidase M64	None	Bacteroidaceae	F2Y39_16040	Bacteroides	0008237 metallopeptidase activity	Gastrointestinal tract	Not Specified	IPR032625	IPR019026	IPR024079|IPR038171	None	None	NA-Bacteria	A0A6H9QC56	EMBL-CDS:KAA5474105.1	1841.82	#FF0E8B	#FF0E8B	Bacteroidales	Bacteroides caccae.	FALSE	None	None	PF09471|PF16217	Bacteroidota	None	425	A0A6H9QC56	Bacteroides caccae	None	Bacteria	47678	None	TrEMBL
AF-A0A1C7H3C0-F1	None	None	Bacteroidia	Peptidase M64	None	Bacteroidaceae	A4V03_13380	Bacteroides	0008237 metallopeptidase activity	None	None	IPR032625	IPR019026	IPR024079|IPR038171	None	bcae:A4V03_13380	NA-Bacteria	A0A1C7H3C0	GI:1045273750|GI:1045853284|GI:1217070656|EMBL-CDS:ANU58441.1|REFSEQ:WP_065539302.1	1842.2	#FF0E8B	#FF0E8B	Bacteroidales	Bacteroides caecimuris.	FALSE	None	None	PF09471|PF16217	Bacteroidota	None	425	A0A1C7H3C0	Bacteroides caecimuris	None	Bacteria	1796613	None	TrEMBL
AF-A0A4S2DJL5-F1	None	None	Bacteroidia	Peptidase M64	None	Bacteroidaceae	E5353_01040	Bacteroides	0008237 metallopeptidase activity	None	None	IPR032625	IPR019026	IPR024079|IPR038171	None	None	NA-Bacteria	A0A4S2DJL5	EMBL-CDS:TGY41104.1	1842.4	#FF0E8B	#FF0E8B	Bacteroidales	Bacteroides caecimuris.	FALSE	None	None	PF09471|PF16217	Bacteroidota	None	425	A0A4S2DJL5	Bacteroides caecimuris	None	Bacteria	1796613	None	TrEMBL
AF-I9Q401-F1	None	None	Bacteroidia	Peptidase M64 N-terminal domain-containing protein	None	Bacteroidaceae	HMPREF1062_05034	Bacteroides	0008237 metallopeptidase activity	Not Specified	Not Specified	IPR032625	IPR019026	IPR024079|IPR038171	None	None	NA-Bacteria	I9Q401	GI:392629810|GI:494417588|EMBL-CDS:EIY23816.1|REFSEQ:WP_007218980.1	1841.39	#FF0E8B	#FF0E8B	Bacteroidales	Bacteroides cellulosilyticus CL02T12C19.	FALSE	fig|997874.3.peg.5151	None	PF09471|PF16217	Bacteroidota	None	425	I9Q401	Bacteroides cellulosilyticus CL02T12C19	None	Bacteria	997874	None	TrEMBL
AF-E2N9R8-F1	None	None	Bacteroidia	IgA Peptidase M64	None	Bacteroidaceae	BACCELL_01015	Bacteroides	0008237 metallopeptidase activity	Gastrointestinal tract	Anaerobe	IPR032625	IPR019026	IPR024079|IPR038171	None	None	NA-Bacteria	E2N9R8	GI:494398049|GI:224522231|EMBL-CDS:EEF91336.1|REFSEQ:WP_007210402.1	1841.92	#FF0E8B	#FF0E8B	Bacteroidales	Bacteroides cellulosilyticus DSM 14838.	TRUE	None	None	PF09471|PF16217	Bacteroidota	None	425	E2N9R8	Bacteroides cellulosilyticus DSM 14838	None	Bacteria	537012	None	TrEMBL
AF-A0A0P0GCY5-F1	None	None	Bacteroidia	Peptidase M64	None	Bacteroidaceae	None	Bacteroides	0008237 metallopeptidase activity	Gastrointestinal tract	Not Specified	IPR032625	IPR019026	IPR024079|IPR038171	None	bcel:BcellWH2_01525	NA-Bacteria	A0A0P0GCY5	GI:982525799|GI:494417588|GI:939200607|EMBL-CDS:ALJ58780.1|EMBL-CDS:KAA5423336.1|EMBL-CDS:RGS39293.1|REFSEQ:WP_007218980.1	1841.39	#FF0E8B	#FF0E8B	Bacteroidales	Bacteroides cellulosilyticus.	FALSE	fig|246787.4.peg.1571	None	PF09471|PF16217	Bacteroidota	None	425	A0A0P0GCY5	Bacteroides cellulosilyticus	246787.BcellWH2_01525	Bacteria	246787	None	TrEMBL
AF-A0A5M6A2G1-F1	None	None	Bacteroidia	Peptidase M64	None	Bacteroidaceae	F2Y86_23860	Bacteroides	0008237 metallopeptidase activity	Gastrointestinal tract	Not Specified	IPR032625	IPR019026	IPR024079|IPR038171	None	None	NA-Bacteria	A0A5M6A2G1	GI:494398049|EMBL-CDS:KAA5403431.1|REFSEQ:WP_007210402.1	1841.92	#FF0E8B	#FF0E8B	Bacteroidales	Bacteroides cellulosilyticus.	FALSE	None	None	PF09471|PF16217	Bacteroidota	None	425	A0A5M6A2G1	Bacteroides cellulosilyticus	None	Bacteria	246787	None	TrEMBL
AF-A0A6L3KA07-F1	None	None	Bacteroidia	Peptidase M64	None	Bacteroidaceae	F2Y87_00205	Bacteroides	0008237 metallopeptidase activity	Gastrointestinal tract	Not Specified	IPR032625	IPR019026	IPR024079|IPR038171	None	None	NA-Bacteria	A0A6L3KA07	EMBL-CDS:KAA5422816.1	1841.92	#FF0E8B	#FF0E8B	Bacteroidales	Bacteroides cellulosilyticus.	FALSE	None	None	PF09471|PF16217	Bacteroidota	None	425	A0A6L3KA07	Bacteroides cellulosilyticus	None	Bacteria	246787	None	TrEMBL
None	None	None	Bacteroidia	IgA Peptidase M64	None	Bacteroidaceae	R4E94_19175	Bacteroides	None	Gastrointestinal tract	Not Specified	IPR032625	IPR019026	IPR024079|IPR038171	None	None	NA-Bacteria	A0AAP5T4R4	GI:1002993771|EMBL-CDS:MDV7048586.1	1841.37	#FF0E8B	#FF0E8B	Bacteroidales	Bacteroides cellulosilyticus.	FALSE	None	None	PF09471|PF16217	Bacteroidota	None	425	A0AAP5T4R4	Bacteroides cellulosilyticus	None	Bacteria	246787	None	TrEMBL
AF-F3PLB2-F1	None	None	Bacteroidia	IgA Peptidase M64	None	Bacteroidaceae	HMPREF9445_03143	Bacteroides	0008237 metallopeptidase activity	Gastrointestinal tract	Obligate anaerobe	IPR032625	IPR019026	IPR024079|IPR038171	None	None	NA-Bacteria	F3PLB2	GI:328522661|EMBL-CDS:EGF49770.1	1841.94	#FF0E8B	#FF0E8B	Bacteroidales	Bacteroides clarus YIT 12056.	FALSE	None	None	PF09471|PF16217	Bacteroidota	None	427	F3PLB2	Bacteroides clarus YIT 12056	762984.SAMN05444376_0369	Bacteria	762984	None	TrEMBL
AF-A0A1Y3YST5-F1	None	None	Bacteroidia	Peptidase M64	None	Bacteroidaceae	B5F97_10165	Bacteroides	0008237 metallopeptidase activity	None	None	IPR032625	IPR019026	IPR024079|IPR038171	None	None	NA-Bacteria	A0A1Y3YST5	GI:1198514565|EMBL-CDS:OUO00936.1	1841.88	#FF0E8B	#FF0E8B	Bacteroidales	Bacteroides clarus.	FALSE	None	None	PF09471|PF16217	Bacteroidota	None	425	A0A1Y3YST5	Bacteroides clarus	None	Bacteria	626929	None	TrEMBL
AF-A0A1Y4JZ81-F1	None	None	Bacteroidia	Peptidase M64	None	Bacteroidaceae	B5F24_08545	Bacteroides	0008237 metallopeptidase activity	None	None	IPR032625	IPR019026	IPR024079|IPR038171	None	None	NA-Bacteria	A0A1Y4JZ81	GI:1198652591|EMBL-CDS:OUP34582.1	1841.74	#FF0E8B	#FF0E8B	Bacteroidales	Bacteroides clarus.	FALSE	None	None	PF09471|PF16217	Bacteroidota	None	425	A0A1Y4JZ81	Bacteroides clarus	None	Bacteria	626929	None	TrEMBL
AF-A0A412N4L7-F1	None	None	Bacteroidia	Peptidase M64	None	Bacteroidaceae	DWX38_09735	Bacteroides	0008237 metallopeptidase activity	None	None	IPR032625	IPR019026	IPR024079|IPR038171	None	None	NA-Bacteria	A0A412N4L7	EMBL-CDS:RGT32788.1	1841.57	#FF0E8B	#FF0E8B	Bacteroidales	Bacteroides clarus.	FALSE	None	None	PF09471|PF16217	Bacteroidota	None	425	A0A412N4L7	Bacteroides clarus	None	Bacteria	626929	None	TrEMBL
AF-A0A412Y5V6-F1	None	None	Bacteroidia	Peptidase M64	None	Bacteroidaceae	DWW09_11095	Bacteroides	0008237 metallopeptidase activity	None	None	IPR032625	IPR019026	IPR024079|IPR038171	None	None	NA-Bacteria	A0A412Y5V6	EMBL-CDS:RGV52827.1	1842.12	#FF0E8B	#FF0E8B	Bacteroidales	Bacteroides clarus.	FALSE	None	None	PF09471|PF16217	Bacteroidota	None	425	A0A412Y5V6	Bacteroides clarus	None	Bacteria	626929	None	TrEMBL
AF-F3ZP60-F1	None	None	Bacteroidia	Peptidase M64| IgA	None	Bacteroidaceae	Bcop_0067	Bacteroides	0008237 metallopeptidase activity	None	None	IPR032625	IPR019026	IPR024079|IPR038171	None	None	NA-Bacteria	F3ZP60	GI:332739805|EMBL-CDS:EGJ70287.1|REFSEQ:WP_006743445.1	1842.45	#FF0E8B	#FF0E8B	Bacteroidales	Bacteroides coprosuis DSM 18011.	FALSE	None	None	PF09471|PF16217	Bacteroidota	None	423	F3ZP60	Bacteroides coprosuis DSM 18011	679937.Bcop_0067	Bacteria	679937	None	TrEMBL
AF-E5WYG3-F1	None	None	Bacteroidia	IgA Peptidase M64	None	Bacteroidaceae	HMPREF1016_01718	Bacteroides	0008237 metallopeptidase activity	Gastrointestinal tract	Not Specified	IPR032625	IPR019026	IPR024079|IPR038171	None	None	NA-Bacteria	E5WYG3	GI:316908304|EMBL-CDS:EFV29995.1	1842.71	#FF0E8B	#FF0E8B	Bacteroidales	Bacteroides eggerthii 1_2_48FAA.	FALSE	None	None	PF09471|PF16217	Bacteroidota	None	427	E5WYG3	Bacteroides eggerthii 1_2_48FAA	None	Bacteria	665953	None	TrEMBL
AF-E5WZC1-F1	None	None	Bacteroidia	BACON domain-containing protein	None	Bacteroidaceae	HMPREF1016_02048	Bacteroides	0008237 metallopeptidase activity	Gastrointestinal tract	Not Specified	IPR024361	IPR019026	IPR013783|IPR024079	None	None	NA-Bacteria	E5WZC1	GI:490421920|GI:316907969|EMBL-CDS:EFV29666.1|REFSEQ:WP_004294167.1	126.37	#415A58	#415A58	Bacteroidales	Bacteroides eggerthii 1_2_48FAA.	FALSE	None	None	PF09471|PF13004	Bacteroidota	None	623	E5WZC1	Bacteroides eggerthii 1_2_48FAA	None	Bacteria	665953	None	TrEMBL
AF-A0A380YL10-F1	None	None	Bacteroidia	IgA peptidase	None	Bacteroidaceae	NCTC11155_00581	Bacteroides	0008237 metallopeptidase activity	None	None	IPR024361	IPR019026	IPR013783|IPR024079	None	None	NA-Bacteria	A0A380YL10	GI:490417388|EMBL-CDS:SUV28630.1|REFSEQ:WP_004289734.1	126.37	#415A58	#415A58	Bacteroidales	Bacteroides eggerthii.	FALSE	None	None	PF09471|PF13004	Bacteroidota	None	623	A0A380YL10	Bacteroides eggerthii	483216.BACEGG_01437	Bacteria	28111	None	TrEMBL
AF-A0A380ZCS4-F1	None	None	Bacteroidia	IgA peptidase	None	Bacteroidaceae	NCTC11155_03554	Bacteroides	0008237 metallopeptidase activity	None	None	IPR032625	IPR019026	IPR024079|IPR038171	None	None	NA-Bacteria	A0A380ZCS4	GI:748694878|EMBL-CDS:SUV44144.1|REFSEQ:WP_039952999.1	1843	#FF0E8B	#FF0E8B	Bacteroidales	Bacteroides eggerthii.	FALSE	None	None	PF09471|PF16217	Bacteroidota	None	425	A0A380ZCS4	Bacteroides eggerthii	483216.BACEGG_00314	Bacteria	28111	None	TrEMBL
AF-A0A414MHQ0-F1	None	None	Bacteroidia	Peptidase M64	None	Bacteroidaceae	None	Bacteroides	0008237 metallopeptidase activity	None	None	IPR032625	IPR019026	IPR024079|IPR038171	None	None	NA-Bacteria	A0A414MHQ0	EMBL-CDS:RHF11071.1|EMBL-CDS:RYT78217.1	1842.71	#FF0E8B	#FF0E8B	Bacteroidales	Bacteroides eggerthii.	FALSE	None	None	PF09471|PF16217	Bacteroidota	None	427	A0A414MHQ0	Bacteroides eggerthii	None	Bacteria	28111	None	TrEMBL
AF-A0A414MJG9-F1	None	None	Bacteroidia	BACON domain-containing protein	None	Bacteroidaceae	DW701_03225	Bacteroides	0008237 metallopeptidase activity	None	None	IPR024361	IPR019026	IPR013783|IPR024079	None	None	NA-Bacteria	A0A414MJG9	GI:490421920|EMBL-CDS:RHF11806.1|REFSEQ:WP_004294167.1	126.37	#415A58	#415A58	Bacteroidales	Bacteroides eggerthii.	FALSE	None	None	PF09471|PF13004	Bacteroidota	None	623	A0A414MJG9	Bacteroides eggerthii	None	Bacteria	28111	None	TrEMBL
AF-A0A415S3H3-F1	None	None	Bacteroidia	Binding domain| N-terminal	None	Bacteroidaceae	None	Bacteroides	0008237 metallopeptidase activity	None	None	IPR024361	IPR019026	IPR013783|IPR024079	None	beg:INE88_03049	NA-Bacteria	A0A415S3H3	EMBL-CDS:QUT46222.1|EMBL-CDS:RYT68527.1	126.83	#425A58	#425A58	Bacteroidales	Bacteroides eggerthii.	FALSE	None	None	PF09471|PF13004	Bacteroidota	None	623	A0A415S3H3	Bacteroides eggerthii	None	Bacteria	28111	None	TrEMBL
AF-A0A7X9SA14-F1	None	None	Bacteroidia	BACON domain-containing protein	None	Bacteroidaceae	HF841_05650	Bacteroides	0008237 metallopeptidase activity	None	None	IPR024361	IPR019026	IPR013783|IPR024079	None	None	NA-Bacteria	A0A7X9SA14	EMBL-CDS:NME85509.1	128.19	#425A58	#425A58	Bacteroidales	Bacteroides eggerthii.	FALSE	None	None	PF09471|PF13004	Bacteroidota	None	623	A0A7X9SA14	Bacteroides eggerthii	None	Bacteria	28111	None	TrEMBL
AF-A0A7X9SCF0-F1	None	None	Bacteroidia	Peptidase M64	None	Bacteroidaceae	None	Bacteroides	0008237 metallopeptidase activity	None	None	IPR032625	IPR019026	IPR024079|IPR038171	None	beg:INE88_00957	NA-Bacteria	A0A7X9SCF0	GI:547198183|EMBL-CDS:NME86677.1|EMBL-CDS:QUT44168.1|REFSEQ:WP_021939454.1	1842.71	#FF0E8B	#FF0E8B	Bacteroidales	Bacteroides eggerthii.	FALSE	None	None	PF09471|PF16217	Bacteroidota	None	425	A0A7X9SCF0	Bacteroides eggerthii	None	Bacteria	28111	None	TrEMBL
AF-A0A401LQC1-F1	None	None	Bacteroidia	BACON domain-containing protein	None	Bacteroidaceae	KGMB02408_06930	Bacteroides	0008237 metallopeptidase activity	None	None	IPR024361	IPR019026|IPR025049|IPR053139	IPR013783|IPR024079|IPR032675|IPR042278	IPR026906	None	NA-Bacteria	A0A401LQC1	EMBL-CDS:GCB33748.1	127.94	#425A58	#425A58	Bacteroidales	Bacteroides faecalis.	FALSE	None	None	PF09471|PF13004|PF13149|PF13306	Bacteroidota	None	1162	A0A401LQC1	Bacteroides faecalis	None	Bacteria	2447885	None	TrEMBL
AF-A0A401LTS7-F1	None	None	Bacteroidia	Peptidase M64 N-terminal domain-containing protein	None	Bacteroidaceae	KGMB02408_19230	Bacteroides	0008237 metallopeptidase activity	None	None	IPR032625	IPR019026	IPR024079|IPR038171	None	None	NA-Bacteria	A0A401LTS7	EMBL-CDS:GCB34978.1	1841.61	#FF0E8B	#FF0E8B	Bacteroidales	Bacteroides faecalis.	FALSE	None	None	PF09471|PF16217	Bacteroidota	None	425	A0A401LTS7	Bacteroides faecalis	None	Bacteria	2447885	None	TrEMBL
AF-A0A1M4YHA7-F1	None	None	Bacteroidia	IgA peptidase. Metallo peptidase. MEROPS family M64	None	Bacteroidaceae	SAMN05444349_110101	Bacteroides	0008237 metallopeptidase activity	None	None	IPR032625	IPR019026	IPR024079|IPR038171	None	None	NA-Bacteria	A0A1M4YHA7	GI:640647761|EMBL-CDS:SHF04882.1|REFSEQ:WP_025074535.1	1840.37	#FF0E8B	#FF0E8B	Bacteroidales	Bacteroides faecichinchillae.	FALSE	None	None	PF09471|PF16217	Bacteroidota	None	425	A0A1M4YHA7	Bacteroides faecichinchillae	871325.SAMN05444349_110101	Bacteria	871325	None	TrEMBL
AF-A0A174MBL7-F1	None	None	Bacteroidia	Putative lipoprotein	None	Bacteroidaceae	ERS852461_02360	Bacteroides	0008237 metallopeptidase activity	None	None	None	IPR019026|IPR025049	IPR024079|IPR042278	None	None	NA-Bacteria	A0A174MBL7	GI:498221431|EMBL-CDS:CUP33694.1|REFSEQ:WP_010535587.1	36.47	#203C68	#203C68	Bacteroidales	Bacteroides faecis.	FALSE	None	None	PF09471|PF13149	Bacteroidota	None	648	A0A174MBL7	Bacteroides faecis	None	Bacteria	674529	None	TrEMBL
AF-A0A174UR90-F1	None	None	Bacteroidia	IgA Peptidase M64	None	Bacteroidaceae	None	Bacteroides	0008237 metallopeptidase activity	None	None	IPR032625	IPR019026	IPR024079|IPR038171	None	None	NA-Bacteria	A0A174UR90	GI:942032845|EMBL-CDS:CUQ22557.1|EMBL-CDS:VYT37301.1|REFSEQ:WP_055271441.1	1839.44	#FF0E8B	#FF0E8B	Bacteroidales	Bacteroides faecis.	FALSE	None	None	PF09471|PF16217	Bacteroidota	None	425	A0A174UR90	Bacteroides faecis	None	Bacteria	674529	None	TrEMBL
None	None	None	Bacteroidia	Peptidase M64	None	Bacteroidaceae	EAJ04_18055	Bacteroides	None	None	None	IPR032625	IPR019026	IPR024079|IPR038171	None	None	NA-Bacteria	A0AAQ0Z9E3	GI:1092836397|EMBL-CDS:RYT83746.1	1839.44	#FF0E8B	#FF0E8B	Bacteroidales	Bacteroides faecis.	FALSE	None	None	PF09471|PF16217	Bacteroidota	None	425	A0AAQ0Z9E3	Bacteroides faecis	None	Bacteria	674529	None	TrEMBL
AF-A0A6H0KVA9-F1	None	None	Bacteroidia	Peptidase M64	None	Bacteroidaceae	BacF7301_25275	Bacteroides	0008237 metallopeptidase activity	None	None	IPR032625	IPR019026	IPR024079|IPR038171	None	bfc:BacF7301_25275	NA-Bacteria	A0A6H0KVA9	EMBL-CDS:QIU97262.1	1839.2	#FF0E8B	#FF0E8B	Bacteroidales	Bacteroides faecium.	FALSE	None	None	PF09471|PF16217	Bacteroidota	None	425	A0A6H0KVA9	Bacteroides faecium	None	Bacteria	2715212	None	TrEMBL
AF-K5CGZ7-F1	None	None	Bacteroidia	Peptidase M64 N-terminal domain-containing protein	None	Bacteroidaceae	HMPREF1057_03774	Bacteroides	0008237 metallopeptidase activity	Not Specified	Not Specified	IPR032625	IPR019026	IPR024079|IPR038171	None	None	NA-Bacteria	K5CGZ7	GI:495041927|GI:408470487|EMBL-CDS:EKJ89021.1|REFSEQ:WP_007766777.1	1840.73	#FF0E8B	#FF0E8B	Bacteroidales	Bacteroides finegoldii CL09T03C10.	FALSE	None	None	PF09471|PF16217	Bacteroidota	None	425	K5CGZ7	Bacteroides finegoldii CL09T03C10	None	Bacteria	997888	None	TrEMBL
AF-C9KVV2-F1	None	None	Bacteroidia	IgA Peptidase M64	None	Bacteroidaceae	BACFIN_06333	Bacteroides	0008237 metallopeptidase activity	Gastrointestinal tract	Anaerobe	IPR032625	IPR019026	IPR024079|IPR038171	None	None	NA-Bacteria	C9KVV2	GI:260622957|GI:495025967|EMBL-CDS:EEX45828.1|REFSEQ:WP_007751624.1	1840.78	#FF0E8B	#FF0E8B	Bacteroidales	Bacteroides finegoldii DSM 17565.	FALSE	None	None	PF09471|PF16217	Bacteroidota	None	425	C9KVV2	Bacteroides finegoldii DSM 17565	None	Bacteria	483215	None	TrEMBL
AF-A0A173Y5L4-F1	None	None	Bacteroidia	IgA peptidase. Metallo peptidase. MEROPS family M64	None	Bacteroidaceae	ERS852397_00505	Bacteroides	0008237 metallopeptidase activity	None	None	IPR032625	IPR019026	IPR024079|IPR038171	None	None	NA-Bacteria	A0A173Y5L4	GI:942051715|EMBL-CDS:CUN59209.1|REFSEQ:WP_055278387.1	1840.39	#FF0E8B	#FF0E8B	Bacteroidales	Bacteroides finegoldii.	FALSE	None	None	PF09471|PF16217	Bacteroidota	None	425	A0A173Y5L4	Bacteroides finegoldii	338188.ERS852397_00505	Bacteria	338188	None	TrEMBL
AF-A0A7J4YUD4-F1	None	None	Bacteroidia	Peptidase M64	None	Bacteroidaceae	F2Z22_00535	Bacteroides	0008237 metallopeptidase activity	None	None	IPR032625	IPR019026	IPR024079|IPR038171	None	None	NA-Bacteria	A0A7J4YUD4	GI:495025967|EMBL-CDS:KAA5233140.1|REFSEQ:WP_007751624.1	1840.78	#FF0E8B	#FF0E8B	Bacteroidales	Bacteroides finegoldii.	FALSE	None	None	PF09471|PF16217	Bacteroidota	None	425	A0A7J4YUD4	Bacteroides finegoldii	None	Bacteria	338188	None	TrEMBL
AF-F3PR36-F1	None	None	Bacteroidia	Death-on-curing family protein	None	Bacteroidaceae	HMPREF9446_01185	Bacteroides	0008237 metallopeptidase activity	Gastrointestinal tract	Obligate anaerobe	IPR032625	IPR019026	IPR024079|IPR038171	None	None	NA-Bacteria	F3PR36	GI:496415570|GI:328531748|EMBL-CDS:EGF58577.1|REFSEQ:WP_009124417.1	1840.47	#FF0E8B	#FF0E8B	Bacteroidales	Bacteroides fluxus YIT 12057.	FALSE	None	None	PF09471|PF16217	Bacteroidota	None	426	F3PR36	Bacteroides fluxus YIT 12057	763034.HMPREF9446_01185	Bacteria	763034	None	TrEMBL
AF-E1WW89-F1	None	None	Bacteroidia	Putative lipoprotein	None	Bacteroidaceae	BF638R_3551	Bacteroides	0008237 metallopeptidase activity	Gastrointestinal tract	Obligate anaerobe	IPR032625	IPR019026	IPR024079|IPR038171	None	bfg:BF638R_3551	NA-Bacteria	E1WW89	GI:504065338|GI:301164449|EMBL-CDS:CBW24007.1|REFSEQ:WP_014299332.1	1839.65	#FF0E8B	#FF0E8B	Bacteroidales	Bacteroides fragilis (strain 638R)	FALSE	fig|862962.3.peg.3684	None	PF09471|PF16217	Bacteroidota	None	426	E1WW89	Bacteroides fragilis 638R	None	Bacteria	862962	None	TrEMBL
AF-Q5L9L3-F1	None	None	Bacteroidia	Lipoprotein	None	Bacteroidaceae	None	Bacteroides	0046872 metal ion binding|0008237 metallopeptidase activity	Gastrointestinal tract	Obligate anaerobe	IPR032625	IPR019026	IPR024079|IPR038171	None	bfs:BF9343_3433	NA-Bacteria	Q5L9L3	GI:375332755|GI:375332759|GI:81313960|GI:375332760|GI:60494418|GI:375332758|GI:499302679|GI:375332756|GI:375332757|EMBL-CDS:CAH09214.1|EMBL-CDS:SUV36922.1|REFSEQ:WP_010993454.1	1840.21	#FF0E8B	#FF0E8B	Bacteroidales	Bacteroides fragilis (strain ATCC 25285 / DSM 2151 / CCUG 4856 / JCM 11019/ LMG 10263 / NCTC 9343 / Onslow / VPI 2553 / EN-2)	TRUE	None	4DF9	PF09471|PF16217	Bacteroidota	None	426	Q5L9L3	Bacteroides fragilis NCTC 9343	None	Bacteria	272559	None	TrEMBL
AF-Q64PV2-F1	None	None	Bacteroidia	Peptidase M64 N-terminal domain-containing protein	None	Bacteroidaceae	BF3737	Bacteroides	0008237 metallopeptidase activity	Gastrointestinal tract	Obligate anaerobe	IPR032625	IPR019026	IPR024079|IPR038171	None	bfr:BF3737	NA-Bacteria	Q64PV2	GI:52217886|GI:81381413|GI:53715021|GI:492280598|EMBL-CDS:BAD50479.1|REFSEQ:WP_005797944.1|REFSEQ:YP_101013.1	1839.65	#FF0E8B	#FF0E8B	Bacteroidales	Bacteroides fragilis (strain YCH46)	FALSE	fig|295405.11.peg.3586	None	PF09471|PF16217	Bacteroidota	None	426	Q64PV2	Bacteroides fragilis YCH46	295405.BF3737	Bacteria	295405	None	TrEMBL
AF-I9B7X9-F1	None	None	Bacteroidia	Peptidase M64 N-terminal domain-containing protein	None	Bacteroidaceae	HMPREF1080_02942	Bacteroides	0008237 metallopeptidase activity	Not Specified	Not Specified	IPR032625	IPR019026	IPR024079|IPR038171	None	None	NA-Bacteria	I9B7X9	GI:392702825|GI:492280598|EMBL-CDS:EIY95970.1|REFSEQ:WP_005797944.1	1839.65	#FF0E8B	#FF0E8B	Bacteroidales	Bacteroides fragilis CL05T12C13.	FALSE	fig|997881.3.peg.3111	None	PF09471|PF16217	Bacteroidota	None	426	I9B7X9	Bacteroides fragilis CL05T12C13	None	Bacteria	997881	None	TrEMBL
AF-A0A0E2AN66-F1	None	None	Bacteroidia	Peptidase M64 N-terminal domain-containing protein	None	Bacteroidaceae	HMPREF1056_03152	Bacteroides	0008237 metallopeptidase activity	Not Specified	Not Specified	IPR032625	IPR019026	IPR024079|IPR038171	None	None	NA-Bacteria	A0A0E2AN66	GI:392701040|GI:492280598|EMBL-CDS:EIY94201.1|REFSEQ:WP_005797944.1	1839.65	#FF0E8B	#FF0E8B	Bacteroidales	Bacteroides fragilis CL07T12C05.	FALSE	fig|997883.3.peg.3295	None	PF09471|PF16217	Bacteroidota	None	426	A0A0E2AN66	Bacteroides fragilis CL07T12C05	None	Bacteria	997883	None	TrEMBL
None	None	None	Bacteroidia	Uncharacterized protein	None	Bacteroidaceae	M104_3757	Bacteroides	None	None	None	IPR032625	IPR019026	IPR024079|IPR038171	None	None	NA-Bacteria	A0AAN4SGS6	GI:504065338|EMBL-CDS:EYA13099.1	1839.65	#FF0E8B	#FF0E8B	Bacteroidales	Bacteroides fragilis str. 1007-1-F #10.	FALSE	None	None	PF09471|PF16217	Bacteroidota	None	426	A0AAN4SGS6	Bacteroides fragilis str. 1007-1-F #10	None	Bacteria	1339295	None	TrEMBL
AF-A0A016BR52-F1	None	None	Bacteroidia	Peptidase M64 N-terminal domain-containing protein	None	Bacteroidaceae	M076_3689	Bacteroides	0008237 metallopeptidase activity	None	None	IPR032625	IPR019026	IPR024079|IPR038171	None	None	NA-Bacteria	A0A016BR52	GI:596076470|GI:695474855|EMBL-CDS:EXZ43011.1|REFSEQ:WP_032571218.1	1839.45	#FF0E8B	#FF0E8B	Bacteroidales	Bacteroides fragilis str. 2-F-2 #4.	FALSE	fig|1339280.3.peg.3530	None	PF09471|PF16217	Bacteroidota	None	426	A0A016BR52	Bacteroides fragilis str. 2-F-2 #4	None	Bacteria	1339280	None	TrEMBL
None	None	None	Bacteroidia	Uncharacterized protein	None	Bacteroidaceae	M117_3473	Bacteroides	None	None	None	IPR032625	IPR019026	IPR024079|IPR038171	None	None	NA-Bacteria	A0AAN4MN42	GI:547947368|GI:595932804|EMBL-CDS:EXY39559.1	1839.65	#FF0E8B	#FF0E8B	Bacteroidales	Bacteroides fragilis str. 3774 T13.	FALSE	None	None	PF09471|PF16217	Bacteroidota	None	426	A0AAN4MN42	Bacteroides fragilis str. 3774 T13	None	Bacteria	1339308	None	TrEMBL
None	None	None	Bacteroidia	Uncharacterized protein	None	Bacteroidaceae	M119_3718	Bacteroides	None	None	None	IPR032625	IPR019026	IPR024079|IPR038171	None	None	NA-Bacteria	A0AAN4N5I6	GI:596269766|GI:695488276|EMBL-CDS:EYB07984.1	1839.91	#FF0E8B	#FF0E8B	Bacteroidales	Bacteroides fragilis str. 3783N1-6.	FALSE	None	None	PF09471|PF16217	Bacteroidota	None	426	A0AAN4N5I6	Bacteroides fragilis str. 3783N1-6	None	Bacteria	1339310	None	TrEMBL
AF-A0A016AKI8-F1	None	None	Bacteroidia	Peptidase M64 N-terminal domain-containing protein	None	Bacteroidaceae	M123_3813	Bacteroides	0008237 metallopeptidase activity	None	None	IPR032625	IPR019026	IPR024079|IPR038171	None	None	NA-Bacteria	A0A016AKI8	GI:547947368|GI:596109505|EMBL-CDS:EXZ71910.1|REFSEQ:WP_022348325.1	1839.65	#FF0E8B	#FF0E8B	Bacteroidales	Bacteroides fragilis str. 3976T8.	FALSE	fig|1339314.3.peg.3966	None	PF09471|PF16217	Bacteroidota	None	426	A0A016AKI8	Bacteroides fragilis str. 3976T8	None	Bacteria	1339314	None	TrEMBL
AF-A0A015VY27-F1	None	None	Bacteroidia	Peptidase M64 N-terminal domain-containing protein	None	Bacteroidaceae	M124_3164	Bacteroides	0008237 metallopeptidase activity	None	None	IPR032625	IPR019026	IPR024079|IPR038171	None	None	NA-Bacteria	A0A015VY27	GI:547947368|GI:595981666|EMBL-CDS:EXY73100.1|REFSEQ:WP_022348325.1	1839.65	#FF0E8B	#FF0E8B	Bacteroidales	Bacteroides fragilis str. 3988T	FALSE	fig|1339315.3.peg.3833	None	PF09471|PF16217	Bacteroidota	None	426	A0A015VY27	Bacteroides fragilis str. 3988T(B)14	None	Bacteria	1339315	None	TrEMBL
AF-A0A015X908-F1	None	None	Bacteroidia	Peptidase M64 N-terminal domain-containing protein	None	Bacteroidaceae	M125_4240	Bacteroides	0008237 metallopeptidase activity	None	None	IPR032625	IPR019026	IPR024079|IPR038171	None	None	NA-Bacteria	A0A015X908	GI:492280598|EMBL-CDS:EXY89115.1|REFSEQ:WP_005797944.1	1839.65	#FF0E8B	#FF0E8B	Bacteroidales	Bacteroides fragilis str. 3998T	FALSE	fig|1339316.3.peg.4022	None	PF09471|PF16217	Bacteroidota	None	426	A0A015X908	Bacteroides fragilis str. 3998T(B)3	None	Bacteria	1339316	None	TrEMBL
AF-A0A015Y5E0-F1	None	None	Bacteroidia	Peptidase M64 N-terminal domain-containing protein	None	Bacteroidaceae	M136_3672	Bacteroides	0008237 metallopeptidase activity	None	None	IPR032625	IPR019026	IPR024079|IPR038171	None	None	NA-Bacteria	A0A015Y5E0	GI:504065338|EMBL-CDS:EXZ27122.1|REFSEQ:WP_014299332.1	1839.65	#FF0E8B	#FF0E8B	Bacteroidales	Bacteroides fragilis str. S36L11.	FALSE	fig|1339327.3.peg.4204	None	PF09471|PF16217	Bacteroidota	None	426	A0A015Y5E0	Bacteroides fragilis str. S36L11	None	Bacteria	1339327	None	TrEMBL
AF-A0A0I9S4S4-F1	None	None	Bacteroidia	Peptidase M64	None	Bacteroidaceae	None	Bacteroides	0008237 metallopeptidase activity	Skin|Gastrointestinal tract	Anaerobe,Obligate anaerobe	IPR032625	IPR019026	IPR024079|IPR038171	None	None	NA-Bacteria	A0A0I9S4S4	GI:763473068|EMBL-CDS:KFX72602.1|EMBL-CDS:QCQ52023.1|REFSEQ:WP_044302050.1	1839.94	#FF0E8B	#FF0E8B	Bacteroidales	Bacteroides fragilis.	FALSE	fig|817.53.peg.4645	None	PF09471|PF16217	Bacteroidota	None	426	A0A0I9S4S4	Bacteroides fragilis	None	Bacteria	817	None	TrEMBL
AF-A0A2M9UX18-F1	None	None	Bacteroidia	Peptidase M64	None	Bacteroidaceae	None	Bacteroides	0008237 metallopeptidase activity	Skin|Gastrointestinal tract	Anaerobe,Obligate anaerobe	IPR032625	IPR019026	IPR024079|IPR038171	None	None	NA-Bacteria	A0A2M9UX18	GI:695495780|EMBL-CDS:KAA4756393.1|EMBL-CDS:OCR28484.1|REFSEQ:WP_032580394.1	1839.65	#FF0E8B	#FF0E8B	Bacteroidales	Bacteroides fragilis.	FALSE	None	None	PF09471|PF16217	Bacteroidota	None	426	A0A2M9UX18	Bacteroides fragilis	None	Bacteria	817	None	TrEMBL
AF-A0A396C4K4-F1	None	None	Bacteroidia	Peptidase M64	None	Bacteroidaceae	DW228_09110	Bacteroides	0008237 metallopeptidase activity	Skin|Gastrointestinal tract	Anaerobe,Obligate anaerobe	IPR032625	IPR019026	IPR024079|IPR038171	None	None	NA-Bacteria	A0A396C4K4	GI:492319897|EMBL-CDS:RHH12237.1|REFSEQ:WP_005808289.1	1840.2	#FF0E8B	#FF0E8B	Bacteroidales	Bacteroides fragilis.	FALSE	None	None	PF09471|PF16217	Bacteroidota	None	426	A0A396C4K4	Bacteroides fragilis	None	Bacteria	817	None	TrEMBL
AF-A0A412YA05-F1	None	None	Bacteroidia	Peptidase M64	None	Bacteroidaceae	DWW08_10045	Bacteroides	0008237 metallopeptidase activity	Skin|Gastrointestinal tract	Anaerobe,Obligate anaerobe	IPR032625	IPR019026	IPR024079|IPR038171	None	None	NA-Bacteria	A0A412YA05	EMBL-CDS:RGV54307.1	1840.21	#FF0E8B	#FF0E8B	Bacteroidales	Bacteroides fragilis.	FALSE	None	None	PF09471|PF16217	Bacteroidota	None	426	A0A412YA05	Bacteroides fragilis	None	Bacteria	817	None	TrEMBL
AF-A0A413JUJ6-F1	None	None	Bacteroidia	Peptidase M64	None	Bacteroidaceae	DXA27_18755	Bacteroides	0008237 metallopeptidase activity	Skin|Gastrointestinal tract	Anaerobe,Obligate anaerobe	IPR032625	IPR019026	IPR024079|IPR038171	None	None	NA-Bacteria	A0A413JUJ6	EMBL-CDS:RGY65831.1	1839.94	#FF0E8B	#FF0E8B	Bacteroidales	Bacteroides fragilis.	FALSE	None	None	PF09471|PF16217	Bacteroidota	None	426	A0A413JUJ6	Bacteroides fragilis	None	Bacteria	817	None	TrEMBL
AF-A0A5C6JNA4-F1	None	None	Bacteroidia	Peptidase M64	None	Bacteroidaceae	None	Bacteroides	0008237 metallopeptidase activity	Skin|Gastrointestinal tract	Anaerobe,Obligate anaerobe	IPR032625	IPR019026	IPR024079|IPR038171	None	None	NA-Bacteria	A0A5C6JNA4	GI:547947368|EMBL-CDS:KAA5000878.1|EMBL-CDS:KAA5178687.1|EMBL-CDS:MCZ2640500.1|EMBL-CDS:TWV42245.1|REFSEQ:WP_022348325.1	1839.65	#FF0E8B	#FF0E8B	Bacteroidales	Bacteroides fragilis.	FALSE	None	None	PF09471|PF16217	Bacteroidota	None	426	A0A5C6JNA4	Bacteroides fragilis	None	Bacteria	817	None	TrEMBL
None	None	None	Bacteroidia	IgA Peptidase M64	None	Bacteroidaceae	O1420_07690	Bacteroides	0008237 metallopeptidase activity	Skin|Gastrointestinal tract	Anaerobe,Obligate anaerobe	IPR032625	IPR019026	IPR024079|IPR038171	None	None	NA-Bacteria	A0A9Q4NVN1	GI:757767016|EMBL-CDS:MCZ2571277.1|REFSEQ:WP_042987368.1	1839.91	#FF0E8B	#FF0E8B	Bacteroidales	Bacteroides fragilis.	FALSE	None	None	PF09471|PF16217	Bacteroidota	None	426	A0A9Q4NVN1	Bacteroides fragilis	None	Bacteria	817	None	TrEMBL
None	None	None	Bacteroidia	IgA Peptidase M64	None	Bacteroidaceae	O1433_12620	Bacteroides	0008237 metallopeptidase activity	Skin|Gastrointestinal tract	Anaerobe,Obligate anaerobe	IPR032625	IPR019026	IPR024079|IPR038171	None	None	NA-Bacteria	A0A9Q4P906	GI:547278064|EMBL-CDS:MCZ2688341.1|REFSEQ:WP_022011683.1	1839.94	#FF0E8B	#FF0E8B	Bacteroidales	Bacteroides fragilis.	FALSE	None	None	PF09471|PF16217	Bacteroidota	None	426	A0A9Q4P906	Bacteroides fragilis	None	Bacteria	817	None	TrEMBL
None	None	None	Bacteroidia	IgA Peptidase M64	None	Bacteroidaceae	NXW39_21845	Bacteroides	0008237 metallopeptidase activity	Skin|Gastrointestinal tract	Anaerobe,Obligate anaerobe	IPR032625	IPR019026	IPR024079|IPR038171	None	None	NA-Bacteria	A0A9X9NFU5	GI:492349459|EMBL-CDS:UVO89943.1|REFSEQ:WP_005817404.1	1840.51	#FF0E8B	#FF0E8B	Bacteroidales	Bacteroides fragilis.	FALSE	None	None	PF09471|PF16217	Bacteroidota	None	426	A0A9X9NFU5	Bacteroides fragilis	None	Bacteria	817	None	TrEMBL
None	None	None	Bacteroidia	Peptidase M64	None	Bacteroidaceae	EC80_022560	Bacteroides	0008237 metallopeptidase activity	Skin|Gastrointestinal tract	Anaerobe,Obligate anaerobe	IPR032625	IPR019026	IPR024079|IPR038171	None	None	NA-Bacteria	A0AAE6EWT0	GI:695339551|EMBL-CDS:QCQ47402.1|REFSEQ:WP_032536832.1	1840.2	#FF0E8B	#FF0E8B	Bacteroidales	Bacteroides fragilis.	FALSE	None	None	PF09471|PF16217	Bacteroidota	None	426	A0AAE6EWT0	Bacteroides fragilis	None	Bacteria	817	None	TrEMBL
None	None	None	Bacteroidia	Peptidase M64	None	Bacteroidaceae	F9003_12045	Bacteroides	None	Skin|Gastrointestinal tract	Anaerobe,Obligate anaerobe	IPR032625	IPR019026	IPR024079|IPR038171	None	None	NA-Bacteria	A0AAN5XYI1	GI:504065338|GI:1042802060|GI:922663315|EMBL-CDS:KAB5477483.1	1839.65	#FF0E8B	#FF0E8B	Bacteroidales	Bacteroides fragilis.	FALSE	None	None	PF09471|PF16217	Bacteroidota	None	426	A0AAN5XYI1	Bacteroides fragilis	None	Bacteria	817	None	TrEMBL
None	None	None	Bacteroidia	Peptidase M64	None	Bacteroidaceae	IA74_023045	Bacteroides	None	Skin|Gastrointestinal tract	Anaerobe,Obligate anaerobe	IPR032625	IPR019026	IPR024079|IPR038171	None	None	NA-Bacteria	A0AAP9D1G0	GI:695334236|EMBL-CDS:QCQ38743.1	1840.45	#FF0E8B	#FF0E8B	Bacteroidales	Bacteroides fragilis.	FALSE	None	None	PF09471|PF16217	Bacteroidota	None	426	A0AAP9D1G0	Bacteroides fragilis	None	Bacteria	817	None	TrEMBL
None	None	None	Bacteroidia	Uncharacterized protein	None	Bacteroidaceae	FOC69_14430	Bacteroides	None	Skin|Gastrointestinal tract	Anaerobe,Obligate anaerobe	IPR024361	IPR019026	IPR013783|IPR024079	None	None	NA-Bacteria	A0AAP9SWG6	GI:695344835|EMBL-CDS:QKH85501.1	129.44	#435A57	#435A57	Bacteroidales	Bacteroides fragilis.	FALSE	None	None	PF09471|PF13004	Bacteroidota	None	624	A0AAP9SWG6	Bacteroides fragilis	None	Bacteria	817	None	TrEMBL
None	None	None	Bacteroidia	IgA Peptidase M64	None	Bacteroidaceae	FOC69_20165	Bacteroides	None	Skin|Gastrointestinal tract	Anaerobe,Obligate anaerobe	IPR032625	IPR019026	IPR024079|IPR038171	None	None	NA-Bacteria	A0AAP9SY57	GI:1318674834|GI:492225429|EMBL-CDS:QKH86534.1	1840.25	#FF0E8B	#FF0E8B	Bacteroidales	Bacteroides fragilis.	FALSE	None	None	PF09471|PF16217	Bacteroidota	None	426	A0AAP9SY57	Bacteroides fragilis	None	Bacteria	817	None	TrEMBL
None	None	None	Bacteroidia	IgA Peptidase M64	None	Bacteroidaceae	NXW69_20600	Bacteroides	None	Skin|Gastrointestinal tract	Anaerobe,Obligate anaerobe	IPR032625	IPR019026	IPR024079|IPR038171	None	None	NA-Bacteria	A0AAQ2N7D7	GI:794207194|GI:695450359|EMBL-CDS:UVP68573.1	1840.03	#FF0E8B	#FF0E8B	Bacteroidales	Bacteroides fragilis.	FALSE	None	None	PF09471|PF16217	Bacteroidota	None	426	A0AAQ2N7D7	Bacteroides fragilis	None	Bacteria	817	None	TrEMBL
None	None	None	Bacteroidia	IgA Peptidase M64	None	Bacteroidaceae	NXX45_22335	Bacteroides	None	Skin|Gastrointestinal tract	Anaerobe,Obligate anaerobe	IPR032625	IPR019026	IPR024079|IPR038171	None	None	NA-Bacteria	A0AAQ2NCY3	GI:495932895|EMBL-CDS:UVR56411.1	1839.91	#FF0E8B	#FF0E8B	Bacteroidales	Bacteroides fragilis.	FALSE	None	None	PF09471|PF16217	Bacteroidota	None	426	A0AAQ2NCY3	Bacteroides fragilis	None	Bacteria	817	None	TrEMBL
AF-D1JUP7-F1	None	None	Bacteroidia	Peptidase M64	None	Bacteroidaceae	None	Bacteroides	0008237 metallopeptidase activity	Skin|Gastrointestinal tract	Anaerobe,Obligate anaerobe	IPR032625	IPR019026	IPR024079|IPR038171	None	None	NA-Bacteria	D1JUP7	GI:263253246|GI:492280598|EMBL-CDS:KAA5209271.1|EMBL-CDS:MCZ2585492.1|EMBL-CDS:PJY74347.1|EMBL-CDS:TWV76271.1|REFSEQ:WP_005797944.1	1839.65	#FF0E8B	#FF0E8B	Bacteroidales	Bacteroides fragilis.	FALSE	None	None	PF09471|PF16217	Bacteroidota	None	426	D1JUP7	Bacteroides fragilis	None	Bacteria	817	None	TrEMBL
AF-F7LSP7-F1	None	None	Bacteroidia	Peptidase M64 N-terminal domain-containing protein	None	Bacteroidaceae	HMPREF1018_03142	Bacteroides	0008237 metallopeptidase activity	Skin|Gastrointestinal tract	Anaerobe,Obligate anaerobe	IPR032625	IPR019026	IPR024079|IPR038171	None	None	NA-Bacteria	F7LSP7	GI:496603460|GI:335944224|EMBL-CDS:EGN06048.1|REFSEQ:WP_009292627.1	1839.65	#FF0E8B	#FF0E8B	Bacteroidales	Bacteroides fragilis.	FALSE	fig|665938.3.peg.3291	None	PF09471|PF16217	Bacteroidota	None	426	F7LSP7	Bacteroides fragilis	None	Bacteria	817	None	TrEMBL
AF-A0A069DCP2-F1	None	None	Bacteroidia	Peptidase M64	None	Bacteroidaceae	JCM15093_3380	Bacteroides	0008237 metallopeptidase activity	None	None	IPR032625	IPR019026	IPR024079|IPR038171	None	None	NA-Bacteria	A0A069DCP2	GI:640566581|EMBL-CDS:GAK38084.1|REFSEQ:WP_024997614.1	1841.2	#FF0E8B	#FF0E8B	Bacteroidales	Bacteroides graminisolvens DSM 19988 = JCM 15093.	FALSE	None	None	PF09471|PF16217	Bacteroidota	None	425	A0A069DCP2	Bacteroides graminisolvens DSM 19988 = JCM 15093	1121097.GCA_000428125_01816	Bacteria	1121097	None	TrEMBL
AF-E6ST19-F1	None	None	Bacteroidia	IgA peptidase	None	Bacteroidaceae	Bache_3300	Bacteroides	0008237 metallopeptidase activity	None	None	IPR032625	IPR019026	IPR024079|IPR038171	None	bhl:Bache_3300	NA-Bacteria	E6ST19	GI:503314149|GI:319418112|EMBL-CDS:ADV45223.1|REFSEQ:WP_013548810.1	1842	#FF0E8B	#FF0E8B	Bacteroidales	Bacteroides helcogenes (strain ATCC 35417 / DSM 20613 / JCM 6297 / CCUG15421 / P 36-108)	FALSE	fig|693979.3.peg.3464	None	PF09471|PF16217	Bacteroidota	None	425	E6ST19	Bacteroides helcogenes P 36-108	693979.Bache_3300	Bacteria	693979	None	TrEMBL
AF-A0A3P1ZY26-F1	None	None	Bacteroidia	Peptidase M64	None	Bacteroidaceae	EII33_13145	Bacteroides	0008237 metallopeptidase activity	None	None	IPR032625	IPR019026	IPR024079|IPR038171	None	None	NA-Bacteria	A0A3P1ZY26	EMBL-CDS:RRD87466.1	1841.99	#FF0E8B	#FF0E8B	Bacteroidales	Bacteroides heparinolyticus.	FALSE	None	None	PF09471|PF16217	Bacteroidota	None	425	A0A3P1ZY26	Bacteroides heparinolyticus	None	Bacteria	28113	None	TrEMBL
AF-A0A449I3Q1-F1	None	None	Bacteroidia	IgA peptidase	None	Bacteroidaceae	NCTC7812_01626	Bacteroides	0008237 metallopeptidase activity	None	None	IPR032625	IPR019026	IPR024079|IPR038171	None	None	NA-Bacteria	A0A449I3Q1	EMBL-CDS:VFB14085.1	1842.2	#FF0E8B	#FF0E8B	Bacteroidales	Bacteroides heparinolyticus.	FALSE	None	None	PF09471|PF16217	Bacteroidota	None	409	A0A449I3Q1	Bacteroides heparinolyticus	None	Bacteria	28113	None	TrEMBL
AF-A0A4R2LW59-F1	None	None	Bacteroidia	Peptidase M64-like protein	None	Bacteroidaceae	EV202_103106	Bacteroides	0008237 metallopeptidase activity	None	None	IPR032625	IPR019026	IPR024079|IPR038171	None	None	NA-Bacteria	A0A4R2LW59	EMBL-CDS:TCO95230.1	1842.16	#FF0E8B	#FF0E8B	Bacteroidales	Bacteroides heparinolyticus.	FALSE	None	None	PF09471|PF16217	Bacteroidota	None	409	A0A4R2LW59	Bacteroides heparinolyticus	None	Bacteria	28113	None	TrEMBL
AF-B3CJ31-F1	None	None	Bacteroidia	IgA Peptidase M64	None	Bacteroidaceae	BACINT_04983	Bacteroides	0008237 metallopeptidase activity	Gastrointestinal tract	Anaerobe	IPR032625	IPR019026	IPR024079|IPR038171	None	None	NA-Bacteria	B3CJ31	GI:494941907|GI:189436844|EMBL-CDS:EDV05829.1|REFSEQ:WP_007667935.1	1841.39	#FF0E8B	#FF0E8B	Bacteroidales	Bacteroides intestinalis DSM 17393.	FALSE	None	None	PF09471|PF16217	Bacteroidota	None	425	B3CJ31	Bacteroides intestinalis DSM 17393	471870.BACINT_04983	Bacteria	471870	None	TrEMBL
AF-A0A139KNY2-F1	None	None	Bacteroidia	IgA Peptidase M64	None	Bacteroidaceae	HMPREF2531_05193	Bacteroides	0008237 metallopeptidase activity	None	None	IPR032625	IPR019026	IPR024079|IPR038171	None	None	NA-Bacteria	A0A139KNY2	GI:1002416405|GI:1002993771|EMBL-CDS:KXT40893.1|REFSEQ:WP_061438257.1	1841.37	#FF0E8B	#FF0E8B	Bacteroidales	Bacteroides intestinalis.	FALSE	fig|329854.7.peg.5263	None	PF09471|PF16217	Bacteroidota	None	425	A0A139KNY2	Bacteroides intestinalis	None	Bacteria	329854	None	TrEMBL
AF-A0A3E4KPW2-F1	None	None	Bacteroidia	Peptidase M64	None	Bacteroidaceae	DXD27_19685	Bacteroides	0008237 metallopeptidase activity	None	None	IPR032625	IPR019026	IPR024079|IPR038171	None	None	NA-Bacteria	A0A3E4KPW2	EMBL-CDS:RGK21140.1	1841.5	#FF0E8B	#FF0E8B	Bacteroidales	Bacteroides intestinalis.	FALSE	None	None	PF09471|PF16217	Bacteroidota	None	425	A0A3E4KPW2	Bacteroides intestinalis	None	Bacteria	329854	None	TrEMBL
AF-A0A412NWL9-F1	None	None	Bacteroidia	Peptidase M64	None	Bacteroidaceae	None	Bacteroides	0008237 metallopeptidase activity	None	None	IPR032625	IPR019026	IPR024079|IPR038171	None	None	NA-Bacteria	A0A412NWL9	EMBL-CDS:RGT45840.1|EMBL-CDS:RHL91726.1	1841.5	#FF0E8B	#FF0E8B	Bacteroidales	Bacteroides intestinalis.	FALSE	None	None	PF09471|PF16217	Bacteroidota	None	425	A0A412NWL9	Bacteroides intestinalis	None	Bacteria	329854	None	TrEMBL
AF-A0A412YD02-F1	None	None	Bacteroidia	Peptidase M64	None	Bacteroidaceae	DWW10_07485	Bacteroides	0008237 metallopeptidase activity	None	None	IPR032625	IPR019026	IPR024079|IPR038171	None	None	NA-Bacteria	A0A412YD02	EMBL-CDS:RGV55379.1	1842.54	#FF0E8B	#FF0E8B	Bacteroidales	Bacteroides intestinalis.	FALSE	None	None	PF09471|PF16217	Bacteroidota	None	425	A0A412YD02	Bacteroides intestinalis	None	Bacteria	329854	None	TrEMBL
AF-A0A414KXR8-F1	None	None	Bacteroidia	IgA Peptidase M64	None	Bacteroidaceae	DW712_23705	Bacteroides	0008237 metallopeptidase activity	None	None	None	IPR019026	IPR024079	None	None	NA-Bacteria	A0A414KXR8	EMBL-CDS:RHE86980.1	81.33	#314B60	#314B60	Bacteroidales	Bacteroides intestinalis.	FALSE	None	None	PF09471	Bacteroidota	None	741	A0A414KXR8	Bacteroides intestinalis	None	Bacteria	329854	None	TrEMBL
AF-A0A414LGD0-F1	None	None	Bacteroidia	Peptidase M64	None	Bacteroidaceae	DW712_06365	Bacteroides	0008237 metallopeptidase activity	None	None	IPR032625	IPR019026	IPR024079|IPR038171	None	None	NA-Bacteria	A0A414LGD0	EMBL-CDS:RHE93685.1	1841.9	#FF0E8B	#FF0E8B	Bacteroidales	Bacteroides intestinalis.	FALSE	None	None	PF09471|PF16217	Bacteroidota	None	425	A0A414LGD0	Bacteroides intestinalis	None	Bacteria	329854	None	TrEMBL
AF-A0A415AC74-F1	None	None	Bacteroidia	Peptidase M64	None	Bacteroidaceae	EAJ06_13830	Bacteroides	0008237 metallopeptidase activity	None	None	IPR032625	IPR019026	IPR024079|IPR038171	None	None	NA-Bacteria	A0A415AC74	GI:494941907|EMBL-CDS:RYT79398.1|REFSEQ:WP_007667935.1	1841.39	#FF0E8B	#FF0E8B	Bacteroidales	Bacteroides intestinalis.	FALSE	None	None	PF09471|PF16217	Bacteroidota	None	425	A0A415AC74	Bacteroides intestinalis	None	Bacteria	329854	None	TrEMBL
AF-A0A6N2R914-F1	None	None	Bacteroidia	IgA Peptidase M64	None	Bacteroidaceae	BILFYP9_00497	Bacteroides	0008237 metallopeptidase activity	None	None	IPR032625	IPR019026	IPR024079|IPR038171	None	None	NA-Bacteria	A0A6N2R914	EMBL-CDS:VYS76591.1	1842.04	#FF0E8B	#FF0E8B	Bacteroidales	Bacteroides intestinalis.	FALSE	None	None	PF09471|PF16217	Bacteroidota	None	425	A0A6N2R914	Bacteroides intestinalis	None	Bacteria	329854	None	TrEMBL
AF-A0A6N2W6N4-F1	None	None	Bacteroidia	IgA Peptidase M64	None	Bacteroidaceae	BILFYP9_03132	Bacteroides	0008237 metallopeptidase activity	None	None	IPR024361	IPR019026	IPR013783|IPR024079	None	None	NA-Bacteria	A0A6N2W6N4	EMBL-CDS:VYT37457.1	120.84	#405859	#405859	Bacteroidales	Bacteroides intestinalis.	FALSE	None	None	PF09471	Bacteroidota	None	539	A0A6N2W6N4	Bacteroides intestinalis	None	Bacteria	329854	None	TrEMBL
AF-A0A8B2Y9H3-F1	None	None	Bacteroidia	Peptidase M64	None	Bacteroidaceae	DXD57_09625	Bacteroides	0008237 metallopeptidase activity	None	None	IPR032625	IPR019026	IPR024079|IPR038171	None	None	NA-Bacteria	A0A8B2Y9H3	EMBL-CDS:RGJ56002.1	1841.5	#FF0E8B	#FF0E8B	Bacteroidales	Bacteroides intestinalis.	FALSE	None	None	PF09471|PF16217	Bacteroidota	None	425	A0A8B2Y9H3	Bacteroides intestinalis	None	Bacteria	329854	None	TrEMBL
None	None	None	Bacteroidia	Uncharacterized protein	None	Bacteroidaceae	DWX27_11310	Bacteroides	None	None	None	IPR024361	IPR019026	IPR013783|IPR024079	None	None	NA-Bacteria	A0AAQ0LSH2	EMBL-CDS:RGT51805.1	143.61	#485F55	#485F55	Bacteroidales	Bacteroides intestinalis.	FALSE	None	None	PF09471|PF19190	Bacteroidota	None	574	A0AAQ0LSH2	Bacteroides intestinalis	None	Bacteria	329854	None	TrEMBL
AF-A0A1M5C2B1-F1	None	None	Bacteroidia	IgA peptidase. Metallo peptidase. MEROPS family M64	None	Bacteroidaceae	SAMN05444405_10975	Bacteroides	0008237 metallopeptidase activity	None	None	IPR032625	IPR019026	IPR024079|IPR038171	None	None	NA-Bacteria	A0A1M5C2B1	EMBL-CDS:SHF48757.1	1844.89	#FF0D8C	#FF0D8C	Bacteroidales	Bacteroides luti.	FALSE	None	None	PF09471|PF16217	Bacteroidota	None	401	A0A1M5C2B1	Bacteroides luti	1297750.SAMN05444405_10975	Bacteria	1297750	None	TrEMBL
AF-A0A4S2AZC7-F1	None	None	Bacteroidia	Peptidase M64	None	Bacteroidaceae	E5355_07345	Bacteroides	0008237 metallopeptidase activity	None	None	IPR032625	IPR019026	IPR024079|IPR038171	None	None	NA-Bacteria	A0A4S2AZC7	EMBL-CDS:TGY06977.1	1842.19	#FF0E8B	#FF0E8B	Bacteroidales	Bacteroides muris	FALSE	None	None	PF09471|PF16217	Bacteroidota	None	425	A0A4S2AZC7	Bacteroides muris (ex Afrizal et al. 2022)	None	Bacteria	2516960	None	TrEMBL
AF-A0A4S2B225-F1	None	None	Bacteroidia	BACON domain-containing protein	None	Bacteroidaceae	E5355_05575	Bacteroides	0008237 metallopeptidase activity	None	None	IPR024361	IPR019026	IPR013783|IPR024079	None	None	NA-Bacteria	A0A4S2B225	EMBL-CDS:TGY07743.1	144.11	#485F55	#485F55	Bacteroidales	Bacteroides muris	FALSE	None	None	PF09471|PF13004	Bacteroidota	None	570	A0A4S2B225	Bacteroides muris (ex Afrizal et al. 2022)	None	Bacteria	2516960	None	TrEMBL
None	None	None	Bacteroidia	IgA Peptidase M64	None	Bacteroidaceae	None	Bacteroides	0008237 metallopeptidase activity	None	None	IPR032625	IPR019026	IPR024079|IPR038171	None	None	NA-Bacteria	A0A9X2NXX4	EMBL-CDS:MCR6505838.1|EMBL-CDS:MCR6507655.1	1841.18	#FF0E8B	#FF0E8B	Bacteroidales	Bacteroides muris	FALSE	None	None	PF09471|PF16217	Bacteroidota	None	425	A0A9X2NXX4	Bacteroides muris (ex Fokt et al. 2023)	None	Bacteria	2937417	None	TrEMBL
None	None	None	Bacteroidia	M64 family metallo-endopeptidase	None	Bacteroidaceae	M1B78_17845	Bacteroides	0008237 metallopeptidase activity	None	None	IPR024361	IPR019026	IPR013783|IPR024079	None	None	NA-Bacteria	A0A9X2P0W6	EMBL-CDS:MCR6509961.1	144.11	#485F55	#485F55	Bacteroidales	Bacteroides muris	FALSE	None	None	PF09471|PF13004	Bacteroidota	None	570	A0A9X2P0W6	Bacteroides muris (ex Fokt et al. 2023)	None	Bacteria	2937417	None	TrEMBL
AF-I8XNU0-F1	None	None	Bacteroidia	Peptidase M64 N-terminal domain-containing protein	None	Bacteroidaceae	HMPREF1068_01284	Bacteroides	0008237 metallopeptidase activity	Not Specified	Not Specified	IPR032625	IPR019026	IPR024079|IPR038171	None	None	NA-Bacteria	I8XNU0	GI:494748854|GI:392658107|EMBL-CDS:EIY51737.1|REFSEQ:WP_007484262.1	1841.64	#FF0E8B	#FF0E8B	Bacteroidales	Bacteroides nordii CL02T12C05.	FALSE	fig|997884.3.peg.1307	None	PF09471|PF16217	Bacteroidota	None	438	I8XNU0	Bacteroides nordii CL02T12C05	997884.HMPREF1068_01284	Bacteria	997884	None	TrEMBL
AF-A0A413VW16-F1	None	None	Bacteroidia	Peptidase M64	None	Bacteroidaceae	DW888_04035	Bacteroides	0008237 metallopeptidase activity	None	None	IPR032625	IPR019026	IPR024079|IPR038171	None	None	NA-Bacteria	A0A413VW16	EMBL-CDS:RHB37743.1	1841.12	#FF0E8B	#FF0E8B	Bacteroidales	Bacteroides nordii.	FALSE	None	None	PF09471|PF16217	Bacteroidota	None	427	A0A413VW16	Bacteroides nordii	None	Bacteria	291645	None	TrEMBL
AF-K9DXK5-F1	None	None	Bacteroidia	Peptidase M64 N-terminal domain-containing protein	None	Bacteroidaceae	HMPREF9447_03192	Bacteroides	0008237 metallopeptidase activity	Gastrointestinal tract	Obligate anaerobe	IPR032625	IPR019026	IPR024079|IPR038171	None	None	NA-Bacteria	K9DXK5	GI:425726891|GI:496421879|EMBL-CDS:EKU89754.1|REFSEQ:WP_009130726.1	1841.34	#FF0E8B	#FF0E8B	Bacteroidales	Bacteroides oleiciplenus YIT 12058.	FALSE	fig|742727.4.peg.3262	None	PF09471|PF16217	Bacteroidota	None	425	K9DXK5	Bacteroides oleiciplenus YIT 12058	742727.HMPREF9447_03192	Bacteria	742727	None	TrEMBL
AF-A0A3E5BSD0-F1	None	None	Bacteroidia	Peptidase M64	None	Bacteroidaceae	DXB65_01475	Bacteroides	0008237 metallopeptidase activity	None	None	IPR032625	IPR019026	IPR024079|IPR038171	None	None	NA-Bacteria	A0A3E5BSD0	EMBL-CDS:RGN40517.1	1841.49	#FF0E8B	#FF0E8B	Bacteroidales	Bacteroides oleiciplenus.	FALSE	None	None	PF09471|PF16217	Bacteroidota	None	425	A0A3E5BSD0	Bacteroides oleiciplenus	None	Bacteria	626931	None	TrEMBL
None	None	None	Bacteroidia	IgA Peptidase M64	None	Bacteroidaceae	BACOVA_05446	Bacteroides	None	Gastrointestinal tract	Anaerobe	IPR024361	IPR019026	IPR013783|IPR024079	None	None	NA-Bacteria	A0AAN3A440	GI:156107838|GI:490430021|EMBL-CDS:EDO09583.1	136.34	#455D56	#455D56	Bacteroidales	Bacteroides ovatus (strain ATCC 8483 / DSM 1896 / JCM 5824 / BCRC 10623 /CCUG 4943 / NCTC 11153)	TRUE	None	None	PF09471|PF13004	Bacteroidota	None	548	A0AAN3A440	Bacteroides ovatus ATCC 8483	None	Bacteria	411476	None	TrEMBL
None	None	None	Bacteroidia	IgA Peptidase M64	None	Bacteroidaceae	BACOVA_00663	Bacteroides	None	Gastrointestinal tract	Anaerobe	IPR032625	IPR019026	IPR024079|IPR038171	None	None	NA-Bacteria	A0AAN3ADN4	GI:156111875|GI:490425780|EMBL-CDS:EDO13620.1	1839.84	#FF0E8B	#FF0E8B	Bacteroidales	Bacteroides ovatus (strain ATCC 8483 / DSM 1896 / JCM 5824 / BCRC 10623 /CCUG 4943 / NCTC 11153)	TRUE	None	None	PF09471|PF16217	Bacteroidota	None	425	A0AAN3ADN4	Bacteroides ovatus ATCC 8483	None	Bacteria	411476	None	TrEMBL
AF-A0A828VV03-F1	None	None	Bacteroidia	BACON domain-containing protein	None	Bacteroidaceae	HMPREF1070_02258	Bacteroides	0008237 metallopeptidase activity	Not Specified	Not Specified	IPR024361	IPR019026	IPR013783|IPR024079	None	None	NA-Bacteria	A0A828VV03	GI:392672390|EMBL-CDS:EIY65858.1	136.34	#455D56	#455D56	Bacteroidales	Bacteroides ovatus CL03T12C18.	FALSE	None	None	PF09471|PF13004	Bacteroidota	None	546	A0A828VV03	Bacteroides ovatus CL03T12C18	None	Bacteria	997886	None	TrEMBL
AF-A0A828VWC3-F1	None	None	Bacteroidia	Peptidase M64 N-terminal domain-containing protein	None	Bacteroidaceae	HMPREF1070_03539	Bacteroides	0008237 metallopeptidase activity	Not Specified	Not Specified	IPR032625	IPR019026	IPR024079|IPR038171	None	None	NA-Bacteria	A0A828VWC3	GI:392669181|GI:490455272|EMBL-CDS:EIY62672.1|REFSEQ:WP_004326078.1	1839.64	#FF0E8B	#FF0E8B	Bacteroidales	Bacteroides ovatus CL03T12C18.	FALSE	None	None	PF09471|PF16217	Bacteroidota	None	425	A0A828VWC3	Bacteroides ovatus CL03T12C18	None	Bacteria	997886	None	TrEMBL
AF-A0A139LGV6-F1	None	None	Bacteroidia	IgA Peptidase M64	None	Bacteroidaceae	None	Bacteroides	0008237 metallopeptidase activity	None	None	IPR024361	IPR019026	IPR013783|IPR024079	None	None	NA-Bacteria	A0A139LGV6	GI:1003707441|EMBL-CDS:KAA4663001.1|EMBL-CDS:KXT50681.1|REFSEQ:WP_061447627.1	136.34	#455D56	#455D56	Bacteroidales	Bacteroides ovatus.	FALSE	None	None	PF09471|PF13004	Bacteroidota	None	548	A0A139LGV6	Bacteroides ovatus	28116.Bovatus_04839	Bacteria	28116	None	TrEMBL
AF-A0A1G6G390-F1	None	None	Bacteroidia	Putative binding domain-containing protein| N-terminal	None	Bacteroidaceae	SAMN05192581_1007119	Bacteroides	0008237 metallopeptidase activity	None	None	IPR024361	IPR019026	IPR013783|IPR024079	None	None	NA-Bacteria	A0A1G6G390	EMBL-CDS:SDB76295.1	136.44	#455D56	#455D56	Bacteroidales	Bacteroides ovatus.	FALSE	None	None	PF09471|PF13004	Bacteroidota	None	546	A0A1G6G390	Bacteroides ovatus	None	Bacteria	28116	None	TrEMBL
AF-A0A1G8A5N1-F1	None	None	Bacteroidia	Putative binding domain-containing protein| N-terminal	None	Bacteroidaceae	SAMN05192582_100254	Bacteroides	0008237 metallopeptidase activity	None	None	IPR024361	IPR019026	IPR013783|IPR024079	None	None	NA-Bacteria	A0A1G8A5N1	EMBL-CDS:SDH16181.1	136.34	#455D56	#455D56	Bacteroidales	Bacteroides ovatus.	FALSE	None	None	PF09471|PF13004	Bacteroidota	None	546	A0A1G8A5N1	Bacteroides ovatus	None	Bacteria	28116	None	TrEMBL
AF-A0A1G8K2P8-F1	None	None	Bacteroidia	Peptidase M64 N-terminus	None	Bacteroidaceae	None	Bacteroides	0008237 metallopeptidase activity	None	None	IPR032625	IPR019026	IPR024079|IPR038171	None	None	NA-Bacteria	A0A1G8K2P8	GI:1124259206|EMBL-CDS:SDB76766.1|EMBL-CDS:SDI37715.1|REFSEQ:WP_074557663.1	1839.91	#FF0E8B	#FF0E8B	Bacteroidales	Bacteroides ovatus.	FALSE	None	None	PF09471|PF16217	Bacteroidota	None	425	A0A1G8K2P8	Bacteroides ovatus	None	Bacteria	28116	None	TrEMBL
AF-A0A395VSQ7-F1	None	None	Bacteroidia	M64 family metallo-endopeptidase	None	Bacteroidaceae	None	Bacteroides	0008237 metallopeptidase activity	None	None	IPR024361	IPR019026	IPR013783|IPR024079	None	None	NA-Bacteria	A0A395VSQ7	GI:490430021|EMBL-CDS:KAA3802980.1|EMBL-CDS:MDC2408969.1|EMBL-CDS:RGS81437.1|REFSEQ:WP_004302155.1	136.34	#455D56	#455D56	Bacteroidales	Bacteroides ovatus.	FALSE	None	None	PF09471|PF13004	Bacteroidota	None	548	A0A395VSQ7	Bacteroides ovatus	None	Bacteria	28116	None	TrEMBL
AF-A0A395W3V9-F1	None	None	Bacteroidia	Peptidase M64	None	Bacteroidaceae	None	Bacteroides	0008237 metallopeptidase activity	None	None	IPR032625	IPR019026	IPR024079|IPR038171	None	boa:Bovatus_02079	NA-Bacteria	A0A395W3V9	GI:490425780|GI:938482483|EMBL-CDS:KAA3807004.1|EMBL-CDS:MDC2408252.1|EMBL-CDS:RGS86448.1|REFSEQ:WP_004297951.1	1839.84	#FF0E8B	#FF0E8B	Bacteroidales	Bacteroides ovatus.	FALSE	None	None	PF09471|PF16217	Bacteroidota	None	425	A0A395W3V9	Bacteroides ovatus	None	Bacteria	28116	None	TrEMBL
AF-A0A3D2LTS7-F1	None	None	Bacteroidia	Peptidase M64	None	Bacteroidaceae	None	Bacteroides	0008237 metallopeptidase activity	None	None	IPR032625	IPR019026	IPR024079|IPR038171	None	None	NA-Bacteria	A0A3D2LTS7	GI:490440699|EMBL-CDS:HCJ24697.1|EMBL-CDS:KAA3927196.1|EMBL-CDS:KAA3948297.1|EMBL-CDS:KAA4664812.1|EMBL-CDS:MDV7051700.1|EMBL-CDS:QDM09435.1|EMBL-CDS:RGX10093.1|EMBL-CDS:RHH43271.1|REFSEQ:WP_004311693.1	1839.64	#FF0E8B	#FF0E8B	Bacteroidales	Bacteroides ovatus.	FALSE	None	None	PF09471|PF16217	Bacteroidota	None	425	A0A3D2LTS7	Bacteroides ovatus	None	Bacteria	28116	None	TrEMBL
AF-A0A413EM79-F1	None	None	Bacteroidia	BACON domain-containing protein	None	Bacteroidaceae	None	Bacteroides	0008237 metallopeptidase activity	None	None	IPR024361	IPR019026	IPR013783|IPR024079	None	None	NA-Bacteria	A0A413EM79	EMBL-CDS:KAA4095262.1|EMBL-CDS:KAA4624236.1|EMBL-CDS:RGX08241.1	136.34	#455D56	#455D56	Bacteroidales	Bacteroides ovatus.	FALSE	None	None	PF09471|PF13004	Bacteroidota	None	548	A0A413EM79	Bacteroides ovatus	None	Bacteria	28116	None	TrEMBL
AF-A0A413UVD1-F1	None	None	Bacteroidia	Peptidase M64	None	Bacteroidaceae	None	Bacteroides	0008237 metallopeptidase activity	None	None	IPR032625	IPR019026	IPR024079|IPR038171	None	None	NA-Bacteria	A0A413UVD1	GI:490455272|EMBL-CDS:KAA3952095.1|EMBL-CDS:NUO27037.1|EMBL-CDS:RGR77589.1|REFSEQ:WP_004326078.1	1839.64	#FF0E8B	#FF0E8B	Bacteroidales	Bacteroides ovatus.	FALSE	None	None	PF09471|PF16217	Bacteroidota	None	425	A0A413UVD1	Bacteroides ovatus	None	Bacteria	28116	None	TrEMBL
AF-A0A413V015-F1	None	None	Bacteroidia	M64 family metallopeptidase	None	Bacteroidaceae	None	Bacteroides	0008237 metallopeptidase activity	None	None	IPR024361	IPR019026	IPR013783|IPR024079	None	None	NA-Bacteria	A0A413V015	GI:696272141|EMBL-CDS:KAA3960642.1|EMBL-CDS:MDV7054734.1|EMBL-CDS:NUO25685.1|EMBL-CDS:RGR79674.1|REFSEQ:WP_032848547.1	136.34	#455D56	#455D56	Bacteroidales	Bacteroides ovatus.	FALSE	None	None	PF09471|PF13004	Bacteroidota	None	548	A0A413V015	Bacteroides ovatus	None	Bacteria	28116	None	TrEMBL
AF-A0A414WZA6-F1	None	None	Bacteroidia	BACON domain-containing protein	None	Bacteroidaceae	DW206_14695	Bacteroides	0008237 metallopeptidase activity	None	None	IPR024361	IPR019026	IPR013783|IPR024079	None	None	NA-Bacteria	A0A414WZA6	EMBL-CDS:RHH44696.1	136.34	#455D56	#455D56	Bacteroidales	Bacteroides ovatus.	FALSE	None	None	PF09471|PF13004	Bacteroidota	None	548	A0A414WZA6	Bacteroides ovatus	None	Bacteria	28116	None	TrEMBL
AF-A0A5M5BPL7-F1	None	None	Bacteroidia	BACON domain-containing protein	None	Bacteroidaceae	None	Bacteroides	0008237 metallopeptidase activity	None	None	IPR024361	IPR019026	IPR013783|IPR024079	None	None	NA-Bacteria	A0A5M5BPL7	GI:496050594|EMBL-CDS:KAA3929392.1|EMBL-CDS:KAA3939793.1|EMBL-CDS:KAB1325968.1|REFSEQ:WP_008775101.1	136.34	#455D56	#455D56	Bacteroidales	Bacteroides ovatus.	FALSE	None	None	PF09471|PF13004	Bacteroidota	None	548	A0A5M5BPL7	Bacteroides ovatus	None	Bacteria	28116	None	TrEMBL
AF-A0A5M5D935-F1	None	None	Bacteroidia	Peptidase M64	None	Bacteroidaceae	F3D66_08470	Bacteroides	0008237 metallopeptidase activity	None	None	IPR032625	IPR019026	IPR024079|IPR038171	None	None	NA-Bacteria	A0A5M5D935	EMBL-CDS:KAA4100268.1	1839.64	#FF0E8B	#FF0E8B	Bacteroidales	Bacteroides ovatus.	FALSE	None	None	PF09471|PF16217	Bacteroidota	None	425	A0A5M5D935	Bacteroides ovatus	None	Bacteria	28116	None	TrEMBL
AF-A0A5M5M427-F1	None	None	Bacteroidia	Peptidase M64	None	Bacteroidaceae	None	Bacteroides	0008237 metallopeptidase activity	None	None	IPR032625	IPR019026	IPR024079|IPR038171	None	None	NA-Bacteria	A0A5M5M427	GI:490435752|EMBL-CDS:KAA4536458.1|EMBL-CDS:KAA4626026.1|REFSEQ:WP_004306804.1	1840.44	#FF0E8B	#FF0E8B	Bacteroidales	Bacteroides ovatus.	FALSE	None	None	PF09471|PF16217	Bacteroidota	None	425	A0A5M5M427	Bacteroides ovatus	None	Bacteria	28116	None	TrEMBL
AF-A0A6A1XTZ4-F1	None	None	Bacteroidia	Peptidase M64	None	Bacteroidaceae	F3B53_01040	Bacteroides	0008237 metallopeptidase activity	None	None	IPR032625	IPR019026	IPR024079|IPR038171	None	None	NA-Bacteria	A0A6A1XTZ4	EMBL-CDS:KAB1331378.1	1839.64	#FF0E8B	#FF0E8B	Bacteroidales	Bacteroides ovatus.	FALSE	None	None	PF09471|PF16217	Bacteroidota	None	425	A0A6A1XTZ4	Bacteroides ovatus	None	Bacteria	28116	None	TrEMBL
AF-A0A6N2VNM6-F1	None	None	Bacteroidia	IgA Peptidase M64	None	Bacteroidaceae	BOLFYP28_02421	Bacteroides	0008237 metallopeptidase activity	None	None	IPR024361	IPR019026	IPR013783|IPR024079	None	None	NA-Bacteria	A0A6N2VNM6	EMBL-CDS:VYT31263.1	136.34	#455D56	#455D56	Bacteroidales	Bacteroides ovatus.	FALSE	None	None	PF09471|PF13004	Bacteroidota	None	546	A0A6N2VNM6	Bacteroides ovatus	None	Bacteria	28116	None	TrEMBL
None	None	None	Bacteroidia	IgA Peptidase M64	None	Bacteroidaceae	HMPREF2532_04855	Bacteroides	None	None	None	IPR032625	IPR019026	IPR024079|IPR038171	None	None	NA-Bacteria	A0AAP1H0T6	GI:1003708418|GI:1002416527|EMBL-CDS:KXT40980.1	1839.91	#FF0E8B	#FF0E8B	Bacteroidales	Bacteroides ovatus.	FALSE	None	None	PF09471|PF16217	Bacteroidota	None	424	A0AAP1H0T6	Bacteroides ovatus	None	Bacteria	28116	None	TrEMBL
None	None	None	Bacteroidia	Uncharacterized protein	None	Bacteroidaceae	DYI28_27050	Bacteroides	None	None	None	IPR024361	IPR019026	IPR013783|IPR024079	None	None	NA-Bacteria	A0AAP9IYH4	GI:696266174|EMBL-CDS:QDM12072.1	136.34	#455D56	#455D56	Bacteroidales	Bacteroides ovatus.	FALSE	None	None	PF09471|PF13004	Bacteroidota	None	548	A0AAP9IYH4	Bacteroides ovatus	None	Bacteria	28116	None	TrEMBL
AF-W4PHX6-F1	None	None	Bacteroidia	Peptidase M64	None	Bacteroidaceae	JCM6294_2420	Bacteroides	0008237 metallopeptidase activity	None	None	IPR032625	IPR019026	IPR024079|IPR038171	None	None	NA-Bacteria	W4PHX6	EMBL-CDS:GAE19377.1	1840.6	#FF0E8B	#FF0E8B	Bacteroidales	Bacteroides pyogenes DSM 20611 = JCM 6294.	FALSE	None	None	PF09471|PF16217	Bacteroidota	None	428	W4PHX6	Bacteroides pyogenes DSM 20611 = JCM 6294	1121100.GCA_000428105_01285	Bacteria	1121100	None	TrEMBL
AF-U2C8Q7-F1	None	None	Bacteroidia	IgA Peptidase M64	None	Bacteroidaceae	HMPREF1981_03485	Bacteroides	0008237 metallopeptidase activity	Oral	Not Specified	IPR032625	IPR019026	IPR024079|IPR038171	None	None	NA-Bacteria	U2C8Q7	GI:542984640|EMBL-CDS:ERI80915.1	1842.4	#FF0E8B	#FF0E8B	Bacteroidales	Bacteroides pyogenes F0041.	FALSE	fig|1321819.3.peg.3211	None	PF09471|PF16217	Bacteroidota	None	427	U2C8Q7	Bacteroides pyogenes F0041	None	Bacteria	1321819	None	TrEMBL
AF-W4P5N2-F1	None	None	Bacteroidia	Peptidase M64	None	Bacteroidaceae	JCM6292_1360	Bacteroides	0008237 metallopeptidase activity	None	None	IPR032625	IPR019026	IPR024079|IPR038171	None	None	NA-Bacteria	W4P5N2	EMBL-CDS:GAE15126.1	1840.6	#FF0E8B	#FF0E8B	Bacteroidales	Bacteroides pyogenes JCM 6292.	FALSE	None	None	PF09471|PF16217	Bacteroidota	None	438	W4P5N2	Bacteroides pyogenes JCM 6292	None	Bacteria	1235809	None	TrEMBL
AF-A0A5D3EEM0-F1	None	None	Bacteroidia	Peptidase M64	None	Bacteroidaceae	FNJ60_02965	Bacteroides	0008237 metallopeptidase activity	None	None	IPR032625	IPR019026	IPR024079|IPR038171	None	None	NA-Bacteria	A0A5D3EEM0	EMBL-CDS:TYK35045.1	1840.8	#FF0E8B	#FF0E8B	Bacteroidales	Bacteroides pyogenes.	FALSE	None	None	PF09471|PF16217	Bacteroidota	None	426	A0A5D3EEM0	Bacteroides pyogenes	None	Bacteria	310300	None	TrEMBL
AF-W4UWM3-F1	None	None	Bacteroidia	Peptidase M64	None	Bacteroidaceae	JCM10512_3378	Bacteroides	0008237 metallopeptidase activity	None	None	IPR032625	IPR019026	IPR024079|IPR038171	None	None	NA-Bacteria	W4UWM3	EMBL-CDS:GAE84988.1	1841.02	#FF0E8B	#FF0E8B	Bacteroidales	Bacteroides reticulotermitis JCM 10512.	FALSE	None	None	PF09471|PF16217	Bacteroidota	None	453	W4UWM3	Bacteroides reticulotermitis JCM 10512	1445607.JCM10512_3378	Bacteria	1445607	None	TrEMBL
AF-A0A840CQT7-F1	None	None	Bacteroidia	Peptidase M64 N-terminal domain-containing protein	None	Bacteroidaceae	GGR06_000116	Bacteroides	0008237 metallopeptidase activity	None	None	IPR032625	IPR019026	IPR024079|IPR038171	None	None	NA-Bacteria	A0A840CQT7	GI:763303843|EMBL-CDS:MBB4042357.1|REFSEQ:WP_044163894.1	1840.82	#FF0E8B	#FF0E8B	Bacteroidales	Bacteroides reticulotermitis.	FALSE	None	None	PF09471|PF16217	Bacteroidota	None	425	A0A840CQT7	Bacteroides reticulotermitis	None	Bacteria	1133319	None	TrEMBL
AF-I8XYW9-F1	None	None	Bacteroidia	Peptidase M64 N-terminal domain-containing protein	None	Bacteroidaceae	HMPREF1071_04326	Bacteroides	0008237 metallopeptidase activity	Not Specified	Not Specified	IPR032625	IPR019026	IPR024079|IPR038171	None	None	NA-Bacteria	I8XYW9	GI:494746944|GI:392662542|EMBL-CDS:EIY56100.1|REFSEQ:WP_007482352.1	1844.97	#FF0D8C	#FF0D8C	Bacteroidales	Bacteroides salyersiae CL02T12C01.	FALSE	fig|997887.3.peg.4520	None	PF09471|PF16217	Bacteroidota	None	426	I8XYW9	Bacteroides salyersiae CL02T12C01	None	Bacteria	997887	None	TrEMBL
AF-I9T2F5-F1	None	None	Bacteroidia	BACON domain-containing protein	None	Bacteroidaceae	HMPREF1071_02267	Bacteroides	0008237 metallopeptidase activity	Not Specified	Not Specified	IPR024361	IPR019026	IPR013783|IPR024079	None	None	NA-Bacteria	I9T2F5	GI:392669503|GI:494744857|EMBL-CDS:EIY62991.1|REFSEQ:WP_007480265.1	140.09	#475E56	#475E56	Bacteroidales	Bacteroides salyersiae CL02T12C01.	FALSE	fig|997887.3.peg.2359	None	PF09471|PF13004	Bacteroidota	None	546	I9T2F5	Bacteroides salyersiae CL02T12C01	None	Bacteria	997887	None	TrEMBL
AF-A0A7J4XF44-F1	None	None	Bacteroidia	BACON domain-containing protein	None	Bacteroidaceae	F3F73_18545	Bacteroides	0008237 metallopeptidase activity	None	None	IPR024361	IPR019026	IPR013783|IPR024079	None	None	NA-Bacteria	A0A7J4XF44	EMBL-CDS:KAA3760370.1	140.47	#475E56	#475E56	Bacteroidales	Bacteroides salyersiae.	FALSE	None	None	PF09471|PF13004	Bacteroidota	None	546	A0A7J4XF44	Bacteroides salyersiae	None	Bacteria	291644	None	TrEMBL
AF-A0A7J4XJS1-F1	None	None	Bacteroidia	Peptidase M64	None	Bacteroidaceae	F3F73_09070	Bacteroides	0008237 metallopeptidase activity	None	None	IPR032625	IPR019026	IPR024079|IPR038171	None	None	NA-Bacteria	A0A7J4XJS1	EMBL-CDS:KAA3766302.1	1844.92	#FF0D8C	#FF0D8C	Bacteroidales	Bacteroides salyersiae.	FALSE	None	None	PF09471|PF16217	Bacteroidota	None	426	A0A7J4XJS1	Bacteroides salyersiae	None	Bacteria	291644	None	TrEMBL
AF-A0A351YBV9-F1	None	None	Bacteroidia	IgA Peptidase M64	None	Bacteroidaceae	DCZ73_01645	Bacteroides	0008237 metallopeptidase activity	Skin|Gastrointestinal tract	Anaerobe	None	IPR019026	IPR024079	None	None	NA-Bacteria	A0A351YBV9	EMBL-CDS:HBB06441.1	0			Bacteroidales	Bacteroides sp.	FALSE	None	None	PF09471	Bacteroidota	None	380	A0A351YBV9	Bacteroides sp.	None	Bacteria	29523	None	TrEMBL
AF-A0A351YDY7-F1	None	None	Bacteroidia	Peptidase M64	None	Bacteroidaceae	DCZ73_05360	Bacteroides	0008237 metallopeptidase activity	Skin|Gastrointestinal tract	Anaerobe	IPR032625	IPR019026	IPR024079|IPR038171	None	None	NA-Bacteria	A0A351YDY7	EMBL-CDS:HBB07169.1	1844.55	#FF0D8C	#FF0D8C	Bacteroidales	Bacteroides sp.	FALSE	None	None	PF09471|PF16217	Bacteroidota	None	431	A0A351YDY7	Bacteroides sp.	None	Bacteria	29523	None	TrEMBL
AF-A0A351YG02-F1	None	None	Bacteroidia	BACON domain-containing protein	None	Bacteroidaceae	DCZ73_09020	Bacteroides	0008237 metallopeptidase activity	Skin|Gastrointestinal tract	Anaerobe	IPR024361	IPR019026|IPR025049|IPR053139	IPR013783|IPR024079|IPR032675|IPR042278	IPR026906	None	NA-Bacteria	A0A351YG02	EMBL-CDS:HBB07884.1	129.86	#435B57	#435B57	Bacteroidales	Bacteroides sp.	FALSE	None	None	PF09471|PF13004|PF13149|PF13306	Bacteroidota	None	1192	A0A351YG02	Bacteroides sp.	None	Bacteria	29523	None	TrEMBL
AF-A0A3C0E248-F1	None	None	Bacteroidia	BACON domain-containing protein	None	Bacteroidaceae	DCM29_01685	Bacteroides	0008237 metallopeptidase activity	Skin|Gastrointestinal tract	Anaerobe	IPR024361	IPR019026	IPR013783|IPR024079	None	None	NA-Bacteria	A0A3C0E248	EMBL-CDS:HAI01874.1	139.91	#475E56	#475E56	Bacteroidales	Bacteroides sp.	FALSE	None	None	PF09471|PF13004	Bacteroidota	None	545	A0A3C0E248	Bacteroides sp.	None	Bacteria	29523	None	TrEMBL
AF-A0A3C0E2P2-F1	None	None	Bacteroidia	Peptidase M64	None	Bacteroidaceae	DCM29_02730	Bacteroides	0008237 metallopeptidase activity	Skin|Gastrointestinal tract	Anaerobe	IPR032625	IPR019026	IPR024079|IPR038171	None	None	NA-Bacteria	A0A3C0E2P2	EMBL-CDS:HAI02074.1	1842.78	#FF0E8B	#FF0E8B	Bacteroidales	Bacteroides sp.	FALSE	None	None	PF09471|PF16217	Bacteroidota	None	428	A0A3C0E2P2	Bacteroides sp.	None	Bacteria	29523	None	TrEMBL
AF-A0A7C1DZM8-F1	None	None	Bacteroidia	Peptidase M64	None	Bacteroidaceae	ENO05_00180	Bacteroides	0008237 metallopeptidase activity	Skin|Gastrointestinal tract	Anaerobe	IPR032625	IPR019026	IPR024079|IPR038171	None	None	NA-Bacteria	A0A7C1DZM8	EMBL-CDS:HDS06015.1	1836.25	#FF0E8A	#FF0E8A	Bacteroidales	Bacteroides sp.	FALSE	None	None	PF09471|PF16217	Bacteroidota	None	427	A0A7C1DZM8	Bacteroides sp.	None	Bacteria	29523	None	TrEMBL
AF-A0A7C2MBL5-F1	None	None	Bacteroidia	Peptidase M64	None	Bacteroidaceae	ENO20_13550	Bacteroides	0008237 metallopeptidase activity	Skin|Gastrointestinal tract	Anaerobe	IPR032625	IPR019026	IPR024079|IPR038171	None	None	NA-Bacteria	A0A7C2MBL5	EMBL-CDS:HER09923.1	1837.14	#FF0E8B	#FF0E8B	Bacteroidales	Bacteroides sp.	FALSE	None	None	PF09471|PF16217	Bacteroidota	None	427	A0A7C2MBL5	Bacteroides sp.	None	Bacteria	29523	None	TrEMBL
AF-A0A831J8G2-F1	None	None	Bacteroidia	Uncharacterized protein	None	Bacteroidaceae	DEB68_09790	Bacteroides	0008237 metallopeptidase activity	Skin|Gastrointestinal tract	Anaerobe	None	IPR019026	IPR024079	None	None	NA-Bacteria	A0A831J8G2	EMBL-CDS:HBV19889.1	144.02	#485F55	#485F55	Bacteroidales	Bacteroides sp.	FALSE	None	None	PF09471	Bacteroidota	None	313	A0A831J8G2	Bacteroides sp.	None	Bacteria	29523	None	TrEMBL
AF-A0A831NP06-F1	None	None	Bacteroidia	BACON domain-containing protein	None	Bacteroidaceae	DEB68_06610	Bacteroides	0008237 metallopeptidase activity	Skin|Gastrointestinal tract	Anaerobe	IPR024361	IPR019026	IPR013783|IPR024079	None	None	NA-Bacteria	A0A831NP06	EMBL-CDS:HBV19286.1	141.1	#475E55	#475E55	Bacteroidales	Bacteroides sp.	FALSE	None	None	PF09471|PF13004	Bacteroidota	None	542	A0A831NP06	Bacteroides sp.	None	Bacteria	29523	None	TrEMBL
AF-A0A831NPJ3-F1	None	None	Bacteroidia	Peptidase M64	None	Bacteroidaceae	DEB68_09550	Bacteroides	0008237 metallopeptidase activity	Skin|Gastrointestinal tract	Anaerobe	IPR032625	IPR019026	IPR024079|IPR038171	None	None	NA-Bacteria	A0A831NPJ3	EMBL-CDS:HBV19841.1	1842.5	#FF0E8B	#FF0E8B	Bacteroidales	Bacteroides sp.	FALSE	None	None	PF09471|PF16217	Bacteroidota	None	428	A0A831NPJ3	Bacteroides sp.	None	Bacteria	29523	None	TrEMBL
None	None	None	Bacteroidia	BACON domain-containing protein	None	Bacteroidaceae	KH058_01995	Bacteroides	0008237 metallopeptidase activity	Skin|Gastrointestinal tract	Anaerobe	IPR024361	IPR019026	IPR013783|IPR024079	None	None	NA-Bacteria	A0A942VK93	EMBL-CDS:MBS4809542.1	140.39	#475E56	#475E56	Bacteroidales	Bacteroides sp.	FALSE	None	None	PF09471|PF13004	Bacteroidota	None	542	A0A942VK93	Bacteroides sp.	None	Bacteria	29523	None	TrEMBL
None	None	None	Bacteroidia	BACON domain-containing protein	None	Bacteroidaceae	KH058_01965	Bacteroides	0008237 metallopeptidase activity	Skin|Gastrointestinal tract	Anaerobe	IPR024361	IPR019026	IPR013783|IPR024079	None	None	NA-Bacteria	A0A942VMZ5	EMBL-CDS:MBS4809536.1	139.97	#475E56	#475E56	Bacteroidales	Bacteroides sp.	FALSE	None	None	PF09471|PF13004	Bacteroidota	None	554	A0A942VMZ5	Bacteroides sp.	None	Bacteria	29523	None	TrEMBL
None	None	None	Bacteroidia	Peptidase M64	None	Bacteroidaceae	KH058_06130	Bacteroides	0008237 metallopeptidase activity	Skin|Gastrointestinal tract	Anaerobe	IPR032625	IPR019026	IPR024079|IPR038171	None	None	NA-Bacteria	A0A942VPI3	EMBL-CDS:MBS4810331.1	1842.34	#FF0E8B	#FF0E8B	Bacteroidales	Bacteroides sp.	FALSE	None	None	PF09471|PF16217	Bacteroidota	None	428	A0A942VPI3	Bacteroides sp.	None	Bacteria	29523	None	TrEMBL
None	None	None	Bacteroidia	IgA Peptidase M64	None	Bacteroidaceae	KHW97_20020	Bacteroides	0008237 metallopeptidase activity	Skin|Gastrointestinal tract	Anaerobe	IPR032625	IPR019026	IPR024079|IPR038171	None	None	NA-Bacteria	A0A943JDK8	EMBL-CDS:MBS5760758.1	1840.83	#FF0E8B	#FF0E8B	Bacteroidales	Bacteroides sp.	FALSE	None	None	PF09471|PF16217	Bacteroidota	None	425	A0A943JDK8	Bacteroides sp.	None	Bacteria	29523	None	TrEMBL
None	None	None	Bacteroidia	Peptidase M64	None	Bacteroidaceae	HDS09_04390	Bacteroides	0008237 metallopeptidase activity	Skin|Gastrointestinal tract	Anaerobe	IPR032625	IPR019026	IPR024079|IPR038171	None	None	NA-Bacteria	A0A9D5LE13	EMBL-CDS:MBD5318485.1	1851.94	#FF0D8D	#FF0D8D	Bacteroidales	Bacteroides sp.	FALSE	None	None	PF09471|PF16217	Bacteroidota	None	442	A0A9D5LE13	Bacteroides sp.	None	Bacteria	29523	None	TrEMBL
None	None	None	Bacteroidia	Peptidase M64	None	Bacteroidaceae	HDS02_02080	Bacteroides	0008237 metallopeptidase activity	Skin|Gastrointestinal tract	Anaerobe	IPR032625	IPR019026	IPR024079|IPR038171	None	None	NA-Bacteria	A0A9D5LH86	EMBL-CDS:MBD5323613.1	1845.89	#FF0D8C	#FF0D8C	Bacteroidales	Bacteroides sp.	FALSE	None	None	PF09471|PF16217	Bacteroidota	None	425	A0A9D5LH86	Bacteroides sp.	None	Bacteria	29523	None	TrEMBL
None	None	None	Bacteroidia	Peptidase M64	None	Bacteroidaceae	HDS00_01000	Bacteroides	0008237 metallopeptidase activity	Skin|Gastrointestinal tract	Anaerobe	IPR032625	IPR019026	IPR024079|IPR038171	None	None	NA-Bacteria	A0A9D5LKJ5	EMBL-CDS:MBD5330469.1	1847.99	#FF0D8C	#FF0D8C	Bacteroidales	Bacteroides sp.	FALSE	None	None	PF09471|PF16217	Bacteroidota	None	425	A0A9D5LKJ5	Bacteroides sp.	None	Bacteria	29523	None	TrEMBL
None	None	None	Bacteroidia	IgA Peptidase M64	None	Bacteroidaceae	KA471_01260	Bacteroides	0008237 metallopeptidase activity	Skin|Gastrointestinal tract	Anaerobe	IPR032625	IPR019026	IPR024079|IPR038171	None	None	NA-Bacteria	A0A9D9QU32	EMBL-CDS:MBP6062107.1	1841.2	#FF0E8B	#FF0E8B	Bacteroidales	Bacteroides sp.	FALSE	None	None	PF09471|PF16217	Bacteroidota	None	425	A0A9D9QU32	Bacteroides sp.	None	Bacteria	29523	None	TrEMBL
None	None	None	Bacteroidia	IgA Peptidase M64	None	Bacteroidaceae	KBB82_03025	Bacteroides	0008237 metallopeptidase activity	Skin|Gastrointestinal tract	Anaerobe	IPR032625	IPR019026	IPR024079|IPR038171	None	None	NA-Bacteria	A0A9D9VDK0	EMBL-CDS:MBP6935985.1	1842.11	#FF0E8B	#FF0E8B	Bacteroidales	Bacteroides sp.	FALSE	None	None	PF09471|PF16217	Bacteroidota	None	426	A0A9D9VDK0	Bacteroides sp.	None	Bacteria	29523	None	TrEMBL
None	None	None	Bacteroidia	IgA Peptidase M64	None	Bacteroidaceae	KBB28_02170	Bacteroides	0008237 metallopeptidase activity	Skin|Gastrointestinal tract	Anaerobe	IPR032625	IPR019026	IPR024079|IPR038171	None	None	NA-Bacteria	A0A9D9VUV8	EMBL-CDS:MBP6980555.1	1840.48	#FF0E8B	#FF0E8B	Bacteroidales	Bacteroides sp.	FALSE	None	None	PF09471|PF16217	Bacteroidota	None	425	A0A9D9VUV8	Bacteroides sp.	None	Bacteria	29523	None	TrEMBL
None	None	None	Bacteroidia	IgA Peptidase M64	None	Bacteroidaceae	KBE80_02610	Bacteroides	0008237 metallopeptidase activity	Skin|Gastrointestinal tract	Anaerobe	IPR032625	IPR019026	IPR024079|IPR038171	None	None	NA-Bacteria	A0A9E0JEC2	EMBL-CDS:MBP9495612.1	1841.2	#FF0E8B	#FF0E8B	Bacteroidales	Bacteroides sp.	FALSE	None	None	PF09471|PF16217	Bacteroidota	None	425	A0A9E0JEC2	Bacteroides sp.	None	Bacteria	29523	None	TrEMBL
None	None	None	Bacteroidia	IgA Peptidase M64	None	Bacteroidaceae	KH003_05995	Bacteroides	0008237 metallopeptidase activity	Skin|Gastrointestinal tract	Anaerobe	IPR032625	IPR019026	IPR024079|IPR038171	None	None	NA-Bacteria	A0A9E0ZCR6	GI:495300027|EMBL-CDS:MBS5054504.1|REFSEQ:WP_008024777.1	1840.51	#FF0E8B	#FF0E8B	Bacteroidales	Bacteroides sp.	FALSE	None	None	PF09471|PF16217	Bacteroidota	None	425	A0A9E0ZCR6	Bacteroides sp.	None	Bacteria	29523	None	TrEMBL
AF-D7IBT6-F1	None	None	Bacteroidia	IgA Peptidase M64 superfamily	None	Bacteroidaceae	HMPREF9007_01733	Bacteroides	0008237 metallopeptidase activity	Gastrointestinal tract	Not Specified	IPR032625	IPR019026	IPR024079|IPR038171	None	None	NA-Bacteria	D7IBT6	GI:298262226|EMBL-CDS:EFI05091.1	1842.17	#FF0E8B	#FF0E8B	Bacteroidales	Bacteroides sp. 1_1_14.	FALSE	None	None	PF09471|PF16217	Bacteroidota	None	425	D7IBT6	Bacteroides sp. 1_1_14	None	Bacteria	469585	None	TrEMBL
AF-F7M179-F1	None	None	Bacteroidia	Peptidase M64 N-terminal domain-containing protein	None	Bacteroidaceae	HMPREF0127_01213	Bacteroides	0008237 metallopeptidase activity	Gastrointestinal tract	Anaerobe	IPR032625	IPR019026	IPR024079|IPR038171	None	None	NA-Bacteria	F7M179	GI:490444844|EMBL-CDS:EGN08614.1|REFSEQ:WP_004315770.1	1840.76	#FF0E8B	#FF0E8B	Bacteroidales	Bacteroides sp. 1_1_30.	FALSE	fig|457387.3.peg.1239	None	PF09471|PF16217	Bacteroidota	None	425	F7M179	Bacteroides sp. 1_1_30	None	Bacteria	457387	None	TrEMBL
AF-D0TR00-F1	None	None	Bacteroidia	IgA Peptidase M64	None	Bacteroidaceae	HMPREF0102_02000	Bacteroides	0008237 metallopeptidase activity	Gastrointestinal tract	Anaerobe	IPR032625	IPR019026	IPR024079|IPR038171	None	None	NA-Bacteria	D0TR00	GI:262355740|GI:490444844|EMBL-CDS:EEZ04831.1|REFSEQ:WP_004315770.1	1840.76	#FF0E8B	#FF0E8B	Bacteroidales	Bacteroides sp. 2_1_22.	FALSE	None	None	PF09471|PF16217	Bacteroidota	None	425	D0TR00	Bacteroides sp. 2_1_22	None	Bacteria	469588	None	TrEMBL
AF-C3QQI1-F1	None	None	Bacteroidia	IgA Peptidase M64	None	Bacteroidaceae	BSCG_01140	Bacteroides	0008237 metallopeptidase activity	Gastrointestinal tract	Anaerobe	IPR024361	IPR019026	IPR013783|IPR024079	None	None	NA-Bacteria	C3QQI1	GI:496050594|GI:229448424|EMBL-CDS:EEO54215.1|REFSEQ:WP_008775101.1	136.34	#455D56	#455D56	Bacteroidales	Bacteroides sp. 2_2_4.	FALSE	None	None	PF09471|PF13004	Bacteroidota	None	548	C3QQI1	Bacteroides sp. 2_2_4	None	Bacteria	469590	None	TrEMBL
AF-C3QWY4-F1	None	None	Bacteroidia	IgA Peptidase M64	None	Bacteroidaceae	BSCG_03396	Bacteroides	0008237 metallopeptidase activity	Gastrointestinal tract	Anaerobe	IPR032625	IPR019026	IPR024079|IPR038171	None	None	NA-Bacteria	C3QWY4	GI:229450677|GI:490440699|EMBL-CDS:EEO56468.1|REFSEQ:WP_004311693.1	1839.64	#FF0E8B	#FF0E8B	Bacteroidales	Bacteroides sp. 2_2_4.	FALSE	None	None	PF09471|PF16217	Bacteroidota	None	425	C3QWY4	Bacteroides sp. 2_2_4	None	Bacteria	469590	None	TrEMBL
AF-A0A0J9FJ48-F1	None	None	Bacteroidia	Peptidase M64 N-terminal domain-containing protein	None	Bacteroidaceae	HMPREF9009_02203	Bacteroides	0008237 metallopeptidase activity	Gastrointestinal tract	Not Specified	IPR032625	IPR019026	IPR024079|IPR038171	None	None	NA-Bacteria	A0A0J9FJ48	GI:893724089|GI:902983547|EMBL-CDS:KMW78248.1|REFSEQ:WP_049702119.1	1840.51	#FF0E8B	#FF0E8B	Bacteroidales	Bacteroides sp. 3_1_13.	FALSE	fig|457389.4.peg.2305	None	PF09471|PF16217	Bacteroidota	None	425	A0A0J9FJ48	Bacteroides sp. 3_1_13	None	Bacteria	457389	None	TrEMBL
AF-A0A374Q1X2-F1	None	None	Bacteroidia	Peptidase M64	None	Bacteroidaceae	DXD65_14850	Bacteroides	0008237 metallopeptidase activity	Gastrointestinal tract	Not Specified	IPR032625	IPR019026	IPR024079|IPR038171	None	None	NA-Bacteria	A0A374Q1X2	GI:492401909|EMBL-CDS:RGJ31833.1|REFSEQ:WP_005833095.1	1840.53	#FF0E8B	#FF0E8B	Bacteroidales	Bacteroides sp. 4_1_36.	FALSE	None	None	PF09471|PF16217	Bacteroidota	None	425	A0A374Q1X2	Bacteroides sp. 4_1_36	None	Bacteria	457393	None	TrEMBL
AF-E5VAP6-F1	None	None	Bacteroidia	IgA Peptidase M64	None	Bacteroidaceae	HMPREF1007_01829	Bacteroides	0008237 metallopeptidase activity	Gastrointestinal tract	Not Specified	IPR032625	IPR019026	IPR024079|IPR038171	None	None	NA-Bacteria	E5VAP6	GI:316904248|GI:495939443|EMBL-CDS:EFV26075.1	1841.7	#FF0E8B	#FF0E8B	Bacteroidales	Bacteroides sp. 4_1_36.	FALSE	None	None	PF09471|PF16217	Bacteroidota	None	428	E5VAP6	Bacteroides sp. 4_1_36	None	Bacteria	457393	None	TrEMBL
AF-A0A1Q6GBQ7-F1	None	None	Bacteroidia	Peptidase M64	None	Bacteroidaceae	BHV71_02405	Bacteroides	0008237 metallopeptidase activity	None	None	IPR032625	IPR019026	IPR024079|IPR038171	None	None	NA-Bacteria	A0A1Q6GBQ7	GI:1124937071|EMBL-CDS:OKZ08704.1	1840.71	#FF0E8B	#FF0E8B	Bacteroidales	Bacteroides sp. 41_26.	FALSE	None	None	PF09471|PF16217	Bacteroidota	None	427	A0A1Q6GBQ7	Bacteroides sp. 41_26	None	Bacteria	1896973	None	TrEMBL
AF-A0A1Q6HFJ5-F1	None	None	Bacteroidia	Peptidase M64	None	Bacteroidaceae	BHV77_03345	Bacteroides	0008237 metallopeptidase activity	None	None	IPR032625	IPR019026	IPR024079|IPR038171	None	None	NA-Bacteria	A0A1Q6HFJ5	GI:1124954068|EMBL-CDS:OKZ25169.1	1842.17	#FF0E8B	#FF0E8B	Bacteroidales	Bacteroides sp. 43_108.	FALSE	None	None	PF09471|PF16217	Bacteroidota	None	426	A0A1Q6HFJ5	Bacteroides sp. 43_108	None	Bacteria	1896974	None	TrEMBL
AF-A0A4P6REZ2-F1	None	None	Bacteroidia	Peptidase M64	None	Bacteroidaceae	EYA81_04345	Bacteroides	0008237 metallopeptidase activity	None	None	IPR032625	IPR019026	IPR024079|IPR038171	None	None	NA-Bacteria	A0A4P6REZ2	EMBL-CDS:QBJ17641.1	1841.55	#FF0E8B	#FF0E8B	Bacteroidales	Bacteroides sp. A1C1.	FALSE	None	None	PF09471|PF16217	Bacteroidota	None	425	A0A4P6REZ2	Bacteroides sp. A1C1	None	Bacteria	2528203	None	TrEMBL
AF-A0A3A6C2R0-F1	None	None	Bacteroidia	Peptidase M64	None	Bacteroidaceae	DWW30_05710	Bacteroides	0008237 metallopeptidase activity	None	None	IPR032625	IPR019026	IPR024079|IPR038171	None	None	NA-Bacteria	A0A3A6C2R0	GI:492401909|EMBL-CDS:RJV70041.1|REFSEQ:WP_005833095.1	1840.53	#FF0E8B	#FF0E8B	Bacteroidales	Bacteroides sp. AF15-14LB.	FALSE	None	None	PF09471|PF16217	Bacteroidota	None	425	A0A3A6C2R0	Bacteroides sp. AF15-14LB	None	Bacteria	2292915	None	TrEMBL
AF-A0A416VNW1-F1	None	None	Bacteroidia	Peptidase M64	None	Bacteroidaceae	DWW69_16860	Bacteroides	0008237 metallopeptidase activity	None	None	IPR032625	IPR019026	IPR024079|IPR038171	None	None	NA-Bacteria	A0A416VNW1	EMBL-CDS:RHR72123.1	1838.97	#FF0E8B	#FF0E8B	Bacteroidales	Bacteroides sp. AF16-49.	FALSE	None	None	PF09471|PF16217	Bacteroidota	None	427	A0A416VNW1	Bacteroides sp. AF16-49	None	Bacteria	2292192	None	TrEMBL
AF-A0A3A5Z952-F1	None	None	Bacteroidia	Peptidase M64	None	Bacteroidaceae	DWX62_12850	Bacteroides	0008237 metallopeptidase activity	None	None	IPR032625	IPR019026	IPR024079|IPR038171	None	None	NA-Bacteria	A0A3A5Z952	GI:492401909|EMBL-CDS:RJV37446.1|REFSEQ:WP_005833095.1	1840.53	#FF0E8B	#FF0E8B	Bacteroidales	Bacteroides sp. AF20-13LB.	FALSE	None	None	PF09471|PF16217	Bacteroidota	None	425	A0A3A5Z952	Bacteroides sp. AF20-13LB	None	Bacteria	2292921	None	TrEMBL
AF-A0A3A5YUL9-F1	None	None	Bacteroidia	Peptidase M64	None	Bacteroidaceae	DWY41_02055	Bacteroides	0008237 metallopeptidase activity	None	None	IPR032625	IPR019026	IPR024079|IPR038171	None	None	NA-Bacteria	A0A3A5YUL9	EMBL-CDS:RJV32405.1	1842.24	#FF0E8B	#FF0E8B	Bacteroidales	Bacteroides sp. AF25-17LB.	FALSE	None	None	PF09471|PF16217	Bacteroidota	None	425	A0A3A5YUL9	Bacteroides sp. AF25-17LB	None	Bacteria	2292922	None	TrEMBL
AF-A0A3A5Z3T8-F1	None	None	Bacteroidia	Peptidase M64	None	Bacteroidaceae	DWY55_14955	Bacteroides	0008237 metallopeptidase activity	None	None	IPR032625	IPR019026	IPR024079|IPR038171	None	None	NA-Bacteria	A0A3A5Z3T8	GI:492401909|EMBL-CDS:RJV35606.1|REFSEQ:WP_005833095.1	1840.53	#FF0E8B	#FF0E8B	Bacteroidales	Bacteroides sp. AF25-38AC.	FALSE	None	None	PF09471|PF16217	Bacteroidota	None	425	A0A3A5Z3T8	Bacteroides sp. AF25-38AC	None	Bacteria	2292924	None	TrEMBL
AF-A0A412CVL1-F1	None	None	Bacteroidia	Peptidase M64	None	Bacteroidaceae	DWY71_08350	Bacteroides	0008237 metallopeptidase activity	None	None	IPR032625	IPR019026	IPR024079|IPR038171	None	None	NA-Bacteria	A0A412CVL1	EMBL-CDS:RGR00283.1	1840.44	#FF0E8B	#FF0E8B	Bacteroidales	Bacteroides sp. AF26-7BH.	FALSE	None	None	PF09471|PF16217	Bacteroidota	None	425	A0A412CVL1	Bacteroides sp. AF26-7BH	None	Bacteria	2292193	None	TrEMBL
AF-A0A412BYT1-F1	None	None	Bacteroidia	Peptidase M64	None	Bacteroidaceae	DWY87_12495	Bacteroides	0008237 metallopeptidase activity	None	None	IPR032625	IPR019026	IPR024079|IPR038171	None	None	NA-Bacteria	A0A412BYT1	EMBL-CDS:RGQ65917.1	1840.1	#FF0E8B	#FF0E8B	Bacteroidales	Bacteroides sp. AF27-33.	FALSE	None	None	PF09471|PF16217	Bacteroidota	None	425	A0A412BYT1	Bacteroides sp. AF27-33	None	Bacteria	2292194	None	TrEMBL
AF-A0A412C2R6-F1	None	None	Bacteroidia	BACON domain-containing protein	None	Bacteroidaceae	DWY87_07200	Bacteroides	0008237 metallopeptidase activity	None	None	IPR024361	IPR019026	IPR013783|IPR024079	None	None	NA-Bacteria	A0A412C2R6	EMBL-CDS:RGQ67488.1	108.75	#3B545B	#3B545B	Bacteroidales	Bacteroides sp. AF27-33.	FALSE	None	None	PF09471|PF13004|PF19190	Bacteroidota	None	530	A0A412C2R6	Bacteroides sp. AF27-33	None	Bacteria	2292194	None	TrEMBL
AF-A0A3A5WZV7-F1	None	None	Bacteroidia	Peptidase M64	None	Bacteroidaceae	DWZ03_07165	Bacteroides	0008237 metallopeptidase activity	None	None	IPR032625	IPR019026	IPR024079|IPR038171	None	None	NA-Bacteria	A0A3A5WZV7	GI:511018651|EMBL-CDS:RJV09880.1|REFSEQ:WP_016272989.1	1840.81	#FF0E8B	#FF0E8B	Bacteroidales	Bacteroides sp. AF29-11.	FALSE	None	None	PF09471|PF16217	Bacteroidota	None	425	A0A3A5WZV7	Bacteroides sp. AF29-11	None	Bacteria	2292928	None	TrEMBL
AF-A0A373G2M6-F1	None	None	Bacteroidia	BACON domain-containing protein	None	Bacteroidaceae	DWZ47_20080	Bacteroides	0008237 metallopeptidase activity	None	None	IPR024361	IPR019026	IPR013783|IPR024079	None	None	NA-Bacteria	A0A373G2M6	EMBL-CDS:RGE76788.1	136.34	#455D56	#455D56	Bacteroidales	Bacteroides sp. AF32-8BH.	FALSE	None	None	PF09471|PF13004	Bacteroidota	None	548	A0A373G2M6	Bacteroides sp. AF32-8BH	None	Bacteria	2302925	None	TrEMBL
AF-A0A373G3Z8-F1	None	None	Bacteroidia	Peptidase M64	None	Bacteroidaceae	DWZ47_16290	Bacteroides	0008237 metallopeptidase activity	None	None	IPR032625	IPR019026	IPR024079|IPR038171	None	None	NA-Bacteria	A0A373G3Z8	GI:490440699|EMBL-CDS:RGE77691.1|REFSEQ:WP_004311693.1	1839.64	#FF0E8B	#FF0E8B	Bacteroidales	Bacteroides sp. AF32-8BH.	FALSE	None	None	PF09471|PF16217	Bacteroidota	None	425	A0A373G3Z8	Bacteroides sp. AF32-8BH	None	Bacteria	2302925	None	TrEMBL
AF-A0A3A5WGE1-F1	None	None	Bacteroidia	Leucine-rich repeat domain-containing protein	None	Bacteroidaceae	DWZ67_16595	Bacteroides	0008237 metallopeptidase activity	None	None	None	IPR019026|IPR052574	IPR024079|IPR032675|IPR042278	None	None	NA-Bacteria	A0A3A5WGE1	EMBL-CDS:RJV03367.1	136.26	#455D56	#455D56	Bacteroidales	Bacteroides sp. AF34-31BH.	FALSE	None	None	PF09471	Bacteroidota	None	1119	A0A3A5WGE1	Bacteroides sp. AF34-31BH	None	Bacteria	2292931	None	TrEMBL
AF-A0A3A5X4U5-F1	None	None	Bacteroidia	Peptidase M64	None	Bacteroidaceae	DWZ67_01785	Bacteroides	0008237 metallopeptidase activity	None	None	IPR032625	IPR019026	IPR024079|IPR038171	None	None	NA-Bacteria	A0A3A5X4U5	GI:511018651|EMBL-CDS:RJV08661.1|REFSEQ:WP_016272989.1	1840.81	#FF0E8B	#FF0E8B	Bacteroidales	Bacteroides sp. AF34-31BH.	FALSE	None	None	PF09471|PF16217	Bacteroidota	None	425	A0A3A5X4U5	Bacteroides sp. AF34-31BH	None	Bacteria	2292931	None	TrEMBL
AF-A0A3A6KF53-F1	None	None	Bacteroidia	Peptidase M64	None	Bacteroidaceae	DWZ80_14805	Bacteroides	0008237 metallopeptidase activity	None	None	IPR032625	IPR019026	IPR024079|IPR038171	None	None	NA-Bacteria	A0A3A6KF53	GI:950210417|EMBL-CDS:RJW88524.1|REFSEQ:WP_057255764.1	1841.81	#FF0E8B	#FF0E8B	Bacteroidales	Bacteroides sp. AF35-22.	FALSE	None	None	PF09471|PF16217	Bacteroidota	None	425	A0A3A6KF53	Bacteroides sp. AF35-22	None	Bacteria	2292932	None	TrEMBL
AF-A0A415I765-F1	None	None	Bacteroidia	BACON domain-containing protein	None	Bacteroidaceae	DW036_22995	Bacteroides	0008237 metallopeptidase activity	None	None	IPR024361	IPR019026	IPR013783|IPR024079	None	None	NA-Bacteria	A0A415I765	EMBL-CDS:RHL03448.1	110.51	#3B545B	#3B545B	Bacteroidales	Bacteroides sp. AF39-11AC.	FALSE	None	None	PF09471|PF19190	Bacteroidota	None	444	A0A415I765	Bacteroides sp. AF39-11AC	None	Bacteria	2291999	None	TrEMBL
[truncated: 3,669 more rows]

## Sheet: node1_BF3526
AlphaFold	BRENDA ID	Cazy Name	Class	Description	EC	Family	Gene Name	Genus	GO Term	HMP Body Site	HMP Oxygen	InterPro (Domain)	InterPro (Family)	InterPro (Homologous Superfamily)	InterPro (Other)	KEGG ID	Kingdom	name	NCBI IDs	Neighborhood Connectivity	Neighborhood Connectivity Color	node.fillColor	Order	Organism	P01 gDNA	PATRIC ID	PDB	PFAM	Phylum	Rhea	selected	Sequence Length	Sequence Source	Sequence Status	shared name	Species	STRING ID	Superkingdom	SwissProt Description	Taxonomy ID	TIGRFAMs	UniProt Annotation Status
[truncated: 1,933 more rows]

[truncated: 10 more sheets: node2, node3, node4, node5_ThomasA, node6, node7, node8, node9, node10, node11]
