# Supplementary material for: Molecular basis of Fab-dependent IgA antibody recognition by gut-bacterial metallopeptidases
Source: EMBO J. 2025 Jul 31;44(17):4867–98. doi: 10.1038/s44318-025-00518-w (PMC12402451; doi:10.1038/s44318-025-00518-w)
Supplement: Supplementary file 4 — Source data Fig. 2 [file 44318_2025_518_MOESM4_ESM.zip]

Archive with 12 entries (7 files):
- EMBOJ-2025-120971_Fig2/
- EMBOJ-2025-120971_Fig2/2E/
- EMBOJ-2025-120971_Fig2/2E/EMBOJ-2025-120971_AlphaFoldModelFigure2E.cif
- EMBOJ-2025-120971_Fig2/2E/EMBOJ-2025-120971_VolumeFigure2E.mrc
- EMBOJ-2025-120971_Fig2/2F/
- EMBOJ-2025-120971_Fig2/2F/EMBOJ-2025-120971_AlphaFoldModelFigure2F-G.cif
- EMBOJ-2025-120971_Fig2/2F/EMBOJ-2025-120971_VolumeFigure2F.mrc
- EMBOJ-2025-120971_Fig2/2G/
- EMBOJ-2025-120971_Fig2/2G/EMBOJ-2025-120971_VolumeFigure2G.mrc
- EMBOJ-2025-120971_Fig2/2H/
- EMBOJ-2025-120971_Fig2/2H/EMBOJ-2025-120971_AlphaFoldModelFigure2H.cif
- EMBOJ-2025-120971_Fig2/README.txt
