# Supplementary material for: Molecular basis of Fab-dependent IgA antibody recognition by gut-bacterial metallopeptidases
Source: EMBO J. 2025 Jul 31;44(17):4867–98. doi: 10.1038/s44318-025-00518-w (PMC12402451; doi:10.1038/s44318-025-00518-w)
Supplement: Supplementary file 4 — Source data Fig. 2 [file 44318_2025_518_MOESM4_ESM.zip › EMBOJ-2025-120971_Fig2/2E/EMBOJ-2025-120971_AlphaFoldModelFigure2E.cif]

# By using this file you agree to the legally binding terms of use found at alphafoldserver.com/output-terms
data_9166f24a00838b1
#
_entry.id 9166f24a00838b1
#
loop_
_atom_type.symbol
C 
N 
O 
S 
#
loop_
_audit_author.name
_audit_author.pdbx_ordinal
"Google DeepMind" 1 
"Isomorphic Labs" 2 
#
_audit_conform.dict_location https://raw.githubusercontent.com/ihmwg/ModelCIF/master/dist/mmcif_ma.dic
_audit_conform.dict_name     mmcif_ma.dic
_audit_conform.dict_version  1.4.5
#
loop_
_chem_comp.formula
_chem_comp.formula_weight
_chem_comp.id
_chem_comp.mon_nstd_flag
_chem_comp.name
_chem_comp.pdbx_smiles
_chem_comp.pdbx_synonyms
_chem_comp.type
"C3 H7 N O2"    89.093  ALA y ALANINE         C[C@H](N)C(O)=O                  ? "L-PEPTIDE LINKING" 
"C6 H15 N4 O2"  175.209 ARG y ARGININE        N[C@@H](CCCNC(N)=[NH2+])C(O)=O   ? "L-PEPTIDE LINKING" 
"C4 H8 N2 O3"   132.118 ASN y ASPARAGINE      N[C@@H](CC(N)=O)C(O)=O           ? "L-PEPTIDE LINKING" 
"C4 H7 N O4"    133.103 ASP y "ASPARTIC ACID" N[C@@H](CC(O)=O)C(O)=O           ? "L-PEPTIDE LINKING" 
"C3 H7 N O2 S"  121.158 CYS y CYSTEINE        N[C@@H](CS)C(O)=O                ? "L-PEPTIDE LINKING" 
"C5 H10 N2 O3"  146.144 GLN y GLUTAMINE       N[C@@H](CCC(N)=O)C(O)=O          ? "L-PEPTIDE LINKING" 
"C5 H9 N O4"    147.129 GLU y "GLUTAMIC ACID" N[C@@H](CCC(O)=O)C(O)=O          ? "L-PEPTIDE LINKING" 
"C2 H5 N O2"    75.067  GLY y GLYCINE         NCC(O)=O                         ? "PEPTIDE LINKING"   
"C6 H10 N3 O2"  156.162 HIS y HISTIDINE       N[C@@H](Cc1c[nH]c[nH+]1)C(O)=O   ? "L-PEPTIDE LINKING" 
"C6 H13 N O2"   131.173 ILE y ISOLEUCINE      CC[C@H](C)[C@H](N)C(O)=O         ? "L-PEPTIDE LINKING" 
"C6 H13 N O2"   131.173 LEU y LEUCINE         CC(C)C[C@H](N)C(O)=O             ? "L-PEPTIDE LINKING" 
"C6 H15 N2 O2"  147.195 LYS y LYSINE          N[C@@H](CCCC[NH3+])C(O)=O        ? "L-PEPTIDE LINKING" 
"C5 H11 N O2 S" 149.211 MET y METHIONINE      CSCC[C@H](N)C(O)=O               ? "L-PEPTIDE LINKING" 
"C9 H11 N O2"   165.189 PHE y PHENYLALANINE   N[C@@H](Cc1ccccc1)C(O)=O         ? "L-PEPTIDE LINKING" 
"C5 H9 N O2"    115.130 PRO y PROLINE         OC(=O)[C@@H]1CCCN1               ? "L-PEPTIDE LINKING" 
"C3 H7 N O3"    105.093 SER y SERINE          N[C@@H](CO)C(O)=O                ? "L-PEPTIDE LINKING" 
"C4 H9 N O3"    119.119 THR y THREONINE       C[C@@H](O)[C@H](N)C(O)=O         ? "L-PEPTIDE LINKING" 
"C11 H12 N2 O2" 204.225 TRP y TRYPTOPHAN      N[C@@H](Cc1c[nH]c2ccccc12)C(O)=O ? "L-PEPTIDE LINKING" 
"C9 H11 N O3"   181.189 TYR y TYROSINE        N[C@@H](Cc1ccc(O)cc1)C(O)=O      ? "L-PEPTIDE LINKING" 
"C5 H11 N O2"   117.146 VAL y VALINE          CC(C)[C@H](N)C(O)=O              ? "L-PEPTIDE LINKING" 
#
_citation.book_publisher          ?
_citation.country                 UK
_citation.id                      primary
_citation.journal_full            Nature
_citation.journal_id_ASTM         NATUAS
_citation.journal_id_CSD          0006
_citation.journal_id_ISSN         0028-0836
_citation.journal_volume          ?
_citation.page_first              ?
_citation.page_last               ?
_citation.pdbx_database_id_DOI    ?
_citation.pdbx_database_id_PubMed ?
_citation.title                   "Accurate structure prediction of biomolecular interactions with AlphaFold 3"
_citation.year                    2024
#
loop_
_citation_author.citation_id
_citation_author.name
_citation_author.ordinal
primary "Google DeepMind" 1 
primary "Isomorphic Labs" 2 
#
_entity.id               1
_entity.pdbx_description .
_entity.type             polymer
#
_entity_poly.entity_id      1
_entity_poly.pdbx_strand_id A
_entity_poly.type           polypeptide(L)
#
loop_
_entity_poly_seq.entity_id
_entity_poly_seq.hetero
_entity_poly_seq.mon_id
_entity_poly_seq.num
1 n GLY 1   
1 n GLY 2   
1 n SER 3   
1 n GLY 4   
1 n PRO 5   
1 n ASP 6   
1 n TRP 7   
1 n ASN 8   
1 n VAL 9   
1 n SER 10  
1 n THR 11  
1 n GLU 12  
1 n GLN 13  
1 n SER 14  
1 n ILE 15  
1 n GLN 16  
1 n LEU 17  
1 n THR 18  
1 n LEU 19  
1 n GLY 20  
1 n PRO 21  
1 n TRP 22  
1 n TYR 23  
1 n SER 24  
1 n ASN 25  
1 n ASP 26  
1 n GLY 27  
1 n LYS 28  
1 n TYR 29  
1 n SER 30  
1 n ASN 31  
1 n PRO 32  
1 n THR 33  
1 n ILE 34  
1 n PRO 35  
1 n VAL 36  
1 n TYR 37  
1 n THR 38  
1 n ILE 39  
1 n GLN 40  
1 n LYS 41  
1 n THR 42  
1 n ARG 43  
1 n SER 44  
1 n ASP 45  
1 n THR 46  
1 n GLU 47  
1 n ASN 48  
1 n MET 49  
1 n VAL 50  
1 n VAL 51  
1 n VAL 52  
1 n VAL 53  
1 n CYS 54  
1 n GLY 55  
1 n GLU 56  
1 n GLY 57  
1 n TYR 58  
1 n THR 59  
1 n LYS 60  
1 n SER 61  
1 n GLN 62  
1 n GLN 63  
1 n GLY 64  
1 n LYS 65  
1 n PHE 66  
1 n ILE 67  
1 n ASN 68  
1 n ASP 69  
1 n VAL 70  
1 n LYS 71  
1 n ARG 72  
1 n LEU 73  
1 n TRP 74  
1 n GLN 75  
1 n ASP 76  
1 n ALA 77  
1 n MET 78  
1 n LYS 79  
1 n TYR 80  
1 n GLU 81  
1 n PRO 82  
1 n TYR 83  
1 n ARG 84  
1 n SER 85  
1 n TYR 86  
1 n ALA 87  
1 n ASP 88  
1 n ARG 89  
1 n PHE 90  
1 n ASN 91  
1 n VAL 92  
1 n TYR 93  
1 n ALA 94  
1 n LEU 95  
1 n CYS 96  
1 n THR 97  
1 n ALA 98  
1 n SER 99  
1 n GLU 100 
1 n SER 101 
1 n THR 102 
1 n PHE 103 
1 n ASP 104 
1 n ASN 105 
1 n GLY 106 
1 n GLY 107 
1 n SER 108 
1 n THR 109 
1 n PHE 110 
1 n PHE 111 
1 n ASP 112 
1 n VAL 113 
1 n ILE 114 
1 n VAL 115 
1 n ASP 116 
1 n LYS 117 
1 n TYR 118 
1 n ASN 119 
1 n SER 120 
1 n PRO 121 
1 n VAL 122 
1 n ILE 123 
1 n SER 124 
1 n ASN 125 
1 n ASN 126 
1 n LEU 127 
1 n HIS 128 
1 n GLY 129 
1 n SER 130 
1 n GLN 131 
1 n TRP 132 
1 n LYS 133 
1 n ASN 134 
1 n HIS 135 
1 n ILE 136 
1 n PHE 137 
1 n GLU 138 
1 n ARG 139 
1 n CYS 140 
1 n ILE 141 
1 n GLY 142 
1 n PRO 143 
1 n GLU 144 
1 n PHE 145 
1 n ILE 146 
1 n GLU 147 
1 n LYS 148 
1 n ILE 149 
1 n HIS 150 
1 n ASP 151 
1 n ALA 152 
1 n HIS 153 
1 n ILE 154 
1 n LYS 155 
1 n LYS 156 
1 n LYS 157 
1 n CYS 158 
1 n ASP 159 
1 n PRO 160 
1 n ASN 161 
1 n THR 162 
1 n ILE 163 
1 n PRO 164 
1 n SER 165 
1 n GLY 166 
1 n SER 167 
1 n GLU 168 
1 n TYR 169 
1 n GLU 170 
1 n PRO 171 
1 n TYR 172 
1 n TYR 173 
1 n TYR 174 
1 n VAL 175 
1 n HIS 176 
1 n ASP 177 
1 n TYR 178 
1 n ILE 179 
1 n ALA 180 
1 n GLN 181 
1 n PHE 182 
1 n ALA 183 
1 n MET 184 
1 n VAL 185 
1 n VAL 186 
1 n ASN 187 
1 n THR 188 
1 n LYS 189 
1 n SER 190 
1 n ASP 191 
1 n PHE 192 
1 n GLY 193 
1 n GLY 194 
1 n ALA 195 
1 n TYR 196 
1 n ASN 197 
1 n ASN 198 
1 n ARG 199 
1 n GLU 200 
1 n TYR 201 
1 n GLY 202 
1 n PHE 203 
1 n HIS 204 
1 n TYR 205 
1 n PHE 206 
1 n ILE 207 
1 n SER 208 
1 n PRO 209 
1 n SER 210 
1 n ASP 211 
1 n SER 212 
1 n TYR 213 
1 n ARG 214 
1 n ALA 215 
1 n SER 216 
1 n LYS 217 
1 n THR 218 
1 n PHE 219 
1 n ALA 220 
1 n HIS 221 
1 n GLU 222 
1 n PHE 223 
1 n GLY 224 
1 n HIS 225 
1 n GLY 226 
1 n LEU 227 
1 n LEU 228 
1 n GLY 229 
1 n LEU 230 
1 n GLY 231 
1 n ASP 232 
1 n GLU 233 
1 n TYR 234 
1 n SER 235 
1 n ASN 236 
1 n GLY 237 
1 n TYR 238 
1 n LEU 239 
1 n LEU 240 
1 n ASP 241 
1 n ASP 242 
1 n LYS 243 
1 n GLU 244 
1 n LEU 245 
1 n LYS 246 
1 n SER 247 
1 n LEU 248 
1 n ASN 249 
1 n LEU 250 
1 n SER 251 
1 n SER 252 
1 n VAL 253 
1 n GLU 254 
1 n ASP 255 
1 n PRO 256 
1 n GLU 257 
1 n LYS 258 
1 n ILE 259 
1 n LYS 260 
1 n TRP 261 
1 n ARG 262 
1 n GLN 263 
1 n LEU 264 
1 n LEU 265 
1 n GLY 266 
1 n PHE 267 
1 n ARG 268 
1 n ASN 269 
1 n THR 270 
1 n TYR 271 
1 n THR 272 
1 n CYS 273 
1 n ARG 274 
1 n ASN 275 
1 n ALA 276 
1 n TYR 277 
1 n GLY 278 
1 n SER 279 
1 n LYS 280 
1 n MET 281 
1 n LEU 282 
1 n VAL 283 
1 n SER 284 
1 n SER 285 
1 n TYR 286 
1 n GLU 287 
1 n CYS 288 
1 n ILE 289 
1 n MET 290 
1 n ARG 291 
1 n ASP 292 
1 n THR 293 
1 n ASN 294 
1 n TYR 295 
1 n GLN 296 
1 n PHE 297 
1 n CYS 298 
1 n GLU 299 
1 n VAL 300 
1 n CYS 301 
1 n ARG 302 
1 n LEU 303 
1 n GLN 304 
1 n GLY 305 
1 n PHE 306 
1 n LYS 307 
1 n ARG 308 
1 n MET 309 
1 n SER 310 
1 n GLN 311 
1 n LEU 312 
1 n VAL 313 
1 n LYS 314 
1 n ASP 315 
1 n VAL 316 
1 n ASP 317 
1 n LEU 318 
1 n TYR 319 
1 n VAL 320 
1 n ALA 321 
1 n THR 322 
1 n PRO 323 
1 n GLU 324 
1 n VAL 325 
1 n LYS 326 
1 n GLU 327 
1 n TYR 328 
1 n THR 329 
1 n GLY 330 
1 n ALA 331 
1 n TYR 332 
1 n SER 333 
1 n LYS 334 
1 n PRO 335 
1 n SER 336 
1 n ASP 337 
1 n PHE 338 
1 n THR 339 
1 n ASP 340 
1 n LEU 341 
1 n GLU 342 
1 n THR 343 
1 n SER 344 
1 n SER 345 
1 n TYR 346 
1 n TYR 347 
1 n ASN 348 
1 n TYR 349 
1 n THR 350 
1 n TYR 351 
1 n ASN 352 
1 n ARG 353 
1 n ASN 354 
1 n ASP 355 
1 n ARG 356 
1 n LEU 357 
1 n LEU 358 
1 n SER 359 
1 n GLY 360 
1 n ASN 361 
1 n SER 362 
1 n LYS 363 
1 n SER 364 
1 n ARG 365 
1 n PHE 366 
1 n ASN 367 
1 n THR 368 
1 n ASN 369 
1 n MET 370 
1 n ASN 371 
1 n GLY 372 
1 n LYS 373 
1 n LYS 374 
1 n ILE 375 
1 n GLU 376 
1 n LEU 377 
1 n ARG 378 
1 n THR 379 
1 n VAL 380 
1 n ILE 381 
1 n GLN 382 
1 n ASN 383 
1 n ILE 384 
1 n SER 385 
1 n ASP 386 
1 n LYS 387 
1 n ASN 388 
1 n ALA 389 
1 n ARG 390 
1 n GLN 391 
1 n LEU 392 
1 n LYS 393 
1 n PHE 394 
1 n LYS 395 
1 n MET 396 
1 n TRP 397 
1 n ILE 398 
1 n LYS 399 
1 n HIS 400 
1 n SER 401 
1 n ASP 402 
1 n GLY 403 
1 n SER 404 
1 n VAL 405 
1 n ALA 406 
1 n THR 407 
1 n ASP 408 
1 n SER 409 
1 n SER 410 
1 n GLY 411 
1 n ASN 412 
1 n PRO 413 
1 n LEU 414 
1 n GLN 415 
1 n THR 416 
1 n VAL 417 
1 n GLN 418 
1 n THR 419 
1 n PHE 420 
1 n ASP 421 
1 n ILE 422 
1 n PRO 423 
1 n VAL 424 
1 n TRP 425 
1 n ASN 426 
1 n ASP 427 
1 n LYS 428 
1 n ALA 429 
1 n ASN 430 
1 n PHE 431 
1 n TRP 432 
1 n PRO 433 
1 n LEU 434 
1 n GLY 435 
1 n ALA 436 
1 n LEU 437 
1 n ASP 438 
1 n HIS 439 
1 n ILE 440 
1 n LYS 441 
1 n SER 442 
1 n ASP 443 
1 n PHE 444 
1 n ASN 445 
1 n SER 446 
1 n GLY 447 
1 n LEU 448 
1 n LYS 449 
1 n SER 450 
1 n CYS 451 
1 n SER 452 
1 n LEU 453 
1 n ILE 454 
1 n TYR 455 
1 n GLN 456 
1 n ILE 457 
1 n PRO 458 
1 n SER 459 
1 n ASP 460 
1 n ALA 461 
1 n GLN 462 
1 n LEU 463 
1 n LYS 464 
1 n SER 465 
1 n GLY 466 
1 n ASP 467 
1 n THR 468 
1 n VAL 469 
1 n ALA 470 
1 n PHE 471 
1 n GLN 472 
1 n VAL 473 
1 n LEU 474 
1 n ASP 475 
1 n GLU 476 
1 n ASN 477 
1 n GLY 478 
1 n ASN 479 
1 n VAL 480 
1 n LEU 481 
1 n ALA 482 
1 n ASP 483 
1 n ASP 484 
1 n ASN 485 
1 n THR 486 
1 n GLU 487 
1 n THR 488 
1 n GLN 489 
1 n ARG 490 
1 n TYR 491 
1 n THR 492 
1 n THR 493 
1 n VAL 494 
1 n SER 495 
1 n ILE 496 
1 n GLN 497 
1 n TYR 498 
1 n LYS 499 
1 n PHE 500 
1 n GLU 501 
1 n ASP 502 
1 n GLY 503 
1 n SER 504 
1 n GLU 505 
1 n ILE 506 
1 n PRO 507 
1 n ASN 508 
1 n THR 509 
1 n ALA 510 
1 n GLY 511 
1 n GLY 512 
1 n THR 513 
1 n PHE 514 
1 n THR 515 
1 n VAL 516 
1 n PRO 517 
1 n TYR 518 
1 n GLY 519 
1 n THR 520 
1 n LYS 521 
1 n LEU 522 
1 n ASP 523 
1 n LEU 524 
1 n THR 525 
1 n PRO 526 
1 n ALA 527 
1 n LYS 528 
1 n THR 529 
1 n LEU 530 
1 n TYR 531 
1 n ASP 532 
1 n TYR 533 
1 n GLU 534 
1 n PHE 535 
1 n ILE 536 
1 n LYS 537 
1 n VAL 538 
1 n ASP 539 
1 n GLY 540 
1 n LEU 541 
1 n ASN 542 
1 n LYS 543 
1 n PRO 544 
1 n ILE 545 
1 n VAL 546 
1 n SER 547 
1 n ASP 548 
1 n GLY 549 
1 n THR 550 
1 n VAL 551 
1 n VAL 552 
1 n THR 553 
1 n TYR 554 
1 n TYR 555 
1 n TYR 556 
1 n LYS 557 
1 n ASN 558 
1 n LYS 559 
1 n ASN 560 
#
_ma_data.content_type "model coordinates"
_ma_data.id           1
_ma_data.name         Model
#
_ma_model_list.data_id          1
_ma_model_list.model_group_id   1
_ma_model_list.model_group_name "AlphaFold-beta-20231127 (fb0b9d13-0bdd-4522-ba5f-0ee1f426d085 @ 2025-02-11 07:42:06)"
_ma_model_list.model_id         1
_ma_model_list.model_name       "Top ranked model"
_ma_model_list.model_type       "Ab initio model"
_ma_model_list.ordinal_id       1
#
loop_
_ma_protocol_step.method_type
_ma_protocol_step.ordinal_id
_ma_protocol_step.protocol_id
_ma_protocol_step.step_id
"coevolution MSA" 1 1 1 
"template search" 2 1 2 
modeling          3 1 3 
#
loop_
_ma_qa_metric.id
_ma_qa_metric.mode
_ma_qa_metric.name
_ma_qa_metric.software_group_id
_ma_qa_metric.type
1 global pLDDT 1 pLDDT 
2 local  pLDDT 1 pLDDT 
#
_ma_qa_metric_global.metric_id    1
_ma_qa_metric_global.metric_value 93.71
_ma_qa_metric_global.model_id     1
_ma_qa_metric_global.ordinal_id   1
#
_ma_software_group.group_id    1
_ma_software_group.ordinal_id  1
_ma_software_group.software_id 1
#
_ma_target_entity.data_id   1
_ma_target_entity.entity_id 1
_ma_target_entity.origin    .
#
_ma_target_entity_instance.asym_id   A
_ma_target_entity_instance.details   .
_ma_target_entity_instance.entity_id 1
#
loop_
_pdbx_data_usage.details
_pdbx_data_usage.id
_pdbx_data_usage.type
_pdbx_data_usage.url
;NON-COMMERCIAL USE ONLY, BY USING THIS FILE YOU AGREE TO THE TERMS OF USE FOUND
AT alphafoldserver.com/output-terms.
;
1 license    ? 
;THE INFORMATION IS NOT INTENDED FOR, HAS NOT BEEN VALIDATED FOR, AND IS NOT
APPROVED FOR CLINICAL USE. IT SHOULD NOT BE USED FOR CLINICAL PURPOSE OR RELIED
ON FOR MEDICAL OR OTHER PROFESSIONAL ADVICE. IT IS THEORETICAL MODELLING ONLY
AND CAUTION SHOULD BE EXERCISED IN ITS USE. IT IS PROVIDED "AS-IS" WITHOUT ANY
WARRANTY OF ANY KIND, WHETHER EXPRESSED OR IMPLIED. NO WARRANTY IS GIVEN THAT
USE OF THE INFORMATION SHALL NOT INFRINGE THE RIGHTS OF ANY THIRD PARTY.
;
2 disclaimer ? 
#
loop_
_pdbx_poly_seq_scheme.asym_id
_pdbx_poly_seq_scheme.auth_seq_num
_pdbx_poly_seq_scheme.entity_id
_pdbx_poly_seq_scheme.hetero
_pdbx_poly_seq_scheme.mon_id
_pdbx_poly_seq_scheme.pdb_ins_code
_pdbx_poly_seq_scheme.pdb_seq_num
_pdbx_poly_seq_scheme.pdb_strand_id
_pdbx_poly_seq_scheme.seq_id
A 1   1 n GLY . 1   A 1   
A 2   1 n GLY . 2   A 2   
A 3   1 n SER . 3   A 3   
A 4   1 n GLY . 4   A 4   
A 5   1 n PRO . 5   A 5   
A 6   1 n ASP . 6   A 6   
A 7   1 n TRP . 7   A 7   
A 8   1 n ASN . 8   A 8   
A 9   1 n VAL . 9   A 9   
A 10  1 n SER . 10  A 10  
A 11  1 n THR . 11  A 11  
A 12  1 n GLU . 12  A 12  
A 13  1 n GLN . 13  A 13  
A 14  1 n SER . 14  A 14  
A 15  1 n ILE . 15  A 15  
A 16  1 n GLN . 16  A 16  
A 17  1 n LEU . 17  A 17  
A 18  1 n THR . 18  A 18  
A 19  1 n LEU . 19  A 19  
A 20  1 n GLY . 20  A 20  
A 21  1 n PRO . 21  A 21  
A 22  1 n TRP . 22  A 22  
A 23  1 n TYR . 23  A 23  
A 24  1 n SER . 24  A 24  
A 25  1 n ASN . 25  A 25  
A 26  1 n ASP . 26  A 26  
A 27  1 n GLY . 27  A 27  
A 28  1 n LYS . 28  A 28  
A 29  1 n TYR . 29  A 29  
A 30  1 n SER . 30  A 30  
A 31  1 n ASN . 31  A 31  
A 32  1 n PRO . 32  A 32  
A 33  1 n THR . 33  A 33  
A 34  1 n ILE . 34  A 34  
A 35  1 n PRO . 35  A 35  
A 36  1 n VAL . 36  A 36  
A 37  1 n TYR . 37  A 37  
A 38  1 n THR . 38  A 38  
A 39  1 n ILE . 39  A 39  
A 40  1 n GLN . 40  A 40  
A 41  1 n LYS . 41  A 41  
A 42  1 n THR . 42  A 42  
A 43  1 n ARG . 43  A 43  
A 44  1 n SER . 44  A 44  
A 45  1 n ASP . 45  A 45  
A 46  1 n THR . 46  A 46  
A 47  1 n GLU . 47  A 47  
A 48  1 n ASN . 48  A 48  
A 49  1 n MET . 49  A 49  
A 50  1 n VAL . 50  A 50  
A 51  1 n VAL . 51  A 51  
A 52  1 n VAL . 52  A 52  
A 53  1 n VAL . 53  A 53  
A 54  1 n CYS . 54  A 54  
A 55  1 n GLY . 55  A 55  
A 56  1 n GLU . 56  A 56  
A 57  1 n GLY . 57  A 57  
A 58  1 n TYR . 58  A 58  
A 59  1 n THR . 59  A 59  
A 60  1 n LYS . 60  A 60  
A 61  1 n SER . 61  A 61  
A 62  1 n GLN . 62  A 62  
A 63  1 n GLN . 63  A 63  
A 64  1 n GLY . 64  A 64  
A 65  1 n LYS . 65  A 65  
A 66  1 n PHE . 66  A 66  
A 67  1 n ILE . 67  A 67  
A 68  1 n ASN . 68  A 68  
A 69  1 n ASP . 69  A 69  
A 70  1 n VAL . 70  A 70  
A 71  1 n LYS . 71  A 71  
A 72  1 n ARG . 72  A 72  
A 73  1 n LEU . 73  A 73  
A 74  1 n TRP . 74  A 74  
A 75  1 n GLN . 75  A 75  
A 76  1 n ASP . 76  A 76  
A 77  1 n ALA . 77  A 77  
A 78  1 n MET . 78  A 78  
A 79  1 n LYS . 79  A 79  
A 80  1 n TYR . 80  A 80  
A 81  1 n GLU . 81  A 81  
A 82  1 n PRO . 82  A 82  
A 83  1 n TYR . 83  A 83  
A 84  1 n ARG . 84  A 84  
A 85  1 n SER . 85  A 85  
A 86  1 n TYR . 86  A 86  
A 87  1 n ALA . 87  A 87  
A 88  1 n ASP . 88  A 88  
A 89  1 n ARG . 89  A 89  
A 90  1 n PHE . 90  A 90  
A 91  1 n ASN . 91  A 91  
A 92  1 n VAL . 92  A 92  
A 93  1 n TYR . 93  A 93  
A 94  1 n ALA . 94  A 94  
A 95  1 n LEU . 95  A 95  
A 96  1 n CYS . 96  A 96  
A 97  1 n THR . 97  A 97  
A 98  1 n ALA . 98  A 98  
A 99  1 n SER . 99  A 99  
A 100 1 n GLU . 100 A 100 
A 101 1 n SER . 101 A 101 
A 102 1 n THR . 102 A 102 
A 103 1 n PHE . 103 A 103 
A 104 1 n ASP . 104 A 104 
A 105 1 n ASN . 105 A 105 
A 106 1 n GLY . 106 A 106 
A 107 1 n GLY . 107 A 107 
A 108 1 n SER . 108 A 108 
A 109 1 n THR . 109 A 109 
A 110 1 n PHE . 110 A 110 
A 111 1 n PHE . 111 A 111 
A 112 1 n ASP . 112 A 112 
A 113 1 n VAL . 113 A 113 
A 114 1 n ILE . 114 A 114 
A 115 1 n VAL . 115 A 115 
A 116 1 n ASP . 116 A 116 
A 117 1 n LYS . 117 A 117 
A 118 1 n TYR . 118 A 118 
A 119 1 n ASN . 119 A 119 
A 120 1 n SER . 120 A 120 
A 121 1 n PRO . 121 A 121 
A 122 1 n VAL . 122 A 122 
A 123 1 n ILE . 123 A 123 
A 124 1 n SER . 124 A 124 
A 125 1 n ASN . 125 A 125 
A 126 1 n ASN . 126 A 126 
A 127 1 n LEU . 127 A 127 
A 128 1 n HIS . 128 A 128 
A 129 1 n GLY . 129 A 129 
A 130 1 n SER . 130 A 130 
A 131 1 n GLN . 131 A 131 
A 132 1 n TRP . 132 A 132 
A 133 1 n LYS . 133 A 133 
A 134 1 n ASN . 134 A 134 
A 135 1 n HIS . 135 A 135 
A 136 1 n ILE . 136 A 136 
A 137 1 n PHE . 137 A 137 
A 138 1 n GLU . 138 A 138 
A 139 1 n ARG . 139 A 139 
A 140 1 n CYS . 140 A 140 
A 141 1 n ILE . 141 A 141 
A 142 1 n GLY . 142 A 142 
A 143 1 n PRO . 143 A 143 
A 144 1 n GLU . 144 A 144 
A 145 1 n PHE . 145 A 145 
A 146 1 n ILE . 146 A 146 
A 147 1 n GLU . 147 A 147 
A 148 1 n LYS . 148 A 148 
A 149 1 n ILE . 149 A 149 
A 150 1 n HIS . 150 A 150 
A 151 1 n ASP . 151 A 151 
A 152 1 n ALA . 152 A 152 
A 153 1 n HIS . 153 A 153 
A 154 1 n ILE . 154 A 154 
A 155 1 n LYS . 155 A 155 
A 156 1 n LYS . 156 A 156 
A 157 1 n LYS . 157 A 157 
A 158 1 n CYS . 158 A 158 
A 159 1 n ASP . 159 A 159 
A 160 1 n PRO . 160 A 160 
A 161 1 n ASN . 161 A 161 
A 162 1 n THR . 162 A 162 
A 163 1 n ILE . 163 A 163 
A 164 1 n PRO . 164 A 164 
A 165 1 n SER . 165 A 165 
A 166 1 n GLY . 166 A 166 
A 167 1 n SER . 167 A 167 
A 168 1 n GLU . 168 A 168 
A 169 1 n TYR . 169 A 169 
A 170 1 n GLU . 170 A 170 
A 171 1 n PRO . 171 A 171 
A 172 1 n TYR . 172 A 172 
A 173 1 n TYR . 173 A 173 
A 174 1 n TYR . 174 A 174 
A 175 1 n VAL . 175 A 175 
A 176 1 n HIS . 176 A 176 
A 177 1 n ASP . 177 A 177 
A 178 1 n TYR . 178 A 178 
A 179 1 n ILE . 179 A 179 
A 180 1 n ALA . 180 A 180 
A 181 1 n GLN . 181 A 181 
A 182 1 n PHE . 182 A 182 
A 183 1 n ALA . 183 A 183 
A 184 1 n MET . 184 A 184 
A 185 1 n VAL . 185 A 185 
A 186 1 n VAL . 186 A 186 
A 187 1 n ASN . 187 A 187 
A 188 1 n THR . 188 A 188 
A 189 1 n LYS . 189 A 189 
A 190 1 n SER . 190 A 190 
A 191 1 n ASP . 191 A 191 
A 192 1 n PHE . 192 A 192 
A 193 1 n GLY . 193 A 193 
A 194 1 n GLY . 194 A 194 
A 195 1 n ALA . 195 A 195 
A 196 1 n TYR . 196 A 196 
A 197 1 n ASN . 197 A 197 
A 198 1 n ASN . 198 A 198 
A 199 1 n ARG . 199 A 199 
A 200 1 n GLU . 200 A 200 
A 201 1 n TYR . 201 A 201 
A 202 1 n GLY . 202 A 202 
A 203 1 n PHE . 203 A 203 
A 204 1 n HIS . 204 A 204 
A 205 1 n TYR . 205 A 205 
A 206 1 n PHE . 206 A 206 
A 207 1 n ILE . 207 A 207 
A 208 1 n SER . 208 A 208 
A 209 1 n PRO . 209 A 209 
A 210 1 n SER . 210 A 210 
A 211 1 n ASP . 211 A 211 
A 212 1 n SER . 212 A 212 
A 213 1 n TYR . 213 A 213 
A 214 1 n ARG . 214 A 214 
A 215 1 n ALA . 215 A 215 
A 216 1 n SER . 216 A 216 
A 217 1 n LYS . 217 A 217 
A 218 1 n THR . 218 A 218 
A 219 1 n PHE . 219 A 219 
A 220 1 n ALA . 220 A 220 
A 221 1 n HIS . 221 A 221 
A 222 1 n GLU . 222 A 222 
A 223 1 n PHE . 223 A 223 
A 224 1 n GLY . 224 A 224 
A 225 1 n HIS . 225 A 225 
A 226 1 n GLY . 226 A 226 
A 227 1 n LEU . 227 A 227 
A 228 1 n LEU . 228 A 228 
A 229 1 n GLY . 229 A 229 
A 230 1 n LEU . 230 A 230 
A 231 1 n GLY . 231 A 231 
A 232 1 n ASP . 232 A 232 
A 233 1 n GLU . 233 A 233 
A 234 1 n TYR . 234 A 234 
A 235 1 n SER . 235 A 235 
A 236 1 n ASN . 236 A 236 
A 237 1 n GLY . 237 A 237 
A 238 1 n TYR . 238 A 238 
A 239 1 n LEU . 239 A 239 
A 240 1 n LEU . 240 A 240 
A 241 1 n ASP . 241 A 241 
A 242 1 n ASP . 242 A 242 
A 243 1 n LYS . 243 A 243 
A 244 1 n GLU . 244 A 244 
A 245 1 n LEU . 245 A 245 
A 246 1 n LYS . 246 A 246 
A 247 1 n SER . 247 A 247 
A 248 1 n LEU . 248 A 248 
A 249 1 n ASN . 249 A 249 
A 250 1 n LEU . 250 A 250 
A 251 1 n SER . 251 A 251 
A 252 1 n SER . 252 A 252 
A 253 1 n VAL . 253 A 253 
A 254 1 n GLU . 254 A 254 
A 255 1 n ASP . 255 A 255 
A 256 1 n PRO . 256 A 256 
A 257 1 n GLU . 257 A 257 
A 258 1 n LYS . 258 A 258 
A 259 1 n ILE . 259 A 259 
A 260 1 n LYS . 260 A 260 
A 261 1 n TRP . 261 A 261 
A 262 1 n ARG . 262 A 262 
A 263 1 n GLN . 263 A 263 
A 264 1 n LEU . 264 A 264 
A 265 1 n LEU . 265 A 265 
A 266 1 n GLY . 266 A 266 
A 267 1 n PHE . 267 A 267 
A 268 1 n ARG . 268 A 268 
A 269 1 n ASN . 269 A 269 
A 270 1 n THR . 270 A 270 
A 271 1 n TYR . 271 A 271 
A 272 1 n THR . 272 A 272 
A 273 1 n CYS . 273 A 273 
A 274 1 n ARG . 274 A 274 
A 275 1 n ASN . 275 A 275 
A 276 1 n ALA . 276 A 276 
A 277 1 n TYR . 277 A 277 
A 278 1 n GLY . 278 A 278 
A 279 1 n SER . 279 A 279 
A 280 1 n LYS . 280 A 280 
A 281 1 n MET . 281 A 281 
A 282 1 n LEU . 282 A 282 
A 283 1 n VAL . 283 A 283 
A 284 1 n SER . 284 A 284 
A 285 1 n SER . 285 A 285 
A 286 1 n TYR . 286 A 286 
A 287 1 n GLU . 287 A 287 
A 288 1 n CYS . 288 A 288 
A 289 1 n ILE . 289 A 289 
A 290 1 n MET . 290 A 290 
A 291 1 n ARG . 291 A 291 
A 292 1 n ASP . 292 A 292 
A 293 1 n THR . 293 A 293 
A 294 1 n ASN . 294 A 294 
A 295 1 n TYR . 295 A 295 
A 296 1 n GLN . 296 A 296 
A 297 1 n PHE . 297 A 297 
A 298 1 n CYS . 298 A 298 
A 299 1 n GLU . 299 A 299 
A 300 1 n VAL . 300 A 300 
A 301 1 n CYS . 301 A 301 
A 302 1 n ARG . 302 A 302 
A 303 1 n LEU . 303 A 303 
A 304 1 n GLN . 304 A 304 
A 305 1 n GLY . 305 A 305 
A 306 1 n PHE . 306 A 306 
A 307 1 n LYS . 307 A 307 
A 308 1 n ARG . 308 A 308 
A 309 1 n MET . 309 A 309 
A 310 1 n SER . 310 A 310 
A 311 1 n GLN . 311 A 311 
A 312 1 n LEU . 312 A 312 
A 313 1 n VAL . 313 A 313 
A 314 1 n LYS . 314 A 314 
A 315 1 n ASP . 315 A 315 
A 316 1 n VAL . 316 A 316 
A 317 1 n ASP . 317 A 317 
A 318 1 n LEU . 318 A 318 
A 319 1 n TYR . 319 A 319 
A 320 1 n VAL . 320 A 320 
A 321 1 n ALA . 321 A 321 
A 322 1 n THR . 322 A 322 
A 323 1 n PRO . 323 A 323 
A 324 1 n GLU . 324 A 324 
A 325 1 n VAL . 325 A 325 
A 326 1 n LYS . 326 A 326 
A 327 1 n GLU . 327 A 327 
A 328 1 n TYR . 328 A 328 
A 329 1 n THR . 329 A 329 
A 330 1 n GLY . 330 A 330 
A 331 1 n ALA . 331 A 331 
A 332 1 n TYR . 332 A 332 
A 333 1 n SER . 333 A 333 
A 334 1 n LYS . 334 A 334 
A 335 1 n PRO . 335 A 335 
A 336 1 n SER . 336 A 336 
A 337 1 n ASP . 337 A 337 
A 338 1 n PHE . 338 A 338 
A 339 1 n THR . 339 A 339 
A 340 1 n ASP . 340 A 340 
A 341 1 n LEU . 341 A 341 
A 342 1 n GLU . 342 A 342 
A 343 1 n THR . 343 A 343 
A 344 1 n SER . 344 A 344 
A 345 1 n SER . 345 A 345 
A 346 1 n TYR . 346 A 346 
A 347 1 n TYR . 347 A 347 
A 348 1 n ASN . 348 A 348 
A 349 1 n TYR . 349 A 349 
A 350 1 n THR . 350 A 350 
A 351 1 n TYR . 351 A 351 
A 352 1 n ASN . 352 A 352 
A 353 1 n ARG . 353 A 353 
A 354 1 n ASN . 354 A 354 
A 355 1 n ASP . 355 A 355 
A 356 1 n ARG . 356 A 356 
A 357 1 n LEU . 357 A 357 
A 358 1 n LEU . 358 A 358 
A 359 1 n SER . 359 A 359 
A 360 1 n GLY . 360 A 360 
A 361 1 n ASN . 361 A 361 
A 362 1 n SER . 362 A 362 
A 363 1 n LYS . 363 A 363 
A 364 1 n SER . 364 A 364 
A 365 1 n ARG . 365 A 365 
A 366 1 n PHE . 366 A 366 
A 367 1 n ASN . 367 A 367 
A 368 1 n THR . 368 A 368 
A 369 1 n ASN . 369 A 369 
A 370 1 n MET . 370 A 370 
A 371 1 n ASN . 371 A 371 
A 372 1 n GLY . 372 A 372 
A 373 1 n LYS . 373 A 373 
A 374 1 n LYS . 374 A 374 
A 375 1 n ILE . 375 A 375 
A 376 1 n GLU . 376 A 376 
A 377 1 n LEU . 377 A 377 
A 378 1 n ARG . 378 A 378 
A 379 1 n THR . 379 A 379 
A 380 1 n VAL . 380 A 380 
A 381 1 n ILE . 381 A 381 
A 382 1 n GLN . 382 A 382 
A 383 1 n ASN . 383 A 383 
A 384 1 n ILE . 384 A 384 
A 385 1 n SER . 385 A 385 
A 386 1 n ASP . 386 A 386 
A 387 1 n LYS . 387 A 387 
A 388 1 n ASN . 388 A 388 
A 389 1 n ALA . 389 A 389 
A 390 1 n ARG . 390 A 390 
A 391 1 n GLN . 391 A 391 
A 392 1 n LEU . 392 A 392 
A 393 1 n LYS . 393 A 393 
A 394 1 n PHE . 394 A 394 
A 395 1 n LYS . 395 A 395 
A 396 1 n MET . 396 A 396 
A 397 1 n TRP . 397 A 397 
A 398 1 n ILE . 398 A 398 
A 399 1 n LYS . 399 A 399 
A 400 1 n HIS . 400 A 400 
A 401 1 n SER . 401 A 401 
A 402 1 n ASP . 402 A 402 
A 403 1 n GLY . 403 A 403 
A 404 1 n SER . 404 A 404 
A 405 1 n VAL . 405 A 405 
A 406 1 n ALA . 406 A 406 
A 407 1 n THR . 407 A 407 
A 408 1 n ASP . 408 A 408 
A 409 1 n SER . 409 A 409 
A 410 1 n SER . 410 A 410 
A 411 1 n GLY . 411 A 411 
A 412 1 n ASN . 412 A 412 
A 413 1 n PRO . 413 A 413 
A 414 1 n LEU . 414 A 414 
A 415 1 n GLN . 415 A 415 
A 416 1 n THR . 416 A 416 
A 417 1 n VAL . 417 A 417 
A 418 1 n GLN . 418 A 418 
A 419 1 n THR . 419 A 419 
A 420 1 n PHE . 420 A 420 
A 421 1 n ASP . 421 A 421 
A 422 1 n ILE . 422 A 422 
A 423 1 n PRO . 423 A 423 
A 424 1 n VAL . 424 A 424 
A 425 1 n TRP . 425 A 425 
A 426 1 n ASN . 426 A 426 
A 427 1 n ASP . 427 A 427 
A 428 1 n LYS . 428 A 428 
A 429 1 n ALA . 429 A 429 
A 430 1 n ASN . 430 A 430 
A 431 1 n PHE . 431 A 431 
A 432 1 n TRP . 432 A 432 
A 433 1 n PRO . 433 A 433 
A 434 1 n LEU . 434 A 434 
A 435 1 n GLY . 435 A 435 
A 436 1 n ALA . 436 A 436 
A 437 1 n LEU . 437 A 437 
A 438 1 n ASP . 438 A 438 
A 439 1 n HIS . 439 A 439 
A 440 1 n ILE . 440 A 440 
A 441 1 n LYS . 441 A 441 
A 442 1 n SER . 442 A 442 
A 443 1 n ASP . 443 A 443 
A 444 1 n PHE . 444 A 444 
A 445 1 n ASN . 445 A 445 
A 446 1 n SER . 446 A 446 
A 447 1 n GLY . 447 A 447 
A 448 1 n LEU . 448 A 448 
A 449 1 n LYS . 449 A 449 
A 450 1 n SER . 450 A 450 
A 451 1 n CYS . 451 A 451 
A 452 1 n SER . 452 A 452 
A 453 1 n LEU . 453 A 453 
A 454 1 n ILE . 454 A 454 
A 455 1 n TYR . 455 A 455 
A 456 1 n GLN . 456 A 456 
A 457 1 n ILE . 457 A 457 
A 458 1 n PRO . 458 A 458 
A 459 1 n SER . 459 A 459 
A 460 1 n ASP . 460 A 460 
A 461 1 n ALA . 461 A 461 
A 462 1 n GLN . 462 A 462 
A 463 1 n LEU . 463 A 463 
A 464 1 n LYS . 464 A 464 
A 465 1 n SER . 465 A 465 
A 466 1 n GLY . 466 A 466 
A 467 1 n ASP . 467 A 467 
A 468 1 n THR . 468 A 468 
A 469 1 n VAL . 469 A 469 
A 470 1 n ALA . 470 A 470 
A 471 1 n PHE . 471 A 471 
A 472 1 n GLN . 472 A 472 
A 473 1 n VAL . 473 A 473 
A 474 1 n LEU . 474 A 474 
A 475 1 n ASP . 475 A 475 
A 476 1 n GLU . 476 A 476 
A 477 1 n ASN . 477 A 477 
A 478 1 n GLY . 478 A 478 
A 479 1 n ASN . 479 A 479 
A 480 1 n VAL . 480 A 480 
A 481 1 n LEU . 481 A 481 
A 482 1 n ALA . 482 A 482 
A 483 1 n ASP . 483 A 483 
A 484 1 n ASP . 484 A 484 
A 485 1 n ASN . 485 A 485 
A 486 1 n THR . 486 A 486 
A 487 1 n GLU . 487 A 487 
A 488 1 n THR . 488 A 488 
A 489 1 n GLN . 489 A 489 
A 490 1 n ARG . 490 A 490 
A 491 1 n TYR . 491 A 491 
A 492 1 n THR . 492 A 492 
A 493 1 n THR . 493 A 493 
A 494 1 n VAL . 494 A 494 
A 495 1 n SER . 495 A 495 
A 496 1 n ILE . 496 A 496 
A 497 1 n GLN . 497 A 497 
A 498 1 n TYR . 498 A 498 
A 499 1 n LYS . 499 A 499 
A 500 1 n PHE . 500 A 500 
A 501 1 n GLU . 501 A 501 
A 502 1 n ASP . 502 A 502 
A 503 1 n GLY . 503 A 503 
A 504 1 n SER . 504 A 504 
A 505 1 n GLU . 505 A 505 
A 506 1 n ILE . 506 A 506 
A 507 1 n PRO . 507 A 507 
A 508 1 n ASN . 508 A 508 
A 509 1 n THR . 509 A 509 
A 510 1 n ALA . 510 A 510 
A 511 1 n GLY . 511 A 511 
A 512 1 n GLY . 512 A 512 
A 513 1 n THR . 513 A 513 
A 514 1 n PHE . 514 A 514 
A 515 1 n THR . 515 A 515 
A 516 1 n VAL . 516 A 516 
A 517 1 n PRO . 517 A 517 
A 518 1 n TYR . 518 A 518 
A 519 1 n GLY . 519 A 519 
A 520 1 n THR . 520 A 520 
A 521 1 n LYS . 521 A 521 
A 522 1 n LEU . 522 A 522 
A 523 1 n ASP . 523 A 523 
A 524 1 n LEU . 524 A 524 
A 525 1 n THR . 525 A 525 
A 526 1 n PRO . 526 A 526 
A 527 1 n ALA . 527 A 527 
A 528 1 n LYS . 528 A 528 
A 529 1 n THR . 529 A 529 
A 530 1 n LEU . 530 A 530 
A 531 1 n TYR . 531 A 531 
A 532 1 n ASP . 532 A 532 
A 533 1 n TYR . 533 A 533 
A 534 1 n GLU . 534 A 534 
A 535 1 n PHE . 535 A 535 
A 536 1 n ILE . 536 A 536 
A 537 1 n LYS . 537 A 537 
A 538 1 n VAL . 538 A 538 
A 539 1 n ASP . 539 A 539 
A 540 1 n GLY . 540 A 540 
A 541 1 n LEU . 541 A 541 
A 542 1 n ASN . 542 A 542 
A 543 1 n LYS . 543 A 543 
A 544 1 n PRO . 544 A 544 
A 545 1 n ILE . 545 A 545 
A 546 1 n VAL . 546 A 546 
A 547 1 n SER . 547 A 547 
A 548 1 n ASP . 548 A 548 
A 549 1 n GLY . 549 A 549 
A 550 1 n THR . 550 A 550 
A 551 1 n VAL . 551 A 551 
A 552 1 n VAL . 552 A 552 
A 553 1 n THR . 553 A 553 
A 554 1 n TYR . 554 A 554 
A 555 1 n TYR . 555 A 555 
A 556 1 n TYR . 556 A 556 
A 557 1 n LYS . 557 A 557 
A 558 1 n ASN . 558 A 558 
A 559 1 n LYS . 559 A 559 
A 560 1 n ASN . 560 A 560 
#
_software.classification other
_software.date           ?
_software.description    "Structure prediction"
_software.name           AlphaFold
_software.pdbx_ordinal   1
_software.type           package
_software.version        "AlphaFold-beta-20231127 (fb0b9d13-0bdd-4522-ba5f-0ee1f426d085 @ 2025-02-11 07:42:06)"
#
_struct_asym.entity_id 1
_struct_asym.id        A
#
loop_
_atom_site.group_PDB
_atom_site.id
_atom_site.type_symbol
_atom_site.label_atom_id
_atom_site.label_alt_id
_atom_site.label_comp_id
_atom_site.label_asym_id
_atom_site.label_entity_id
_atom_site.label_seq_id
_atom_site.pdbx_PDB_ins_code
_atom_site.Cartn_x
_atom_site.Cartn_y
_atom_site.Cartn_z
_atom_site.occupancy
_atom_site.B_iso_or_equiv
_atom_site.auth_seq_id
_atom_site.auth_asym_id
_atom_site.pdbx_PDB_model_num
ATOM 1    N N   . GLY A 1 1   ? -4.578  7.002   -47.668 1.00 31.44 1   A 1 
ATOM 2    C CA  . GLY A 1 1   ? -3.869  6.814   -46.391 1.00 34.12 1   A 1 
ATOM 3    C C   . GLY A 1 1   ? -4.481  5.605   -45.722 1.00 37.73 1   A 1 
ATOM 4    O O   . GLY A 1 1   ? -5.701  5.505   -45.757 1.00 36.25 1   A 1 
ATOM 5    N N   . GLY A 1 2   ? -3.667  4.665   -45.254 1.00 36.21 2   A 1 
ATOM 6    C CA  . GLY A 1 2   ? -4.219  3.477   -44.609 1.00 37.92 2   A 1 
ATOM 7    C C   . GLY A 1 2   ? -5.023  3.903   -43.385 1.00 40.81 2   A 1 
ATOM 8    O O   . GLY A 1 2   ? -4.461  4.515   -42.483 1.00 39.46 2   A 1 
ATOM 9    N N   . SER A 1 3   ? -6.321  3.636   -43.390 1.00 41.30 3   A 1 
ATOM 10   C CA  . SER A 1 3   ? -7.159  3.835   -42.212 1.00 43.37 3   A 1 
ATOM 11   C C   . SER A 1 3   ? -6.626  2.897   -41.138 1.00 46.32 3   A 1 
ATOM 12   O O   . SER A 1 3   ? -6.788  1.678   -41.247 1.00 43.94 3   A 1 
ATOM 13   C CB  . SER A 1 3   ? -8.630  3.553   -42.548 1.00 39.55 3   A 1 
ATOM 14   O OG  . SER A 1 3   ? -8.748  2.326   -43.232 1.00 36.04 3   A 1 
ATOM 15   N N   . GLY A 1 4   ? -5.922  3.452   -40.146 1.00 55.04 4   A 1 
ATOM 16   C CA  . GLY A 1 4   ? -5.529  2.680   -38.970 1.00 58.42 4   A 1 
ATOM 17   C C   . GLY A 1 4   ? -6.755  2.047   -38.317 1.00 62.98 4   A 1 
ATOM 18   O O   . GLY A 1 4   ? -7.884  2.476   -38.591 1.00 60.73 4   A 1 
ATOM 19   N N   . PRO A 1 5   ? -6.570  1.050   -37.478 1.00 63.85 5   A 1 
ATOM 20   C CA  . PRO A 1 5   ? -7.695  0.370   -36.844 1.00 68.25 5   A 1 
ATOM 21   C C   . PRO A 1 5   ? -8.586  1.377   -36.106 1.00 76.89 5   A 1 
ATOM 22   O O   . PRO A 1 5   ? -8.097  2.316   -35.467 1.00 72.25 5   A 1 
ATOM 23   C CB  . PRO A 1 5   ? -7.069  -0.672  -35.908 1.00 60.06 5   A 1 
ATOM 24   C CG  . PRO A 1 5   ? -5.657  -0.141  -35.659 1.00 56.94 5   A 1 
ATOM 25   C CD  . PRO A 1 5   ? -5.306  0.569   -36.965 1.00 61.89 5   A 1 
ATOM 26   N N   . ASP A 1 6   ? -9.904  1.178   -36.213 1.00 84.32 6   A 1 
ATOM 27   C CA  . ASP A 1 6   ? -10.865 1.999   -35.498 1.00 90.87 6   A 1 
ATOM 28   C C   . ASP A 1 6   ? -10.858 1.701   -33.998 1.00 94.91 6   A 1 
ATOM 29   O O   . ASP A 1 6   ? -10.440 0.631   -33.539 1.00 92.95 6   A 1 
ATOM 30   C CB  . ASP A 1 6   ? -12.267 1.837   -36.103 1.00 81.90 6   A 1 
ATOM 31   C CG  . ASP A 1 6   ? -12.414 2.549   -37.454 1.00 69.46 6   A 1 
ATOM 32   O OD1 . ASP A 1 6   ? -11.836 3.646   -37.595 1.00 63.23 6   A 1 
ATOM 33   O OD2 . ASP A 1 6   ? -13.115 1.993   -38.321 1.00 60.58 6   A 1 
ATOM 34   N N   . TRP A 1 7   ? -11.340 2.656   -33.223 1.00 94.64 7   A 1 
ATOM 35   C CA  . TRP A 1 7   ? -11.549 2.478   -31.794 1.00 96.17 7   A 1 
ATOM 36   C C   . TRP A 1 7   ? -12.564 1.356   -31.541 1.00 96.38 7   A 1 
ATOM 37   O O   . TRP A 1 7   ? -13.634 1.348   -32.131 1.00 93.99 7   A 1 
ATOM 38   C CB  . TRP A 1 7   ? -12.054 3.786   -31.184 1.00 95.82 7   A 1 
ATOM 39   C CG  . TRP A 1 7   ? -11.086 4.928   -31.225 1.00 96.47 7   A 1 
ATOM 40   C CD1 . TRP A 1 7   ? -11.173 6.016   -32.035 1.00 95.62 7   A 1 
ATOM 41   C CD2 . TRP A 1 7   ? -9.898  5.121   -30.400 1.00 97.09 7   A 1 
ATOM 42   N NE1 . TRP A 1 7   ? -10.120 6.881   -31.760 1.00 95.86 7   A 1 
ATOM 43   C CE2 . TRP A 1 7   ? -9.319  6.379   -30.761 1.00 96.94 7   A 1 
ATOM 44   C CE3 . TRP A 1 7   ? -9.268  4.377   -29.379 1.00 97.03 7   A 1 
ATOM 45   C CZ2 . TRP A 1 7   ? -8.158  6.875   -30.125 1.00 96.87 7   A 1 
ATOM 46   C CZ3 . TRP A 1 7   ? -8.111  4.874   -28.752 1.00 97.07 7   A 1 
ATOM 47   C CH2 . TRP A 1 7   ? -7.563  6.109   -29.115 1.00 97.01 7   A 1 
ATOM 48   N N   . ASN A 1 8   ? -12.245 0.472   -30.610 1.00 95.70 8   A 1 
ATOM 49   C CA  . ASN A 1 8   ? -13.203 -0.504  -30.083 1.00 95.51 8   A 1 
ATOM 50   C C   . ASN A 1 8   ? -13.790 -0.080  -28.724 1.00 96.33 8   A 1 
ATOM 51   O O   . ASN A 1 8   ? -14.338 -0.904  -27.996 1.00 94.70 8   A 1 
ATOM 52   C CB  . ASN A 1 8   ? -12.558 -1.902  -30.071 1.00 92.90 8   A 1 
ATOM 53   C CG  . ASN A 1 8   ? -11.541 -2.102  -28.968 1.00 92.22 8   A 1 
ATOM 54   O OD1 . ASN A 1 8   ? -11.007 -1.188  -28.354 1.00 89.02 8   A 1 
ATOM 55   N ND2 . ASN A 1 8   ? -11.231 -3.343  -28.679 1.00 89.00 8   A 1 
ATOM 56   N N   . VAL A 1 9   ? -13.646 1.183   -28.381 1.00 96.40 9   A 1 
ATOM 57   C CA  . VAL A 1 9   ? -14.134 1.817   -27.156 1.00 96.40 9   A 1 
ATOM 58   C C   . VAL A 1 9   ? -14.807 3.147   -27.495 1.00 96.52 9   A 1 
ATOM 59   O O   . VAL A 1 9   ? -14.581 3.705   -28.574 1.00 95.90 9   A 1 
ATOM 60   C CB  . VAL A 1 9   ? -13.001 2.028   -26.145 1.00 95.86 9   A 1 
ATOM 61   C CG1 . VAL A 1 9   ? -12.408 0.695   -25.680 1.00 94.68 9   A 1 
ATOM 62   C CG2 . VAL A 1 9   ? -11.876 2.929   -26.663 1.00 95.46 9   A 1 
ATOM 63   N N   . SER A 1 10  ? -15.615 3.664   -26.563 1.00 96.52 10  A 1 
ATOM 64   C CA  . SER A 1 10  ? -16.227 4.981   -26.710 1.00 96.26 10  A 1 
ATOM 65   C C   . SER A 1 10  ? -15.166 6.085   -26.640 1.00 96.81 10  A 1 
ATOM 66   O O   . SER A 1 10  ? -14.274 6.056   -25.800 1.00 96.90 10  A 1 
ATOM 67   C CB  . SER A 1 10  ? -17.290 5.204   -25.636 1.00 95.38 10  A 1 
ATOM 68   O OG  . SER A 1 10  ? -17.818 6.513   -25.747 1.00 91.85 10  A 1 
ATOM 69   N N   . THR A 1 11  ? -15.321 7.088   -27.507 1.00 96.24 11  A 1 
ATOM 70   C CA  . THR A 1 11  ? -14.493 8.298   -27.521 1.00 95.98 11  A 1 
ATOM 71   C C   . THR A 1 11  ? -15.246 9.520   -26.995 1.00 96.13 11  A 1 
ATOM 72   O O   . THR A 1 11  ? -14.750 10.631  -27.129 1.00 95.18 11  A 1 
ATOM 73   C CB  . THR A 1 11  ? -13.947 8.577   -28.932 1.00 95.02 11  A 1 
ATOM 74   O OG1 . THR A 1 11  ? -15.010 8.809   -29.825 1.00 92.52 11  A 1 
ATOM 75   C CG2 . THR A 1 11  ? -13.135 7.410   -29.486 1.00 91.67 11  A 1 
ATOM 76   N N   . GLU A 1 12  ? -16.438 9.335   -26.423 1.00 96.26 12  A 1 
ATOM 77   C CA  . GLU A 1 12  ? -17.298 10.432  -25.984 1.00 95.60 12  A 1 
ATOM 78   C C   . GLU A 1 12  ? -16.624 11.299  -24.914 1.00 96.38 12  A 1 
ATOM 79   O O   . GLU A 1 12  ? -16.639 12.525  -24.997 1.00 95.34 12  A 1 
ATOM 80   C CB  . GLU A 1 12  ? -18.620 9.839   -25.457 1.00 93.93 12  A 1 
ATOM 81   C CG  . GLU A 1 12  ? -19.640 10.918  -25.082 1.00 82.47 12  A 1 
ATOM 82   C CD  . GLU A 1 12  ? -20.956 10.313  -24.582 1.00 79.18 12  A 1 
ATOM 83   O OE1 . GLU A 1 12  ? -21.557 10.890  -23.650 1.00 72.23 12  A 1 
ATOM 84   O OE2 . GLU A 1 12  ? -21.369 9.259   -25.120 1.00 74.80 12  A 1 
ATOM 85   N N   . GLN A 1 13  ? -15.962 10.643  -23.941 1.00 96.85 13  A 1 
ATOM 86   C CA  . GLN A 1 13  ? -15.117 11.318  -22.964 1.00 97.29 13  A 1 
ATOM 87   C C   . GLN A 1 13  ? -13.660 11.117  -23.361 1.00 97.84 13  A 1 
ATOM 88   O O   . GLN A 1 13  ? -13.107 10.025  -23.234 1.00 97.52 13  A 1 
ATOM 89   C CB  . GLN A 1 13  ? -15.411 10.800  -21.555 1.00 96.75 13  A 1 
ATOM 90   C CG  . GLN A 1 13  ? -16.885 10.994  -21.143 1.00 94.99 13  A 1 
ATOM 91   C CD  . GLN A 1 13  ? -17.319 12.458  -21.081 1.00 95.42 13  A 1 
ATOM 92   O OE1 . GLN A 1 13  ? -16.527 13.365  -20.877 1.00 88.69 13  A 1 
ATOM 93   N NE2 . GLN A 1 13  ? -18.591 12.738  -21.259 1.00 87.64 13  A 1 
ATOM 94   N N   . SER A 1 14  ? -13.056 12.164  -23.882 1.00 97.48 14  A 1 
ATOM 95   C CA  . SER A 1 14  ? -11.665 12.133  -24.323 1.00 97.31 14  A 1 
ATOM 96   C C   . SER A 1 14  ? -10.956 13.426  -23.939 1.00 97.51 14  A 1 
ATOM 97   O O   . SER A 1 14  ? -11.558 14.495  -23.941 1.00 97.02 14  A 1 
ATOM 98   C CB  . SER A 1 14  ? -11.570 11.938  -25.841 1.00 96.87 14  A 1 
ATOM 99   O OG  . SER A 1 14  ? -12.179 10.726  -26.247 1.00 93.82 14  A 1 
ATOM 100  N N   . ILE A 1 15  ? -9.661  13.324  -23.698 1.00 98.06 15  A 1 
ATOM 101  C CA  . ILE A 1 15  ? -8.774  14.493  -23.668 1.00 98.09 15  A 1 
ATOM 102  C C   . ILE A 1 15  ? -8.043  14.609  -25.003 1.00 98.19 15  A 1 
ATOM 103  O O   . ILE A 1 15  ? -7.810  13.615  -25.698 1.00 97.79 15  A 1 
ATOM 104  C CB  . ILE A 1 15  ? -7.832  14.503  -22.447 1.00 97.67 15  A 1 
ATOM 105  C CG1 . ILE A 1 15  ? -6.861  13.305  -22.438 1.00 96.06 15  A 1 
ATOM 106  C CG2 . ILE A 1 15  ? -8.673  14.576  -21.160 1.00 95.06 15  A 1 
ATOM 107  C CD1 . ILE A 1 15  ? -5.786  13.381  -21.336 1.00 96.04 15  A 1 
ATOM 108  N N   . GLN A 1 16  ? -7.686  15.826  -25.355 1.00 97.99 16  A 1 
ATOM 109  C CA  . GLN A 1 16  ? -6.895  16.132  -26.543 1.00 97.61 16  A 1 
ATOM 110  C C   . GLN A 1 16  ? -5.572  16.757  -26.126 1.00 97.83 16  A 1 
ATOM 111  O O   . GLN A 1 16  ? -5.544  17.659  -25.290 1.00 97.05 16  A 1 
ATOM 112  C CB  . GLN A 1 16  ? -7.670  17.093  -27.464 1.00 96.67 16  A 1 
ATOM 113  C CG  . GLN A 1 16  ? -8.773  16.381  -28.260 1.00 84.12 16  A 1 
ATOM 114  C CD  . GLN A 1 16  ? -8.219  15.417  -29.307 1.00 80.53 16  A 1 
ATOM 115  O OE1 . GLN A 1 16  ? -7.047  15.386  -29.633 1.00 72.62 16  A 1 
ATOM 116  N NE2 . GLN A 1 16  ? -9.051  14.599  -29.888 1.00 69.32 16  A 1 
ATOM 117  N N   . LEU A 1 17  ? -4.492  16.289  -26.722 1.00 97.57 17  A 1 
ATOM 118  C CA  . LEU A 1 17  ? -3.179  16.878  -26.519 1.00 97.44 17  A 1 
ATOM 119  C C   . LEU A 1 17  ? -2.693  17.547  -27.797 1.00 97.48 17  A 1 
ATOM 120  O O   . LEU A 1 17  ? -3.039  17.140  -28.908 1.00 96.77 17  A 1 
ATOM 121  C CB  . LEU A 1 17  ? -2.168  15.828  -26.012 1.00 97.27 17  A 1 
ATOM 122  C CG  . LEU A 1 17  ? -2.574  15.058  -24.750 1.00 97.14 17  A 1 
ATOM 123  C CD1 . LEU A 1 17  ? -1.453  14.088  -24.364 1.00 96.75 17  A 1 
ATOM 124  C CD2 . LEU A 1 17  ? -2.826  15.982  -23.554 1.00 96.70 17  A 1 
ATOM 125  N N   . THR A 1 18  ? -1.831  18.537  -27.631 1.00 97.05 18  A 1 
ATOM 126  C CA  . THR A 1 18  ? -1.018  19.097  -28.708 1.00 96.72 18  A 1 
ATOM 127  C C   . THR A 1 18  ? 0.439   18.850  -28.357 1.00 96.90 18  A 1 
ATOM 128  O O   . THR A 1 18  ? 0.996   19.515  -27.482 1.00 95.95 18  A 1 
ATOM 129  C CB  . THR A 1 18  ? -1.302  20.588  -28.923 1.00 95.83 18  A 1 
ATOM 130  O OG1 . THR A 1 18  ? -2.669  20.761  -29.221 1.00 91.00 18  A 1 
ATOM 131  C CG2 . THR A 1 18  ? -0.518  21.160  -30.092 1.00 90.76 18  A 1 
ATOM 132  N N   . LEU A 1 19  ? 1.035   17.855  -28.987 1.00 96.93 19  A 1 
ATOM 133  C CA  . LEU A 1 19  ? 2.391   17.392  -28.716 1.00 96.99 19  A 1 
ATOM 134  C C   . LEU A 1 19  ? 3.331   17.874  -29.808 1.00 96.71 19  A 1 
ATOM 135  O O   . LEU A 1 19  ? 3.331   17.369  -30.932 1.00 95.96 19  A 1 
ATOM 136  C CB  . LEU A 1 19  ? 2.394   15.865  -28.566 1.00 96.84 19  A 1 
ATOM 137  C CG  . LEU A 1 19  ? 1.527   15.315  -27.415 1.00 96.97 19  A 1 
ATOM 138  C CD1 . LEU A 1 19  ? 1.640   13.794  -27.365 1.00 96.54 19  A 1 
ATOM 139  C CD2 . LEU A 1 19  ? 1.943   15.871  -26.053 1.00 96.51 19  A 1 
ATOM 140  N N   . GLY A 1 20  ? 4.142   18.861  -29.471 1.00 96.88 20  A 1 
ATOM 141  C CA  . GLY A 1 20  ? 5.190   19.357  -30.339 1.00 96.28 20  A 1 
ATOM 142  C C   . GLY A 1 20  ? 6.364   18.374  -30.504 1.00 96.62 20  A 1 
ATOM 143  O O   . GLY A 1 20  ? 6.350   17.273  -29.946 1.00 96.04 20  A 1 
ATOM 144  N N   . PRO A 1 21  ? 7.420   18.779  -31.219 1.00 96.34 21  A 1 
ATOM 145  C CA  . PRO A 1 21  ? 8.561   17.909  -31.539 1.00 95.61 21  A 1 
ATOM 146  C C   . PRO A 1 21  ? 9.283   17.307  -30.330 1.00 95.82 21  A 1 
ATOM 147  O O   . PRO A 1 21  ? 9.906   16.261  -30.455 1.00 94.29 21  A 1 
ATOM 148  C CB  . PRO A 1 21  ? 9.518   18.787  -32.347 1.00 94.84 21  A 1 
ATOM 149  C CG  . PRO A 1 21  ? 8.601   19.811  -33.002 1.00 93.29 21  A 1 
ATOM 150  C CD  . PRO A 1 21  ? 7.529   20.044  -31.929 1.00 96.63 21  A 1 
ATOM 151  N N   . TRP A 1 22  ? 9.193   17.912  -29.148 1.00 97.05 22  A 1 
ATOM 152  C CA  . TRP A 1 22  ? 9.819   17.389  -27.921 1.00 96.48 22  A 1 
ATOM 153  C C   . TRP A 1 22  ? 9.158   16.105  -27.403 1.00 96.64 22  A 1 
ATOM 154  O O   . TRP A 1 22  ? 9.808   15.336  -26.691 1.00 95.30 22  A 1 
ATOM 155  C CB  . TRP A 1 22  ? 9.797   18.467  -26.850 1.00 95.63 22  A 1 
ATOM 156  C CG  . TRP A 1 22  ? 10.537  19.722  -27.187 1.00 94.96 22  A 1 
ATOM 157  C CD1 . TRP A 1 22  ? 11.630  19.828  -27.977 1.00 92.97 22  A 1 
ATOM 158  C CD2 . TRP A 1 22  ? 10.258  21.075  -26.704 1.00 94.70 22  A 1 
ATOM 159  N NE1 . TRP A 1 22  ? 12.050  21.157  -28.029 1.00 91.37 22  A 1 
ATOM 160  C CE2 . TRP A 1 22  ? 11.238  21.945  -27.264 1.00 92.75 22  A 1 
ATOM 161  C CE3 . TRP A 1 22  ? 9.284   21.631  -25.849 1.00 90.87 22  A 1 
ATOM 162  C CZ2 . TRP A 1 22  ? 11.240  23.332  -26.989 1.00 90.59 22  A 1 
ATOM 163  C CZ3 . TRP A 1 22  ? 9.288   23.015  -25.578 1.00 88.82 22  A 1 
ATOM 164  C CH2 . TRP A 1 22  ? 10.255  23.844  -26.147 1.00 88.53 22  A 1 
ATOM 165  N N   . TYR A 1 23  ? 7.899   15.871  -27.772 1.00 97.20 23  A 1 
ATOM 166  C CA  . TYR A 1 23  ? 7.101   14.727  -27.319 1.00 97.25 23  A 1 
ATOM 167  C C   . TYR A 1 23  ? 6.638   13.821  -28.469 1.00 97.22 23  A 1 
ATOM 168  O O   . TYR A 1 23  ? 6.267   12.674  -28.242 1.00 95.33 23  A 1 
ATOM 169  C CB  . TYR A 1 23  ? 5.892   15.243  -26.535 1.00 96.77 23  A 1 
ATOM 170  C CG  . TYR A 1 23  ? 6.225   16.253  -25.462 1.00 97.12 23  A 1 
ATOM 171  C CD1 . TYR A 1 23  ? 6.786   15.846  -24.230 1.00 96.57 23  A 1 
ATOM 172  C CD2 . TYR A 1 23  ? 6.004   17.624  -25.687 1.00 96.69 23  A 1 
ATOM 173  C CE1 . TYR A 1 23  ? 7.110   16.788  -23.237 1.00 95.98 23  A 1 
ATOM 174  C CE2 . TYR A 1 23  ? 6.330   18.576  -24.711 1.00 95.98 23  A 1 
ATOM 175  C CZ  . TYR A 1 23  ? 6.883   18.159  -23.482 1.00 96.25 23  A 1 
ATOM 176  O OH  . TYR A 1 23  ? 7.200   19.085  -22.531 1.00 95.26 23  A 1 
ATOM 177  N N   . SER A 1 24  ? 6.640   14.320  -29.698 1.00 96.49 24  A 1 
ATOM 178  C CA  . SER A 1 24  ? 6.292   13.564  -30.906 1.00 96.23 24  A 1 
ATOM 179  C C   . SER A 1 24  ? 7.040   14.135  -32.115 1.00 96.30 24  A 1 
ATOM 180  O O   . SER A 1 24  ? 6.461   14.806  -32.961 1.00 94.91 24  A 1 
ATOM 181  C CB  . SER A 1 24  ? 4.776   13.564  -31.122 1.00 95.35 24  A 1 
ATOM 182  O OG  . SER A 1 24  ? 4.457   12.690  -32.182 1.00 93.26 24  A 1 
ATOM 183  N N   . ASN A 1 25  ? 8.338   13.877  -32.172 1.00 96.03 25  A 1 
ATOM 184  C CA  . ASN A 1 25  ? 9.213   14.461  -33.195 1.00 95.73 25  A 1 
ATOM 185  C C   . ASN A 1 25  ? 8.906   13.947  -34.616 1.00 95.94 25  A 1 
ATOM 186  O O   . ASN A 1 25  ? 9.049   14.693  -35.585 1.00 94.32 25  A 1 
ATOM 187  C CB  . ASN A 1 25  ? 10.664  14.181  -32.797 1.00 95.22 25  A 1 
ATOM 188  C CG  . ASN A 1 25  ? 11.652  14.847  -33.732 1.00 94.33 25  A 1 
ATOM 189  O OD1 . ASN A 1 25  ? 11.643  16.045  -33.940 1.00 90.20 25  A 1 
ATOM 190  N ND2 . ASN A 1 25  ? 12.535  14.079  -34.329 1.00 90.01 25  A 1 
ATOM 191  N N   . ASP A 1 26  ? 8.449   12.693  -34.735 1.00 95.95 26  A 1 
ATOM 192  C CA  . ASP A 1 26  ? 8.005   12.117  -36.008 1.00 94.72 26  A 1 
ATOM 193  C C   . ASP A 1 26  ? 6.592   12.560  -36.421 1.00 95.32 26  A 1 
ATOM 194  O O   . ASP A 1 26  ? 6.133   12.254  -37.522 1.00 92.28 26  A 1 
ATOM 195  C CB  . ASP A 1 26  ? 8.136   10.587  -35.935 1.00 92.23 26  A 1 
ATOM 196  C CG  . ASP A 1 26  ? 7.160   9.896   -34.963 1.00 89.50 26  A 1 
ATOM 197  O OD1 . ASP A 1 26  ? 6.351   10.596  -34.314 1.00 85.78 26  A 1 
ATOM 198  O OD2 . ASP A 1 26  ? 7.211   8.658   -34.900 1.00 86.40 26  A 1 
ATOM 199  N N   . GLY A 1 27  ? 5.885   13.286  -35.541 1.00 95.21 27  A 1 
ATOM 200  C CA  . GLY A 1 27  ? 4.555   13.822  -35.787 1.00 95.27 27  A 1 
ATOM 201  C C   . GLY A 1 27  ? 3.405   12.819  -35.638 1.00 96.44 27  A 1 
ATOM 202  O O   . GLY A 1 27  ? 2.245   13.243  -35.656 1.00 94.39 27  A 1 
ATOM 203  N N   . LYS A 1 28  ? 3.664   11.528  -35.440 1.00 95.57 28  A 1 
ATOM 204  C CA  . LYS A 1 28  ? 2.633   10.480  -35.395 1.00 95.65 28  A 1 
ATOM 205  C C   . LYS A 1 28  ? 1.636   10.651  -34.250 1.00 96.12 28  A 1 
ATOM 206  O O   . LYS A 1 28  ? 0.470   10.294  -34.389 1.00 95.24 28  A 1 
ATOM 207  C CB  . LYS A 1 28  ? 3.297   9.108   -35.271 1.00 95.27 28  A 1 
ATOM 208  C CG  . LYS A 1 28  ? 4.020   8.712   -36.560 1.00 93.84 28  A 1 
ATOM 209  C CD  . LYS A 1 28  ? 4.656   7.348   -36.346 1.00 91.45 28  A 1 
ATOM 210  C CE  . LYS A 1 28  ? 5.132   6.735   -37.650 1.00 87.43 28  A 1 
ATOM 211  N NZ  . LYS A 1 28  ? 5.169   5.272   -37.490 1.00 79.02 28  A 1 
ATOM 212  N N   . TYR A 1 29  ? 2.076   11.210  -33.137 1.00 97.07 29  A 1 
ATOM 213  C CA  . TYR A 1 29  ? 1.270   11.450  -31.945 1.00 97.13 29  A 1 
ATOM 214  C C   . TYR A 1 29  ? 1.150   12.948  -31.623 1.00 97.23 29  A 1 
ATOM 215  O O   . TYR A 1 29  ? 1.020   13.321  -30.478 1.00 95.58 29  A 1 
ATOM 216  C CB  . TYR A 1 29  ? 1.819   10.629  -30.768 1.00 96.56 29  A 1 
ATOM 217  C CG  . TYR A 1 29  ? 1.965   9.159   -31.081 1.00 97.28 29  A 1 
ATOM 218  C CD1 . TYR A 1 29  ? 0.842   8.316   -31.107 1.00 96.81 29  A 1 
ATOM 219  C CD2 . TYR A 1 29  ? 3.232   8.624   -31.401 1.00 96.97 29  A 1 
ATOM 220  C CE1 . TYR A 1 29  ? 0.967   6.957   -31.448 1.00 96.56 29  A 1 
ATOM 221  C CE2 . TYR A 1 29  ? 3.369   7.265   -31.745 1.00 96.65 29  A 1 
ATOM 222  C CZ  . TYR A 1 29  ? 2.233   6.442   -31.770 1.00 97.00 29  A 1 
ATOM 223  O OH  . TYR A 1 29  ? 2.357   5.126   -32.131 1.00 96.37 29  A 1 
ATOM 224  N N   . SER A 1 30  ? 1.198   13.826  -32.623 1.00 96.87 30  A 1 
ATOM 225  C CA  . SER A 1 30  ? 1.179   15.274  -32.385 1.00 96.40 30  A 1 
ATOM 226  C C   . SER A 1 30  ? -0.170  15.804  -31.885 1.00 96.84 30  A 1 
ATOM 227  O O   . SER A 1 30  ? -0.201  16.769  -31.136 1.00 95.79 30  A 1 
ATOM 228  C CB  . SER A 1 30  ? 1.560   16.038  -33.648 1.00 95.10 30  A 1 
ATOM 229  O OG  . SER A 1 30  ? 2.901   15.761  -33.996 1.00 84.33 30  A 1 
ATOM 230  N N   . ASN A 1 31  ? -1.282  15.185  -32.282 1.00 96.85 31  A 1 
ATOM 231  C CA  . ASN A 1 31  ? -2.626  15.610  -31.881 1.00 96.84 31  A 1 
ATOM 232  C C   . ASN A 1 31  ? -3.489  14.392  -31.488 1.00 97.11 31  A 1 
ATOM 233  O O   . ASN A 1 31  ? -4.483  14.106  -32.158 1.00 95.93 31  A 1 
ATOM 234  C CB  . ASN A 1 31  ? -3.258  16.446  -33.012 1.00 95.74 31  A 1 
ATOM 235  C CG  . ASN A 1 31  ? -2.510  17.737  -33.261 1.00 89.27 31  A 1 
ATOM 236  O OD1 . ASN A 1 31  ? -2.588  18.695  -32.517 1.00 78.40 31  A 1 
ATOM 237  N ND2 . ASN A 1 31  ? -1.756  17.818  -34.330 1.00 76.76 31  A 1 
ATOM 238  N N   . PRO A 1 32  ? -3.106  13.630  -30.448 1.00 97.40 32  A 1 
ATOM 239  C CA  . PRO A 1 32  ? -3.809  12.410  -30.098 1.00 97.36 32  A 1 
ATOM 240  C C   . PRO A 1 32  ? -5.144  12.710  -29.413 1.00 97.52 32  A 1 
ATOM 241  O O   . PRO A 1 32  ? -5.224  13.502  -28.472 1.00 97.03 32  A 1 
ATOM 242  C CB  . PRO A 1 32  ? -2.844  11.638  -29.196 1.00 96.80 32  A 1 
ATOM 243  C CG  . PRO A 1 32  ? -2.076  12.746  -28.480 1.00 95.88 32  A 1 
ATOM 244  C CD  . PRO A 1 32  ? -1.987  13.853  -29.531 1.00 97.42 32  A 1 
ATOM 245  N N   . THR A 1 33  ? -6.190  12.005  -29.852 1.00 97.36 33  A 1 
ATOM 246  C CA  . THR A 1 33  ? -7.405  11.800  -29.067 1.00 97.25 33  A 1 
ATOM 247  C C   . THR A 1 33  ? -7.137  10.676  -28.070 1.00 97.79 33  A 1 
ATOM 248  O O   . THR A 1 33  ? -6.726  9.592   -28.480 1.00 97.47 33  A 1 
ATOM 249  C CB  . THR A 1 33  ? -8.578  11.383  -29.961 1.00 96.19 33  A 1 
ATOM 250  O OG1 . THR A 1 33  ? -8.746  12.285  -31.024 1.00 92.99 33  A 1 
ATOM 251  C CG2 . THR A 1 33  ? -9.900  11.301  -29.200 1.00 93.35 33  A 1 
ATOM 252  N N   . ILE A 1 34  ? -7.372  10.929  -26.788 1.00 98.02 34  A 1 
ATOM 253  C CA  . ILE A 1 34  ? -7.144  9.974   -25.706 1.00 98.38 34  A 1 
ATOM 254  C C   . ILE A 1 34  ? -8.475  9.749   -24.978 1.00 98.35 34  A 1 
ATOM 255  O O   . ILE A 1 34  ? -8.828  10.554  -24.111 1.00 98.19 34  A 1 
ATOM 256  C CB  . ILE A 1 34  ? -6.023  10.464  -24.760 1.00 98.38 34  A 1 
ATOM 257  C CG1 . ILE A 1 34  ? -4.707  10.694  -25.538 1.00 97.88 34  A 1 
ATOM 258  C CG2 . ILE A 1 34  ? -5.816  9.452   -23.623 1.00 98.22 34  A 1 
ATOM 259  C CD1 . ILE A 1 34  ? -3.608  11.378  -24.711 1.00 96.97 34  A 1 
ATOM 260  N N   . PRO A 1 35  ? -9.228  8.683   -25.316 1.00 98.14 35  A 1 
ATOM 261  C CA  . PRO A 1 35  ? -10.416 8.313   -24.562 1.00 98.24 35  A 1 
ATOM 262  C C   . PRO A 1 35  ? -10.068 8.049   -23.096 1.00 98.44 35  A 1 
ATOM 263  O O   . PRO A 1 35  ? -9.064  7.403   -22.801 1.00 98.45 35  A 1 
ATOM 264  C CB  . PRO A 1 35  ? -10.992 7.075   -25.248 1.00 98.04 35  A 1 
ATOM 265  C CG  . PRO A 1 35  ? -10.409 7.155   -26.663 1.00 97.25 35  A 1 
ATOM 266  C CD  . PRO A 1 35  ? -9.043  7.791   -26.440 1.00 98.15 35  A 1 
ATOM 267  N N   . VAL A 1 36  ? -10.909 8.548   -22.189 1.00 98.51 36  A 1 
ATOM 268  C CA  . VAL A 1 36  ? -10.773 8.345   -20.748 1.00 98.64 36  A 1 
ATOM 269  C C   . VAL A 1 36  ? -11.840 7.367   -20.295 1.00 98.64 36  A 1 
ATOM 270  O O   . VAL A 1 36  ? -13.004 7.521   -20.642 1.00 98.30 36  A 1 
ATOM 271  C CB  . VAL A 1 36  ? -10.883 9.680   -19.987 1.00 98.45 36  A 1 
ATOM 272  C CG1 . VAL A 1 36  ? -10.722 9.480   -18.479 1.00 97.70 36  A 1 
ATOM 273  C CG2 . VAL A 1 36  ? -9.811  10.673  -20.456 1.00 97.90 36  A 1 
ATOM 274  N N   . TYR A 1 37  ? -11.457 6.375   -19.495 1.00 98.67 37  A 1 
ATOM 275  C CA  . TYR A 1 37  ? -12.374 5.451   -18.843 1.00 98.69 37  A 1 
ATOM 276  C C   . TYR A 1 37  ? -12.235 5.546   -17.330 1.00 98.77 37  A 1 
ATOM 277  O O   . TYR A 1 37  ? -11.143 5.370   -16.789 1.00 98.49 37  A 1 
ATOM 278  C CB  . TYR A 1 37  ? -12.150 4.020   -19.341 1.00 98.51 37  A 1 
ATOM 279  C CG  . TYR A 1 37  ? -12.987 3.681   -20.552 1.00 98.45 37  A 1 
ATOM 280  C CD1 . TYR A 1 37  ? -14.099 2.824   -20.432 1.00 97.93 37  A 1 
ATOM 281  C CD2 . TYR A 1 37  ? -12.684 4.249   -21.809 1.00 98.03 37  A 1 
ATOM 282  C CE1 . TYR A 1 37  ? -14.898 2.532   -21.542 1.00 97.44 37  A 1 
ATOM 283  C CE2 . TYR A 1 37  ? -13.491 3.964   -22.925 1.00 97.45 37  A 1 
ATOM 284  C CZ  . TYR A 1 37  ? -14.601 3.103   -22.784 1.00 97.59 37  A 1 
ATOM 285  O OH  . TYR A 1 37  ? -15.390 2.841   -23.869 1.00 96.44 37  A 1 
ATOM 286  N N   . THR A 1 38  ? -13.352 5.755   -16.641 1.00 98.53 38  A 1 
ATOM 287  C CA  . THR A 1 38  ? -13.404 5.651   -15.178 1.00 98.49 38  A 1 
ATOM 288  C C   . THR A 1 38  ? -13.534 4.183   -14.796 1.00 98.41 38  A 1 
ATOM 289  O O   . THR A 1 38  ? -14.575 3.561   -15.029 1.00 98.08 38  A 1 
ATOM 290  C CB  . THR A 1 38  ? -14.558 6.479   -14.609 1.00 98.22 38  A 1 
ATOM 291  O OG1 . THR A 1 38  ? -14.407 7.828   -14.987 1.00 97.08 38  A 1 
ATOM 292  C CG2 . THR A 1 38  ? -14.586 6.447   -13.085 1.00 97.47 38  A 1 
ATOM 293  N N   . ILE A 1 39  ? -12.496 3.626   -14.192 1.00 98.57 39  A 1 
ATOM 294  C CA  . ILE A 1 39  ? -12.489 2.257   -13.650 1.00 98.23 39  A 1 
ATOM 295  C C   . ILE A 1 39  ? -13.098 2.247   -12.250 1.00 97.82 39  A 1 
ATOM 296  O O   . ILE A 1 39  ? -13.922 1.394   -11.934 1.00 96.96 39  A 1 
ATOM 297  C CB  . ILE A 1 39  ? -11.056 1.682   -13.640 1.00 98.10 39  A 1 
ATOM 298  C CG1 . ILE A 1 39  ? -10.353 1.739   -15.023 1.00 96.81 39  A 1 
ATOM 299  C CG2 . ILE A 1 39  ? -11.046 0.246   -13.093 1.00 97.49 39  A 1 
ATOM 300  C CD1 . ILE A 1 39  ? -11.093 1.043   -16.160 1.00 92.59 39  A 1 
ATOM 301  N N   . GLN A 1 40  ? -12.699 3.201   -11.408 1.00 97.94 40  A 1 
ATOM 302  C CA  . GLN A 1 40  ? -13.206 3.363   -10.060 1.00 97.74 40  A 1 
ATOM 303  C C   . GLN A 1 40  ? -13.217 4.843   -9.681  1.00 98.06 40  A 1 
ATOM 304  O O   . GLN A 1 40  ? -12.191 5.499   -9.757  1.00 97.86 40  A 1 
ATOM 305  C CB  . GLN A 1 40  ? -12.353 2.532   -9.089  1.00 96.81 40  A 1 
ATOM 306  C CG  . GLN A 1 40  ? -12.876 2.563   -7.656  1.00 95.71 40  A 1 
ATOM 307  C CD  . GLN A 1 40  ? -12.096 1.610   -6.744  1.00 95.87 40  A 1 
ATOM 308  O OE1 . GLN A 1 40  ? -12.124 0.410   -6.926  1.00 90.46 40  A 1 
ATOM 309  N NE2 . GLN A 1 40  ? -11.398 2.123   -5.758  1.00 89.05 40  A 1 
ATOM 310  N N   . LYS A 1 41  ? -14.369 5.327   -9.217  1.00 97.59 41  A 1 
ATOM 311  C CA  . LYS A 1 41  ? -14.527 6.645   -8.598  1.00 97.58 41  A 1 
ATOM 312  C C   . LYS A 1 41  ? -15.545 6.503   -7.462  1.00 97.09 41  A 1 
ATOM 313  O O   . LYS A 1 41  ? -16.748 6.490   -7.715  1.00 96.04 41  A 1 
ATOM 314  C CB  . LYS A 1 41  ? -14.933 7.672   -9.665  1.00 97.77 41  A 1 
ATOM 315  C CG  . LYS A 1 41  ? -15.025 9.095   -9.090  1.00 97.65 41  A 1 
ATOM 316  C CD  . LYS A 1 41  ? -15.248 10.149  -10.191 1.00 97.21 41  A 1 
ATOM 317  C CE  . LYS A 1 41  ? -15.190 11.537  -9.558  1.00 96.76 41  A 1 
ATOM 318  N NZ  . LYS A 1 41  ? -15.128 12.643  -10.542 1.00 95.88 41  A 1 
ATOM 319  N N   . THR A 1 42  ? -15.068 6.342   -6.235  1.00 96.43 42  A 1 
ATOM 320  C CA  . THR A 1 42  ? -15.910 6.087   -5.059  1.00 95.71 42  A 1 
ATOM 321  C C   . THR A 1 42  ? -16.235 7.357   -4.281  1.00 95.43 42  A 1 
ATOM 322  O O   . THR A 1 42  ? -17.279 7.426   -3.632  1.00 94.05 42  A 1 
ATOM 323  C CB  . THR A 1 42  ? -15.269 5.058   -4.126  1.00 94.95 42  A 1 
ATOM 324  O OG1 . THR A 1 42  ? -13.965 5.479   -3.772  1.00 93.55 42  A 1 
ATOM 325  C CG2 . THR A 1 42  ? -15.159 3.680   -4.767  1.00 93.43 42  A 1 
ATOM 326  N N   . ARG A 1 43  ? -15.369 8.361   -4.379  1.00 95.75 43  A 1 
ATOM 327  C CA  . ARG A 1 43  ? -15.514 9.718   -3.830  1.00 96.16 43  A 1 
ATOM 328  C C   . ARG A 1 43  ? -15.016 10.738  -4.861  1.00 96.96 43  A 1 
ATOM 329  O O   . ARG A 1 43  ? -14.571 10.351  -5.941  1.00 96.88 43  A 1 
ATOM 330  C CB  . ARG A 1 43  ? -14.723 9.853   -2.505  1.00 95.00 43  A 1 
ATOM 331  C CG  . ARG A 1 43  ? -15.172 8.878   -1.412  1.00 91.61 43  A 1 
ATOM 332  C CD  . ARG A 1 43  ? -14.465 9.213   -0.090  1.00 89.79 43  A 1 
ATOM 333  N NE  . ARG A 1 43  ? -14.918 8.355   1.017   1.00 85.44 43  A 1 
ATOM 334  C CZ  . ARG A 1 43  ? -14.730 8.575   2.308   1.00 81.67 43  A 1 
ATOM 335  N NH1 . ARG A 1 43  ? -14.054 9.593   2.746   1.00 76.35 43  A 1 
ATOM 336  N NH2 . ARG A 1 43  ? -15.225 7.766   3.196   1.00 75.15 43  A 1 
ATOM 337  N N   . SER A 1 44  ? -15.076 12.016  -4.500  1.00 97.55 44  A 1 
ATOM 338  C CA  . SER A 1 44  ? -14.418 13.057  -5.290  1.00 97.83 44  A 1 
ATOM 339  C C   . SER A 1 44  ? -12.924 12.757  -5.467  1.00 98.01 44  A 1 
ATOM 340  O O   . SER A 1 44  ? -12.270 12.248  -4.554  1.00 97.89 44  A 1 
ATOM 341  C CB  . SER A 1 44  ? -14.597 14.418  -4.614  1.00 97.76 44  A 1 
ATOM 342  O OG  . SER A 1 44  ? -13.928 15.432  -5.340  1.00 96.40 44  A 1 
ATOM 343  N N   . ASP A 1 45  ? -12.378 13.153  -6.607  1.00 98.35 45  A 1 
ATOM 344  C CA  . ASP A 1 45  ? -10.937 13.073  -6.874  1.00 98.42 45  A 1 
ATOM 345  C C   . ASP A 1 45  ? -10.107 13.940  -5.912  1.00 98.38 45  A 1 
ATOM 346  O O   . ASP A 1 45  ? -8.908  13.729  -5.754  1.00 98.10 45  A 1 
ATOM 347  C CB  . ASP A 1 45  ? -10.660 13.493  -8.322  1.00 98.53 45  A 1 
ATOM 348  C CG  . ASP A 1 45  ? -11.344 12.604  -9.356  1.00 98.53 45  A 1 
ATOM 349  O OD1 . ASP A 1 45  ? -11.307 11.363  -9.213  1.00 98.00 45  A 1 
ATOM 350  O OD2 . ASP A 1 45  ? -11.963 13.147  -10.295 1.00 98.07 45  A 1 
ATOM 351  N N   . THR A 1 46  ? -10.746 14.879  -5.208  1.00 98.04 46  A 1 
ATOM 352  C CA  . THR A 1 46  ? -10.105 15.688  -4.156  1.00 97.64 46  A 1 
ATOM 353  C C   . THR A 1 46  ? -10.044 14.986  -2.793  1.00 97.39 46  A 1 
ATOM 354  O O   . THR A 1 46  ? -9.415  15.495  -1.864  1.00 96.37 46  A 1 
ATOM 355  C CB  . THR A 1 46  ? -10.803 17.045  -3.994  1.00 97.28 46  A 1 
ATOM 356  O OG1 . THR A 1 46  ? -12.130 16.908  -3.551  1.00 94.77 46  A 1 
ATOM 357  C CG2 . THR A 1 46  ? -10.844 17.843  -5.297  1.00 94.09 46  A 1 
ATOM 358  N N   . GLU A 1 47  ? -10.717 13.840  -2.638  1.00 97.63 47  A 1 
ATOM 359  C CA  . GLU A 1 47  ? -10.815 13.090  -1.381  1.00 97.18 47  A 1 
ATOM 360  C C   . GLU A 1 47  ? -10.169 11.705  -1.456  1.00 97.08 47  A 1 
ATOM 361  O O   . GLU A 1 47  ? -9.872  11.101  -0.416  1.00 96.21 47  A 1 
ATOM 362  C CB  . GLU A 1 47  ? -12.288 12.924  -0.987  1.00 96.38 47  A 1 
ATOM 363  C CG  . GLU A 1 47  ? -12.993 14.247  -0.677  1.00 93.52 47  A 1 
ATOM 364  C CD  . GLU A 1 47  ? -14.445 14.042  -0.231  1.00 90.32 47  A 1 
ATOM 365  O OE1 . GLU A 1 47  ? -15.052 15.039  0.227   1.00 83.51 47  A 1 
ATOM 366  O OE2 . GLU A 1 47  ? -14.970 12.902  -0.330  1.00 84.22 47  A 1 
ATOM 367  N N   . ASN A 1 48  ? -9.969  11.195  -2.662  1.00 97.43 48  A 1 
ATOM 368  C CA  . ASN A 1 48  ? -9.349  9.910   -2.941  1.00 97.69 48  A 1 
ATOM 369  C C   . ASN A 1 48  ? -7.959  10.078  -3.569  1.00 98.06 48  A 1 
ATOM 370  O O   . ASN A 1 48  ? -7.608  11.125  -4.094  1.00 97.82 48  A 1 
ATOM 371  C CB  . ASN A 1 48  ? -10.269 9.095   -3.853  1.00 97.27 48  A 1 
ATOM 372  C CG  . ASN A 1 48  ? -11.305 8.268   -3.116  1.00 96.92 48  A 1 
ATOM 373  O OD1 . ASN A 1 48  ? -11.451 8.272   -1.909  1.00 95.60 48  A 1 
ATOM 374  N ND2 . ASN A 1 48  ? -12.047 7.477   -3.846  1.00 95.33 48  A 1 
ATOM 375  N N   . MET A 1 49  ? -7.191  8.994   -3.556  1.00 98.24 49  A 1 
ATOM 376  C CA  . MET A 1 49  ? -5.941  8.906   -4.306  1.00 98.42 49  A 1 
ATOM 377  C C   . MET A 1 49  ? -6.260  8.658   -5.782  1.00 98.50 49  A 1 
ATOM 378  O O   . MET A 1 49  ? -6.820  7.618   -6.135  1.00 98.53 49  A 1 
ATOM 379  C CB  . MET A 1 49  ? -5.058  7.791   -3.733  1.00 98.42 49  A 1 
ATOM 380  C CG  . MET A 1 49  ? -4.596  8.101   -2.305  1.00 98.19 49  A 1 
ATOM 381  S SD  . MET A 1 49  ? -3.644  6.766   -1.516  1.00 97.93 49  A 1 
ATOM 382  C CE  . MET A 1 49  ? -4.977  5.593   -1.166  1.00 96.13 49  A 1 
ATOM 383  N N   . VAL A 1 50  ? -5.891  9.584   -6.642  1.00 98.68 50  A 1 
ATOM 384  C CA  . VAL A 1 50  ? -6.108  9.462   -8.083  1.00 98.76 50  A 1 
ATOM 385  C C   . VAL A 1 50  ? -4.941  8.724   -8.733  1.00 98.77 50  A 1 
ATOM 386  O O   . VAL A 1 50  ? -3.789  9.128   -8.590  1.00 98.64 50  A 1 
ATOM 387  C CB  . VAL A 1 50  ? -6.348  10.834  -8.741  1.00 98.74 50  A 1 
ATOM 388  C CG1 . VAL A 1 50  ? -6.512  10.720  -10.257 1.00 98.53 50  A 1 
ATOM 389  C CG2 . VAL A 1 50  ? -7.622  11.473  -8.178  1.00 98.51 50  A 1 
ATOM 390  N N   . VAL A 1 51  ? -5.254  7.672   -9.475  1.00 98.80 51  A 1 
ATOM 391  C CA  . VAL A 1 51  ? -4.287  6.885   -10.247 1.00 98.81 51  A 1 
ATOM 392  C C   . VAL A 1 51  ? -4.650  6.966   -11.725 1.00 98.84 51  A 1 
ATOM 393  O O   . VAL A 1 51  ? -5.750  6.592   -12.124 1.00 98.79 51  A 1 
ATOM 394  C CB  . VAL A 1 51  ? -4.217  5.430   -9.755  1.00 98.75 51  A 1 
ATOM 395  C CG1 . VAL A 1 51  ? -3.172  4.631   -10.533 1.00 98.40 51  A 1 
ATOM 396  C CG2 . VAL A 1 51  ? -3.846  5.376   -8.264  1.00 98.45 51  A 1 
ATOM 397  N N   . VAL A 1 52  ? -3.716  7.442   -12.527 1.00 98.80 52  A 1 
ATOM 398  C CA  . VAL A 1 52  ? -3.871  7.573   -13.975 1.00 98.84 52  A 1 
ATOM 399  C C   . VAL A 1 52  ? -3.027  6.507   -14.661 1.00 98.80 52  A 1 
ATOM 400  O O   . VAL A 1 52  ? -1.797  6.549   -14.600 1.00 98.79 52  A 1 
ATOM 401  C CB  . VAL A 1 52  ? -3.495  8.991   -14.441 1.00 98.78 52  A 1 
ATOM 402  C CG1 . VAL A 1 52  ? -3.520  9.121   -15.964 1.00 98.45 52  A 1 
ATOM 403  C CG2 . VAL A 1 52  ? -4.482  10.026  -13.877 1.00 98.50 52  A 1 
ATOM 404  N N   . VAL A 1 53  ? -3.675  5.560   -15.312 1.00 98.98 53  A 1 
ATOM 405  C CA  . VAL A 1 53  ? -3.030  4.458   -16.031 1.00 98.90 53  A 1 
ATOM 406  C C   . VAL A 1 53  ? -3.130  4.705   -17.531 1.00 98.93 53  A 1 
ATOM 407  O O   . VAL A 1 53  ? -4.220  4.858   -18.058 1.00 98.84 53  A 1 
ATOM 408  C CB  . VAL A 1 53  ? -3.633  3.092   -15.656 1.00 98.83 53  A 1 
ATOM 409  C CG1 . VAL A 1 53  ? -2.752  1.965   -16.209 1.00 98.50 53  A 1 
ATOM 410  C CG2 . VAL A 1 53  ? -3.755  2.901   -14.131 1.00 98.55 53  A 1 
ATOM 411  N N   . CYS A 1 54  ? -2.001  4.706   -18.224 1.00 98.91 54  A 1 
ATOM 412  C CA  . CYS A 1 54  ? -1.922  4.832   -19.677 1.00 98.92 54  A 1 
ATOM 413  C C   . CYS A 1 54  ? -1.492  3.504   -20.317 1.00 98.99 54  A 1 
ATOM 414  O O   . CYS A 1 54  ? -0.780  2.713   -19.704 1.00 98.79 54  A 1 
ATOM 415  C CB  . CYS A 1 54  ? -0.978  5.977   -20.042 1.00 98.81 54  A 1 
ATOM 416  S SG  . CYS A 1 54  ? -1.670  7.566   -19.487 1.00 98.54 54  A 1 
ATOM 417  N N   . GLY A 1 55  ? -1.915  3.257   -21.543 1.00 98.83 55  A 1 
ATOM 418  C CA  . GLY A 1 55  ? -1.542  2.073   -22.310 1.00 98.78 55  A 1 
ATOM 419  C C   . GLY A 1 55  ? -0.382  2.325   -23.270 1.00 98.88 55  A 1 
ATOM 420  O O   . GLY A 1 55  ? -0.352  3.351   -23.949 1.00 98.51 55  A 1 
ATOM 421  N N   . GLU A 1 56  ? 0.526   1.366   -23.386 1.00 98.82 56  A 1 
ATOM 422  C CA  . GLU A 1 56  ? 1.611   1.367   -24.362 1.00 98.77 56  A 1 
ATOM 423  C C   . GLU A 1 56  ? 1.552   0.107   -25.239 1.00 98.86 56  A 1 
ATOM 424  O O   . GLU A 1 56  ? 1.349   -1.001  -24.750 1.00 98.61 56  A 1 
ATOM 425  C CB  . GLU A 1 56  ? 2.963   1.475   -23.635 1.00 98.60 56  A 1 
ATOM 426  C CG  . GLU A 1 56  ? 4.202   1.397   -24.546 1.00 98.24 56  A 1 
ATOM 427  C CD  . GLU A 1 56  ? 4.386   2.585   -25.504 1.00 98.51 56  A 1 
ATOM 428  O OE1 . GLU A 1 56  ? 5.525   2.768   -26.002 1.00 97.25 56  A 1 
ATOM 429  O OE2 . GLU A 1 56  ? 3.416   3.311   -25.806 1.00 97.41 56  A 1 
ATOM 430  N N   . GLY A 1 57  ? 1.711   0.272   -26.543 1.00 98.54 57  A 1 
ATOM 431  C CA  . GLY A 1 57  ? 1.658   -0.846  -27.484 1.00 98.58 57  A 1 
ATOM 432  C C   . GLY A 1 57  ? 0.270   -1.469  -27.656 1.00 98.51 57  A 1 
ATOM 433  O O   . GLY A 1 57  ? 0.159   -2.606  -28.116 1.00 98.20 57  A 1 
ATOM 434  N N   . TYR A 1 58  ? -0.786  -0.743  -27.288 1.00 98.42 58  A 1 
ATOM 435  C CA  . TYR A 1 58  ? -2.169  -1.090  -27.606 1.00 98.41 58  A 1 
ATOM 436  C C   . TYR A 1 58  ? -2.660  -0.214  -28.765 1.00 98.32 58  A 1 
ATOM 437  O O   . TYR A 1 58  ? -2.693  1.013   -28.656 1.00 98.16 58  A 1 
ATOM 438  C CB  . TYR A 1 58  ? -3.079  -0.882  -26.396 1.00 98.58 58  A 1 
ATOM 439  C CG  . TYR A 1 58  ? -2.795  -1.765  -25.207 1.00 98.71 58  A 1 
ATOM 440  C CD1 . TYR A 1 58  ? -3.497  -2.968  -25.037 1.00 98.69 58  A 1 
ATOM 441  C CD2 . TYR A 1 58  ? -1.871  -1.353  -24.220 1.00 98.67 58  A 1 
ATOM 442  C CE1 . TYR A 1 58  ? -3.299  -3.755  -23.882 1.00 98.66 58  A 1 
ATOM 443  C CE2 . TYR A 1 58  ? -1.660  -2.125  -23.075 1.00 98.67 58  A 1 
ATOM 444  C CZ  . TYR A 1 58  ? -2.376  -3.326  -22.900 1.00 98.80 58  A 1 
ATOM 445  O OH  . TYR A 1 58  ? -2.180  -4.063  -21.768 1.00 98.76 58  A 1 
ATOM 446  N N   . THR A 1 59  ? -3.102  -0.836  -29.852 1.00 97.98 59  A 1 
ATOM 447  C CA  . THR A 1 59  ? -3.733  -0.114  -30.961 1.00 97.87 59  A 1 
ATOM 448  C C   . THR A 1 59  ? -5.138  0.369   -30.580 1.00 97.93 59  A 1 
ATOM 449  O O   . THR A 1 59  ? -5.711  -0.072  -29.576 1.00 97.88 59  A 1 
ATOM 450  C CB  . THR A 1 59  ? -3.803  -0.976  -32.230 1.00 97.49 59  A 1 
ATOM 451  O OG1 . THR A 1 59  ? -4.636  -2.086  -32.010 1.00 96.20 59  A 1 
ATOM 452  C CG2 . THR A 1 59  ? -2.434  -1.489  -32.672 1.00 96.08 59  A 1 
ATOM 453  N N   . LYS A 1 60  ? -5.759  1.211   -31.407 1.00 97.72 60  A 1 
ATOM 454  C CA  . LYS A 1 60  ? -7.147  1.657   -31.198 1.00 97.78 60  A 1 
ATOM 455  C C   . LYS A 1 60  ? -8.131  0.488   -31.039 1.00 97.78 60  A 1 
ATOM 456  O O   . LYS A 1 60  ? -8.998  0.534   -30.175 1.00 97.43 60  A 1 
ATOM 457  C CB  . LYS A 1 60  ? -7.594  2.545   -32.362 1.00 97.56 60  A 1 
ATOM 458  C CG  . LYS A 1 60  ? -6.887  3.900   -32.387 1.00 96.42 60  A 1 
ATOM 459  C CD  . LYS A 1 60  ? -7.440  4.741   -33.540 1.00 95.08 60  A 1 
ATOM 460  C CE  . LYS A 1 60  ? -6.787  6.120   -33.579 1.00 91.04 60  A 1 
ATOM 461  N NZ  . LYS A 1 60  ? -7.381  6.948   -34.660 1.00 85.78 60  A 1 
ATOM 462  N N   . SER A 1 61  ? -7.959  -0.590  -31.811 1.00 97.81 61  A 1 
ATOM 463  C CA  . SER A 1 61  ? -8.795  -1.792  -31.733 1.00 97.53 61  A 1 
ATOM 464  C C   . SER A 1 61  ? -8.458  -2.720  -30.553 1.00 97.79 61  A 1 
ATOM 465  O O   . SER A 1 61  ? -9.127  -3.730  -30.357 1.00 97.22 61  A 1 
ATOM 466  C CB  . SER A 1 61  ? -8.720  -2.566  -33.049 1.00 96.46 61  A 1 
ATOM 467  O OG  . SER A 1 61  ? -7.387  -2.944  -33.338 1.00 86.82 61  A 1 
ATOM 468  N N   . GLN A 1 62  ? -7.439  -2.395  -29.755 1.00 97.89 62  A 1 
ATOM 469  C CA  . GLN A 1 62  ? -7.014  -3.154  -28.579 1.00 97.96 62  A 1 
ATOM 470  C C   . GLN A 1 62  ? -7.323  -2.435  -27.253 1.00 98.29 62  A 1 
ATOM 471  O O   . GLN A 1 62  ? -6.992  -2.952  -26.191 1.00 98.29 62  A 1 
ATOM 472  C CB  . GLN A 1 62  ? -5.522  -3.491  -28.700 1.00 97.91 62  A 1 
ATOM 473  C CG  . GLN A 1 62  ? -5.238  -4.534  -29.785 1.00 97.47 62  A 1 
ATOM 474  C CD  . GLN A 1 62  ? -3.747  -4.694  -30.062 1.00 97.44 62  A 1 
ATOM 475  O OE1 . GLN A 1 62  ? -2.959  -3.779  -29.919 1.00 94.15 62  A 1 
ATOM 476  N NE2 . GLN A 1 62  ? -3.311  -5.857  -30.491 1.00 93.30 62  A 1 
ATOM 477  N N   . GLN A 1 63  ? -7.981  -1.290  -27.274 1.00 98.11 63  A 1 
ATOM 478  C CA  . GLN A 1 63  ? -8.258  -0.522  -26.053 1.00 98.20 63  A 1 
ATOM 479  C C   . GLN A 1 63  ? -9.215  -1.242  -25.096 1.00 98.38 63  A 1 
ATOM 480  O O   . GLN A 1 63  ? -9.063  -1.128  -23.883 1.00 98.28 63  A 1 
ATOM 481  C CB  . GLN A 1 63  ? -8.772  0.871   -26.419 1.00 98.16 63  A 1 
ATOM 482  C CG  . GLN A 1 63  ? -7.747  1.708   -27.201 1.00 97.80 63  A 1 
ATOM 483  C CD  . GLN A 1 63  ? -6.414  1.846   -26.471 1.00 98.11 63  A 1 
ATOM 484  O OE1 . GLN A 1 63  ? -6.370  2.172   -25.296 1.00 94.80 63  A 1 
ATOM 485  N NE2 . GLN A 1 63  ? -5.311  1.587   -27.122 1.00 94.64 63  A 1 
ATOM 486  N N   . GLY A 1 64  ? -10.129 -2.068  -25.599 1.00 98.20 64  A 1 
ATOM 487  C CA  . GLY A 1 64  ? -10.944 -2.945  -24.748 1.00 98.07 64  A 1 
ATOM 488  C C   . GLY A 1 64  ? -10.098 -3.953  -23.964 1.00 98.37 64  A 1 
ATOM 489  O O   . GLY A 1 64  ? -10.371 -4.208  -22.789 1.00 98.15 64  A 1 
ATOM 490  N N   . LYS A 1 65  ? -9.021  -4.485  -24.567 1.00 98.31 65  A 1 
ATOM 491  C CA  . LYS A 1 65  ? -8.027  -5.299  -23.863 1.00 98.42 65  A 1 
ATOM 492  C C   . LYS A 1 65  ? -7.300  -4.472  -22.809 1.00 98.66 65  A 1 
ATOM 493  O O   . LYS A 1 65  ? -7.230  -4.903  -21.670 1.00 98.61 65  A 1 
ATOM 494  C CB  . LYS A 1 65  ? -7.041  -5.956  -24.844 1.00 98.44 65  A 1 
ATOM 495  C CG  . LYS A 1 65  ? -5.992  -6.822  -24.114 1.00 98.00 65  A 1 
ATOM 496  C CD  . LYS A 1 65  ? -4.929  -7.388  -25.070 1.00 97.42 65  A 1 
ATOM 497  C CE  . LYS A 1 65  ? -3.930  -8.291  -24.329 1.00 96.48 65  A 1 
ATOM 498  N NZ  . LYS A 1 65  ? -3.090  -7.573  -23.335 1.00 96.05 65  A 1 
ATOM 499  N N   . PHE A 1 66  ? -6.829  -3.284  -23.163 1.00 98.67 66  A 1 
ATOM 500  C CA  . PHE A 1 66  ? -6.147  -2.386  -22.227 1.00 98.74 66  A 1 
ATOM 501  C C   . PHE A 1 66  ? -6.979  -2.122  -20.967 1.00 98.77 66  A 1 
ATOM 502  O O   . PHE A 1 66  ? -6.503  -2.334  -19.854 1.00 98.73 66  A 1 
ATOM 503  C CB  . PHE A 1 66  ? -5.794  -1.075  -22.943 1.00 98.77 66  A 1 
ATOM 504  C CG  . PHE A 1 66  ? -5.366  0.033   -21.996 1.00 98.84 66  A 1 
ATOM 505  C CD1 . PHE A 1 66  ? -6.124  1.215   -21.900 1.00 98.77 66  A 1 
ATOM 506  C CD2 . PHE A 1 66  ? -4.241  -0.135  -21.181 1.00 98.78 66  A 1 
ATOM 507  C CE1 . PHE A 1 66  ? -5.756  2.217   -20.999 1.00 98.71 66  A 1 
ATOM 508  C CE2 . PHE A 1 66  ? -3.869  0.866   -20.272 1.00 98.69 66  A 1 
ATOM 509  C CZ  . PHE A 1 66  ? -4.629  2.041   -20.183 1.00 98.76 66  A 1 
ATOM 510  N N   . ILE A 1 67  ? -8.254  -1.763  -21.126 1.00 98.75 67  A 1 
ATOM 511  C CA  . ILE A 1 67  ? -9.161  -1.510  -20.004 1.00 98.61 67  A 1 
ATOM 512  C C   . ILE A 1 67  ? -9.313  -2.771  -19.129 1.00 98.63 67  A 1 
ATOM 513  O O   . ILE A 1 67  ? -9.257  -2.686  -17.905 1.00 98.53 67  A 1 
ATOM 514  C CB  . ILE A 1 67  ? -10.518 -1.004  -20.537 1.00 98.37 67  A 1 
ATOM 515  C CG1 . ILE A 1 67  ? -10.347 0.403   -21.149 1.00 96.86 67  A 1 
ATOM 516  C CG2 . ILE A 1 67  ? -11.590 -0.982  -19.436 1.00 97.55 67  A 1 
ATOM 517  C CD1 . ILE A 1 67  ? -11.511 0.806   -22.054 1.00 90.46 67  A 1 
ATOM 518  N N   . ASN A 1 68  ? -9.476  -3.941  -19.734 1.00 98.66 68  A 1 
ATOM 519  C CA  . ASN A 1 68  ? -9.579  -5.198  -18.996 1.00 98.56 68  A 1 
ATOM 520  C C   . ASN A 1 68  ? -8.277  -5.572  -18.277 1.00 98.53 68  A 1 
ATOM 521  O O   . ASN A 1 68  ? -8.320  -6.063  -17.152 1.00 98.43 68  A 1 
ATOM 522  C CB  . ASN A 1 68  ? -10.020 -6.311  -19.950 1.00 98.22 68  A 1 
ATOM 523  C CG  . ASN A 1 68  ? -11.492 -6.217  -20.320 1.00 94.70 68  A 1 
ATOM 524  O OD1 . ASN A 1 68  ? -12.333 -5.761  -19.568 1.00 88.31 68  A 1 
ATOM 525  N ND2 . ASN A 1 68  ? -11.848 -6.695  -21.487 1.00 86.44 68  A 1 
ATOM 526  N N   . ASP A 1 69  ? -7.125  -5.300  -18.882 1.00 98.68 69  A 1 
ATOM 527  C CA  . ASP A 1 69  ? -5.813  -5.515  -18.270 1.00 98.76 69  A 1 
ATOM 528  C C   . ASP A 1 69  ? -5.623  -4.601  -17.049 1.00 98.65 69  A 1 
ATOM 529  O O   . ASP A 1 69  ? -5.238  -5.092  -15.988 1.00 98.60 69  A 1 
ATOM 530  C CB  . ASP A 1 69  ? -4.695  -5.310  -19.303 1.00 98.77 69  A 1 
ATOM 531  C CG  . ASP A 1 69  ? -4.633  -6.396  -20.382 1.00 98.76 69  A 1 
ATOM 532  O OD1 . ASP A 1 69  ? -5.121  -7.521  -20.149 1.00 98.31 69  A 1 
ATOM 533  O OD2 . ASP A 1 69  ? -4.034  -6.138  -21.455 1.00 98.34 69  A 1 
ATOM 534  N N   . VAL A 1 70  ? -6.003  -3.327  -17.150 1.00 98.77 70  A 1 
ATOM 535  C CA  . VAL A 1 70  ? -5.984  -2.396  -16.014 1.00 98.69 70  A 1 
ATOM 536  C C   . VAL A 1 70  ? -6.876  -2.902  -14.882 1.00 98.58 70  A 1 
ATOM 537  O O   . VAL A 1 70  ? -6.422  -2.981  -13.742 1.00 98.37 70  A 1 
ATOM 538  C CB  . VAL A 1 70  ? -6.393  -0.970  -16.432 1.00 98.69 70  A 1 
ATOM 539  C CG1 . VAL A 1 70  ? -6.487  -0.027  -15.223 1.00 98.45 70  A 1 
ATOM 540  C CG2 . VAL A 1 70  ? -5.366  -0.367  -17.392 1.00 98.46 70  A 1 
ATOM 541  N N   . LYS A 1 71  ? -8.117  -3.300  -15.178 1.00 98.55 71  A 1 
ATOM 542  C CA  . LYS A 1 71  ? -9.042  -3.837  -14.168 1.00 98.26 71  A 1 
ATOM 543  C C   . LYS A 1 71  ? -8.473  -5.066  -13.460 1.00 98.06 71  A 1 
ATOM 544  O O   . LYS A 1 71  ? -8.534  -5.149  -12.236 1.00 97.58 71  A 1 
ATOM 545  C CB  . LYS A 1 71  ? -10.390 -4.185  -14.808 1.00 97.80 71  A 1 
ATOM 546  C CG  . LYS A 1 71  ? -11.192 -2.921  -15.169 1.00 94.19 71  A 1 
ATOM 547  C CD  . LYS A 1 71  ? -12.443 -3.223  -15.987 1.00 92.70 71  A 1 
ATOM 548  C CE  . LYS A 1 71  ? -13.481 -4.008  -15.160 1.00 87.16 71  A 1 
ATOM 549  N NZ  . LYS A 1 71  ? -14.825 -3.940  -15.783 1.00 83.93 71  A 1 
ATOM 550  N N   . ARG A 1 72  ? -7.884  -6.003  -14.202 1.00 98.25 72  A 1 
ATOM 551  C CA  . ARG A 1 72  ? -7.287  -7.224  -13.669 1.00 98.17 72  A 1 
ATOM 552  C C   . ARG A 1 72  ? -6.074  -6.923  -12.781 1.00 98.01 72  A 1 
ATOM 553  O O   . ARG A 1 72  ? -6.035  -7.384  -11.638 1.00 97.86 72  A 1 
ATOM 554  C CB  . ARG A 1 72  ? -6.925  -8.149  -14.845 1.00 97.97 72  A 1 
ATOM 555  C CG  . ARG A 1 72  ? -6.181  -9.421  -14.408 1.00 96.38 72  A 1 
ATOM 556  C CD  . ARG A 1 72  ? -5.914  -10.344 -15.620 1.00 95.69 72  A 1 
ATOM 557  N NE  . ARG A 1 72  ? -5.178  -9.692  -16.712 1.00 94.25 72  A 1 
ATOM 558  C CZ  . ARG A 1 72  ? -3.869  -9.471  -16.793 1.00 95.16 72  A 1 
ATOM 559  N NH1 . ARG A 1 72  ? -3.054  -9.797  -15.841 1.00 88.42 72  A 1 
ATOM 560  N NH2 . ARG A 1 72  ? -3.369  -8.925  -17.861 1.00 91.85 72  A 1 
ATOM 561  N N   . LEU A 1 73  ? -5.125  -6.145  -13.288 1.00 98.44 73  A 1 
ATOM 562  C CA  . LEU A 1 73  ? -3.901  -5.795  -12.559 1.00 98.46 73  A 1 
ATOM 563  C C   . LEU A 1 73  ? -4.220  -4.999  -11.292 1.00 98.21 73  A 1 
ATOM 564  O O   . LEU A 1 73  ? -3.661  -5.289  -10.235 1.00 98.02 73  A 1 
ATOM 565  C CB  . LEU A 1 73  ? -2.968  -4.985  -13.476 1.00 98.59 73  A 1 
ATOM 566  C CG  . LEU A 1 73  ? -2.368  -5.777  -14.651 1.00 98.44 73  A 1 
ATOM 567  C CD1 . LEU A 1 73  ? -1.637  -4.823  -15.590 1.00 98.28 73  A 1 
ATOM 568  C CD2 . LEU A 1 73  ? -1.380  -6.839  -14.187 1.00 98.17 73  A 1 
ATOM 569  N N   . TRP A 1 74  ? -5.148  -4.056  -11.380 1.00 98.38 74  A 1 
ATOM 570  C CA  . TRP A 1 74  ? -5.599  -3.266  -10.237 1.00 98.33 74  A 1 
ATOM 571  C C   . TRP A 1 74  ? -6.259  -4.138  -9.172  1.00 98.10 74  A 1 
ATOM 572  O O   . TRP A 1 74  ? -5.862  -4.094  -8.007  1.00 97.73 74  A 1 
ATOM 573  C CB  . TRP A 1 74  ? -6.557  -2.172  -10.710 1.00 98.17 74  A 1 
ATOM 574  C CG  . TRP A 1 74  ? -6.960  -1.268  -9.598  1.00 98.18 74  A 1 
ATOM 575  C CD1 . TRP A 1 74  ? -8.108  -1.314  -8.889  1.00 97.60 74  A 1 
ATOM 576  C CD2 . TRP A 1 74  ? -6.141  -0.224  -8.981  1.00 98.11 74  A 1 
ATOM 577  N NE1 . TRP A 1 74  ? -8.070  -0.368  -7.869  1.00 97.34 74  A 1 
ATOM 578  C CE2 . TRP A 1 74  ? -6.871  0.310   -7.885  1.00 97.78 74  A 1 
ATOM 579  C CE3 . TRP A 1 74  ? -4.853  0.297   -9.242  1.00 97.54 74  A 1 
ATOM 580  C CZ2 . TRP A 1 74  ? -6.327  1.319   -7.058  1.00 97.06 74  A 1 
ATOM 581  C CZ3 . TRP A 1 74  ? -4.318  1.308   -8.428  1.00 96.79 74  A 1 
ATOM 582  C CH2 . TRP A 1 74  ? -5.045  1.803   -7.340  1.00 96.74 74  A 1 
ATOM 583  N N   . GLN A 1 75  ? -7.216  -4.977  -9.557  1.00 97.65 75  A 1 
ATOM 584  C CA  . GLN A 1 75  ? -7.897  -5.884  -8.626  1.00 97.26 75  A 1 
ATOM 585  C C   . GLN A 1 75  ? -6.917  -6.810  -7.907  1.00 97.38 75  A 1 
ATOM 586  O O   . GLN A 1 75  ? -7.089  -7.097  -6.723  1.00 96.89 75  A 1 
ATOM 587  C CB  . GLN A 1 75  ? -8.937  -6.700  -9.403  1.00 95.77 75  A 1 
ATOM 588  C CG  . GLN A 1 75  ? -9.699  -7.677  -8.497  1.00 83.24 75  A 1 
ATOM 589  C CD  . GLN A 1 75  ? -10.684 -8.582  -9.243  1.00 78.24 75  A 1 
ATOM 590  O OE1 . GLN A 1 75  ? -10.774 -8.607  -10.455 1.00 71.45 75  A 1 
ATOM 591  N NE2 . GLN A 1 75  ? -11.451 -9.369  -8.537  1.00 67.08 75  A 1 
ATOM 592  N N   . ASP A 1 76  ? -5.911  -7.309  -8.609  1.00 97.55 76  A 1 
ATOM 593  C CA  . ASP A 1 76  ? -4.913  -8.196  -8.021  1.00 97.52 76  A 1 
ATOM 594  C C   . ASP A 1 76  ? -3.948  -7.442  -7.096  1.00 97.75 76  A 1 
ATOM 595  O O   . ASP A 1 76  ? -3.656  -7.947  -6.008  1.00 97.41 76  A 1 
ATOM 596  C CB  . ASP A 1 76  ? -4.179  -8.964  -9.128  1.00 97.46 76  A 1 
ATOM 597  C CG  . ASP A 1 76  ? -5.013  -10.098 -9.729  1.00 96.84 76  A 1 
ATOM 598  O OD1 . ASP A 1 76  ? -5.942  -10.592 -9.042  1.00 95.46 76  A 1 
ATOM 599  O OD2 . ASP A 1 76  ? -4.657  -10.559 -10.832 1.00 95.17 76  A 1 
ATOM 600  N N   . ALA A 1 77  ? -3.531  -6.229  -7.449  1.00 97.66 77  A 1 
ATOM 601  C CA  . ALA A 1 77  ? -2.724  -5.381  -6.576  1.00 97.71 77  A 1 
ATOM 602  C C   . ALA A 1 77  ? -3.463  -5.035  -5.268  1.00 97.93 77  A 1 
ATOM 603  O O   . ALA A 1 77  ? -2.882  -5.124  -4.189  1.00 97.77 77  A 1 
ATOM 604  C CB  . ALA A 1 77  ? -2.309  -4.120  -7.336  1.00 97.50 77  A 1 
ATOM 605  N N   . MET A 1 78  ? -4.762  -4.754  -5.338  1.00 97.70 78  A 1 
ATOM 606  C CA  . MET A 1 78  ? -5.596  -4.444  -4.167  1.00 97.56 78  A 1 
ATOM 607  C C   . MET A 1 78  ? -5.863  -5.650  -3.242  1.00 97.16 78  A 1 
ATOM 608  O O   . MET A 1 78  ? -6.543  -5.509  -2.229  1.00 96.34 78  A 1 
ATOM 609  C CB  . MET A 1 78  ? -6.917  -3.807  -4.621  1.00 97.36 78  A 1 
ATOM 610  C CG  . MET A 1 78  ? -6.749  -2.427  -5.277  1.00 96.28 78  A 1 
ATOM 611  S SD  . MET A 1 78  ? -5.926  -1.166  -4.271  1.00 95.87 78  A 1 
ATOM 612  C CE  . MET A 1 78  ? -4.290  -1.147  -5.031  1.00 91.65 78  A 1 
ATOM 613  N N   . LYS A 1 79  ? -5.330  -6.822  -3.540  1.00 97.55 79  A 1 
ATOM 614  C CA  . LYS A 1 79  ? -5.316  -7.970  -2.614  1.00 97.18 79  A 1 
ATOM 615  C C   . LYS A 1 79  ? -4.107  -7.956  -1.671  1.00 97.53 79  A 1 
ATOM 616  O O   . LYS A 1 79  ? -4.103  -8.707  -0.705  1.00 97.00 79  A 1 
ATOM 617  C CB  . LYS A 1 79  ? -5.369  -9.292  -3.394  1.00 96.16 79  A 1 
ATOM 618  C CG  . LYS A 1 79  ? -6.686  -9.460  -4.175  1.00 94.29 79  A 1 
ATOM 619  C CD  . LYS A 1 79  ? -6.595  -10.669 -5.114  1.00 91.52 79  A 1 
ATOM 620  C CE  . LYS A 1 79  ? -7.838  -10.739 -6.006  1.00 87.49 79  A 1 
ATOM 621  N NZ  . LYS A 1 79  ? -7.609  -11.605 -7.195  1.00 80.42 79  A 1 
ATOM 622  N N   . TYR A 1 80  ? -3.114  -7.110  -1.927  1.00 97.76 80  A 1 
ATOM 623  C CA  . TYR A 1 80  ? -1.955  -6.936  -1.066  1.00 98.12 80  A 1 
ATOM 624  C C   . TYR A 1 80  ? -2.239  -5.856  -0.014  1.00 98.36 80  A 1 
ATOM 625  O O   . TYR A 1 80  ? -2.678  -4.756  -0.336  1.00 97.94 80  A 1 
ATOM 626  C CB  . TYR A 1 80  ? -0.717  -6.576  -1.899  1.00 98.13 80  A 1 
ATOM 627  C CG  . TYR A 1 80  ? -0.230  -7.685  -2.809  1.00 98.29 80  A 1 
ATOM 628  C CD1 . TYR A 1 80  ? 0.887   -8.469  -2.444  1.00 97.71 80  A 1 
ATOM 629  C CD2 . TYR A 1 80  ? -0.875  -7.948  -4.036  1.00 97.84 80  A 1 
ATOM 630  C CE1 . TYR A 1 80  ? 1.343   -9.498  -3.269  1.00 97.44 80  A 1 
ATOM 631  C CE2 . TYR A 1 80  ? -0.428  -8.994  -4.870  1.00 97.52 80  A 1 
ATOM 632  C CZ  . TYR A 1 80  ? 0.683   -9.765  -4.483  1.00 97.73 80  A 1 
ATOM 633  O OH  . TYR A 1 80  ? 1.114   -10.786 -5.286  1.00 96.88 80  A 1 
ATOM 634  N N   . GLU A 1 81  ? -1.932  -6.150  1.239   1.00 98.08 81  A 1 
ATOM 635  C CA  . GLU A 1 81  ? -1.782  -5.092  2.233   1.00 98.23 81  A 1 
ATOM 636  C C   . GLU A 1 81  ? -0.414  -4.407  2.039   1.00 98.32 81  A 1 
ATOM 637  O O   . GLU A 1 81  ? 0.569   -5.099  1.803   1.00 97.75 81  A 1 
ATOM 638  C CB  . GLU A 1 81  ? -1.906  -5.648  3.655   1.00 97.71 81  A 1 
ATOM 639  C CG  . GLU A 1 81  ? -3.324  -6.108  4.007   1.00 95.48 81  A 1 
ATOM 640  C CD  . GLU A 1 81  ? -4.354  -4.961  4.099   1.00 95.97 81  A 1 
ATOM 641  O OE1 . GLU A 1 81  ? -5.542  -5.270  4.340   1.00 92.29 81  A 1 
ATOM 642  O OE2 . GLU A 1 81  ? -3.987  -3.779  3.946   1.00 93.10 81  A 1 
ATOM 643  N N   . PRO A 1 82  ? -0.312  -3.069  2.161   1.00 98.33 82  A 1 
ATOM 644  C CA  . PRO A 1 82  ? -1.314  -2.179  2.757   1.00 98.36 82  A 1 
ATOM 645  C C   . PRO A 1 82  ? -2.380  -1.637  1.792   1.00 98.31 82  A 1 
ATOM 646  O O   . PRO A 1 82  ? -3.280  -0.944  2.242   1.00 97.68 82  A 1 
ATOM 647  C CB  . PRO A 1 82  ? -0.486  -1.046  3.367   1.00 98.00 82  A 1 
ATOM 648  C CG  . PRO A 1 82  ? 0.649   -0.896  2.352   1.00 97.57 82  A 1 
ATOM 649  C CD  . PRO A 1 82  ? 0.922   -2.336  1.923   1.00 98.18 82  A 1 
ATOM 650  N N   . TYR A 1 83  ? -2.313  -1.916  0.492   1.00 98.34 83  A 1 
ATOM 651  C CA  . TYR A 1 83  ? -3.270  -1.358  -0.478  1.00 98.46 83  A 1 
ATOM 652  C C   . TYR A 1 83  ? -4.721  -1.752  -0.169  1.00 98.11 83  A 1 
ATOM 653  O O   . TYR A 1 83  ? -5.615  -0.925  -0.296  1.00 97.62 83  A 1 
ATOM 654  C CB  . TYR A 1 83  ? -2.940  -1.825  -1.896  1.00 98.46 83  A 1 
ATOM 655  C CG  . TYR A 1 83  ? -1.522  -1.593  -2.372  1.00 98.65 83  A 1 
ATOM 656  C CD1 . TYR A 1 83  ? -0.930  -0.324  -2.263  1.00 98.48 83  A 1 
ATOM 657  C CD2 . TYR A 1 83  ? -0.807  -2.657  -2.961  1.00 98.42 83  A 1 
ATOM 658  C CE1 . TYR A 1 83  ? 0.376   -0.114  -2.738  1.00 98.35 83  A 1 
ATOM 659  C CE2 . TYR A 1 83  ? 0.492   -2.452  -3.434  1.00 98.31 83  A 1 
ATOM 660  C CZ  . TYR A 1 83  ? 1.077   -1.182  -3.328  1.00 98.55 83  A 1 
ATOM 661  O OH  . TYR A 1 83  ? 2.352   -0.987  -3.804  1.00 98.23 83  A 1 
ATOM 662  N N   . ARG A 1 84  ? -4.937  -2.994  0.238   1.00 98.02 84  A 1 
ATOM 663  C CA  . ARG A 1 84  ? -6.269  -3.547  0.487   1.00 97.66 84  A 1 
ATOM 664  C C   . ARG A 1 84  ? -7.065  -2.733  1.507   1.00 97.16 84  A 1 
ATOM 665  O O   . ARG A 1 84  ? -8.248  -2.512  1.291   1.00 96.31 84  A 1 
ATOM 666  C CB  . ARG A 1 84  ? -6.131  -5.016  0.917   1.00 96.92 84  A 1 
ATOM 667  C CG  . ARG A 1 84  ? -7.478  -5.644  1.275   1.00 94.59 84  A 1 
ATOM 668  C CD  . ARG A 1 84  ? -7.313  -7.122  1.620   1.00 92.08 84  A 1 
ATOM 669  N NE  . ARG A 1 84  ? -7.434  -7.983  0.437   1.00 87.68 84  A 1 
ATOM 670  C CZ  . ARG A 1 84  ? -7.117  -9.261  0.377   1.00 84.67 84  A 1 
ATOM 671  N NH1 . ARG A 1 84  ? -6.470  -9.859  1.337   1.00 79.24 84  A 1 
ATOM 672  N NH2 . ARG A 1 84  ? -7.453  -9.967  -0.654  1.00 76.18 84  A 1 
ATOM 673  N N   . SER A 1 85  ? -6.412  -2.248  2.547   1.00 97.38 85  A 1 
ATOM 674  C CA  . SER A 1 85  ? -7.035  -1.398  3.571   1.00 96.88 85  A 1 
ATOM 675  C C   . SER A 1 85  ? -7.508  -0.034  3.036   1.00 96.69 85  A 1 
ATOM 676  O O   . SER A 1 85  ? -8.300  0.633   3.687   1.00 95.82 85  A 1 
ATOM 677  C CB  . SER A 1 85  ? -6.060  -1.184  4.728   1.00 96.46 85  A 1 
ATOM 678  O OG  . SER A 1 85  ? -5.802  -2.406  5.398   1.00 93.65 85  A 1 
ATOM 679  N N   . TYR A 1 86  ? -7.049  0.368   1.853   1.00 97.41 86  A 1 
ATOM 680  C CA  . TYR A 1 86  ? -7.428  1.605   1.179   1.00 97.46 86  A 1 
ATOM 681  C C   . TYR A 1 86  ? -8.126  1.357   -0.168  1.00 97.13 86  A 1 
ATOM 682  O O   . TYR A 1 86  ? -8.277  2.294   -0.954  1.00 96.52 86  A 1 
ATOM 683  C CB  . TYR A 1 86  ? -6.189  2.484   0.994   1.00 97.61 86  A 1 
ATOM 684  C CG  . TYR A 1 86  ? -5.606  3.030   2.273   1.00 97.98 86  A 1 
ATOM 685  C CD1 . TYR A 1 86  ? -6.003  4.295   2.748   1.00 97.78 86  A 1 
ATOM 686  C CD2 . TYR A 1 86  ? -4.632  2.300   2.978   1.00 97.88 86  A 1 
ATOM 687  C CE1 . TYR A 1 86  ? -5.417  4.835   3.898   1.00 97.75 86  A 1 
ATOM 688  C CE2 . TYR A 1 86  ? -4.042  2.838   4.136   1.00 97.81 86  A 1 
ATOM 689  C CZ  . TYR A 1 86  ? -4.431  4.111   4.587   1.00 98.01 86  A 1 
ATOM 690  O OH  . TYR A 1 86  ? -3.830  4.648   5.689   1.00 97.68 86  A 1 
ATOM 691  N N   . ALA A 1 87  ? -8.537  0.138   -0.466  1.00 96.91 87  A 1 
ATOM 692  C CA  . ALA A 1 87  ? -9.030  -0.239  -1.794  1.00 96.68 87  A 1 
ATOM 693  C C   . ALA A 1 87  ? -10.227 0.602   -2.279  1.00 96.62 87  A 1 
ATOM 694  O O   . ALA A 1 87  ? -10.380 0.835   -3.476  1.00 96.11 87  A 1 
ATOM 695  C CB  . ALA A 1 87  ? -9.376  -1.727  -1.769  1.00 95.99 87  A 1 
ATOM 696  N N   . ASP A 1 88  ? -11.053 1.093   -1.354  1.00 95.78 88  A 1 
ATOM 697  C CA  . ASP A 1 88  ? -12.188 1.979   -1.612  1.00 95.03 88  A 1 
ATOM 698  C C   . ASP A 1 88  ? -11.818 3.471   -1.674  1.00 95.63 88  A 1 
ATOM 699  O O   . ASP A 1 88  ? -12.670 4.310   -1.977  1.00 95.18 88  A 1 
ATOM 700  C CB  . ASP A 1 88  ? -13.268 1.715   -0.544  1.00 93.37 88  A 1 
ATOM 701  C CG  . ASP A 1 88  ? -12.882 2.226   0.848   1.00 91.62 88  A 1 
ATOM 702  O OD1 . ASP A 1 88  ? -11.689 2.137   1.208   1.00 88.96 88  A 1 
ATOM 703  O OD2 . ASP A 1 88  ? -13.790 2.728   1.552   1.00 87.83 88  A 1 
ATOM 704  N N   . ARG A 1 89  ? -10.546 3.824   -1.429  1.00 96.38 89  A 1 
ATOM 705  C CA  . ARG A 1 89  ? -10.024 5.200   -1.405  1.00 96.80 89  A 1 
ATOM 706  C C   . ARG A 1 89  ? -9.163  5.547   -2.617  1.00 97.56 89  A 1 
ATOM 707  O O   . ARG A 1 89  ? -8.368  6.480   -2.573  1.00 97.54 89  A 1 
ATOM 708  C CB  . ARG A 1 89  ? -9.298  5.479   -0.071  1.00 96.31 89  A 1 
ATOM 709  C CG  . ARG A 1 89  ? -10.179 5.300   1.182   1.00 94.07 89  A 1 
ATOM 710  C CD  . ARG A 1 89  ? -11.423 6.196   1.179   1.00 91.73 89  A 1 
ATOM 711  N NE  . ARG A 1 89  ? -11.078 7.626   1.149   1.00 91.38 89  A 1 
ATOM 712  C CZ  . ARG A 1 89  ? -10.954 8.441   2.200   1.00 90.71 89  A 1 
ATOM 713  N NH1 . ARG A 1 89  ? -11.121 8.034   3.425   1.00 85.47 89  A 1 
ATOM 714  N NH2 . ARG A 1 89  ? -10.668 9.699   2.021   1.00 84.53 89  A 1 
ATOM 715  N N   . PHE A 1 90  ? -9.323  4.825   -3.707  1.00 97.71 90  A 1 
ATOM 716  C CA  . PHE A 1 90  ? -8.687  5.105   -4.990  1.00 97.93 90  A 1 
ATOM 717  C C   . PHE A 1 90  ? -9.725  5.502   -6.044  1.00 97.88 90  A 1 
ATOM 718  O O   . PHE A 1 90  ? -10.768 4.864   -6.171  1.00 97.41 90  A 1 
ATOM 719  C CB  . PHE A 1 90  ? -7.878  3.904   -5.457  1.00 98.14 90  A 1 
ATOM 720  C CG  . PHE A 1 90  ? -6.637  3.639   -4.632  1.00 98.37 90  A 1 
ATOM 721  C CD1 . PHE A 1 90  ? -5.460  4.364   -4.881  1.00 98.19 90  A 1 
ATOM 722  C CD2 . PHE A 1 90  ? -6.640  2.651   -3.632  1.00 98.19 90  A 1 
ATOM 723  C CE1 . PHE A 1 90  ? -4.293  4.095   -4.160  1.00 98.10 90  A 1 
ATOM 724  C CE2 . PHE A 1 90  ? -5.480  2.378   -2.897  1.00 98.11 90  A 1 
ATOM 725  C CZ  . PHE A 1 90  ? -4.299  3.099   -3.162  1.00 98.22 90  A 1 
ATOM 726  N N   . ASN A 1 91  ? -9.403  6.500   -6.842  1.00 98.27 91  A 1 
ATOM 727  C CA  . ASN A 1 91  ? -10.058 6.786   -8.108  1.00 98.42 91  A 1 
ATOM 728  C C   . ASN A 1 91  ? -9.094  6.402   -9.231  1.00 98.68 91  A 1 
ATOM 729  O O   . ASN A 1 91  ? -7.990  6.932   -9.321  1.00 98.60 91  A 1 
ATOM 730  C CB  . ASN A 1 91  ? -10.496 8.253   -8.171  1.00 98.35 91  A 1 
ATOM 731  C CG  . ASN A 1 91  ? -11.652 8.584   -7.242  1.00 98.22 91  A 1 
ATOM 732  O OD1 . ASN A 1 91  ? -12.233 7.745   -6.575  1.00 97.01 91  A 1 
ATOM 733  N ND2 . ASN A 1 91  ? -12.026 9.838   -7.181  1.00 96.76 91  A 1 
ATOM 734  N N   . VAL A 1 92  ? -9.495  5.449   -10.047 1.00 98.68 92  A 1 
ATOM 735  C CA  . VAL A 1 92  ? -8.644  4.841   -11.074 1.00 98.73 92  A 1 
ATOM 736  C C   . VAL A 1 92  ? -9.189  5.174   -12.448 1.00 98.78 92  A 1 
ATOM 737  O O   . VAL A 1 92  ? -10.337 4.860   -12.764 1.00 98.58 92  A 1 
ATOM 738  C CB  . VAL A 1 92  ? -8.513  3.318   -10.892 1.00 98.63 92  A 1 
ATOM 739  C CG1 . VAL A 1 92  ? -7.485  2.726   -11.850 1.00 98.37 92  A 1 
ATOM 740  C CG2 . VAL A 1 92  ? -8.087  2.955   -9.462  1.00 98.41 92  A 1 
ATOM 741  N N   . TYR A 1 93  ? -8.346  5.760   -13.283 1.00 98.80 93  A 1 
ATOM 742  C CA  . TYR A 1 93  ? -8.657  6.146   -14.654 1.00 98.81 93  A 1 
ATOM 743  C C   . TYR A 1 93  ? -7.734  5.423   -15.625 1.00 98.98 93  A 1 
ATOM 744  O O   . TYR A 1 93  ? -6.521  5.403   -15.438 1.00 98.83 93  A 1 
ATOM 745  C CB  . TYR A 1 93  ? -8.540  7.661   -14.788 1.00 98.86 93  A 1 
ATOM 746  C CG  . TYR A 1 93  ? -9.541  8.424   -13.948 1.00 98.85 93  A 1 
ATOM 747  C CD1 . TYR A 1 93  ? -10.817 8.719   -14.462 1.00 98.67 93  A 1 
ATOM 748  C CD2 . TYR A 1 93  ? -9.210  8.849   -12.637 1.00 98.66 93  A 1 
ATOM 749  C CE1 . TYR A 1 93  ? -11.747 9.443   -13.707 1.00 98.46 93  A 1 
ATOM 750  C CE2 . TYR A 1 93  ? -10.136 9.573   -11.874 1.00 98.47 93  A 1 
ATOM 751  C CZ  . TYR A 1 93  ? -11.410 9.873   -12.419 1.00 98.51 93  A 1 
ATOM 752  O OH  . TYR A 1 93  ? -12.316 10.602  -11.703 1.00 97.91 93  A 1 
ATOM 753  N N   . ALA A 1 94  ? -8.303  4.860   -16.680 1.00 98.88 94  A 1 
ATOM 754  C CA  . ALA A 1 94  ? -7.556  4.313   -17.796 1.00 98.88 94  A 1 
ATOM 755  C C   . ALA A 1 94  ? -7.614  5.300   -18.973 1.00 98.82 94  A 1 
ATOM 756  O O   . ALA A 1 94  ? -8.700  5.624   -19.457 1.00 98.72 94  A 1 
ATOM 757  C CB  . ALA A 1 94  ? -8.119  2.929   -18.152 1.00 98.74 94  A 1 
ATOM 758  N N   . LEU A 1 95  ? -6.471  5.751   -19.431 1.00 98.73 95  A 1 
ATOM 759  C CA  . LEU A 1 95  ? -6.325  6.663   -20.562 1.00 98.88 95  A 1 
ATOM 760  C C   . LEU A 1 95  ? -5.856  5.887   -21.784 1.00 98.89 95  A 1 
ATOM 761  O O   . LEU A 1 95  ? -4.769  5.313   -21.802 1.00 98.65 95  A 1 
ATOM 762  C CB  . LEU A 1 95  ? -5.375  7.819   -20.202 1.00 98.70 95  A 1 
ATOM 763  C CG  . LEU A 1 95  ? -6.053  9.001   -19.492 1.00 97.37 95  A 1 
ATOM 764  C CD1 . LEU A 1 95  ? -6.656  8.649   -18.138 1.00 94.74 95  A 1 
ATOM 765  C CD2 . LEU A 1 95  ? -5.029  10.122  -19.264 1.00 94.74 95  A 1 
ATOM 766  N N   . CYS A 1 96  ? -6.687  5.870   -22.807 1.00 98.62 96  A 1 
ATOM 767  C CA  . CYS A 1 96  ? -6.491  5.110   -24.030 1.00 98.67 96  A 1 
ATOM 768  C C   . CYS A 1 96  ? -5.485  5.795   -24.975 1.00 98.54 96  A 1 
ATOM 769  O O   . CYS A 1 96  ? -5.841  6.261   -26.064 1.00 98.19 96  A 1 
ATOM 770  C CB  . CYS A 1 96  ? -7.859  4.870   -24.678 1.00 98.46 96  A 1 
ATOM 771  S SG  . CYS A 1 96  ? -8.901  3.807   -23.631 1.00 98.23 96  A 1 
ATOM 772  N N   . THR A 1 97  ? -4.230  5.840   -24.566 1.00 98.52 97  A 1 
ATOM 773  C CA  . THR A 1 97  ? -3.107  6.368   -25.348 1.00 98.59 97  A 1 
ATOM 774  C C   . THR A 1 97  ? -2.727  5.379   -26.452 1.00 98.45 97  A 1 
ATOM 775  O O   . THR A 1 97  ? -1.786  4.591   -26.316 1.00 98.10 97  A 1 
ATOM 776  C CB  . THR A 1 97  ? -1.905  6.686   -24.442 1.00 98.41 97  A 1 
ATOM 777  O OG1 . THR A 1 97  ? -1.640  5.595   -23.589 1.00 97.72 97  A 1 
ATOM 778  C CG2 . THR A 1 97  ? -2.180  7.893   -23.548 1.00 97.65 97  A 1 
ATOM 779  N N   . ALA A 1 98  ? -3.503  5.367   -27.521 1.00 98.22 98  A 1 
ATOM 780  C CA  . ALA A 1 98  ? -3.380  4.352   -28.558 1.00 98.24 98  A 1 
ATOM 781  C C   . ALA A 1 98  ? -2.068  4.468   -29.344 1.00 98.19 98  A 1 
ATOM 782  O O   . ALA A 1 98  ? -1.679  5.543   -29.795 1.00 97.71 98  A 1 
ATOM 783  C CB  . ALA A 1 98  ? -4.593  4.421   -29.478 1.00 97.76 98  A 1 
ATOM 784  N N   . SER A 1 99  ? -1.434  3.323   -29.555 1.00 98.11 99  A 1 
ATOM 785  C CA  . SER A 1 99  ? -0.253  3.149   -30.395 1.00 98.06 99  A 1 
ATOM 786  C C   . SER A 1 99  ? -0.642  2.735   -31.818 1.00 97.84 99  A 1 
ATOM 787  O O   . SER A 1 99  ? -1.676  2.112   -32.036 1.00 97.39 99  A 1 
ATOM 788  C CB  . SER A 1 99  ? 0.657   2.093   -29.773 1.00 97.98 99  A 1 
ATOM 789  O OG  . SER A 1 99  ? 1.111   2.521   -28.502 1.00 97.23 99  A 1 
ATOM 790  N N   . GLU A 1 100 ? 0.213   3.012   -32.791 1.00 97.59 100 A 1 
ATOM 791  C CA  . GLU A 1 100 ? 0.036   2.482   -34.148 1.00 97.18 100 A 1 
ATOM 792  C C   . GLU A 1 100 ? 0.247   0.966   -34.210 1.00 97.21 100 A 1 
ATOM 793  O O   . GLU A 1 100 ? -0.413  0.280   -34.988 1.00 96.67 100 A 1 
ATOM 794  C CB  . GLU A 1 100 ? 1.014   3.149   -35.126 1.00 96.37 100 A 1 
ATOM 795  C CG  . GLU A 1 100 ? 0.702   4.619   -35.427 1.00 89.01 100 A 1 
ATOM 796  C CD  . GLU A 1 100 ? 1.609   5.181   -36.544 1.00 86.44 100 A 1 
ATOM 797  O OE1 . GLU A 1 100 ? 1.271   6.245   -37.104 1.00 80.15 100 A 1 
ATOM 798  O OE2 . GLU A 1 100 ? 2.657   4.561   -36.864 1.00 82.89 100 A 1 
ATOM 799  N N   . SER A 1 101 ? 1.150   0.441   -33.387 1.00 97.09 101 A 1 
ATOM 800  C CA  . SER A 1 101 ? 1.556   -0.963  -33.378 1.00 97.09 101 A 1 
ATOM 801  C C   . SER A 1 101 ? 1.334   -1.607  -32.006 1.00 97.77 101 A 1 
ATOM 802  O O   . SER A 1 101 ? 1.453   -0.962  -30.970 1.00 97.46 101 A 1 
ATOM 803  C CB  . SER A 1 101 ? 3.020   -1.099  -33.792 1.00 95.81 101 A 1 
ATOM 804  O OG  . SER A 1 101 ? 3.219   -0.599  -35.098 1.00 82.93 101 A 1 
ATOM 805  N N   . THR A 1 102 ? 1.055   -2.911  -32.029 1.00 97.46 102 A 1 
ATOM 806  C CA  . THR A 1 102 ? 1.133   -3.749  -30.825 1.00 97.44 102 A 1 
ATOM 807  C C   . THR A 1 102 ? 2.584   -3.849  -30.372 1.00 97.46 102 A 1 
ATOM 808  O O   . THR A 1 102 ? 3.451   -4.059  -31.210 1.00 96.53 102 A 1 
ATOM 809  C CB  . THR A 1 102 ? 0.595   -5.157  -31.133 1.00 96.51 102 A 1 
ATOM 810  O OG1 . THR A 1 102 ? -0.732  -5.080  -31.600 1.00 91.21 102 A 1 
ATOM 811  C CG2 . THR A 1 102 ? 0.594   -6.079  -29.923 1.00 91.85 102 A 1 
ATOM 812  N N   . PHE A 1 103 ? 2.857   -3.747  -29.073 1.00 97.89 103 A 1 
ATOM 813  C CA  . PHE A 1 103 ? 4.220   -3.657  -28.537 1.00 97.73 103 A 1 
ATOM 814  C C   . PHE A 1 103 ? 5.149   -4.782  -29.014 1.00 97.49 103 A 1 
ATOM 815  O O   . PHE A 1 103 ? 6.194   -4.511  -29.598 1.00 96.44 103 A 1 
ATOM 816  C CB  . PHE A 1 103 ? 4.163   -3.612  -27.009 1.00 97.66 103 A 1 
ATOM 817  C CG  . PHE A 1 103 ? 5.498   -3.293  -26.368 1.00 98.10 103 A 1 
ATOM 818  C CD1 . PHE A 1 103 ? 6.304   -4.318  -25.839 1.00 97.81 103 A 1 
ATOM 819  C CD2 . PHE A 1 103 ? 5.950   -1.961  -26.321 1.00 97.83 103 A 1 
ATOM 820  C CE1 . PHE A 1 103 ? 7.544   -4.020  -25.249 1.00 97.37 103 A 1 
ATOM 821  C CE2 . PHE A 1 103 ? 7.195   -1.652  -25.736 1.00 97.36 103 A 1 
ATOM 822  C CZ  . PHE A 1 103 ? 7.980   -2.683  -25.201 1.00 97.46 103 A 1 
ATOM 823  N N   . ASP A 1 104 ? 4.733   -6.037  -28.840 1.00 97.29 104 A 1 
ATOM 824  C CA  . ASP A 1 104 ? 5.535   -7.214  -29.197 1.00 96.42 104 A 1 
ATOM 825  C C   . ASP A 1 104 ? 5.755   -7.377  -30.714 1.00 96.11 104 A 1 
ATOM 826  O O   . ASP A 1 104 ? 6.613   -8.150  -31.135 1.00 93.67 104 A 1 
ATOM 827  C CB  . ASP A 1 104 ? 4.890   -8.486  -28.610 1.00 95.38 104 A 1 
ATOM 828  C CG  . ASP A 1 104 ? 4.918   -8.578  -27.078 1.00 95.71 104 A 1 
ATOM 829  O OD1 . ASP A 1 104 ? 5.722   -7.878  -26.429 1.00 94.16 104 A 1 
ATOM 830  O OD2 . ASP A 1 104 ? 4.132   -9.385  -26.517 1.00 94.03 104 A 1 
ATOM 831  N N   . ASN A 1 105 ? 5.017   -6.663  -31.549 1.00 96.40 105 A 1 
ATOM 832  C CA  . ASN A 1 105 ? 5.207   -6.664  -33.006 1.00 95.79 105 A 1 
ATOM 833  C C   . ASN A 1 105 ? 6.275   -5.651  -33.458 1.00 95.17 105 A 1 
ATOM 834  O O   . ASN A 1 105 ? 6.619   -5.618  -34.641 1.00 90.27 105 A 1 
ATOM 835  C CB  . ASN A 1 105 ? 3.865   -6.391  -33.710 1.00 94.41 105 A 1 
ATOM 836  C CG  . ASN A 1 105 ? 2.819   -7.469  -33.499 1.00 92.14 105 A 1 
ATOM 837  O OD1 . ASN A 1 105 ? 3.038   -8.543  -32.970 1.00 87.49 105 A 1 
ATOM 838  N ND2 . ASN A 1 105 ? 1.615   -7.220  -33.959 1.00 86.06 105 A 1 
ATOM 839  N N   . GLY A 1 106 ? 6.777   -4.814  -32.545 1.00 93.25 106 A 1 
ATOM 840  C CA  . GLY A 1 106 ? 7.605   -3.664  -32.879 1.00 91.74 106 A 1 
ATOM 841  C C   . GLY A 1 106 ? 6.830   -2.596  -33.658 1.00 92.25 106 A 1 
ATOM 842  O O   . GLY A 1 106 ? 5.614   -2.666  -33.839 1.00 86.22 106 A 1 
ATOM 843  N N   . GLY A 1 107 ? 7.546   -1.593  -34.138 1.00 92.50 107 A 1 
ATOM 844  C CA  . GLY A 1 107 ? 6.940   -0.449  -34.807 1.00 93.40 107 A 1 
ATOM 845  C C   . GLY A 1 107 ? 6.672   0.717   -33.852 1.00 95.52 107 A 1 
ATOM 846  O O   . GLY A 1 107 ? 7.296   0.829   -32.806 1.00 93.87 107 A 1 
ATOM 847  N N   . SER A 1 108 ? 5.766   1.615   -34.253 1.00 95.87 108 A 1 
ATOM 848  C CA  . SER A 1 108 ? 5.510   2.848   -33.511 1.00 96.65 108 A 1 
ATOM 849  C C   . SER A 1 108 ? 4.575   2.618   -32.330 1.00 97.24 108 A 1 
ATOM 850  O O   . SER A 1 108 ? 3.478   2.082   -32.493 1.00 96.73 108 A 1 
ATOM 851  C CB  . SER A 1 108 ? 4.920   3.894   -34.446 1.00 95.85 108 A 1 
ATOM 852  O OG  . SER A 1 108 ? 4.791   5.144   -33.809 1.00 94.07 108 A 1 
ATOM 853  N N   . THR A 1 109 ? 5.004   3.070   -31.154 1.00 97.19 109 A 1 
ATOM 854  C CA  . THR A 1 109 ? 4.221   3.068   -29.914 1.00 97.61 109 A 1 
ATOM 855  C C   . THR A 1 109 ? 4.131   4.475   -29.337 1.00 97.68 109 A 1 
ATOM 856  O O   . THR A 1 109 ? 4.946   5.343   -29.645 1.00 97.08 109 A 1 
ATOM 857  C CB  . THR A 1 109 ? 4.789   2.080   -28.892 1.00 97.48 109 A 1 
ATOM 858  O OG1 . THR A 1 109 ? 6.108   2.416   -28.541 1.00 95.98 109 A 1 
ATOM 859  C CG2 . THR A 1 109 ? 4.780   0.648   -29.419 1.00 95.79 109 A 1 
ATOM 860  N N   . PHE A 1 110 ? 3.112   4.739   -28.520 1.00 97.71 110 A 1 
ATOM 861  C CA  . PHE A 1 110 ? 2.787   6.083   -28.060 1.00 97.92 110 A 1 
ATOM 862  C C   . PHE A 1 110 ? 3.912   6.724   -27.239 1.00 97.97 110 A 1 
ATOM 863  O O   . PHE A 1 110 ? 4.233   7.895   -27.446 1.00 97.46 110 A 1 
ATOM 864  C CB  . PHE A 1 110 ? 1.474   6.034   -27.259 1.00 98.00 110 A 1 
ATOM 865  C CG  . PHE A 1 110 ? 0.947   7.397   -26.861 1.00 98.39 110 A 1 
ATOM 866  C CD1 . PHE A 1 110 ? 1.408   8.021   -25.690 1.00 98.07 110 A 1 
ATOM 867  C CD2 . PHE A 1 110 ? 0.002   8.047   -27.664 1.00 98.03 110 A 1 
ATOM 868  C CE1 . PHE A 1 110 ? 0.937   9.291   -25.328 1.00 97.85 110 A 1 
ATOM 869  C CE2 . PHE A 1 110 ? -0.482  9.315   -27.302 1.00 97.79 110 A 1 
ATOM 870  C CZ  . PHE A 1 110 ? -0.010  9.940   -26.139 1.00 98.07 110 A 1 
ATOM 871  N N   . PHE A 1 111 ? 4.523   5.965   -26.341 1.00 98.11 111 A 1 
ATOM 872  C CA  . PHE A 1 111 ? 5.540   6.451   -25.410 1.00 98.17 111 A 1 
ATOM 873  C C   . PHE A 1 111 ? 6.987   6.191   -25.868 1.00 97.97 111 A 1 
ATOM 874  O O   . PHE A 1 111 ? 7.910   6.545   -25.141 1.00 96.89 111 A 1 
ATOM 875  C CB  . PHE A 1 111 ? 5.275   5.867   -24.022 1.00 98.13 111 A 1 
ATOM 876  C CG  . PHE A 1 111 ? 4.000   6.348   -23.381 1.00 98.50 111 A 1 
ATOM 877  C CD1 . PHE A 1 111 ? 3.968   7.590   -22.712 1.00 98.15 111 A 1 
ATOM 878  C CD2 . PHE A 1 111 ? 2.833   5.564   -23.410 1.00 98.11 111 A 1 
ATOM 879  C CE1 . PHE A 1 111 ? 2.796   8.040   -22.076 1.00 97.95 111 A 1 
ATOM 880  C CE2 . PHE A 1 111 ? 1.660   6.006   -22.778 1.00 97.88 111 A 1 
ATOM 881  C CZ  . PHE A 1 111 ? 1.640   7.240   -22.108 1.00 98.37 111 A 1 
ATOM 882  N N   . ASP A 1 112 ? 7.205   5.565   -27.009 1.00 97.77 112 A 1 
ATOM 883  C CA  . ASP A 1 112 ? 8.528   5.107   -27.469 1.00 97.59 112 A 1 
ATOM 884  C C   . ASP A 1 112 ? 9.266   4.264   -26.405 1.00 97.69 112 A 1 
ATOM 885  O O   . ASP A 1 112 ? 10.458  4.450   -26.156 1.00 96.65 112 A 1 
ATOM 886  C CB  . ASP A 1 112 ? 9.405   6.268   -27.989 1.00 96.90 112 A 1 
ATOM 887  C CG  . ASP A 1 112 ? 8.800   7.066   -29.138 1.00 95.92 112 A 1 
ATOM 888  O OD1 . ASP A 1 112 ? 7.901   6.580   -29.856 1.00 93.83 112 A 1 
ATOM 889  O OD2 . ASP A 1 112 ? 9.205   8.237   -29.294 1.00 93.57 112 A 1 
ATOM 890  N N   . VAL A 1 113 ? 8.544   3.350   -25.744 1.00 97.66 113 A 1 
ATOM 891  C CA  . VAL A 1 113 ? 9.161   2.473   -24.744 1.00 97.77 113 A 1 
ATOM 892  C C   . VAL A 1 113 ? 10.069  1.471   -25.431 1.00 97.41 113 A 1 
ATOM 893  O O   . VAL A 1 113 ? 9.680   0.770   -26.363 1.00 96.81 113 A 1 
ATOM 894  C CB  . VAL A 1 113 ? 8.128   1.780   -23.837 1.00 97.69 113 A 1 
ATOM 895  C CG1 . VAL A 1 113 ? 8.758   0.728   -22.908 1.00 96.64 113 A 1 
ATOM 896  C CG2 . VAL A 1 113 ? 7.465   2.815   -22.934 1.00 96.86 113 A 1 
ATOM 897  N N   . ILE A 1 114 ? 11.288  1.373   -24.905 1.00 97.58 114 A 1 
ATOM 898  C CA  . ILE A 1 114 ? 12.238  0.316   -25.227 1.00 97.14 114 A 1 
ATOM 899  C C   . ILE A 1 114 ? 12.598  -0.446  -23.955 1.00 97.27 114 A 1 
ATOM 900  O O   . ILE A 1 114 ? 12.471  0.077   -22.852 1.00 96.54 114 A 1 
ATOM 901  C CB  . ILE A 1 114 ? 13.493  0.852   -25.954 1.00 96.27 114 A 1 
ATOM 902  C CG1 . ILE A 1 114 ? 14.320  1.812   -25.069 1.00 91.96 114 A 1 
ATOM 903  C CG2 . ILE A 1 114 ? 13.076  1.515   -27.284 1.00 90.47 114 A 1 
ATOM 904  C CD1 . ILE A 1 114 ? 15.673  2.223   -25.679 1.00 89.25 114 A 1 
ATOM 905  N N   . VAL A 1 115 ? 13.092  -1.675  -24.110 1.00 97.05 115 A 1 
ATOM 906  C CA  . VAL A 1 115 ? 13.691  -2.450  -23.019 1.00 96.57 115 A 1 
ATOM 907  C C   . VAL A 1 115 ? 15.202  -2.354  -23.158 1.00 96.03 115 A 1 
ATOM 908  O O   . VAL A 1 115 ? 15.748  -2.671  -24.212 1.00 94.35 115 A 1 
ATOM 909  C CB  . VAL A 1 115 ? 13.191  -3.901  -23.012 1.00 95.56 115 A 1 
ATOM 910  C CG1 . VAL A 1 115 ? 13.754  -4.664  -21.811 1.00 92.80 115 A 1 
ATOM 911  C CG2 . VAL A 1 115 ? 11.659  -3.954  -22.925 1.00 93.53 115 A 1 
ATOM 912  N N   . ASP A 1 116 ? 15.874  -1.871  -22.125 1.00 95.69 116 A 1 
ATOM 913  C CA  . ASP A 1 116 ? 17.316  -1.679  -22.153 1.00 94.40 116 A 1 
ATOM 914  C C   . ASP A 1 116 ? 18.090  -2.997  -21.953 1.00 94.57 116 A 1 
ATOM 915  O O   . ASP A 1 116 ? 17.530  -4.088  -21.778 1.00 92.90 116 A 1 
ATOM 916  C CB  . ASP A 1 116 ? 17.719  -0.546  -21.178 1.00 92.41 116 A 1 
ATOM 917  C CG  . ASP A 1 116 ? 17.822  -0.942  -19.700 1.00 91.84 116 A 1 
ATOM 918  O OD1 . ASP A 1 116 ? 17.597  -2.119  -19.356 1.00 89.37 116 A 1 
ATOM 919  O OD2 . ASP A 1 116 ? 18.258  -0.081  -18.906 1.00 88.67 116 A 1 
ATOM 920  N N   . LYS A 1 117 ? 19.430  -2.907  -21.962 1.00 93.33 117 A 1 
ATOM 921  C CA  . LYS A 1 117 ? 20.317  -4.061  -21.758 1.00 93.29 117 A 1 
ATOM 922  C C   . LYS A 1 117 ? 20.232  -4.689  -20.361 1.00 93.39 117 A 1 
ATOM 923  O O   . LYS A 1 117 ? 20.783  -5.769  -20.160 1.00 90.36 117 A 1 
ATOM 924  C CB  . LYS A 1 117 ? 21.765  -3.664  -22.092 1.00 91.69 117 A 1 
ATOM 925  C CG  . LYS A 1 117 ? 22.314  -2.624  -21.099 1.00 82.73 117 A 1 
ATOM 926  C CD  . LYS A 1 117 ? 23.770  -2.261  -21.429 1.00 77.92 117 A 1 
ATOM 927  C CE  . LYS A 1 117 ? 24.232  -1.250  -20.382 1.00 67.25 117 A 1 
ATOM 928  N NZ  . LYS A 1 117 ? 25.642  -0.851  -20.555 1.00 58.81 117 A 1 
ATOM 929  N N   . TYR A 1 118 ? 19.610  -4.011  -19.394 1.00 92.94 118 A 1 
ATOM 930  C CA  . TYR A 1 118 ? 19.383  -4.491  -18.034 1.00 92.48 118 A 1 
ATOM 931  C C   . TYR A 1 118 ? 17.960  -5.042  -17.845 1.00 93.67 118 A 1 
ATOM 932  O O   . TYR A 1 118 ? 17.557  -5.323  -16.719 1.00 91.52 118 A 1 
ATOM 933  C CB  . TYR A 1 118 ? 19.686  -3.363  -17.035 1.00 90.39 118 A 1 
ATOM 934  C CG  . TYR A 1 118 ? 21.077  -2.787  -17.142 1.00 88.05 118 A 1 
ATOM 935  C CD1 . TYR A 1 118 ? 22.197  -3.569  -16.799 1.00 84.33 118 A 1 
ATOM 936  C CD2 . TYR A 1 118 ? 21.270  -1.455  -17.550 1.00 84.39 118 A 1 
ATOM 937  C CE1 . TYR A 1 118 ? 23.487  -3.027  -16.834 1.00 82.37 118 A 1 
ATOM 938  C CE2 . TYR A 1 118 ? 22.558  -0.897  -17.582 1.00 81.05 118 A 1 
ATOM 939  C CZ  . TYR A 1 118 ? 23.659  -1.686  -17.216 1.00 80.47 118 A 1 
ATOM 940  O OH  . TYR A 1 118 ? 24.917  -1.137  -17.212 1.00 77.06 118 A 1 
ATOM 941  N N   . ASN A 1 119 ? 17.220  -5.214  -18.932 1.00 93.16 119 A 1 
ATOM 942  C CA  . ASN A 1 119 ? 15.815  -5.625  -18.936 1.00 94.30 119 A 1 
ATOM 943  C C   . ASN A 1 119 ? 14.874  -4.616  -18.242 1.00 95.42 119 A 1 
ATOM 944  O O   . ASN A 1 119 ? 13.820  -4.992  -17.739 1.00 94.16 119 A 1 
ATOM 945  C CB  . ASN A 1 119 ? 15.700  -7.074  -18.428 1.00 92.99 119 A 1 
ATOM 946  C CG  . ASN A 1 119 ? 14.385  -7.720  -18.804 1.00 90.48 119 A 1 
ATOM 947  O OD1 . ASN A 1 119 ? 14.030  -7.794  -19.964 1.00 85.24 119 A 1 
ATOM 948  N ND2 . ASN A 1 119 ? 13.660  -8.245  -17.849 1.00 83.05 119 A 1 
ATOM 949  N N   . SER A 1 120 ? 15.257  -3.336  -18.231 1.00 95.20 120 A 1 
ATOM 950  C CA  . SER A 1 120 ? 14.435  -2.268  -17.682 1.00 95.44 120 A 1 
ATOM 951  C C   . SER A 1 120 ? 13.681  -1.543  -18.802 1.00 96.83 120 A 1 
ATOM 952  O O   . SER A 1 120 ? 14.291  -1.163  -19.804 1.00 96.31 120 A 1 
ATOM 953  C CB  . SER A 1 120 ? 15.279  -1.268  -16.889 1.00 93.12 120 A 1 
ATOM 954  O OG  . SER A 1 120 ? 15.961  -1.942  -15.846 1.00 84.25 120 A 1 
ATOM 955  N N   . PRO A 1 121 ? 12.360  -1.326  -18.664 1.00 96.78 121 A 1 
ATOM 956  C CA  . PRO A 1 121 ? 11.616  -0.521  -19.611 1.00 97.17 121 A 1 
ATOM 957  C C   . PRO A 1 121 ? 11.923  0.965   -19.404 1.00 97.37 121 A 1 
ATOM 958  O O   . PRO A 1 121 ? 11.961  1.460   -18.280 1.00 96.89 121 A 1 
ATOM 959  C CB  . PRO A 1 121 ? 10.148  -0.856  -19.354 1.00 97.06 121 A 1 
ATOM 960  C CG  . PRO A 1 121 ? 10.133  -1.149  -17.852 1.00 96.86 121 A 1 
ATOM 961  C CD  . PRO A 1 121 ? 11.494  -1.793  -17.596 1.00 97.40 121 A 1 
ATOM 962  N N   . VAL A 1 122 ? 12.100  1.704   -20.495 1.00 97.25 122 A 1 
ATOM 963  C CA  . VAL A 1 122 ? 12.367  3.144   -20.455 1.00 97.05 122 A 1 
ATOM 964  C C   . VAL A 1 122 ? 11.650  3.854   -21.603 1.00 97.42 122 A 1 
ATOM 965  O O   . VAL A 1 122 ? 11.634  3.351   -22.728 1.00 96.86 122 A 1 
ATOM 966  C CB  . VAL A 1 122 ? 13.889  3.416   -20.440 1.00 95.19 122 A 1 
ATOM 967  C CG1 . VAL A 1 122 ? 14.634  2.878   -21.667 1.00 86.13 122 A 1 
ATOM 968  C CG2 . VAL A 1 122 ? 14.209  4.901   -20.301 1.00 86.39 122 A 1 
ATOM 969  N N   . ILE A 1 123 ? 11.091  5.024   -21.341 1.00 97.21 123 A 1 
ATOM 970  C CA  . ILE A 1 123 ? 10.640  5.938   -22.396 1.00 97.27 123 A 1 
ATOM 971  C C   . ILE A 1 123 ? 11.887  6.487   -23.102 1.00 96.84 123 A 1 
ATOM 972  O O   . ILE A 1 123 ? 12.689  7.201   -22.494 1.00 95.80 123 A 1 
ATOM 973  C CB  . ILE A 1 123 ? 9.765   7.079   -21.843 1.00 97.45 123 A 1 
ATOM 974  C CG1 . ILE A 1 123 ? 8.503   6.528   -21.139 1.00 97.18 123 A 1 
ATOM 975  C CG2 . ILE A 1 123 ? 9.373   8.030   -22.992 1.00 96.99 123 A 1 
ATOM 976  C CD1 . ILE A 1 123 ? 7.639   7.610   -20.465 1.00 97.20 123 A 1 
ATOM 977  N N   . SER A 1 124 ? 12.063  6.153   -24.370 1.00 96.75 124 A 1 
ATOM 978  C CA  . SER A 1 124 ? 13.246  6.543   -25.123 1.00 96.06 124 A 1 
ATOM 979  C C   . SER A 1 124 ? 13.086  7.921   -25.761 1.00 96.06 124 A 1 
ATOM 980  O O   . SER A 1 124 ? 12.408  8.087   -26.771 1.00 95.16 124 A 1 
ATOM 981  C CB  . SER A 1 124 ? 13.565  5.497   -26.192 1.00 95.19 124 A 1 
ATOM 982  O OG  . SER A 1 124 ? 14.757  5.866   -26.871 1.00 92.46 124 A 1 
ATOM 983  N N   . ASN A 1 125 ? 13.817  8.899   -25.236 1.00 96.05 125 A 1 
ATOM 984  C CA  . ASN A 1 125 ? 13.926  10.216  -25.869 1.00 95.49 125 A 1 
ATOM 985  C C   . ASN A 1 125 ? 14.733  10.191  -27.183 1.00 95.38 125 A 1 
ATOM 986  O O   . ASN A 1 125 ? 14.701  11.153  -27.942 1.00 92.72 125 A 1 
ATOM 987  C CB  . ASN A 1 125 ? 14.559  11.195  -24.866 1.00 94.11 125 A 1 
ATOM 988  C CG  . ASN A 1 125 ? 13.696  11.482  -23.647 1.00 93.37 125 A 1 
ATOM 989  O OD1 . ASN A 1 125 ? 12.552  11.088  -23.527 1.00 89.97 125 A 1 
ATOM 990  N ND2 . ASN A 1 125 ? 14.241  12.204  -22.694 1.00 88.82 125 A 1 
ATOM 991  N N   . ASN A 1 126 ? 15.452  9.106   -27.445 1.00 94.74 126 A 1 
ATOM 992  C CA  . ASN A 1 126 ? 16.360  9.000   -28.583 1.00 93.98 126 A 1 
ATOM 993  C C   . ASN A 1 126 ? 15.772  8.227   -29.760 1.00 94.22 126 A 1 
ATOM 994  O O   . ASN A 1 126 ? 16.203  8.454   -30.892 1.00 90.31 126 A 1 
ATOM 995  C CB  . ASN A 1 126 ? 17.675  8.356   -28.112 1.00 91.15 126 A 1 
ATOM 996  C CG  . ASN A 1 126 ? 18.442  9.223   -27.135 1.00 82.48 126 A 1 
ATOM 997  O OD1 . ASN A 1 126 ? 18.383  10.431  -27.132 1.00 73.87 126 A 1 
ATOM 998  N ND2 . ASN A 1 126 ? 19.210  8.613   -26.263 1.00 72.74 126 A 1 
ATOM 999  N N   . LEU A 1 127 ? 14.805  7.327   -29.521 1.00 94.48 127 A 1 
ATOM 1000 C CA  . LEU A 1 127 ? 14.280  6.426   -30.555 1.00 93.28 127 A 1 
ATOM 1001 C C   . LEU A 1 127 ? 13.784  7.178   -31.795 1.00 93.13 127 A 1 
ATOM 1002 O O   . LEU A 1 127 ? 14.100  6.792   -32.919 1.00 90.47 127 A 1 
ATOM 1003 C CB  . LEU A 1 127 ? 13.172  5.559   -29.935 1.00 92.46 127 A 1 
ATOM 1004 C CG  . LEU A 1 127 ? 12.591  4.497   -30.888 1.00 90.72 127 A 1 
ATOM 1005 C CD1 . LEU A 1 127 ? 13.642  3.463   -31.297 1.00 89.41 127 A 1 
ATOM 1006 C CD2 . LEU A 1 127 ? 11.442  3.766   -30.194 1.00 89.57 127 A 1 
ATOM 1007 N N   . HIS A 1 128 ? 13.070  8.279   -31.584 1.00 94.05 128 A 1 
ATOM 1008 C CA  . HIS A 1 128 ? 12.578  9.170   -32.641 1.00 94.35 128 A 1 
ATOM 1009 C C   . HIS A 1 128 ? 13.026  10.628  -32.454 1.00 95.20 128 A 1 
ATOM 1010 O O   . HIS A 1 128 ? 12.543  11.520  -33.157 1.00 90.97 128 A 1 
ATOM 1011 C CB  . HIS A 1 128 ? 11.061  9.012   -32.758 1.00 92.18 128 A 1 
ATOM 1012 C CG  . HIS A 1 128 ? 10.654  7.617   -33.150 1.00 91.62 128 A 1 
ATOM 1013 N ND1 . HIS A 1 128 ? 11.095  6.936   -34.270 1.00 83.53 128 A 1 
ATOM 1014 C CD2 . HIS A 1 128 ? 9.829   6.761   -32.464 1.00 82.78 128 A 1 
ATOM 1015 C CE1 . HIS A 1 128 ? 10.557  5.707   -34.247 1.00 84.76 128 A 1 
ATOM 1016 N NE2 . HIS A 1 128 ? 9.777   5.564   -33.171 1.00 85.71 128 A 1 
ATOM 1017 N N   . GLY A 1 129 ? 13.938  10.902  -31.513 1.00 93.57 129 A 1 
ATOM 1018 C CA  . GLY A 1 129 ? 14.428  12.255  -31.220 1.00 93.88 129 A 1 
ATOM 1019 C C   . GLY A 1 129 ? 13.431  13.150  -30.477 1.00 95.47 129 A 1 
ATOM 1020 O O   . GLY A 1 129 ? 13.575  14.372  -30.509 1.00 92.77 129 A 1 
ATOM 1021 N N   . SER A 1 130 ? 12.440  12.573  -29.808 1.00 95.57 130 A 1 
ATOM 1022 C CA  . SER A 1 130 ? 11.488  13.303  -28.966 1.00 95.65 130 A 1 
ATOM 1023 C C   . SER A 1 130 ? 12.125  13.627  -27.611 1.00 95.91 130 A 1 
ATOM 1024 O O   . SER A 1 130 ? 11.963  12.894  -26.639 1.00 94.65 130 A 1 
ATOM 1025 C CB  . SER A 1 130 ? 10.193  12.494  -28.779 1.00 94.75 130 A 1 
ATOM 1026 O OG  . SER A 1 130 ? 9.609   12.190  -30.030 1.00 92.81 130 A 1 
ATOM 1027 N N   . GLN A 1 131 ? 12.884  14.717  -27.539 1.00 96.02 131 A 1 
ATOM 1028 C CA  . GLN A 1 131 ? 13.878  14.987  -26.485 1.00 94.57 131 A 1 
ATOM 1029 C C   . GLN A 1 131 ? 13.329  14.988  -25.049 1.00 95.34 131 A 1 
ATOM 1030 O O   . GLN A 1 131 ? 14.081  14.723  -24.118 1.00 93.15 131 A 1 
ATOM 1031 C CB  . GLN A 1 131 ? 14.556  16.339  -26.744 1.00 91.52 131 A 1 
ATOM 1032 C CG  . GLN A 1 131 ? 15.410  16.329  -28.012 1.00 78.17 131 A 1 
ATOM 1033 C CD  . GLN A 1 131 ? 16.169  17.637  -28.225 1.00 70.44 131 A 1 
ATOM 1034 O OE1 . GLN A 1 131 ? 15.937  18.662  -27.602 1.00 64.41 131 A 1 
ATOM 1035 N NE2 . GLN A 1 131 ? 17.127  17.657  -29.121 1.00 61.25 131 A 1 
ATOM 1036 N N   . TRP A 1 132 ? 12.039  15.279  -24.846 1.00 96.23 132 A 1 
ATOM 1037 C CA  . TRP A 1 132 ? 11.408  15.354  -23.522 1.00 96.06 132 A 1 
ATOM 1038 C C   . TRP A 1 132 ? 10.264  14.343  -23.358 1.00 96.62 132 A 1 
ATOM 1039 O O   . TRP A 1 132 ? 9.399   14.506  -22.505 1.00 95.40 132 A 1 
ATOM 1040 C CB  . TRP A 1 132 ? 10.959  16.796  -23.237 1.00 94.46 132 A 1 
ATOM 1041 C CG  . TRP A 1 132 ? 12.031  17.843  -23.163 1.00 91.38 132 A 1 
ATOM 1042 C CD1 . TRP A 1 132 ? 13.366  17.646  -23.140 1.00 83.71 132 A 1 
ATOM 1043 C CD2 . TRP A 1 132 ? 11.849  19.293  -23.074 1.00 85.86 132 A 1 
ATOM 1044 N NE1 . TRP A 1 132 ? 14.034  18.858  -23.061 1.00 79.55 132 A 1 
ATOM 1045 C CE2 . TRP A 1 132 ? 13.135  19.893  -23.015 1.00 83.27 132 A 1 
ATOM 1046 C CE3 . TRP A 1 132 ? 10.723  20.135  -23.035 1.00 77.25 132 A 1 
ATOM 1047 C CZ2 . TRP A 1 132 ? 13.297  21.294  -22.932 1.00 78.78 132 A 1 
ATOM 1048 C CZ3 . TRP A 1 132 ? 10.893  21.535  -22.950 1.00 71.62 132 A 1 
ATOM 1049 C CH2 . TRP A 1 132 ? 12.165  22.100  -22.905 1.00 72.41 132 A 1 
ATOM 1050 N N   . LYS A 1 133 ? 10.243  13.279  -24.158 1.00 96.68 133 A 1 
ATOM 1051 C CA  . LYS A 1 133 ? 9.127   12.319  -24.151 1.00 97.07 133 A 1 
ATOM 1052 C C   . LYS A 1 133 ? 8.931   11.629  -22.797 1.00 97.44 133 A 1 
ATOM 1053 O O   . LYS A 1 133 ? 7.808   11.349  -22.403 1.00 96.77 133 A 1 
ATOM 1054 C CB  . LYS A 1 133 ? 9.312   11.314  -25.281 1.00 96.06 133 A 1 
ATOM 1055 C CG  . LYS A 1 133 ? 7.996   10.586  -25.579 1.00 93.22 133 A 1 
ATOM 1056 C CD  . LYS A 1 133 ? 8.033   9.990   -26.987 1.00 90.48 133 A 1 
ATOM 1057 C CE  . LYS A 1 133 ? 6.666   9.475   -27.412 1.00 89.36 133 A 1 
ATOM 1058 N NZ  . LYS A 1 133 ? 6.647   9.127   -28.850 1.00 86.00 133 A 1 
ATOM 1059 N N   . ASN A 1 134 ? 10.005  11.431  -22.041 1.00 96.96 134 A 1 
ATOM 1060 C CA  . ASN A 1 134 ? 9.940   10.921  -20.671 1.00 96.75 134 A 1 
ATOM 1061 C C   . ASN A 1 134 ? 9.264   11.895  -19.678 1.00 97.17 134 A 1 
ATOM 1062 O O   . ASN A 1 134 ? 8.912   11.470  -18.584 1.00 96.41 134 A 1 
ATOM 1063 C CB  . ASN A 1 134 ? 11.349  10.508  -20.203 1.00 95.87 134 A 1 
ATOM 1064 C CG  . ASN A 1 134 ? 12.350  11.642  -20.131 1.00 95.44 134 A 1 
ATOM 1065 O OD1 . ASN A 1 134 ? 12.283  12.636  -20.829 1.00 91.85 134 A 1 
ATOM 1066 N ND2 . ASN A 1 134 ? 13.362  11.500  -19.296 1.00 90.80 134 A 1 
ATOM 1067 N N   . HIS A 1 135 ? 9.012   13.144  -20.055 1.00 97.37 135 A 1 
ATOM 1068 C CA  . HIS A 1 135 ? 8.252   14.138  -19.285 1.00 97.44 135 A 1 
ATOM 1069 C C   . HIS A 1 135 ? 6.780   14.257  -19.724 1.00 97.75 135 A 1 
ATOM 1070 O O   . HIS A 1 135 ? 6.057   15.145  -19.279 1.00 97.21 135 A 1 
ATOM 1071 C CB  . HIS A 1 135 ? 8.973   15.483  -19.367 1.00 96.84 135 A 1 
ATOM 1072 C CG  . HIS A 1 135 ? 10.276  15.501  -18.624 1.00 96.59 135 A 1 
ATOM 1073 N ND1 . HIS A 1 135 ? 10.407  15.592  -17.262 1.00 92.69 135 A 1 
ATOM 1074 C CD2 . HIS A 1 135 ? 11.543  15.421  -19.150 1.00 92.82 135 A 1 
ATOM 1075 C CE1 . HIS A 1 135 ? 11.721  15.582  -16.964 1.00 92.79 135 A 1 
ATOM 1076 N NE2 . HIS A 1 135 ? 12.433  15.478  -18.091 1.00 93.05 135 A 1 
ATOM 1077 N N   . ILE A 1 136 ? 6.300   13.382  -20.596 1.00 97.60 136 A 1 
ATOM 1078 C CA  . ILE A 1 136 ? 4.955   13.492  -21.166 1.00 98.01 136 A 1 
ATOM 1079 C C   . ILE A 1 136 ? 3.837   13.365  -20.113 1.00 98.18 136 A 1 
ATOM 1080 O O   . ILE A 1 136 ? 2.762   13.924  -20.301 1.00 98.02 136 A 1 
ATOM 1081 C CB  . ILE A 1 136 ? 4.791   12.473  -22.311 1.00 97.89 136 A 1 
ATOM 1082 C CG1 . ILE A 1 136 ? 3.554   12.804  -23.168 1.00 96.66 136 A 1 
ATOM 1083 C CG2 . ILE A 1 136 ? 4.746   11.026  -21.789 1.00 96.28 136 A 1 
ATOM 1084 C CD1 . ILE A 1 136 ? 3.462   11.979  -24.460 1.00 95.32 136 A 1 
ATOM 1085 N N   . PHE A 1 137 ? 4.083   12.658  -19.007 1.00 98.07 137 A 1 
ATOM 1086 C CA  . PHE A 1 137 ? 3.093   12.494  -17.951 1.00 98.29 137 A 1 
ATOM 1087 C C   . PHE A 1 137 ? 2.829   13.806  -17.215 1.00 98.23 137 A 1 
ATOM 1088 O O   . PHE A 1 137 ? 1.702   14.294  -17.234 1.00 97.85 137 A 1 
ATOM 1089 C CB  . PHE A 1 137 ? 3.529   11.392  -16.980 1.00 98.11 137 A 1 
ATOM 1090 C CG  . PHE A 1 137 ? 3.312   9.992   -17.500 1.00 98.34 137 A 1 
ATOM 1091 C CD1 . PHE A 1 137 ? 2.005   9.509   -17.678 1.00 97.67 137 A 1 
ATOM 1092 C CD2 . PHE A 1 137 ? 4.406   9.152   -17.776 1.00 97.60 137 A 1 
ATOM 1093 C CE1 . PHE A 1 137 ? 1.783   8.205   -18.125 1.00 97.12 137 A 1 
ATOM 1094 C CE2 . PHE A 1 137 ? 4.185   7.843   -18.222 1.00 97.01 137 A 1 
ATOM 1095 C CZ  . PHE A 1 137 ? 2.874   7.365   -18.397 1.00 97.49 137 A 1 
ATOM 1096 N N   . GLU A 1 138 ? 3.834   14.396  -16.595 1.00 97.79 138 A 1 
ATOM 1097 C CA  . GLU A 1 138 ? 3.665   15.591  -15.769 1.00 97.43 138 A 1 
ATOM 1098 C C   . GLU A 1 138 ? 3.533   16.878  -16.581 1.00 97.50 138 A 1 
ATOM 1099 O O   . GLU A 1 138 ? 2.946   17.842  -16.096 1.00 97.30 138 A 1 
ATOM 1100 C CB  . GLU A 1 138 ? 4.781   15.685  -14.706 1.00 96.63 138 A 1 
ATOM 1101 C CG  . GLU A 1 138 ? 6.133   16.247  -15.152 1.00 93.85 138 A 1 
ATOM 1102 C CD  . GLU A 1 138 ? 6.971   15.361  -16.085 1.00 93.98 138 A 1 
ATOM 1103 O OE1 . GLU A 1 138 ? 8.070   15.817  -16.459 1.00 90.00 138 A 1 
ATOM 1104 O OE2 . GLU A 1 138 ? 6.551   14.247  -16.434 1.00 91.75 138 A 1 
ATOM 1105 N N   . ARG A 1 139 ? 4.017   16.920  -17.835 1.00 97.81 139 A 1 
ATOM 1106 C CA  . ARG A 1 139 ? 3.965   18.134  -18.664 1.00 97.71 139 A 1 
ATOM 1107 C C   . ARG A 1 139 ? 2.780   18.175  -19.626 1.00 97.81 139 A 1 
ATOM 1108 O O   . ARG A 1 139 ? 2.313   19.267  -19.958 1.00 97.32 139 A 1 
ATOM 1109 C CB  . ARG A 1 139 ? 5.283   18.336  -19.427 1.00 97.20 139 A 1 
ATOM 1110 C CG  . ARG A 1 139 ? 6.486   18.470  -18.482 1.00 95.94 139 A 1 
ATOM 1111 C CD  . ARG A 1 139 ? 7.760   18.861  -19.232 1.00 93.68 139 A 1 
ATOM 1112 N NE  . ARG A 1 139 ? 8.893   18.928  -18.308 1.00 91.71 139 A 1 
ATOM 1113 C CZ  . ARG A 1 139 ? 10.164  19.177  -18.582 1.00 88.73 139 A 1 
ATOM 1114 N NH1 . ARG A 1 139 ? 10.606  19.446  -19.777 1.00 86.77 139 A 1 
ATOM 1115 N NH2 . ARG A 1 139 ? 11.034  19.157  -17.625 1.00 85.24 139 A 1 
ATOM 1116 N N   . CYS A 1 140 ? 2.301   17.027  -20.073 1.00 97.79 140 A 1 
ATOM 1117 C CA  . CYS A 1 140 ? 1.276   16.964  -21.115 1.00 97.84 140 A 1 
ATOM 1118 C C   . CYS A 1 140 ? -0.008  16.277  -20.627 1.00 98.18 140 A 1 
ATOM 1119 O O   . CYS A 1 140 ? -1.053  16.913  -20.571 1.00 97.92 140 A 1 
ATOM 1120 C CB  . CYS A 1 140 ? 1.846   16.276  -22.375 1.00 97.73 140 A 1 
ATOM 1121 S SG  . CYS A 1 140 ? 3.426   17.032  -22.894 1.00 97.43 140 A 1 
ATOM 1122 N N   . ILE A 1 141 ? 0.072   14.998  -20.251 1.00 98.34 141 A 1 
ATOM 1123 C CA  . ILE A 1 141 ? -1.100  14.195  -19.877 1.00 98.51 141 A 1 
ATOM 1124 C C   . ILE A 1 141 ? -1.715  14.683  -18.564 1.00 98.60 141 A 1 
ATOM 1125 O O   . ILE A 1 141 ? -2.917  14.921  -18.498 1.00 98.58 141 A 1 
ATOM 1126 C CB  . ILE A 1 141 ? -0.736  12.691  -19.818 1.00 98.63 141 A 1 
ATOM 1127 C CG1 . ILE A 1 141 ? -0.325  12.187  -21.224 1.00 98.41 141 A 1 
ATOM 1128 C CG2 . ILE A 1 141 ? -1.891  11.849  -19.262 1.00 98.46 141 A 1 
ATOM 1129 C CD1 . ILE A 1 141 ? 0.285   10.771  -21.244 1.00 98.01 141 A 1 
ATOM 1130 N N   . GLY A 1 142 ? -0.911  14.846  -17.517 1.00 98.50 142 A 1 
ATOM 1131 C CA  . GLY A 1 142 ? -1.358  15.246  -16.186 1.00 98.57 142 A 1 
ATOM 1132 C C   . GLY A 1 142 ? -2.103  16.578  -16.172 1.00 98.62 142 A 1 
ATOM 1133 O O   . GLY A 1 142 ? -3.260  16.607  -15.751 1.00 98.63 142 A 1 
ATOM 1134 N N   . PRO A 1 143 ? -1.517  17.672  -16.688 1.00 98.45 143 A 1 
ATOM 1135 C CA  . PRO A 1 143 ? -2.193  18.967  -16.748 1.00 98.39 143 A 1 
ATOM 1136 C C   . PRO A 1 143 ? -3.523  18.942  -17.509 1.00 98.46 143 A 1 
ATOM 1137 O O   . PRO A 1 143 ? -4.500  19.530  -17.045 1.00 98.29 143 A 1 
ATOM 1138 C CB  . PRO A 1 143 ? -1.183  19.908  -17.400 1.00 97.99 143 A 1 
ATOM 1139 C CG  . PRO A 1 143 ? 0.156   19.317  -16.991 1.00 97.31 143 A 1 
ATOM 1140 C CD  . PRO A 1 143 ? -0.119  17.822  -17.053 1.00 98.08 143 A 1 
ATOM 1141 N N   . GLU A 1 144 ? -3.576  18.251  -18.643 1.00 98.42 144 A 1 
ATOM 1142 C CA  . GLU A 1 144 ? -4.802  18.151  -19.436 1.00 98.45 144 A 1 
ATOM 1143 C C   . GLU A 1 144 ? -5.879  17.320  -18.720 1.00 98.56 144 A 1 
ATOM 1144 O O   . GLU A 1 144 ? -7.034  17.735  -18.651 1.00 98.30 144 A 1 
ATOM 1145 C CB  . GLU A 1 144 ? -4.481  17.560  -20.817 1.00 98.21 144 A 1 
ATOM 1146 C CG  . GLU A 1 144 ? -5.681  17.598  -21.793 1.00 93.35 144 A 1 
ATOM 1147 C CD  . GLU A 1 144 ? -6.132  19.015  -22.184 1.00 94.80 144 A 1 
ATOM 1148 O OE1 . GLU A 1 144 ? -7.290  19.191  -22.597 1.00 88.55 144 A 1 
ATOM 1149 O OE2 . GLU A 1 144 ? -5.311  19.953  -22.091 1.00 90.22 144 A 1 
ATOM 1150 N N   . PHE A 1 145 ? -5.497  16.190  -18.117 1.00 98.79 145 A 1 
ATOM 1151 C CA  . PHE A 1 145 ? -6.394  15.352  -17.321 1.00 98.77 145 A 1 
ATOM 1152 C C   . PHE A 1 145 ? -6.965  16.117  -16.119 1.00 98.70 145 A 1 
ATOM 1153 O O   . PHE A 1 145 ? -8.165  16.086  -15.898 1.00 98.66 145 A 1 
ATOM 1154 C CB  . PHE A 1 145 ? -5.647  14.091  -16.869 1.00 98.77 145 A 1 
ATOM 1155 C CG  . PHE A 1 145 ? -6.456  13.217  -15.930 1.00 98.82 145 A 1 
ATOM 1156 C CD1 . PHE A 1 145 ? -6.350  13.384  -14.545 1.00 98.65 145 A 1 
ATOM 1157 C CD2 . PHE A 1 145 ? -7.365  12.282  -16.452 1.00 98.65 145 A 1 
ATOM 1158 C CE1 . PHE A 1 145 ? -7.146  12.626  -13.675 1.00 98.47 145 A 1 
ATOM 1159 C CE2 . PHE A 1 145 ? -8.164  11.518  -15.587 1.00 98.44 145 A 1 
ATOM 1160 C CZ  . PHE A 1 145 ? -8.053  11.696  -14.205 1.00 98.52 145 A 1 
ATOM 1161 N N   . ILE A 1 146 ? -6.123  16.850  -15.395 1.00 98.64 146 A 1 
ATOM 1162 C CA  . ILE A 1 146 ? -6.561  17.638  -14.240 1.00 98.68 146 A 1 
ATOM 1163 C C   . ILE A 1 146 ? -7.535  18.738  -14.675 1.00 98.56 146 A 1 
ATOM 1164 O O   . ILE A 1 146 ? -8.565  18.931  -14.031 1.00 98.30 146 A 1 
ATOM 1165 C CB  . ILE A 1 146 ? -5.350  18.211  -13.476 1.00 98.56 146 A 1 
ATOM 1166 C CG1 . ILE A 1 146 ? -4.544  17.076  -12.812 1.00 98.11 146 A 1 
ATOM 1167 C CG2 . ILE A 1 146 ? -5.798  19.213  -12.391 1.00 98.27 146 A 1 
ATOM 1168 C CD1 . ILE A 1 146 ? -3.139  17.513  -12.376 1.00 97.43 146 A 1 
ATOM 1169 N N   . GLU A 1 147 ? -7.258  19.430  -15.750 1.00 98.61 147 A 1 
ATOM 1170 C CA  . GLU A 1 147 ? -8.143  20.491  -16.233 1.00 98.46 147 A 1 
ATOM 1171 C C   . GLU A 1 147 ? -9.503  19.943  -16.688 1.00 98.38 147 A 1 
ATOM 1172 O O   . GLU A 1 147 ? -10.541 20.540  -16.382 1.00 97.50 147 A 1 
ATOM 1173 C CB  . GLU A 1 147 ? -7.455  21.281  -17.365 1.00 98.14 147 A 1 
ATOM 1174 C CG  . GLU A 1 147 ? -8.300  22.492  -17.792 1.00 96.95 147 A 1 
ATOM 1175 C CD  . GLU A 1 147 ? -7.615  23.403  -18.830 1.00 96.83 147 A 1 
ATOM 1176 O OE1 . GLU A 1 147 ? -8.199  23.607  -19.918 1.00 92.93 147 A 1 
ATOM 1177 O OE2 . GLU A 1 147 ? -6.536  23.944  -18.521 1.00 93.91 147 A 1 
ATOM 1178 N N   . LYS A 1 148 ? -9.523  18.816  -17.409 1.00 98.35 148 A 1 
ATOM 1179 C CA  . LYS A 1 148 ? -10.722 18.324  -18.099 1.00 98.02 148 A 1 
ATOM 1180 C C   . LYS A 1 148 ? -11.533 17.307  -17.313 1.00 98.09 148 A 1 
ATOM 1181 O O   . LYS A 1 148 ? -12.748 17.302  -17.452 1.00 97.26 148 A 1 
ATOM 1182 C CB  . LYS A 1 148 ? -10.340 17.737  -19.463 1.00 97.66 148 A 1 
ATOM 1183 C CG  . LYS A 1 148 ? -9.700  18.742  -20.431 1.00 89.60 148 A 1 
ATOM 1184 C CD  . LYS A 1 148 ? -10.603 19.936  -20.730 1.00 83.05 148 A 1 
ATOM 1185 C CE  . LYS A 1 148 ? -9.880  20.830  -21.732 1.00 76.21 148 A 1 
ATOM 1186 N NZ  . LYS A 1 148 ? -10.601 22.094  -21.951 1.00 66.26 148 A 1 
ATOM 1187 N N   . ILE A 1 149 ? -10.891 16.463  -16.519 1.00 98.33 149 A 1 
ATOM 1188 C CA  . ILE A 1 149 ? -11.504 15.266  -15.938 1.00 98.36 149 A 1 
ATOM 1189 C C   . ILE A 1 149 ? -11.517 15.303  -14.411 1.00 98.34 149 A 1 
ATOM 1190 O O   . ILE A 1 149 ? -12.558 15.050  -13.808 1.00 97.96 149 A 1 
ATOM 1191 C CB  . ILE A 1 149 ? -10.803 13.995  -16.457 1.00 98.32 149 A 1 
ATOM 1192 C CG1 . ILE A 1 149 ? -10.773 13.893  -18.003 1.00 97.72 149 A 1 
ATOM 1193 C CG2 . ILE A 1 149 ? -11.440 12.728  -15.859 1.00 98.04 149 A 1 
ATOM 1194 C CD1 . ILE A 1 149 ? -12.140 13.802  -18.687 1.00 96.49 149 A 1 
ATOM 1195 N N   . HIS A 1 150 ? -10.392 15.603  -13.775 1.00 98.41 150 A 1 
ATOM 1196 C CA  . HIS A 1 150 ? -10.278 15.622  -12.317 1.00 98.56 150 A 1 
ATOM 1197 C C   . HIS A 1 150 ? -11.237 16.643  -11.702 1.00 98.48 150 A 1 
ATOM 1198 O O   . HIS A 1 150 ? -11.342 17.772  -12.190 1.00 98.02 150 A 1 
ATOM 1199 C CB  . HIS A 1 150 ? -8.816  15.902  -11.938 1.00 98.36 150 A 1 
ATOM 1200 C CG  . HIS A 1 150 ? -8.507  15.796  -10.480 1.00 98.54 150 A 1 
ATOM 1201 N ND1 . HIS A 1 150 ? -8.923  16.648  -9.482  1.00 96.37 150 A 1 
ATOM 1202 C CD2 . HIS A 1 150 ? -7.731  14.839  -9.864  1.00 96.01 150 A 1 
ATOM 1203 C CE1 . HIS A 1 150 ? -8.432  16.207  -8.319  1.00 95.76 150 A 1 
ATOM 1204 N NE2 . HIS A 1 150 ? -7.694  15.119  -8.513  1.00 96.61 150 A 1 
ATOM 1205 N N   . ASP A 1 151 ? -11.892 16.310  -10.591 1.00 98.31 151 A 1 
ATOM 1206 C CA  . ASP A 1 151 ? -12.922 17.169  -9.972  1.00 98.09 151 A 1 
ATOM 1207 C C   . ASP A 1 151 ? -12.414 18.556  -9.518  1.00 97.95 151 A 1 
ATOM 1208 O O   . ASP A 1 151 ? -13.219 19.462  -9.311  1.00 97.05 151 A 1 
ATOM 1209 C CB  . ASP A 1 151 ? -13.543 16.447  -8.760  1.00 97.73 151 A 1 
ATOM 1210 C CG  . ASP A 1 151 ? -14.416 15.245  -9.113  1.00 97.53 151 A 1 
ATOM 1211 O OD1 . ASP A 1 151 ? -15.159 15.280  -10.124 1.00 96.41 151 A 1 
ATOM 1212 O OD2 . ASP A 1 151 ? -14.386 14.255  -8.365  1.00 96.33 151 A 1 
ATOM 1213 N N   . ALA A 1 152 ? -11.106 18.741  -9.375  1.00 97.99 152 A 1 
ATOM 1214 C CA  . ALA A 1 152 ? -10.520 20.044  -9.064  1.00 97.78 152 A 1 
ATOM 1215 C C   . ALA A 1 152 ? -10.502 21.011  -10.262 1.00 97.73 152 A 1 
ATOM 1216 O O   . ALA A 1 152 ? -10.445 22.223  -10.060 1.00 96.90 152 A 1 
ATOM 1217 C CB  . ALA A 1 152 ? -9.108  19.832  -8.512  1.00 97.45 152 A 1 
ATOM 1218 N N   . HIS A 1 153 ? -10.518 20.500  -11.484 1.00 98.06 153 A 1 
ATOM 1219 C CA  . HIS A 1 153 ? -10.479 21.266  -12.742 1.00 97.80 153 A 1 
ATOM 1220 C C   . HIS A 1 153 ? -9.465  22.428  -12.749 1.00 97.96 153 A 1 
ATOM 1221 O O   . HIS A 1 153 ? -9.775  23.553  -13.149 1.00 97.03 153 A 1 
ATOM 1222 C CB  . HIS A 1 153 ? -11.895 21.685  -13.139 1.00 97.33 153 A 1 
ATOM 1223 C CG  . HIS A 1 153 ? -12.775 20.524  -13.499 1.00 96.99 153 A 1 
ATOM 1224 N ND1 . HIS A 1 153 ? -12.591 19.649  -14.552 1.00 92.24 153 A 1 
ATOM 1225 C CD2 . HIS A 1 153 ? -13.919 20.127  -12.853 1.00 93.02 153 A 1 
ATOM 1226 C CE1 . HIS A 1 153 ? -13.590 18.758  -14.534 1.00 93.63 153 A 1 
ATOM 1227 N NE2 . HIS A 1 153 ? -14.423 19.023  -13.524 1.00 94.10 153 A 1 
ATOM 1228 N N   . ILE A 1 154 ? -8.242  22.166  -12.298 1.00 98.13 154 A 1 
ATOM 1229 C CA  . ILE A 1 154 ? -7.175  23.175  -12.281 1.00 98.07 154 A 1 
ATOM 1230 C C   . ILE A 1 154 ? -6.734  23.444  -13.714 1.00 98.11 154 A 1 
ATOM 1231 O O   . ILE A 1 154 ? -6.241  22.553  -14.405 1.00 97.66 154 A 1 
ATOM 1232 C CB  . ILE A 1 154 ? -5.995  22.748  -11.397 1.00 97.50 154 A 1 
ATOM 1233 C CG1 . ILE A 1 154 ? -6.419  22.386  -9.953  1.00 95.36 154 A 1 
ATOM 1234 C CG2 . ILE A 1 154 ? -4.919  23.849  -11.366 1.00 96.02 154 A 1 
ATOM 1235 C CD1 . ILE A 1 154 ? -7.168  23.482  -9.187  1.00 86.66 154 A 1 
ATOM 1236 N N   . LYS A 1 155 ? -6.870  24.697  -14.139 1.00 97.85 155 A 1 
ATOM 1237 C CA  . LYS A 1 155 ? -6.436  25.112  -15.464 1.00 97.69 155 A 1 
ATOM 1238 C C   . LYS A 1 155 ? -4.929  24.969  -15.626 1.00 97.42 155 A 1 
ATOM 1239 O O   . LYS A 1 155 ? -4.169  25.292  -14.711 1.00 96.19 155 A 1 
ATOM 1240 C CB  . LYS A 1 155 ? -6.867  26.552  -15.765 1.00 96.82 155 A 1 
ATOM 1241 C CG  . LYS A 1 155 ? -8.386  26.655  -15.896 1.00 86.09 155 A 1 
ATOM 1242 C CD  . LYS A 1 155 ? -8.794  28.047  -16.394 1.00 76.05 155 A 1 
ATOM 1243 C CE  . LYS A 1 155 ? -10.308 28.077  -16.576 1.00 66.90 155 A 1 
ATOM 1244 N NZ  . LYS A 1 155 ? -10.759 29.356  -17.167 1.00 56.45 155 A 1 
ATOM 1245 N N   . LYS A 1 156 ? -4.509  24.561  -16.813 1.00 96.60 156 A 1 
ATOM 1246 C CA  . LYS A 1 156 ? -3.105  24.516  -17.199 1.00 95.38 156 A 1 
ATOM 1247 C C   . LYS A 1 156 ? -2.444  25.870  -16.977 1.00 94.05 156 A 1 
ATOM 1248 O O   . LYS A 1 156 ? -3.001  26.915  -17.327 1.00 90.79 156 A 1 
ATOM 1249 C CB  . LYS A 1 156 ? -2.972  24.080  -18.658 1.00 93.17 156 A 1 
ATOM 1250 C CG  . LYS A 1 156 ? -3.426  22.614  -18.855 1.00 88.78 156 A 1 
ATOM 1251 C CD  . LYS A 1 156 ? -3.258  22.139  -20.305 1.00 88.26 156 A 1 
ATOM 1252 C CE  . LYS A 1 156 ? -4.184  22.913  -21.244 1.00 82.43 156 A 1 
ATOM 1253 N NZ  . LYS A 1 156 ? -4.137  22.354  -22.607 1.00 77.65 156 A 1 
ATOM 1254 N N   . LYS A 1 157 ? -1.244  25.830  -16.402 1.00 91.61 157 A 1 
ATOM 1255 C CA  . LYS A 1 157 ? -0.484  27.042  -16.059 1.00 88.57 157 A 1 
ATOM 1256 C C   . LYS A 1 157 ? 0.556   27.413  -17.112 1.00 88.81 157 A 1 
ATOM 1257 O O   . LYS A 1 157 ? 1.019   28.550  -17.136 1.00 84.44 157 A 1 
ATOM 1258 C CB  . LYS A 1 157 ? 0.172   26.860  -14.687 1.00 83.54 157 A 1 
ATOM 1259 C CG  . LYS A 1 157 ? -0.847  26.703  -13.559 1.00 73.82 157 A 1 
ATOM 1260 C CD  . LYS A 1 157 ? -0.131  26.552  -12.209 1.00 67.23 157 A 1 
ATOM 1261 C CE  . LYS A 1 157 ? -1.138  26.362  -11.083 1.00 59.66 157 A 1 
ATOM 1262 N NZ  . LYS A 1 157 ? -0.462  26.127  -9.781  1.00 52.62 157 A 1 
ATOM 1263 N N   . CYS A 1 158 ? 0.938   26.452  -17.932 1.00 91.56 158 A 1 
ATOM 1264 C CA  . CYS A 1 158 ? 1.987   26.605  -18.935 1.00 92.06 158 A 1 
ATOM 1265 C C   . CYS A 1 158 ? 1.698   25.722  -20.151 1.00 94.22 158 A 1 
ATOM 1266 O O   . CYS A 1 158 ? 0.925   24.762  -20.081 1.00 93.39 158 A 1 
ATOM 1267 C CB  . CYS A 1 158 ? 3.350   26.294  -18.308 1.00 87.50 158 A 1 
ATOM 1268 S SG  . CYS A 1 158 ? 3.315   24.727  -17.385 1.00 76.89 158 A 1 
ATOM 1269 N N   . ASP A 1 159 ? 2.322   26.065  -21.268 1.00 93.20 159 A 1 
ATOM 1270 C CA  . ASP A 1 159 ? 2.319   25.246  -22.476 1.00 94.30 159 A 1 
ATOM 1271 C C   . ASP A 1 159 ? 3.588   24.382  -22.498 1.00 94.96 159 A 1 
ATOM 1272 O O   . ASP A 1 159 ? 4.687   24.935  -22.554 1.00 94.06 159 A 1 
ATOM 1273 C CB  . ASP A 1 159 ? 2.213   26.158  -23.711 1.00 93.62 159 A 1 
ATOM 1274 C CG  . ASP A 1 159 ? 2.246   25.415  -25.051 1.00 93.35 159 A 1 
ATOM 1275 O OD1 . ASP A 1 159 ? 2.369   24.172  -25.062 1.00 91.35 159 A 1 
ATOM 1276 O OD2 . ASP A 1 159 ? 2.171   26.103  -26.093 1.00 90.38 159 A 1 
ATOM 1277 N N   . PRO A 1 160 ? 3.480   23.040  -22.466 1.00 95.03 160 A 1 
ATOM 1278 C CA  . PRO A 1 160 ? 4.631   22.151  -22.478 1.00 95.02 160 A 1 
ATOM 1279 C C   . PRO A 1 160 ? 5.462   22.239  -23.766 1.00 95.54 160 A 1 
ATOM 1280 O O   . PRO A 1 160 ? 6.599   21.786  -23.785 1.00 94.01 160 A 1 
ATOM 1281 C CB  . PRO A 1 160 ? 4.053   20.751  -22.272 1.00 94.24 160 A 1 
ATOM 1282 C CG  . PRO A 1 160 ? 2.652   20.853  -22.859 1.00 94.03 160 A 1 
ATOM 1283 C CD  . PRO A 1 160 ? 2.245   22.273  -22.483 1.00 95.84 160 A 1 
ATOM 1284 N N   . ASN A 1 161 ? 4.929   22.829  -24.823 1.00 95.63 161 A 1 
ATOM 1285 C CA  . ASN A 1 161 ? 5.639   23.049  -26.091 1.00 95.28 161 A 1 
ATOM 1286 C C   . ASN A 1 161 ? 6.439   24.358  -26.111 1.00 94.92 161 A 1 
ATOM 1287 O O   . ASN A 1 161 ? 7.004   24.715  -27.149 1.00 93.18 161 A 1 
ATOM 1288 C CB  . ASN A 1 161 ? 4.639   22.988  -27.248 1.00 94.94 161 A 1 
ATOM 1289 C CG  . ASN A 1 161 ? 3.837   21.710  -27.248 1.00 94.47 161 A 1 
ATOM 1290 O OD1 . ASN A 1 161 ? 4.307   20.630  -27.583 1.00 90.72 161 A 1 
ATOM 1291 N ND2 . ASN A 1 161 ? 2.578   21.784  -26.868 1.00 89.89 161 A 1 
ATOM 1292 N N   . THR A 1 162 ? 6.498   25.072  -24.979 1.00 95.07 162 A 1 
ATOM 1293 C CA  . THR A 1 162 ? 7.268   26.309  -24.834 1.00 93.72 162 A 1 
ATOM 1294 C C   . THR A 1 162 ? 8.401   26.142  -23.832 1.00 92.63 162 A 1 
ATOM 1295 O O   . THR A 1 162 ? 8.316   25.340  -22.902 1.00 89.73 162 A 1 
ATOM 1296 C CB  . THR A 1 162 ? 6.395   27.514  -24.467 1.00 91.90 162 A 1 
ATOM 1297 O OG1 . THR A 1 162 ? 5.808   27.368  -23.199 1.00 83.45 162 A 1 
ATOM 1298 C CG2 . THR A 1 162 ? 5.297   27.770  -25.487 1.00 82.23 162 A 1 
ATOM 1299 N N   . ILE A 1 163 ? 9.492   26.884  -24.005 1.00 90.21 163 A 1 
ATOM 1300 C CA  . ILE A 1 163 ? 10.615  26.880  -23.069 1.00 87.56 163 A 1 
ATOM 1301 C C   . ILE A 1 163 ? 10.224  27.696  -21.833 1.00 87.09 163 A 1 
ATOM 1302 O O   . ILE A 1 163 ? 9.938   28.886  -21.975 1.00 83.07 163 A 1 
ATOM 1303 C CB  . ILE A 1 163 ? 11.910  27.394  -23.735 1.00 83.78 163 A 1 
ATOM 1304 C CG1 . ILE A 1 163 ? 12.278  26.517  -24.957 1.00 77.15 163 A 1 
ATOM 1305 C CG2 . ILE A 1 163 ? 13.062  27.404  -22.717 1.00 75.57 163 A 1 
ATOM 1306 C CD1 . ILE A 1 163 ? 13.492  27.006  -25.753 1.00 69.02 163 A 1 
ATOM 1307 N N   . PRO A 1 164 ? 10.238  27.116  -20.622 1.00 84.83 164 A 1 
ATOM 1308 C CA  . PRO A 1 164 ? 9.978   27.864  -19.400 1.00 82.77 164 A 1 
ATOM 1309 C C   . PRO A 1 164 ? 11.042  28.944  -19.174 1.00 84.31 164 A 1 
ATOM 1310 O O   . PRO A 1 164 ? 12.219  28.748  -19.455 1.00 81.48 164 A 1 
ATOM 1311 C CB  . PRO A 1 164 ? 9.971   26.829  -18.265 1.00 78.05 164 A 1 
ATOM 1312 C CG  . PRO A 1 164 ? 9.794   25.492  -18.966 1.00 75.18 164 A 1 
ATOM 1313 C CD  . PRO A 1 164 ? 10.456  25.702  -20.313 1.00 78.28 164 A 1 
ATOM 1314 N N   . SER A 1 165 ? 10.637  30.084  -18.603 1.00 83.40 165 A 1 
ATOM 1315 C CA  . SER A 1 165 ? 11.567  31.177  -18.286 1.00 84.08 165 A 1 
ATOM 1316 C C   . SER A 1 165 ? 12.454  30.914  -17.062 1.00 85.06 165 A 1 
ATOM 1317 O O   . SER A 1 165 ? 13.434  31.624  -16.853 1.00 79.01 165 A 1 
ATOM 1318 C CB  . SER A 1 165 ? 10.777  32.469  -18.077 1.00 79.36 165 A 1 
ATOM 1319 O OG  . SER A 1 165 ? 9.793   32.299  -17.073 1.00 70.32 165 A 1 
ATOM 1320 N N   . GLY A 1 166 ? 12.104  29.916  -16.241 1.00 85.91 166 A 1 
ATOM 1321 C CA  . GLY A 1 166 ? 12.807  29.537  -15.022 1.00 87.46 166 A 1 
ATOM 1322 C C   . GLY A 1 166 ? 13.070  28.035  -14.965 1.00 89.63 166 A 1 
ATOM 1323 O O   . GLY A 1 166 ? 13.498  27.442  -15.952 1.00 86.22 166 A 1 
ATOM 1324 N N   . SER A 1 167 ? 12.790  27.413  -13.814 1.00 88.31 167 A 1 
ATOM 1325 C CA  . SER A 1 167 ? 12.862  25.956  -13.684 1.00 89.83 167 A 1 
ATOM 1326 C C   . SER A 1 167 ? 11.918  25.275  -14.668 1.00 91.00 167 A 1 
ATOM 1327 O O   . SER A 1 167 ? 10.744  25.622  -14.741 1.00 89.62 167 A 1 
ATOM 1328 C CB  . SER A 1 167 ? 12.505  25.542  -12.251 1.00 87.14 167 A 1 
ATOM 1329 O OG  . SER A 1 167 ? 12.455  24.137  -12.134 1.00 83.95 167 A 1 
ATOM 1330 N N   . GLU A 1 168 ? 12.413  24.283  -15.393 1.00 91.41 168 A 1 
ATOM 1331 C CA  . GLU A 1 168 ? 11.572  23.491  -16.290 1.00 91.53 168 A 1 
ATOM 1332 C C   . GLU A 1 168 ? 10.669  22.489  -15.553 1.00 93.17 168 A 1 
ATOM 1333 O O   . GLU A 1 168 ? 9.748   21.947  -16.152 1.00 92.19 168 A 1 
ATOM 1334 C CB  . GLU A 1 168 ? 12.440  22.797  -17.353 1.00 88.03 168 A 1 
ATOM 1335 C CG  . GLU A 1 168 ? 13.338  21.686  -16.805 1.00 79.26 168 A 1 
ATOM 1336 C CD  . GLU A 1 168 ? 13.973  20.905  -17.960 1.00 79.63 168 A 1 
ATOM 1337 O OE1 . GLU A 1 168 ? 13.590  19.723  -18.122 1.00 72.70 168 A 1 
ATOM 1338 O OE2 . GLU A 1 168 ? 14.753  21.501  -18.717 1.00 75.80 168 A 1 
ATOM 1339 N N   . TYR A 1 169 ? 10.911  22.257  -14.248 1.00 93.58 169 A 1 
ATOM 1340 C CA  . TYR A 1 169 ? 10.212  21.267  -13.441 1.00 94.15 169 A 1 
ATOM 1341 C C   . TYR A 1 169 ? 9.144   21.894  -12.547 1.00 94.66 169 A 1 
ATOM 1342 O O   . TYR A 1 169 ? 8.021   21.387  -12.475 1.00 93.64 169 A 1 
ATOM 1343 C CB  . TYR A 1 169 ? 11.234  20.499  -12.597 1.00 93.25 169 A 1 
ATOM 1344 C CG  . TYR A 1 169 ? 12.402  19.936  -13.375 1.00 93.27 169 A 1 
ATOM 1345 C CD1 . TYR A 1 169 ? 12.199  18.909  -14.313 1.00 91.28 169 A 1 
ATOM 1346 C CD2 . TYR A 1 169 ? 13.705  20.452  -13.189 1.00 91.48 169 A 1 
ATOM 1347 C CE1 . TYR A 1 169 ? 13.273  18.404  -15.056 1.00 90.04 169 A 1 
ATOM 1348 C CE2 . TYR A 1 169 ? 14.780  19.951  -13.928 1.00 89.89 169 A 1 
ATOM 1349 C CZ  . TYR A 1 169 ? 14.563  18.929  -14.870 1.00 90.21 169 A 1 
ATOM 1350 O OH  . TYR A 1 169 ? 15.619  18.450  -15.610 1.00 87.57 169 A 1 
ATOM 1351 N N   . GLU A 1 170 ? 9.457   23.013  -11.899 1.00 93.99 170 A 1 
ATOM 1352 C CA  . GLU A 1 170 ? 8.609   23.672  -10.906 1.00 93.92 170 A 1 
ATOM 1353 C C   . GLU A 1 170 ? 7.193   24.022  -11.409 1.00 94.51 170 A 1 
ATOM 1354 O O   . GLU A 1 170 ? 6.232   23.804  -10.668 1.00 94.31 170 A 1 
ATOM 1355 C CB  . GLU A 1 170 ? 9.349   24.909  -10.371 1.00 92.76 170 A 1 
ATOM 1356 C CG  . GLU A 1 170 ? 8.637   25.604  -9.213  1.00 84.36 170 A 1 
ATOM 1357 C CD  . GLU A 1 170 ? 9.411   26.821  -8.669  1.00 79.02 170 A 1 
ATOM 1358 O OE1 . GLU A 1 170 ? 9.059   27.279  -7.571  1.00 73.25 170 A 1 
ATOM 1359 O OE2 . GLU A 1 170 ? 10.334  27.306  -9.369  1.00 74.56 170 A 1 
ATOM 1360 N N   . PRO A 1 171 ? 6.989   24.468  -12.671 1.00 94.51 171 A 1 
ATOM 1361 C CA  . PRO A 1 171 ? 5.648   24.758  -13.186 1.00 94.68 171 A 1 
ATOM 1362 C C   . PRO A 1 171 ? 4.682   23.566  -13.164 1.00 95.61 171 A 1 
ATOM 1363 O O   . PRO A 1 171 ? 3.475   23.773  -13.211 1.00 95.44 171 A 1 
ATOM 1364 C CB  . PRO A 1 171 ? 5.868   25.256  -14.617 1.00 93.25 171 A 1 
ATOM 1365 C CG  . PRO A 1 171 ? 7.276   25.826  -14.590 1.00 91.23 171 A 1 
ATOM 1366 C CD  . PRO A 1 171 ? 7.991   24.864  -13.648 1.00 93.69 171 A 1 
ATOM 1367 N N   . TYR A 1 172 ? 5.205   22.339  -13.065 1.00 95.86 172 A 1 
ATOM 1368 C CA  . TYR A 1 172 ? 4.445   21.090  -13.110 1.00 96.26 172 A 1 
ATOM 1369 C C   . TYR A 1 172 ? 4.351   20.370  -11.759 1.00 96.32 172 A 1 
ATOM 1370 O O   . TYR A 1 172 ? 3.636   19.381  -11.667 1.00 95.70 172 A 1 
ATOM 1371 C CB  . TYR A 1 172 ? 5.043   20.179  -14.185 1.00 96.14 172 A 1 
ATOM 1372 C CG  . TYR A 1 172 ? 5.110   20.822  -15.556 1.00 96.35 172 A 1 
ATOM 1373 C CD1 . TYR A 1 172 ? 3.955   20.900  -16.356 1.00 95.76 172 A 1 
ATOM 1374 C CD2 . TYR A 1 172 ? 6.319   21.350  -16.034 1.00 95.89 172 A 1 
ATOM 1375 C CE1 . TYR A 1 172 ? 4.014   21.483  -17.626 1.00 95.19 172 A 1 
ATOM 1376 C CE2 . TYR A 1 172 ? 6.389   21.940  -17.305 1.00 95.24 172 A 1 
ATOM 1377 C CZ  . TYR A 1 172 ? 5.238   22.004  -18.101 1.00 95.35 172 A 1 
ATOM 1378 O OH  . TYR A 1 172 ? 5.301   22.565  -19.342 1.00 94.12 172 A 1 
ATOM 1379 N N   . TYR A 1 173 ? 5.007   20.853  -10.695 1.00 96.13 173 A 1 
ATOM 1380 C CA  . TYR A 1 173 ? 4.967   20.194  -9.377  1.00 95.72 173 A 1 
ATOM 1381 C C   . TYR A 1 173 ? 3.542   20.024  -8.832  1.00 95.73 173 A 1 
ATOM 1382 O O   . TYR A 1 173 ? 3.239   18.998  -8.214  1.00 94.90 173 A 1 
ATOM 1383 C CB  . TYR A 1 173 ? 5.821   20.968  -8.370  1.00 95.14 173 A 1 
ATOM 1384 C CG  . TYR A 1 173 ? 7.330   20.898  -8.542  1.00 95.23 173 A 1 
ATOM 1385 C CD1 . TYR A 1 173 ? 7.943   19.901  -9.327  1.00 94.11 173 A 1 
ATOM 1386 C CD2 . TYR A 1 173 ? 8.139   21.815  -7.843  1.00 94.16 173 A 1 
ATOM 1387 C CE1 . TYR A 1 173 ? 9.340   19.823  -9.423  1.00 93.33 173 A 1 
ATOM 1388 C CE2 . TYR A 1 173 ? 9.533   21.748  -7.933  1.00 93.17 173 A 1 
ATOM 1389 C CZ  . TYR A 1 173 ? 10.135  20.753  -8.725  1.00 93.71 173 A 1 
ATOM 1390 O OH  . TYR A 1 173 ? 11.499  20.683  -8.811  1.00 92.00 173 A 1 
ATOM 1391 N N   . TYR A 1 174 ? 2.644   20.969  -9.133  1.00 96.17 174 A 1 
ATOM 1392 C CA  . TYR A 1 174 ? 1.248   20.895  -8.708  1.00 96.55 174 A 1 
ATOM 1393 C C   . TYR A 1 174 ? 0.530   19.635  -9.203  1.00 96.99 174 A 1 
ATOM 1394 O O   . TYR A 1 174 ? -0.434  19.210  -8.578  1.00 96.70 174 A 1 
ATOM 1395 C CB  . TYR A 1 174 ? 0.494   22.140  -9.192  1.00 96.33 174 A 1 
ATOM 1396 C CG  . TYR A 1 174 ? -0.013  22.066  -10.618 1.00 96.80 174 A 1 
ATOM 1397 C CD1 . TYR A 1 174 ? 0.838   22.343  -11.712 1.00 96.74 174 A 1 
ATOM 1398 C CD2 . TYR A 1 174 ? -1.340  21.686  -10.872 1.00 96.82 174 A 1 
ATOM 1399 C CE1 . TYR A 1 174 ? 0.370   22.240  -13.029 1.00 96.38 174 A 1 
ATOM 1400 C CE2 . TYR A 1 174 ? -1.820  21.572  -12.193 1.00 96.38 174 A 1 
ATOM 1401 C CZ  . TYR A 1 174 ? -0.958  21.854  -13.267 1.00 96.53 174 A 1 
ATOM 1402 O OH  . TYR A 1 174 ? -1.422  21.740  -14.552 1.00 95.83 174 A 1 
ATOM 1403 N N   . VAL A 1 175 ? 0.974   19.017  -10.288 1.00 97.05 175 A 1 
ATOM 1404 C CA  . VAL A 1 175 ? 0.354   17.804  -10.847 1.00 97.32 175 A 1 
ATOM 1405 C C   . VAL A 1 175 ? 0.334   16.683  -9.804  1.00 97.36 175 A 1 
ATOM 1406 O O   . VAL A 1 175 ? -0.663  15.975  -9.687  1.00 97.13 175 A 1 
ATOM 1407 C CB  . VAL A 1 175 ? 1.092   17.359  -12.123 1.00 97.35 175 A 1 
ATOM 1408 C CG1 . VAL A 1 175 ? 0.591   16.020  -12.665 1.00 96.77 175 A 1 
ATOM 1409 C CG2 . VAL A 1 175 ? 0.898   18.404  -13.236 1.00 97.01 175 A 1 
ATOM 1410 N N   . HIS A 1 176 ? 1.385   16.575  -8.996  1.00 96.71 176 A 1 
ATOM 1411 C CA  . HIS A 1 176 ? 1.521   15.549  -7.964  1.00 96.02 176 A 1 
ATOM 1412 C C   . HIS A 1 176 ? 0.619   15.766  -6.747  1.00 96.38 176 A 1 
ATOM 1413 O O   . HIS A 1 176 ? 0.412   14.834  -5.971  1.00 95.44 176 A 1 
ATOM 1414 C CB  . HIS A 1 176 ? 2.997   15.457  -7.550  1.00 94.70 176 A 1 
ATOM 1415 C CG  . HIS A 1 176 ? 3.919   15.232  -8.722  1.00 92.00 176 A 1 
ATOM 1416 N ND1 . HIS A 1 176 ? 3.837   14.193  -9.642  1.00 83.49 176 A 1 
ATOM 1417 C CD2 . HIS A 1 176 ? 4.953   16.031  -9.126  1.00 83.86 176 A 1 
ATOM 1418 C CE1 . HIS A 1 176 ? 4.793   14.376  -10.560 1.00 84.08 176 A 1 
ATOM 1419 N NE2 . HIS A 1 176 ? 5.498   15.485  -10.280 1.00 84.95 176 A 1 
ATOM 1420 N N   . ASP A 1 177 ? 0.013   16.951  -6.596  1.00 96.47 177 A 1 
ATOM 1421 C CA  . ASP A 1 177 ? -0.980  17.221  -5.551  1.00 96.14 177 A 1 
ATOM 1422 C C   . ASP A 1 177 ? -2.366  16.666  -5.928  1.00 96.83 177 A 1 
ATOM 1423 O O   . ASP A 1 177 ? -3.207  16.458  -5.055  1.00 96.13 177 A 1 
ATOM 1424 C CB  . ASP A 1 177 ? -1.090  18.730  -5.290  1.00 94.97 177 A 1 
ATOM 1425 C CG  . ASP A 1 177 ? 0.220   19.408  -4.864  1.00 92.68 177 A 1 
ATOM 1426 O OD1 . ASP A 1 177 ? 1.091   18.725  -4.284  1.00 90.39 177 A 1 
ATOM 1427 O OD2 . ASP A 1 177 ? 0.324   20.635  -5.091  1.00 89.37 177 A 1 
ATOM 1428 N N   . TYR A 1 178 ? -2.598  16.419  -7.217  1.00 97.48 178 A 1 
ATOM 1429 C CA  . TYR A 1 178 ? -3.882  15.972  -7.757  1.00 97.99 178 A 1 
ATOM 1430 C C   . TYR A 1 178 ? -3.848  14.544  -8.307  1.00 98.23 178 A 1 
ATOM 1431 O O   . TYR A 1 178 ? -4.867  13.858  -8.300  1.00 98.01 178 A 1 
ATOM 1432 C CB  . TYR A 1 178 ? -4.348  16.956  -8.837  1.00 97.88 178 A 1 
ATOM 1433 C CG  . TYR A 1 178 ? -4.532  18.371  -8.330  1.00 97.68 178 A 1 
ATOM 1434 C CD1 . TYR A 1 178 ? -5.658  18.710  -7.556  1.00 96.90 178 A 1 
ATOM 1435 C CD2 . TYR A 1 178 ? -3.557  19.348  -8.592  1.00 96.90 178 A 1 
ATOM 1436 C CE1 . TYR A 1 178 ? -5.809  20.002  -7.038  1.00 95.96 178 A 1 
ATOM 1437 C CE2 . TYR A 1 178 ? -3.690  20.657  -8.077  1.00 96.03 178 A 1 
ATOM 1438 C CZ  . TYR A 1 178 ? -4.817  20.971  -7.294  1.00 96.04 178 A 1 
ATOM 1439 O OH  . TYR A 1 178 ? -4.942  22.233  -6.774  1.00 94.46 178 A 1 
ATOM 1440 N N   . ILE A 1 179 ? -2.685  14.074  -8.776  1.00 98.12 179 A 1 
ATOM 1441 C CA  . ILE A 1 179 ? -2.477  12.715  -9.273  1.00 98.20 179 A 1 
ATOM 1442 C C   . ILE A 1 179 ? -1.452  12.033  -8.377  1.00 97.99 179 A 1 
ATOM 1443 O O   . ILE A 1 179 ? -0.269  12.369  -8.389  1.00 97.58 179 A 1 
ATOM 1444 C CB  . ILE A 1 179 ? -2.068  12.717  -10.765 1.00 98.44 179 A 1 
ATOM 1445 C CG1 . ILE A 1 179 ? -3.172  13.389  -11.628 1.00 98.12 179 A 1 
ATOM 1446 C CG2 . ILE A 1 179 ? -1.813  11.276  -11.233 1.00 98.36 179 A 1 
ATOM 1447 C CD1 . ILE A 1 179 ? -2.788  13.588  -13.098 1.00 97.77 179 A 1 
ATOM 1448 N N   . ALA A 1 180 ? -1.919  11.060  -7.594  1.00 98.17 180 A 1 
ATOM 1449 C CA  . ALA A 1 180 ? -1.081  10.344  -6.649  1.00 97.93 180 A 1 
ATOM 1450 C C   . ALA A 1 180 ? -0.086  9.397   -7.338  1.00 97.75 180 A 1 
ATOM 1451 O O   . ALA A 1 180 ? 0.985   9.141   -6.789  1.00 97.07 180 A 1 
ATOM 1452 C CB  . ALA A 1 180 ? -1.990  9.571   -5.675  1.00 97.74 180 A 1 
ATOM 1453 N N   . GLN A 1 181 ? -0.435  8.878   -8.513  1.00 98.19 181 A 1 
ATOM 1454 C CA  . GLN A 1 181 ? 0.431   7.987   -9.288  1.00 98.30 181 A 1 
ATOM 1455 C C   . GLN A 1 181 ? 0.074   7.983   -10.772 1.00 98.61 181 A 1 
ATOM 1456 O O   . GLN A 1 181 ? -1.082  7.786   -11.141 1.00 98.51 181 A 1 
ATOM 1457 C CB  . GLN A 1 181 ? 0.321   6.571   -8.705  1.00 98.03 181 A 1 
ATOM 1458 C CG  . GLN A 1 181 ? 1.311   5.566   -9.305  1.00 96.87 181 A 1 
ATOM 1459 C CD  . GLN A 1 181 ? 2.761   5.972   -9.032  1.00 97.46 181 A 1 
ATOM 1460 O OE1 . GLN A 1 181 ? 3.179   6.144   -7.896  1.00 92.36 181 A 1 
ATOM 1461 N NE2 . GLN A 1 181 ? 3.568   6.159   -10.051 1.00 91.83 181 A 1 
ATOM 1462 N N   . PHE A 1 182 ? 1.097   8.082   -11.618 1.00 98.68 182 A 1 
ATOM 1463 C CA  . PHE A 1 182 ? 1.019   7.666   -13.015 1.00 98.76 182 A 1 
ATOM 1464 C C   . PHE A 1 182 ? 1.490   6.214   -13.165 1.00 98.77 182 A 1 
ATOM 1465 O O   . PHE A 1 182 ? 2.453   5.792   -12.529 1.00 98.59 182 A 1 
ATOM 1466 C CB  . PHE A 1 182 ? 1.844   8.595   -13.903 1.00 98.64 182 A 1 
ATOM 1467 C CG  . PHE A 1 182 ? 1.318   10.007  -13.978 1.00 98.59 182 A 1 
ATOM 1468 C CD1 . PHE A 1 182 ? 0.223   10.301  -14.815 1.00 98.11 182 A 1 
ATOM 1469 C CD2 . PHE A 1 182 ? 1.919   11.036  -13.228 1.00 98.00 182 A 1 
ATOM 1470 C CE1 . PHE A 1 182 ? -0.258  11.615  -14.905 1.00 97.59 182 A 1 
ATOM 1471 C CE2 . PHE A 1 182 ? 1.439   12.346  -13.311 1.00 97.47 182 A 1 
ATOM 1472 C CZ  . PHE A 1 182 ? 0.354   12.642  -14.154 1.00 97.63 182 A 1 
ATOM 1473 N N   . ALA A 1 183 ? 0.822   5.457   -14.022 1.00 98.88 183 A 1 
ATOM 1474 C CA  . ALA A 1 183 ? 1.229   4.114   -14.385 1.00 98.81 183 A 1 
ATOM 1475 C C   . ALA A 1 183 ? 1.133   3.917   -15.891 1.00 98.84 183 A 1 
ATOM 1476 O O   . ALA A 1 183 ? 0.235   4.437   -16.546 1.00 98.78 183 A 1 
ATOM 1477 C CB  . ALA A 1 183 ? 0.365   3.109   -13.619 1.00 98.60 183 A 1 
ATOM 1478 N N   . MET A 1 184 ? 2.043   3.118   -16.445 1.00 98.75 184 A 1 
ATOM 1479 C CA  . MET A 1 184 ? 1.987   2.661   -17.819 1.00 98.73 184 A 1 
ATOM 1480 C C   . MET A 1 184 ? 1.888   1.139   -17.844 1.00 98.88 184 A 1 
ATOM 1481 O O   . MET A 1 184 ? 2.738   0.444   -17.300 1.00 98.66 184 A 1 
ATOM 1482 C CB  . MET A 1 184 ? 3.221   3.161   -18.571 1.00 98.50 184 A 1 
ATOM 1483 C CG  . MET A 1 184 ? 3.136   2.868   -20.077 1.00 97.18 184 A 1 
ATOM 1484 S SD  . MET A 1 184 ? 4.709   3.098   -20.956 1.00 96.83 184 A 1 
ATOM 1485 C CE  . MET A 1 184 ? 5.140   4.800   -20.517 1.00 92.00 184 A 1 
ATOM 1486 N N   . VAL A 1 185 ? 0.845   0.621   -18.481 1.00 98.89 185 A 1 
ATOM 1487 C CA  . VAL A 1 185 ? 0.698   -0.811  -18.739 1.00 98.86 185 A 1 
ATOM 1488 C C   . VAL A 1 185 ? 1.101   -1.081  -20.181 1.00 98.87 185 A 1 
ATOM 1489 O O   . VAL A 1 185 ? 0.481   -0.565  -21.114 1.00 98.75 185 A 1 
ATOM 1490 C CB  . VAL A 1 185 ? -0.717  -1.308  -18.417 1.00 98.78 185 A 1 
ATOM 1491 C CG1 . VAL A 1 185 ? -0.891  -2.781  -18.785 1.00 98.26 185 A 1 
ATOM 1492 C CG2 . VAL A 1 185 ? -1.000  -1.175  -16.911 1.00 98.27 185 A 1 
ATOM 1493 N N   . VAL A 1 186 ? 2.132   -1.897  -20.368 1.00 98.71 186 A 1 
ATOM 1494 C CA  . VAL A 1 186 ? 2.657   -2.268  -21.681 1.00 98.73 186 A 1 
ATOM 1495 C C   . VAL A 1 186 ? 2.020   -3.568  -22.145 1.00 98.79 186 A 1 
ATOM 1496 O O   . VAL A 1 186 ? 2.048   -4.568  -21.426 1.00 98.64 186 A 1 
ATOM 1497 C CB  . VAL A 1 186 ? 4.197   -2.370  -21.663 1.00 98.67 186 A 1 
ATOM 1498 C CG1 . VAL A 1 186 ? 4.730   -2.578  -23.083 1.00 98.26 186 A 1 
ATOM 1499 C CG2 . VAL A 1 186 ? 4.847   -1.111  -21.085 1.00 98.30 186 A 1 
ATOM 1500 N N   . ASN A 1 187 ? 1.466   -3.581  -23.342 1.00 98.78 187 A 1 
ATOM 1501 C CA  . ASN A 1 187 ? 0.836   -4.743  -23.958 1.00 98.61 187 A 1 
ATOM 1502 C C   . ASN A 1 187 ? 1.878   -5.770  -24.409 1.00 98.56 187 A 1 
ATOM 1503 O O   . ASN A 1 187 ? 2.258   -5.821  -25.583 1.00 97.93 187 A 1 
ATOM 1504 C CB  . ASN A 1 187 ? -0.044  -4.264  -25.121 1.00 98.50 187 A 1 
ATOM 1505 C CG  . ASN A 1 187 ? -0.817  -5.390  -25.791 1.00 98.48 187 A 1 
ATOM 1506 O OD1 . ASN A 1 187 ? -1.120  -6.425  -25.234 1.00 96.34 187 A 1 
ATOM 1507 N ND2 . ASN A 1 187 ? -1.209  -5.165  -27.023 1.00 95.65 187 A 1 
ATOM 1508 N N   . THR A 1 188 ? 2.358   -6.581  -23.473 1.00 98.64 188 A 1 
ATOM 1509 C CA  . THR A 1 188 ? 3.431   -7.539  -23.727 1.00 98.52 188 A 1 
ATOM 1510 C C   . THR A 1 188 ? 3.348   -8.758  -22.816 1.00 98.57 188 A 1 
ATOM 1511 O O   . THR A 1 188 ? 2.772   -8.712  -21.719 1.00 98.33 188 A 1 
ATOM 1512 C CB  . THR A 1 188 ? 4.804   -6.858  -23.591 1.00 98.25 188 A 1 
ATOM 1513 O OG1 . THR A 1 188 ? 5.829   -7.741  -23.973 1.00 97.20 188 A 1 
ATOM 1514 C CG2 . THR A 1 188 ? 5.106   -6.386  -22.168 1.00 97.22 188 A 1 
ATOM 1515 N N   . LYS A 1 189 ? 3.968   -9.854  -23.260 1.00 98.22 189 A 1 
ATOM 1516 C CA  . LYS A 1 189 ? 4.220   -11.062 -22.454 1.00 97.95 189 A 1 
ATOM 1517 C C   . LYS A 1 189 ? 5.609   -11.066 -21.819 1.00 97.97 189 A 1 
ATOM 1518 O O   . LYS A 1 189 ? 5.912   -11.962 -21.033 1.00 96.93 189 A 1 
ATOM 1519 C CB  . LYS A 1 189 ? 4.030   -12.308 -23.323 1.00 97.30 189 A 1 
ATOM 1520 C CG  . LYS A 1 189 ? 2.580   -12.428 -23.816 1.00 91.87 189 A 1 
ATOM 1521 C CD  . LYS A 1 189 ? 2.435   -13.687 -24.666 1.00 86.70 189 A 1 
ATOM 1522 C CE  . LYS A 1 189 ? 0.992   -13.760 -25.162 1.00 76.35 189 A 1 
ATOM 1523 N NZ  . LYS A 1 189 ? 0.799   -14.917 -26.068 1.00 66.92 189 A 1 
ATOM 1524 N N   . SER A 1 190 ? 6.456   -10.108 -22.165 1.00 97.76 190 A 1 
ATOM 1525 C CA  . SER A 1 190 ? 7.813   -10.002 -21.641 1.00 97.57 190 A 1 
ATOM 1526 C C   . SER A 1 190 ? 7.801   -9.679  -20.149 1.00 97.93 190 A 1 
ATOM 1527 O O   . SER A 1 190 ? 6.955   -8.917  -19.669 1.00 97.61 190 A 1 
ATOM 1528 C CB  . SER A 1 190 ? 8.620   -8.949  -22.405 1.00 96.80 190 A 1 
ATOM 1529 O OG  . SER A 1 190 ? 8.683   -9.310  -23.779 1.00 89.69 190 A 1 
ATOM 1530 N N   . ASP A 1 191 ? 8.742   -10.257 -19.407 1.00 97.79 191 A 1 
ATOM 1531 C CA  . ASP A 1 191 ? 8.908   -10.015 -17.979 1.00 97.54 191 A 1 
ATOM 1532 C C   . ASP A 1 191 ? 9.913   -8.886  -17.749 1.00 97.46 191 A 1 
ATOM 1533 O O   . ASP A 1 191 ? 11.119  -9.073  -17.912 1.00 96.26 191 A 1 
ATOM 1534 C CB  . ASP A 1 191 ? 9.322   -11.314 -17.278 1.00 96.82 191 A 1 
ATOM 1535 C CG  . ASP A 1 191 ? 9.440   -11.133 -15.762 1.00 95.63 191 A 1 
ATOM 1536 O OD1 . ASP A 1 191 ? 8.511   -10.585 -15.137 1.00 92.78 191 A 1 
ATOM 1537 O OD2 . ASP A 1 191 ? 10.430  -11.598 -15.169 1.00 91.89 191 A 1 
ATOM 1538 N N   . PHE A 1 192 ? 9.402   -7.719  -17.387 1.00 97.21 192 A 1 
ATOM 1539 C CA  . PHE A 1 192 ? 10.177  -6.556  -16.976 1.00 97.36 192 A 1 
ATOM 1540 C C   . PHE A 1 192 ? 9.346   -5.706  -16.011 1.00 97.42 192 A 1 
ATOM 1541 O O   . PHE A 1 192 ? 8.172   -5.981  -15.774 1.00 95.91 192 A 1 
ATOM 1542 C CB  . PHE A 1 192 ? 10.619  -5.760  -18.212 1.00 96.87 192 A 1 
ATOM 1543 C CG  . PHE A 1 192 ? 9.513   -5.280  -19.132 1.00 97.82 192 A 1 
ATOM 1544 C CD1 . PHE A 1 192 ? 9.426   -5.777  -20.447 1.00 96.88 192 A 1 
ATOM 1545 C CD2 . PHE A 1 192 ? 8.593   -4.306  -18.713 1.00 96.73 192 A 1 
ATOM 1546 C CE1 . PHE A 1 192 ? 8.446   -5.296  -21.326 1.00 95.95 192 A 1 
ATOM 1547 C CE2 . PHE A 1 192 ? 7.605   -3.822  -19.588 1.00 95.92 192 A 1 
ATOM 1548 C CZ  . PHE A 1 192 ? 7.537   -4.316  -20.896 1.00 96.72 192 A 1 
ATOM 1549 N N   . GLY A 1 193 ? 9.951   -4.669  -15.452 1.00 97.13 193 A 1 
ATOM 1550 C CA  . GLY A 1 193 ? 9.287   -3.662  -14.647 1.00 96.85 193 A 1 
ATOM 1551 C C   . GLY A 1 193 ? 10.269  -2.556  -14.311 1.00 97.03 193 A 1 
ATOM 1552 O O   . GLY A 1 193 ? 11.480  -2.788  -14.314 1.00 95.11 193 A 1 
ATOM 1553 N N   . GLY A 1 194 ? 9.772   -1.357  -14.049 1.00 97.15 194 A 1 
ATOM 1554 C CA  . GLY A 1 194 ? 10.616  -0.238  -13.659 1.00 97.18 194 A 1 
ATOM 1555 C C   . GLY A 1 194 ? 9.786   0.929   -13.147 1.00 97.94 194 A 1 
ATOM 1556 O O   . GLY A 1 194 ? 8.731   1.235   -13.684 1.00 97.45 194 A 1 
ATOM 1557 N N   . ALA A 1 195 ? 10.315  1.599   -12.117 1.00 97.02 195 A 1 
ATOM 1558 C CA  . ALA A 1 195 ? 9.713   2.789   -11.538 1.00 96.86 195 A 1 
ATOM 1559 C C   . ALA A 1 195 ? 10.654  3.991   -11.672 1.00 96.76 195 A 1 
ATOM 1560 O O   . ALA A 1 195 ? 11.855  3.898   -11.442 1.00 95.60 195 A 1 
ATOM 1561 C CB  . ALA A 1 195 ? 9.324   2.507   -10.092 1.00 96.30 195 A 1 
ATOM 1562 N N   . TYR A 1 196 ? 10.085  5.132   -12.006 1.00 97.09 196 A 1 
ATOM 1563 C CA  . TYR A 1 196 ? 10.755  6.414   -12.136 1.00 96.88 196 A 1 
ATOM 1564 C C   . TYR A 1 196 ? 10.148  7.375   -11.125 1.00 96.51 196 A 1 
ATOM 1565 O O   . TYR A 1 196 ? 9.043   7.889   -11.312 1.00 94.77 196 A 1 
ATOM 1566 C CB  . TYR A 1 196 ? 10.640  6.915   -13.576 1.00 96.53 196 A 1 
ATOM 1567 C CG  . TYR A 1 196 ? 11.345  6.024   -14.572 1.00 96.40 196 A 1 
ATOM 1568 C CD1 . TYR A 1 196 ? 12.703  6.247   -14.885 1.00 94.49 196 A 1 
ATOM 1569 C CD2 . TYR A 1 196 ? 10.679  4.923   -15.149 1.00 94.93 196 A 1 
ATOM 1570 C CE1 . TYR A 1 196 ? 13.386  5.384   -15.759 1.00 93.72 196 A 1 
ATOM 1571 C CE2 . TYR A 1 196 ? 11.355  4.050   -16.010 1.00 93.91 196 A 1 
ATOM 1572 C CZ  . TYR A 1 196 ? 12.712  4.282   -16.312 1.00 94.04 196 A 1 
ATOM 1573 O OH  . TYR A 1 196 ? 13.382  3.419   -17.131 1.00 92.21 196 A 1 
ATOM 1574 N N   . ASN A 1 197 ? 10.860  7.572   -10.018 1.00 95.97 197 A 1 
ATOM 1575 C CA  . ASN A 1 197 ? 10.344  8.274   -8.846  1.00 94.68 197 A 1 
ATOM 1576 C C   . ASN A 1 197 ? 11.317  9.366   -8.380  1.00 94.59 197 A 1 
ATOM 1577 O O   . ASN A 1 197 ? 12.004  9.225   -7.370  1.00 91.11 197 A 1 
ATOM 1578 C CB  . ASN A 1 197 ? 9.988   7.235   -7.774  1.00 91.56 197 A 1 
ATOM 1579 C CG  . ASN A 1 197 ? 9.047   7.791   -6.722  1.00 83.53 197 A 1 
ATOM 1580 O OD1 . ASN A 1 197 ? 8.238   8.672   -6.963  1.00 75.10 197 A 1 
ATOM 1581 N ND2 . ASN A 1 197 ? 9.075   7.248   -5.531  1.00 74.82 197 A 1 
ATOM 1582 N N   . ASN A 1 198 ? 11.376  10.454  -9.135  1.00 94.47 198 A 1 
ATOM 1583 C CA  . ASN A 1 198 ? 12.136  11.650  -8.783  1.00 94.37 198 A 1 
ATOM 1584 C C   . ASN A 1 198 ? 11.334  12.901  -9.168  1.00 94.80 198 A 1 
ATOM 1585 O O   . ASN A 1 198 ? 11.539  13.494  -10.229 1.00 93.63 198 A 1 
ATOM 1586 C CB  . ASN A 1 198 ? 13.526  11.594  -9.433  1.00 92.86 198 A 1 
ATOM 1587 C CG  . ASN A 1 198 ? 14.420  12.708  -8.923  1.00 89.92 198 A 1 
ATOM 1588 O OD1 . ASN A 1 198 ? 14.001  13.666  -8.303  1.00 85.96 198 A 1 
ATOM 1589 N ND2 . ASN A 1 198 ? 15.707  12.607  -9.160  1.00 83.74 198 A 1 
ATOM 1590 N N   . ARG A 1 199 ? 10.389  13.280  -8.290  1.00 94.54 199 A 1 
ATOM 1591 C CA  . ARG A 1 199 ? 9.451   14.366  -8.551  1.00 94.13 199 A 1 
ATOM 1592 C C   . ARG A 1 199 ? 10.115  15.732  -8.698  1.00 94.21 199 A 1 
ATOM 1593 O O   . ARG A 1 199 ? 9.591   16.574  -9.413  1.00 92.84 199 A 1 
ATOM 1594 C CB  . ARG A 1 199 ? 8.394   14.423  -7.451  1.00 93.17 199 A 1 
ATOM 1595 C CG  . ARG A 1 199 ? 7.476   13.197  -7.412  1.00 89.29 199 A 1 
ATOM 1596 C CD  . ARG A 1 199 ? 6.484   13.387  -6.268  1.00 86.32 199 A 1 
ATOM 1597 N NE  . ARG A 1 199 ? 5.585   12.248  -6.072  1.00 80.96 199 A 1 
ATOM 1598 C CZ  . ARG A 1 199 ? 5.862   11.138  -5.423  1.00 76.68 199 A 1 
ATOM 1599 N NH1 . ARG A 1 199 ? 7.052   10.865  -4.959  1.00 68.91 199 A 1 
ATOM 1600 N NH2 . ARG A 1 199 ? 4.920   10.271  -5.211  1.00 69.20 199 A 1 
ATOM 1601 N N   . GLU A 1 200 ? 11.290  15.954  -8.097  1.00 94.20 200 A 1 
ATOM 1602 C CA  . GLU A 1 200 ? 12.062  17.183  -8.301  1.00 93.74 200 A 1 
ATOM 1603 C C   . GLU A 1 200 ? 12.452  17.387  -9.773  1.00 94.28 200 A 1 
ATOM 1604 O O   . GLU A 1 200 ? 12.526  18.517  -10.248 1.00 93.48 200 A 1 
ATOM 1605 C CB  . GLU A 1 200 ? 13.343  17.181  -7.459  1.00 92.88 200 A 1 
ATOM 1606 C CG  . GLU A 1 200 ? 13.068  17.382  -5.962  1.00 81.63 200 A 1 
ATOM 1607 C CD  . GLU A 1 200 ? 14.353  17.581  -5.140  1.00 76.51 200 A 1 
ATOM 1608 O OE1 . GLU A 1 200 ? 14.273  18.268  -4.101  1.00 68.95 200 A 1 
ATOM 1609 O OE2 . GLU A 1 200 ? 15.414  17.061  -5.550  1.00 70.89 200 A 1 
ATOM 1610 N N   . TYR A 1 201 ? 12.635  16.288  -10.503 1.00 94.37 201 A 1 
ATOM 1611 C CA  . TYR A 1 201 ? 12.942  16.269  -11.931 1.00 94.58 201 A 1 
ATOM 1612 C C   . TYR A 1 201 ? 11.745  15.818  -12.789 1.00 94.95 201 A 1 
ATOM 1613 O O   . TYR A 1 201 ? 11.926  15.398  -13.932 1.00 93.08 201 A 1 
ATOM 1614 C CB  . TYR A 1 201 ? 14.196  15.432  -12.175 1.00 93.76 201 A 1 
ATOM 1615 C CG  . TYR A 1 201 ? 15.435  15.981  -11.506 1.00 91.64 201 A 1 
ATOM 1616 C CD1 . TYR A 1 201 ? 16.210  16.972  -12.137 1.00 87.69 201 A 1 
ATOM 1617 C CD2 . TYR A 1 201 ? 15.818  15.524  -10.228 1.00 87.38 201 A 1 
ATOM 1618 C CE1 . TYR A 1 201 ? 17.363  17.492  -11.519 1.00 85.82 201 A 1 
ATOM 1619 C CE2 . TYR A 1 201 ? 16.966  16.034  -9.596  1.00 85.20 201 A 1 
ATOM 1620 C CZ  . TYR A 1 201 ? 17.733  17.014  -10.252 1.00 85.60 201 A 1 
ATOM 1621 O OH  . TYR A 1 201 ? 18.864  17.518  -9.637  1.00 82.72 201 A 1 
ATOM 1622 N N   . GLY A 1 202 ? 10.526  15.853  -12.240 1.00 94.31 202 A 1 
ATOM 1623 C CA  . GLY A 1 202 ? 9.290   15.557  -12.957 1.00 94.56 202 A 1 
ATOM 1624 C C   . GLY A 1 202 ? 8.906   14.075  -13.067 1.00 95.68 202 A 1 
ATOM 1625 O O   . GLY A 1 202 ? 7.822   13.763  -13.546 1.00 94.43 202 A 1 
ATOM 1626 N N   . PHE A 1 203 ? 9.765   13.157  -12.618 1.00 95.68 203 A 1 
ATOM 1627 C CA  . PHE A 1 203 ? 9.502   11.730  -12.791 1.00 95.86 203 A 1 
ATOM 1628 C C   . PHE A 1 203 ? 8.682   11.158  -11.634 1.00 95.28 203 A 1 
ATOM 1629 O O   . PHE A 1 203 ? 9.134   11.108  -10.495 1.00 92.79 203 A 1 
ATOM 1630 C CB  . PHE A 1 203 ? 10.805  10.966  -12.997 1.00 95.16 203 A 1 
ATOM 1631 C CG  . PHE A 1 203 ? 11.667  11.509  -14.122 1.00 95.66 203 A 1 
ATOM 1632 C CD1 . PHE A 1 203 ? 11.152  11.612  -15.425 1.00 93.47 203 A 1 
ATOM 1633 C CD2 . PHE A 1 203 ? 12.985  11.941  -13.867 1.00 93.55 203 A 1 
ATOM 1634 C CE1 . PHE A 1 203 ? 11.938  12.157  -16.456 1.00 92.60 203 A 1 
ATOM 1635 C CE2 . PHE A 1 203 ? 13.770  12.480  -14.883 1.00 92.44 203 A 1 
ATOM 1636 C CZ  . PHE A 1 203 ? 13.244  12.594  -16.185 1.00 92.92 203 A 1 
ATOM 1637 N N   . HIS A 1 204 ? 7.488   10.669  -11.941 1.00 95.87 204 A 1 
ATOM 1638 C CA  . HIS A 1 204 ? 6.627   9.966   -10.995 1.00 96.09 204 A 1 
ATOM 1639 C C   . HIS A 1 204 ? 5.683   9.000   -11.706 1.00 97.37 204 A 1 
ATOM 1640 O O   . HIS A 1 204 ? 4.455   9.139   -11.691 1.00 96.66 204 A 1 
ATOM 1641 C CB  . HIS A 1 204 ? 5.875   10.964  -10.106 1.00 93.00 204 A 1 
ATOM 1642 C CG  . HIS A 1 204 ? 5.088   10.283  -9.015  1.00 85.58 204 A 1 
ATOM 1643 N ND1 . HIS A 1 204 ? 3.856   10.675  -8.545  1.00 73.28 204 A 1 
ATOM 1644 C CD2 . HIS A 1 204 ? 5.434   9.140   -8.330  1.00 72.71 204 A 1 
ATOM 1645 C CE1 . HIS A 1 204 ? 3.479   9.801   -7.601  1.00 68.81 204 A 1 
ATOM 1646 N NE2 . HIS A 1 204 ? 4.413   8.859   -7.454  1.00 70.34 204 A 1 
ATOM 1647 N N   . TYR A 1 205 ? 6.265   7.985   -12.322 1.00 97.59 205 A 1 
ATOM 1648 C CA  . TYR A 1 205 ? 5.513   6.933   -13.001 1.00 98.15 205 A 1 
ATOM 1649 C C   . TYR A 1 205 ? 6.229   5.593   -12.881 1.00 98.28 205 A 1 
ATOM 1650 O O   . TYR A 1 205 ? 7.428   5.530   -12.620 1.00 97.89 205 A 1 
ATOM 1651 C CB  . TYR A 1 205 ? 5.278   7.304   -14.466 1.00 97.99 205 A 1 
ATOM 1652 C CG  . TYR A 1 205 ? 6.541   7.500   -15.289 1.00 97.82 205 A 1 
ATOM 1653 C CD1 . TYR A 1 205 ? 7.140   8.769   -15.372 1.00 96.57 205 A 1 
ATOM 1654 C CD2 . TYR A 1 205 ? 7.129   6.419   -15.972 1.00 96.39 205 A 1 
ATOM 1655 C CE1 . TYR A 1 205 ? 8.314   8.959   -16.120 1.00 95.46 205 A 1 
ATOM 1656 C CE2 . TYR A 1 205 ? 8.303   6.594   -16.730 1.00 95.20 205 A 1 
ATOM 1657 C CZ  . TYR A 1 205 ? 8.891   7.869   -16.799 1.00 95.32 205 A 1 
ATOM 1658 O OH  . TYR A 1 205 ? 10.041  8.046   -17.527 1.00 93.20 205 A 1 
ATOM 1659 N N   . PHE A 1 206 ? 5.498   4.515   -13.099 1.00 98.27 206 A 1 
ATOM 1660 C CA  . PHE A 1 206 ? 6.087   3.194   -13.284 1.00 98.40 206 A 1 
ATOM 1661 C C   . PHE A 1 206 ? 5.574   2.537   -14.560 1.00 98.64 206 A 1 
ATOM 1662 O O   . PHE A 1 206 ? 4.513   2.898   -15.077 1.00 98.57 206 A 1 
ATOM 1663 C CB  . PHE A 1 206 ? 5.864   2.325   -12.041 1.00 98.30 206 A 1 
ATOM 1664 C CG  . PHE A 1 206 ? 4.428   1.892   -11.808 1.00 98.54 206 A 1 
ATOM 1665 C CD1 . PHE A 1 206 ? 3.597   2.640   -10.958 1.00 98.07 206 A 1 
ATOM 1666 C CD2 . PHE A 1 206 ? 3.943   0.723   -12.411 1.00 97.95 206 A 1 
ATOM 1667 C CE1 . PHE A 1 206 ? 2.287   2.216   -10.705 1.00 97.65 206 A 1 
ATOM 1668 C CE2 . PHE A 1 206 ? 2.631   0.295   -12.163 1.00 97.50 206 A 1 
ATOM 1669 C CZ  . PHE A 1 206 ? 1.799   1.040   -11.305 1.00 97.89 206 A 1 
ATOM 1670 N N   . ILE A 1 207 ? 6.344   1.585   -15.062 1.00 98.50 207 A 1 
ATOM 1671 C CA  . ILE A 1 207 ? 6.068   0.830   -16.282 1.00 98.50 207 A 1 
ATOM 1672 C C   . ILE A 1 207 ? 5.984   -0.645  -15.913 1.00 98.42 207 A 1 
ATOM 1673 O O   . ILE A 1 207 ? 6.912   -1.192  -15.311 1.00 97.99 207 A 1 
ATOM 1674 C CB  . ILE A 1 207 ? 7.137   1.102   -17.360 1.00 98.49 207 A 1 
ATOM 1675 C CG1 . ILE A 1 207 ? 7.378   2.616   -17.581 1.00 98.19 207 A 1 
ATOM 1676 C CG2 . ILE A 1 207 ? 6.715   0.412   -18.666 1.00 98.29 207 A 1 
ATOM 1677 C CD1 . ILE A 1 207 ? 8.439   2.951   -18.647 1.00 97.75 207 A 1 
ATOM 1678 N N   . SER A 1 208 ? 4.878   -1.307  -16.267 1.00 98.67 208 A 1 
ATOM 1679 C CA  . SER A 1 208 ? 4.622   -2.697  -15.903 1.00 98.56 208 A 1 
ATOM 1680 C C   . SER A 1 208 ? 3.947   -3.456  -17.057 1.00 98.75 208 A 1 
ATOM 1681 O O   . SER A 1 208 ? 3.117   -2.882  -17.763 1.00 98.53 208 A 1 
ATOM 1682 C CB  . SER A 1 208 ? 3.753   -2.723  -14.641 1.00 97.48 208 A 1 
ATOM 1683 O OG  . SER A 1 208 ? 3.714   -4.014  -14.066 1.00 90.22 208 A 1 
ATOM 1684 N N   . PRO A 1 209 ? 4.284   -4.730  -17.282 1.00 98.71 209 A 1 
ATOM 1685 C CA  . PRO A 1 209 ? 3.728   -5.516  -18.376 1.00 98.61 209 A 1 
ATOM 1686 C C   . PRO A 1 209 ? 2.301   -6.006  -18.094 1.00 98.77 209 A 1 
ATOM 1687 O O   . PRO A 1 209 ? 1.942   -6.298  -16.957 1.00 98.52 209 A 1 
ATOM 1688 C CB  . PRO A 1 209 ? 4.706   -6.679  -18.552 1.00 98.12 209 A 1 
ATOM 1689 C CG  . PRO A 1 209 ? 5.237   -6.895  -17.142 1.00 96.00 209 A 1 
ATOM 1690 C CD  . PRO A 1 209 ? 5.303   -5.485  -16.569 1.00 98.20 209 A 1 
ATOM 1691 N N   . SER A 1 210 ? 1.509   -6.172  -19.143 1.00 98.64 210 A 1 
ATOM 1692 C CA  . SER A 1 210 ? 0.122   -6.634  -19.030 1.00 98.66 210 A 1 
ATOM 1693 C C   . SER A 1 210 ? -0.012  -8.149  -18.833 1.00 98.64 210 A 1 
ATOM 1694 O O   . SER A 1 210 ? -0.869  -8.595  -18.069 1.00 98.39 210 A 1 
ATOM 1695 C CB  . SER A 1 210 ? -0.674  -6.217  -20.271 1.00 98.58 210 A 1 
ATOM 1696 O OG  . SER A 1 210 ? -0.164  -6.794  -21.450 1.00 98.19 210 A 1 
ATOM 1697 N N   . ASP A 1 211 ? 0.807   -8.937  -19.523 1.00 98.62 211 A 1 
ATOM 1698 C CA  . ASP A 1 211 ? 0.602   -10.377 -19.689 1.00 98.57 211 A 1 
ATOM 1699 C C   . ASP A 1 211 ? 1.850   -11.219 -19.373 1.00 98.39 211 A 1 
ATOM 1700 O O   . ASP A 1 211 ? 1.914   -12.396 -19.748 1.00 97.27 211 A 1 
ATOM 1701 C CB  . ASP A 1 211 ? 0.090   -10.663 -21.112 1.00 98.23 211 A 1 
ATOM 1702 C CG  . ASP A 1 211 ? -1.266  -10.027 -21.426 1.00 97.79 211 A 1 
ATOM 1703 O OD1 . ASP A 1 211 ? -2.306  -10.573 -20.989 1.00 94.20 211 A 1 
ATOM 1704 O OD2 . ASP A 1 211 ? -1.291  -9.026  -22.174 1.00 94.25 211 A 1 
ATOM 1705 N N   . SER A 1 212 ? 2.841   -10.673 -18.684 1.00 98.34 212 A 1 
ATOM 1706 C CA  . SER A 1 212 ? 3.962   -11.476 -18.200 1.00 98.19 212 A 1 
ATOM 1707 C C   . SER A 1 212 ? 3.488   -12.521 -17.185 1.00 98.22 212 A 1 
ATOM 1708 O O   . SER A 1 212 ? 2.425   -12.386 -16.572 1.00 97.74 212 A 1 
ATOM 1709 C CB  . SER A 1 212 ? 5.071   -10.593 -17.605 1.00 97.61 212 A 1 
ATOM 1710 O OG  . SER A 1 212 ? 4.697   -10.100 -16.334 1.00 94.62 212 A 1 
ATOM 1711 N N   . TYR A 1 213 ? 4.286   -13.572 -16.959 1.00 97.90 213 A 1 
ATOM 1712 C CA  . TYR A 1 213 ? 3.901   -14.674 -16.052 1.00 97.64 213 A 1 
ATOM 1713 C C   . TYR A 1 213 ? 3.631   -14.228 -14.602 1.00 97.75 213 A 1 
ATOM 1714 O O   . TYR A 1 213 ? 2.961   -14.928 -13.844 1.00 97.13 213 A 1 
ATOM 1715 C CB  . TYR A 1 213 ? 4.981   -15.756 -16.084 1.00 97.09 213 A 1 
ATOM 1716 C CG  . TYR A 1 213 ? 6.214   -15.440 -15.264 1.00 94.27 213 A 1 
ATOM 1717 C CD1 . TYR A 1 213 ? 7.280   -14.701 -15.818 1.00 92.55 213 A 1 
ATOM 1718 C CD2 . TYR A 1 213 ? 6.303   -15.878 -13.921 1.00 92.36 213 A 1 
ATOM 1719 C CE1 . TYR A 1 213 ? 8.408   -14.400 -15.051 1.00 89.85 213 A 1 
ATOM 1720 C CE2 . TYR A 1 213 ? 7.432   -15.573 -13.141 1.00 89.46 213 A 1 
ATOM 1721 C CZ  . TYR A 1 213 ? 8.482   -14.836 -13.709 1.00 89.58 213 A 1 
ATOM 1722 O OH  . TYR A 1 213 ? 9.579   -14.524 -12.950 1.00 86.35 213 A 1 
ATOM 1723 N N   . ARG A 1 214 ? 4.131   -13.044 -14.209 1.00 97.83 214 A 1 
ATOM 1724 C CA  . ARG A 1 214 ? 3.951   -12.442 -12.887 1.00 97.81 214 A 1 
ATOM 1725 C C   . ARG A 1 214 ? 3.425   -11.003 -12.936 1.00 98.23 214 A 1 
ATOM 1726 O O   . ARG A 1 214 ? 3.652   -10.253 -11.993 1.00 97.85 214 A 1 
ATOM 1727 C CB  . ARG A 1 214 ? 5.239   -12.591 -12.054 1.00 95.91 214 A 1 
ATOM 1728 C CG  . ARG A 1 214 ? 6.469   -11.918 -12.685 1.00 94.56 214 A 1 
ATOM 1729 C CD  . ARG A 1 214 ? 7.669   -12.003 -11.725 1.00 93.62 214 A 1 
ATOM 1730 N NE  . ARG A 1 214 ? 8.876   -11.468 -12.359 1.00 92.16 214 A 1 
ATOM 1731 C CZ  . ARG A 1 214 ? 10.025  -11.179 -11.792 1.00 93.19 214 A 1 
ATOM 1732 N NH1 . ARG A 1 214 ? 10.219  -11.349 -10.519 1.00 87.86 214 A 1 
ATOM 1733 N NH2 . ARG A 1 214 ? 10.983  -10.714 -12.530 1.00 89.00 214 A 1 
ATOM 1734 N N   . ALA A 1 215 ? 2.721   -10.621 -13.985 1.00 98.33 215 A 1 
ATOM 1735 C CA  . ALA A 1 215 ? 2.303   -9.243  -14.240 1.00 98.47 215 A 1 
ATOM 1736 C C   . ALA A 1 215 ? 1.637   -8.559  -13.030 1.00 98.55 215 A 1 
ATOM 1737 O O   . ALA A 1 215 ? 2.028   -7.451  -12.658 1.00 98.38 215 A 1 
ATOM 1738 C CB  . ALA A 1 215 ? 1.366   -9.243  -15.454 1.00 98.34 215 A 1 
ATOM 1739 N N   . SER A 1 216 ? 0.704   -9.232  -12.346 1.00 98.47 216 A 1 
ATOM 1740 C CA  . SER A 1 216 ? 0.040   -8.681  -11.155 1.00 98.35 216 A 1 
ATOM 1741 C C   . SER A 1 216 ? 0.998   -8.450  -9.983  1.00 98.55 216 A 1 
ATOM 1742 O O   . SER A 1 216 ? 0.861   -7.463  -9.259  1.00 98.27 216 A 1 
ATOM 1743 C CB  . SER A 1 216 ? -1.084  -9.621  -10.693 1.00 97.45 216 A 1 
ATOM 1744 O OG  . SER A 1 216 ? -2.008  -9.860  -11.734 1.00 92.14 216 A 1 
ATOM 1745 N N   . LYS A 1 217 ? 1.980   -9.323  -9.797  1.00 98.41 217 A 1 
ATOM 1746 C CA  . LYS A 1 217 ? 2.998   -9.195  -8.746  1.00 98.49 217 A 1 
ATOM 1747 C C   . LYS A 1 217 ? 3.961   -8.044  -9.057  1.00 98.51 217 A 1 
ATOM 1748 O O   . LYS A 1 217 ? 4.268   -7.252  -8.171  1.00 98.32 217 A 1 
ATOM 1749 C CB  . LYS A 1 217 ? 3.796   -10.500 -8.588  1.00 98.23 217 A 1 
ATOM 1750 C CG  . LYS A 1 217 ? 2.964   -11.727 -8.205  1.00 97.26 217 A 1 
ATOM 1751 C CD  . LYS A 1 217 ? 3.905   -12.936 -8.053  1.00 96.01 217 A 1 
ATOM 1752 C CE  . LYS A 1 217 ? 3.179   -14.214 -7.635  1.00 92.55 217 A 1 
ATOM 1753 N NZ  . LYS A 1 217 ? 4.147   -15.328 -7.479  1.00 85.65 217 A 1 
ATOM 1754 N N   . THR A 1 218 ? 4.386   -7.935  -10.312 1.00 98.50 218 A 1 
ATOM 1755 C CA  . THR A 1 218 ? 5.214   -6.825  -10.791 1.00 98.58 218 A 1 
ATOM 1756 C C   . THR A 1 218 ? 4.485   -5.499  -10.603 1.00 98.61 218 A 1 
ATOM 1757 O O   . THR A 1 218 ? 5.050   -4.595  -9.999  1.00 98.49 218 A 1 
ATOM 1758 C CB  . THR A 1 218 ? 5.615   -7.028  -12.262 1.00 98.25 218 A 1 
ATOM 1759 O OG1 . THR A 1 218 ? 6.261   -8.271  -12.411 1.00 96.90 218 A 1 
ATOM 1760 C CG2 . THR A 1 218 ? 6.587   -5.958  -12.750 1.00 97.16 218 A 1 
ATOM 1761 N N   . PHE A 1 219 ? 3.227   -5.406  -11.001 1.00 98.72 219 A 1 
ATOM 1762 C CA  . PHE A 1 219 ? 2.439   -4.189  -10.807 1.00 98.74 219 A 1 
ATOM 1763 C C   . PHE A 1 219 ? 2.370   -3.790  -9.321  1.00 98.70 219 A 1 
ATOM 1764 O O   . PHE A 1 219 ? 2.575   -2.627  -8.989  1.00 98.67 219 A 1 
ATOM 1765 C CB  . PHE A 1 219 ? 1.035   -4.392  -11.385 1.00 98.69 219 A 1 
ATOM 1766 C CG  . PHE A 1 219 ? 0.199   -3.135  -11.433 1.00 98.71 219 A 1 
ATOM 1767 C CD1 . PHE A 1 219 ? -0.488  -2.668  -10.289 1.00 98.36 219 A 1 
ATOM 1768 C CD2 . PHE A 1 219 ? 0.085   -2.394  -12.632 1.00 98.29 219 A 1 
ATOM 1769 C CE1 . PHE A 1 219 ? -1.250  -1.495  -10.332 1.00 97.95 219 A 1 
ATOM 1770 C CE2 . PHE A 1 219 ? -0.672  -1.229  -12.682 1.00 97.89 219 A 1 
ATOM 1771 C CZ  . PHE A 1 219 ? -1.339  -0.771  -11.533 1.00 98.11 219 A 1 
ATOM 1772 N N   . ALA A 1 220 ? 2.131   -4.739  -8.413  1.00 98.64 220 A 1 
ATOM 1773 C CA  . ALA A 1 220 ? 2.081   -4.470  -6.981  1.00 98.63 220 A 1 
ATOM 1774 C C   . ALA A 1 220 ? 3.437   -3.999  -6.417  1.00 98.60 220 A 1 
ATOM 1775 O O   . ALA A 1 220 ? 3.458   -3.147  -5.525  1.00 98.49 220 A 1 
ATOM 1776 C CB  . ALA A 1 220 ? 1.581   -5.727  -6.263  1.00 98.54 220 A 1 
ATOM 1777 N N   . HIS A 1 221 ? 4.552   -4.530  -6.926  1.00 98.63 221 A 1 
ATOM 1778 C CA  . HIS A 1 221 ? 5.916   -4.134  -6.576  1.00 98.55 221 A 1 
ATOM 1779 C C   . HIS A 1 221 ? 6.236   -2.714  -7.067  1.00 98.55 221 A 1 
ATOM 1780 O O   . HIS A 1 221 ? 6.568   -1.844  -6.255  1.00 98.27 221 A 1 
ATOM 1781 C CB  . HIS A 1 221 ? 6.888   -5.179  -7.136  1.00 98.25 221 A 1 
ATOM 1782 C CG  . HIS A 1 221 ? 8.344   -4.832  -6.949  1.00 97.97 221 A 1 
ATOM 1783 N ND1 . HIS A 1 221 ? 9.154   -5.255  -5.908  1.00 94.41 221 A 1 
ATOM 1784 C CD2 . HIS A 1 221 ? 9.121   -4.079  -7.781  1.00 94.02 221 A 1 
ATOM 1785 C CE1 . HIS A 1 221 ? 10.381  -4.755  -6.120  1.00 94.48 221 A 1 
ATOM 1786 N NE2 . HIS A 1 221 ? 10.393  -4.040  -7.250  1.00 95.12 221 A 1 
ATOM 1787 N N   . GLU A 1 222 ? 6.058   -2.447  -8.351  1.00 98.58 222 A 1 
ATOM 1788 C CA  . GLU A 1 222 ? 6.360   -1.138  -8.947  1.00 98.48 222 A 1 
ATOM 1789 C C   . GLU A 1 222 ? 5.480   -0.024  -8.367  1.00 98.34 222 A 1 
ATOM 1790 O O   . GLU A 1 222 ? 5.938   1.095   -8.117  1.00 98.06 222 A 1 
ATOM 1791 C CB  . GLU A 1 222 ? 6.188   -1.195  -10.475 1.00 98.31 222 A 1 
ATOM 1792 C CG  . GLU A 1 222 ? 7.080   -2.198  -11.220 1.00 97.65 222 A 1 
ATOM 1793 C CD  . GLU A 1 222 ? 8.580   -2.068  -10.940 1.00 97.31 222 A 1 
ATOM 1794 O OE1 . GLU A 1 222 ? 9.279   -3.084  -11.130 1.00 94.60 222 A 1 
ATOM 1795 O OE2 . GLU A 1 222 ? 9.025   -0.966  -10.567 1.00 95.02 222 A 1 
ATOM 1796 N N   . PHE A 1 223 ? 4.225   -0.329  -8.062  1.00 98.40 223 A 1 
ATOM 1797 C CA  . PHE A 1 223 ? 3.339   0.606   -7.371  1.00 98.37 223 A 1 
ATOM 1798 C C   . PHE A 1 223 ? 3.835   0.913   -5.950  1.00 98.26 223 A 1 
ATOM 1799 O O   . PHE A 1 223 ? 3.632   2.020   -5.455  1.00 97.73 223 A 1 
ATOM 1800 C CB  . PHE A 1 223 ? 1.910   0.042   -7.384  1.00 98.18 223 A 1 
ATOM 1801 C CG  . PHE A 1 223 ? 0.800   1.001   -6.986  1.00 98.10 223 A 1 
ATOM 1802 C CD1 . PHE A 1 223 ? -0.322  0.534   -6.277  1.00 96.41 223 A 1 
ATOM 1803 C CD2 . PHE A 1 223 ? 0.842   2.354   -7.387  1.00 96.40 223 A 1 
ATOM 1804 C CE1 . PHE A 1 223 ? -1.393  1.395   -5.980  1.00 95.67 223 A 1 
ATOM 1805 C CE2 . PHE A 1 223 ? -0.228  3.219   -7.079  1.00 95.54 223 A 1 
ATOM 1806 C CZ  . PHE A 1 223 ? -1.336  2.736   -6.383  1.00 95.92 223 A 1 
ATOM 1807 N N   . GLY A 1 224 ? 4.545   -0.028  -5.314  1.00 98.39 224 A 1 
ATOM 1808 C CA  . GLY A 1 224 ? 5.218   0.176   -4.042  1.00 98.25 224 A 1 
ATOM 1809 C C   . GLY A 1 224 ? 6.344   1.206   -4.103  1.00 98.03 224 A 1 
ATOM 1810 O O   . GLY A 1 224 ? 6.510   1.983   -3.162  1.00 97.38 224 A 1 
ATOM 1811 N N   . HIS A 1 225 ? 7.087   1.281   -5.213  1.00 97.72 225 A 1 
ATOM 1812 C CA  . HIS A 1 225 ? 8.063   2.347   -5.441  1.00 97.25 225 A 1 
ATOM 1813 C C   . HIS A 1 225 ? 7.389   3.706   -5.625  1.00 96.55 225 A 1 
ATOM 1814 O O   . HIS A 1 225 ? 7.752   4.678   -4.963  1.00 94.80 225 A 1 
ATOM 1815 C CB  . HIS A 1 225 ? 8.920   2.036   -6.671  1.00 96.46 225 A 1 
ATOM 1816 C CG  . HIS A 1 225 ? 9.845   0.876   -6.478  1.00 96.39 225 A 1 
ATOM 1817 N ND1 . HIS A 1 225 ? 10.816  0.776   -5.500  1.00 92.29 225 A 1 
ATOM 1818 C CD2 . HIS A 1 225 ? 9.932   -0.235  -7.273  1.00 92.23 225 A 1 
ATOM 1819 C CE1 . HIS A 1 225 ? 11.473  -0.371  -5.709  1.00 93.05 225 A 1 
ATOM 1820 N NE2 . HIS A 1 225 ? 10.972  -1.013  -6.776  1.00 93.32 225 A 1 
ATOM 1821 N N   . GLY A 1 226 ? 6.403   3.772   -6.497  1.00 96.86 226 A 1 
ATOM 1822 C CA  . GLY A 1 226 ? 5.771   5.029   -6.875  1.00 95.83 226 A 1 
ATOM 1823 C C   . GLY A 1 226 ? 4.933   5.636   -5.745  1.00 96.03 226 A 1 
ATOM 1824 O O   . GLY A 1 226 ? 5.247   6.719   -5.242  1.00 94.04 226 A 1 
ATOM 1825 N N   . LEU A 1 227 ? 3.875   4.946   -5.322  1.00 97.26 227 A 1 
ATOM 1826 C CA  . LEU A 1 227 ? 2.931   5.475   -4.335  1.00 97.26 227 A 1 
ATOM 1827 C C   . LEU A 1 227 ? 3.494   5.459   -2.916  1.00 97.08 227 A 1 
ATOM 1828 O O   . LEU A 1 227 ? 3.322   6.429   -2.175  1.00 96.28 227 A 1 
ATOM 1829 C CB  . LEU A 1 227 ? 1.615   4.684   -4.415  1.00 97.13 227 A 1 
ATOM 1830 C CG  . LEU A 1 227 ? 0.517   5.225   -3.475  1.00 97.10 227 A 1 
ATOM 1831 C CD1 . LEU A 1 227 ? 0.028   6.608   -3.899  1.00 96.36 227 A 1 
ATOM 1832 C CD2 . LEU A 1 227 ? -0.672  4.284   -3.450  1.00 96.17 227 A 1 
ATOM 1833 N N   . LEU A 1 228 ? 4.129   4.362   -2.515  1.00 97.20 228 A 1 
ATOM 1834 C CA  . LEU A 1 228 ? 4.556   4.144   -1.133  1.00 97.04 228 A 1 
ATOM 1835 C C   . LEU A 1 228 ? 5.983   4.630   -0.859  1.00 96.61 228 A 1 
ATOM 1836 O O   . LEU A 1 228 ? 6.360   4.744   0.301   1.00 95.63 228 A 1 
ATOM 1837 C CB  . LEU A 1 228 ? 4.375   2.667   -0.724  1.00 97.29 228 A 1 
ATOM 1838 C CG  . LEU A 1 228 ? 3.017   2.033   -1.042  1.00 97.43 228 A 1 
ATOM 1839 C CD1 . LEU A 1 228 ? 2.978   0.607   -0.484  1.00 97.21 228 A 1 
ATOM 1840 C CD2 . LEU A 1 228 ? 1.848   2.805   -0.429  1.00 97.28 228 A 1 
ATOM 1841 N N   . GLY A 1 229 ? 6.770   4.913   -1.895  1.00 96.82 229 A 1 
ATOM 1842 C CA  . GLY A 1 229 ? 8.151   5.386   -1.769  1.00 96.15 229 A 1 
ATOM 1843 C C   . GLY A 1 229 ? 9.117   4.343   -1.205  1.00 96.66 229 A 1 
ATOM 1844 O O   . GLY A 1 229 ? 10.122  4.698   -0.597  1.00 95.35 229 A 1 
ATOM 1845 N N   . LEU A 1 230 ? 8.794   3.061   -1.362  1.00 96.49 230 A 1 
ATOM 1846 C CA  . LEU A 1 230 ? 9.633   1.961   -0.891  1.00 96.45 230 A 1 
ATOM 1847 C C   . LEU A 1 230 ? 10.818  1.748   -1.849  1.00 95.78 230 A 1 
ATOM 1848 O O   . LEU A 1 230 ? 10.698  1.953   -3.053  1.00 95.13 230 A 1 
ATOM 1849 C CB  . LEU A 1 230 ? 8.788   0.693   -0.724  1.00 96.92 230 A 1 
ATOM 1850 C CG  . LEU A 1 230 ? 7.593   0.840   0.235   1.00 97.31 230 A 1 
ATOM 1851 C CD1 . LEU A 1 230 ? 6.743   -0.427  0.205   1.00 97.21 230 A 1 
ATOM 1852 C CD2 . LEU A 1 230 ? 8.031   1.087   1.677   1.00 97.01 230 A 1 
ATOM 1853 N N   . GLY A 1 231 ? 11.949  1.330   -1.297  1.00 95.33 231 A 1 
ATOM 1854 C CA  . GLY A 1 231 ? 13.133  0.954   -2.071  1.00 95.00 231 A 1 
ATOM 1855 C C   . GLY A 1 231 ? 13.187  -0.547  -2.339  1.00 96.08 231 A 1 
ATOM 1856 O O   . GLY A 1 231 ? 12.546  -1.341  -1.648  1.00 95.57 231 A 1 
ATOM 1857 N N   . ASP A 1 232 ? 14.016  -0.931  -3.312  1.00 93.94 232 A 1 
ATOM 1858 C CA  . ASP A 1 232 ? 14.304  -2.329  -3.627  1.00 94.10 232 A 1 
ATOM 1859 C C   . ASP A 1 232 ? 15.087  -3.007  -2.501  1.00 94.59 232 A 1 
ATOM 1860 O O   . ASP A 1 232 ? 16.241  -2.675  -2.224  1.00 92.97 232 A 1 
ATOM 1861 C CB  . ASP A 1 232 ? 15.117  -2.416  -4.919  1.00 92.32 232 A 1 
ATOM 1862 C CG  . ASP A 1 232 ? 14.243  -2.248  -6.153  1.00 89.85 232 A 1 
ATOM 1863 O OD1 . ASP A 1 232 ? 13.246  -2.994  -6.242  1.00 86.29 232 A 1 
ATOM 1864 O OD2 . ASP A 1 232 ? 14.620  -1.442  -7.018  1.00 86.04 232 A 1 
ATOM 1865 N N   . GLU A 1 233 ? 14.516  -4.023  -1.894  1.00 93.67 233 A 1 
ATOM 1866 C CA  . GLU A 1 233 ? 15.160  -4.798  -0.835  1.00 93.89 233 A 1 
ATOM 1867 C C   . GLU A 1 233 ? 16.165  -5.840  -1.370  1.00 94.04 233 A 1 
ATOM 1868 O O   . GLU A 1 233 ? 16.852  -6.485  -0.590  1.00 92.23 233 A 1 
ATOM 1869 C CB  . GLU A 1 233 ? 14.117  -5.406  0.104   1.00 94.06 233 A 1 
ATOM 1870 C CG  . GLU A 1 233 ? 13.271  -4.337  0.816   1.00 93.92 233 A 1 
ATOM 1871 C CD  . GLU A 1 233 ? 12.456  -4.868  2.003   1.00 93.46 233 A 1 
ATOM 1872 O OE1 . GLU A 1 233 ? 11.762  -4.051  2.652   1.00 89.43 233 A 1 
ATOM 1873 O OE2 . GLU A 1 233 ? 12.526  -6.076  2.308   1.00 92.05 233 A 1 
ATOM 1874 N N   . TYR A 1 234 ? 16.308  -5.967  -2.689  1.00 92.35 234 A 1 
ATOM 1875 C CA  . TYR A 1 234 ? 17.368  -6.764  -3.311  1.00 89.58 234 A 1 
ATOM 1876 C C   . TYR A 1 234 ? 18.636  -5.959  -3.636  1.00 88.32 234 A 1 
ATOM 1877 O O   . TYR A 1 234 ? 19.658  -6.536  -4.000  1.00 84.28 234 A 1 
ATOM 1878 C CB  . TYR A 1 234 ? 16.821  -7.470  -4.564  1.00 87.64 234 A 1 
ATOM 1879 C CG  . TYR A 1 234 ? 16.313  -6.547  -5.649  1.00 87.78 234 A 1 
ATOM 1880 C CD1 . TYR A 1 234 ? 14.930  -6.364  -5.846  1.00 83.31 234 A 1 
ATOM 1881 C CD2 . TYR A 1 234 ? 17.217  -5.845  -6.477  1.00 84.14 234 A 1 
ATOM 1882 C CE1 . TYR A 1 234 ? 14.450  -5.493  -6.829  1.00 80.18 234 A 1 
ATOM 1883 C CE2 . TYR A 1 234 ? 16.746  -4.958  -7.459  1.00 80.40 234 A 1 
ATOM 1884 C CZ  . TYR A 1 234 ? 15.367  -4.777  -7.630  1.00 82.18 234 A 1 
ATOM 1885 O OH  . TYR A 1 234 ? 14.919  -3.885  -8.559  1.00 78.69 234 A 1 
ATOM 1886 N N   . SER A 1 235 ? 18.593  -4.629  -3.502  1.00 85.38 235 A 1 
ATOM 1887 C CA  . SER A 1 235 ? 19.700  -3.754  -3.859  1.00 82.82 235 A 1 
ATOM 1888 C C   . SER A 1 235 ? 20.924  -3.974  -2.967  1.00 84.72 235 A 1 
ATOM 1889 O O   . SER A 1 235 ? 20.829  -3.990  -1.746  1.00 81.68 235 A 1 
ATOM 1890 C CB  . SER A 1 235 ? 19.276  -2.284  -3.794  1.00 76.98 235 A 1 
ATOM 1891 O OG  . SER A 1 235 ? 18.424  -2.002  -4.886  1.00 69.50 235 A 1 
ATOM 1892 N N   . ASN A 1 236 ? 22.109  -4.074  -3.580  1.00 83.02 236 A 1 
ATOM 1893 C CA  . ASN A 1 236 ? 23.372  -4.116  -2.859  1.00 81.79 236 A 1 
ATOM 1894 C C   . ASN A 1 236 ? 23.898  -2.702  -2.588  1.00 82.32 236 A 1 
ATOM 1895 O O   . ASN A 1 236 ? 23.540  -1.741  -3.268  1.00 75.10 236 A 1 
ATOM 1896 C CB  . ASN A 1 236 ? 24.378  -4.960  -3.651  1.00 75.44 236 A 1 
ATOM 1897 C CG  . ASN A 1 236 ? 24.017  -6.436  -3.645  1.00 68.45 236 A 1 
ATOM 1898 O OD1 . ASN A 1 236 ? 23.562  -6.988  -2.664  1.00 59.81 236 A 1 
ATOM 1899 N ND2 . ASN A 1 236 ? 24.239  -7.129  -4.733  1.00 60.48 236 A 1 
ATOM 1900 N N   . GLY A 1 237 ? 24.801  -2.582  -1.615  1.00 82.91 237 A 1 
ATOM 1901 C CA  . GLY A 1 237 ? 25.470  -1.325  -1.274  1.00 83.72 237 A 1 
ATOM 1902 C C   . GLY A 1 237 ? 25.270  -0.954  0.195   1.00 87.63 237 A 1 
ATOM 1903 O O   . GLY A 1 237 ? 25.160  -1.825  1.056   1.00 84.80 237 A 1 
ATOM 1904 N N   . TYR A 1 238 ? 25.289  0.345   0.465   1.00 88.07 238 A 1 
ATOM 1905 C CA  . TYR A 1 238 ? 25.060  0.911   1.785   1.00 89.99 238 A 1 
ATOM 1906 C C   . TYR A 1 238 ? 24.357  2.266   1.640   1.00 91.46 238 A 1 
ATOM 1907 O O   . TYR A 1 238 ? 24.430  2.913   0.590   1.00 87.77 238 A 1 
ATOM 1908 C CB  . TYR A 1 238 ? 26.390  1.045   2.552   1.00 85.16 238 A 1 
ATOM 1909 C CG  . TYR A 1 238 ? 27.382  2.005   1.927   1.00 81.14 238 A 1 
ATOM 1910 C CD1 . TYR A 1 238 ? 28.257  1.570   0.905   1.00 73.10 238 A 1 
ATOM 1911 C CD2 . TYR A 1 238 ? 27.445  3.350   2.347   1.00 72.23 238 A 1 
ATOM 1912 C CE1 . TYR A 1 238 ? 29.163  2.457   0.312   1.00 65.33 238 A 1 
ATOM 1913 C CE2 . TYR A 1 238 ? 28.348  4.253   1.760   1.00 64.66 238 A 1 
ATOM 1914 C CZ  . TYR A 1 238 ? 29.199  3.797   0.735   1.00 62.83 238 A 1 
ATOM 1915 O OH  . TYR A 1 238 ? 30.082  4.684   0.146   1.00 60.34 238 A 1 
ATOM 1916 N N   . LEU A 1 239 ? 23.681  2.682   2.701   1.00 90.62 239 A 1 
ATOM 1917 C CA  . LEU A 1 239 ? 23.037  3.986   2.782   1.00 91.17 239 A 1 
ATOM 1918 C C   . LEU A 1 239 ? 23.963  4.963   3.498   1.00 90.15 239 A 1 
ATOM 1919 O O   . LEU A 1 239 ? 24.418  4.708   4.611   1.00 87.45 239 A 1 
ATOM 1920 C CB  . LEU A 1 239 ? 21.681  3.839   3.482   1.00 90.73 239 A 1 
ATOM 1921 C CG  . LEU A 1 239 ? 20.684  2.909   2.759   1.00 90.55 239 A 1 
ATOM 1922 C CD1 . LEU A 1 239 ? 19.399  2.798   3.581   1.00 88.55 239 A 1 
ATOM 1923 C CD2 . LEU A 1 239 ? 20.318  3.410   1.359   1.00 88.45 239 A 1 
ATOM 1924 N N   . LEU A 1 240 ? 24.237  6.097   2.845   1.00 87.84 240 A 1 
ATOM 1925 C CA  . LEU A 1 240 ? 24.818  7.267   3.498   1.00 86.40 240 A 1 
ATOM 1926 C C   . LEU A 1 240 ? 23.777  7.893   4.434   1.00 86.46 240 A 1 
ATOM 1927 O O   . LEU A 1 240 ? 22.590  7.631   4.279   1.00 81.43 240 A 1 
ATOM 1928 C CB  . LEU A 1 240 ? 25.286  8.276   2.431   1.00 81.16 240 A 1 
ATOM 1929 C CG  . LEU A 1 240 ? 26.409  7.773   1.502   1.00 73.02 240 A 1 
ATOM 1930 C CD1 . LEU A 1 240 ? 26.680  8.815   0.415   1.00 66.86 240 A 1 
ATOM 1931 C CD2 . LEU A 1 240 ? 27.708  7.521   2.262   1.00 68.11 240 A 1 
ATOM 1932 N N   . ASP A 1 241 ? 24.221  8.764   5.357   1.00 87.44 241 A 1 
ATOM 1933 C CA  . ASP A 1 241 ? 23.375  9.316   6.421   1.00 88.86 241 A 1 
ATOM 1934 C C   . ASP A 1 241 ? 22.050  9.926   5.914   1.00 91.84 241 A 1 
ATOM 1935 O O   . ASP A 1 241 ? 20.983  9.657   6.465   1.00 88.11 241 A 1 
ATOM 1936 C CB  . ASP A 1 241 ? 24.166  10.383  7.196   1.00 82.83 241 A 1 
ATOM 1937 C CG  . ASP A 1 241 ? 25.387  9.841   7.949   1.00 75.42 241 A 1 
ATOM 1938 O OD1 . ASP A 1 241 ? 25.489  8.608   8.124   1.00 69.48 241 A 1 
ATOM 1939 O OD2 . ASP A 1 241 ? 26.219  10.682  8.344   1.00 68.49 241 A 1 
ATOM 1940 N N   . ASP A 1 242 ? 22.111  10.715  4.841   1.00 91.76 242 A 1 
ATOM 1941 C CA  . ASP A 1 242 ? 20.927  11.329  4.234   1.00 92.43 242 A 1 
ATOM 1942 C C   . ASP A 1 242 ? 19.988  10.274  3.614   1.00 93.66 242 A 1 
ATOM 1943 O O   . ASP A 1 242 ? 18.764  10.337  3.782   1.00 92.15 242 A 1 
ATOM 1944 C CB  . ASP A 1 242 ? 21.372  12.372  3.191   1.00 89.67 242 A 1 
ATOM 1945 C CG  . ASP A 1 242 ? 22.128  11.787  1.984   1.00 80.51 242 A 1 
ATOM 1946 O OD1 . ASP A 1 242 ? 22.882  10.800  2.163   1.00 74.51 242 A 1 
ATOM 1947 O OD2 . ASP A 1 242 ? 21.934  12.309  0.863   1.00 75.71 242 A 1 
ATOM 1948 N N   . LYS A 1 243 ? 20.551  9.258   2.966   1.00 92.82 243 A 1 
ATOM 1949 C CA  . LYS A 1 243 ? 19.790  8.153   2.374   1.00 92.56 243 A 1 
ATOM 1950 C C   . LYS A 1 243 ? 19.231  7.213   3.432   1.00 94.17 243 A 1 
ATOM 1951 O O   . LYS A 1 243 ? 18.133  6.700   3.259   1.00 93.56 243 A 1 
ATOM 1952 C CB  . LYS A 1 243 ? 20.654  7.382   1.376   1.00 90.94 243 A 1 
ATOM 1953 C CG  . LYS A 1 243 ? 21.035  8.219   0.151   1.00 85.72 243 A 1 
ATOM 1954 C CD  . LYS A 1 243 ? 21.763  7.336   -0.867  1.00 76.82 243 A 1 
ATOM 1955 C CE  . LYS A 1 243 ? 22.153  8.166   -2.087  1.00 69.50 243 A 1 
ATOM 1956 N NZ  . LYS A 1 243 ? 22.812  7.323   -3.109  1.00 61.20 243 A 1 
ATOM 1957 N N   . GLU A 1 244 ? 19.944  7.014   4.539   1.00 94.30 244 A 1 
ATOM 1958 C CA  . GLU A 1 244 ? 19.467  6.260   5.701   1.00 94.73 244 A 1 
ATOM 1959 C C   . GLU A 1 244 ? 18.214  6.914   6.297   1.00 95.73 244 A 1 
ATOM 1960 O O   . GLU A 1 244 ? 17.228  6.230   6.575   1.00 95.08 244 A 1 
ATOM 1961 C CB  . GLU A 1 244 ? 20.601  6.172   6.747   1.00 94.51 244 A 1 
ATOM 1962 C CG  . GLU A 1 244 ? 20.204  5.500   8.068   1.00 94.27 244 A 1 
ATOM 1963 C CD  . GLU A 1 244 ? 19.762  4.035   7.918   1.00 95.33 244 A 1 
ATOM 1964 O OE1 . GLU A 1 244 ? 18.793  3.633   8.590   1.00 92.37 244 A 1 
ATOM 1965 O OE2 . GLU A 1 244 ? 20.376  3.272   7.152   1.00 93.69 244 A 1 
ATOM 1966 N N   . LEU A 1 245 ? 18.220  8.248   6.418   1.00 94.00 245 A 1 
ATOM 1967 C CA  . LEU A 1 245 ? 17.075  9.016   6.907   1.00 93.76 245 A 1 
ATOM 1968 C C   . LEU A 1 245 ? 15.913  9.033   5.896   1.00 93.80 245 A 1 
ATOM 1969 O O   . LEU A 1 245 ? 14.754  8.944   6.302   1.00 93.98 245 A 1 
ATOM 1970 C CB  . LEU A 1 245 ? 17.529  10.442  7.237   1.00 93.79 245 A 1 
ATOM 1971 C CG  . LEU A 1 245 ? 18.507  10.562  8.425   1.00 91.45 245 A 1 
ATOM 1972 C CD1 . LEU A 1 245 ? 19.007  12.002  8.529   1.00 89.38 245 A 1 
ATOM 1973 C CD2 . LEU A 1 245 ? 17.849  10.182  9.746   1.00 89.81 245 A 1 
ATOM 1974 N N   . LYS A 1 246 ? 16.223  9.126   4.606   1.00 94.91 246 A 1 
ATOM 1975 C CA  . LYS A 1 246 ? 15.228  9.160   3.528   1.00 94.69 246 A 1 
ATOM 1976 C C   . LYS A 1 246 ? 14.526  7.813   3.337   1.00 95.09 246 A 1 
ATOM 1977 O O   . LYS A 1 246 ? 13.321  7.779   3.080   1.00 94.32 246 A 1 
ATOM 1978 C CB  . LYS A 1 246 ? 15.900  9.658   2.226   1.00 93.58 246 A 1 
ATOM 1979 C CG  . LYS A 1 246 ? 14.897  9.807   1.059   1.00 87.84 246 A 1 
ATOM 1980 C CD  . LYS A 1 246 ? 15.480  10.538  -0.166  1.00 86.43 246 A 1 
ATOM 1981 C CE  . LYS A 1 246 ? 14.363  10.696  -1.216  1.00 77.26 246 A 1 
ATOM 1982 N NZ  . LYS A 1 246 ? 14.666  11.634  -2.329  1.00 69.93 246 A 1 
ATOM 1983 N N   . SER A 1 247 ? 15.252  6.709   3.461   1.00 94.64 247 A 1 
ATOM 1984 C CA  . SER A 1 247 ? 14.699  5.376   3.216   1.00 94.99 247 A 1 
ATOM 1985 C C   . SER A 1 247 ? 13.636  4.987   4.246   1.00 95.41 247 A 1 
ATOM 1986 O O   . SER A 1 247 ? 13.839  5.095   5.453   1.00 95.69 247 A 1 
ATOM 1987 C CB  . SER A 1 247 ? 15.804  4.322   3.178   1.00 95.02 247 A 1 
ATOM 1988 O OG  . SER A 1 247 ? 15.218  3.075   2.854   1.00 92.65 247 A 1 
ATOM 1989 N N   . LEU A 1 248 ? 12.516  4.467   3.750   1.00 95.56 248 A 1 
ATOM 1990 C CA  . LEU A 1 248 ? 11.400  4.008   4.572   1.00 95.88 248 A 1 
ATOM 1991 C C   . LEU A 1 248 ? 11.562  2.558   5.048   1.00 96.53 248 A 1 
ATOM 1992 O O   . LEU A 1 248 ? 11.095  2.224   6.133   1.00 95.29 248 A 1 
ATOM 1993 C CB  . LEU A 1 248 ? 10.095  4.184   3.781   1.00 95.20 248 A 1 
ATOM 1994 C CG  . LEU A 1 248 ? 9.743   5.647   3.417   1.00 95.27 248 A 1 
ATOM 1995 C CD1 . LEU A 1 248 ? 8.441   5.684   2.619   1.00 94.24 248 A 1 
ATOM 1996 C CD2 . LEU A 1 248 ? 9.568   6.514   4.657   1.00 94.03 248 A 1 
ATOM 1997 N N   . ASN A 1 249 ? 12.223  1.709   4.258   1.00 96.56 249 A 1 
ATOM 1998 C CA  . ASN A 1 249 ? 12.236  0.258   4.445   1.00 96.85 249 A 1 
ATOM 1999 C C   . ASN A 1 249 ? 13.626  -0.390  4.398   1.00 97.25 249 A 1 
ATOM 2000 O O   . ASN A 1 249 ? 13.755  -1.585  4.659   1.00 96.46 249 A 1 
ATOM 2001 C CB  . ASN A 1 249 ? 11.296  -0.378  3.413   1.00 96.24 249 A 1 
ATOM 2002 C CG  . ASN A 1 249 ? 11.774  -0.237  1.983   1.00 96.91 249 A 1 
ATOM 2003 O OD1 . ASN A 1 249 ? 12.100  0.836   1.503   1.00 94.02 249 A 1 
ATOM 2004 N ND2 . ASN A 1 249 ? 11.811  -1.324  1.248   1.00 93.19 249 A 1 
ATOM 2005 N N   . LEU A 1 250 ? 14.680  0.385   4.107   1.00 96.80 250 A 1 
ATOM 2006 C CA  . LEU A 1 250 ? 16.061  -0.073  4.108   1.00 96.67 250 A 1 
ATOM 2007 C C   . LEU A 1 250 ? 16.850  0.617   5.224   1.00 96.78 250 A 1 
ATOM 2008 O O   . LEU A 1 250 ? 16.520  1.729   5.645   1.00 96.20 250 A 1 
ATOM 2009 C CB  . LEU A 1 250 ? 16.705  0.190   2.733   1.00 96.21 250 A 1 
ATOM 2010 C CG  . LEU A 1 250 ? 15.995  -0.481  1.545   1.00 95.04 250 A 1 
ATOM 2011 C CD1 . LEU A 1 250 ? 16.601  0.003   0.228   1.00 92.82 250 A 1 
ATOM 2012 C CD2 . LEU A 1 250 ? 16.109  -1.996  1.610   1.00 91.83 250 A 1 
ATOM 2013 N N   . SER A 1 251 ? 17.917  -0.029  5.678   1.00 96.58 251 A 1 
ATOM 2014 C CA  . SER A 1 251 ? 18.849  0.549   6.645   1.00 96.69 251 A 1 
ATOM 2015 C C   . SER A 1 251 ? 20.268  0.033   6.428   1.00 96.53 251 A 1 
ATOM 2016 O O   . SER A 1 251 ? 20.475  -1.035  5.860   1.00 96.14 251 A 1 
ATOM 2017 C CB  . SER A 1 251 ? 18.370  0.253   8.073   1.00 96.80 251 A 1 
ATOM 2018 O OG  . SER A 1 251 ? 19.154  0.934   9.024   1.00 95.75 251 A 1 
ATOM 2019 N N   . SER A 1 252 ? 21.261  0.788   6.910   1.00 95.64 252 A 1 
ATOM 2020 C CA  . SER A 1 252 ? 22.638  0.323   7.100   1.00 95.31 252 A 1 
ATOM 2021 C C   . SER A 1 252 ? 23.077  0.410   8.570   1.00 95.54 252 A 1 
ATOM 2022 O O   . SER A 1 252 ? 24.258  0.251   8.874   1.00 94.62 252 A 1 
ATOM 2023 C CB  . SER A 1 252 ? 23.594  1.060   6.157   1.00 94.41 252 A 1 
ATOM 2024 O OG  . SER A 1 252 ? 23.279  0.732   4.806   1.00 91.88 252 A 1 
ATOM 2025 N N   . VAL A 1 253 ? 22.131  0.634   9.495   1.00 96.00 253 A 1 
ATOM 2026 C CA  . VAL A 1 253 ? 22.374  0.667   10.939  1.00 96.48 253 A 1 
ATOM 2027 C C   . VAL A 1 253 ? 22.303  -0.757  11.493  1.00 96.76 253 A 1 
ATOM 2028 O O   . VAL A 1 253 ? 21.232  -1.340  11.588  1.00 96.18 253 A 1 
ATOM 2029 C CB  . VAL A 1 253 ? 21.376  1.590   11.652  1.00 95.92 253 A 1 
ATOM 2030 C CG1 . VAL A 1 253 ? 21.593  1.604   13.163  1.00 94.66 253 A 1 
ATOM 2031 C CG2 . VAL A 1 253 ? 21.503  3.028   11.146  1.00 95.18 253 A 1 
ATOM 2032 N N   . GLU A 1 254 ? 23.465  -1.316  11.875  1.00 96.60 254 A 1 
ATOM 2033 C CA  . GLU A 1 254 ? 23.559  -2.709  12.335  1.00 96.56 254 A 1 
ATOM 2034 C C   . GLU A 1 254 ? 23.127  -2.901  13.802  1.00 97.05 254 A 1 
ATOM 2035 O O   . GLU A 1 254 ? 22.812  -4.019  14.210  1.00 96.22 254 A 1 
ATOM 2036 C CB  . GLU A 1 254 ? 24.987  -3.238  12.098  1.00 95.64 254 A 1 
ATOM 2037 C CG  . GLU A 1 254 ? 25.391  -3.254  10.605  1.00 94.21 254 A 1 
ATOM 2038 C CD  . GLU A 1 254 ? 26.728  -3.962  10.282  1.00 93.24 254 A 1 
ATOM 2039 O OE1 . GLU A 1 254 ? 27.114  -4.002  9.084   1.00 88.51 254 A 1 
ATOM 2040 O OE2 . GLU A 1 254 ? 27.393  -4.501  11.190  1.00 89.54 254 A 1 
ATOM 2041 N N   . ASP A 1 255 ? 23.084  -1.825  14.610  1.00 97.30 255 A 1 
ATOM 2042 C CA  . ASP A 1 255 ? 22.700  -1.880  16.021  1.00 97.62 255 A 1 
ATOM 2043 C C   . ASP A 1 255 ? 21.168  -2.054  16.167  1.00 98.02 255 A 1 
ATOM 2044 O O   . ASP A 1 255 ? 20.409  -1.148  15.793  1.00 97.88 255 A 1 
ATOM 2045 C CB  . ASP A 1 255 ? 23.218  -0.612  16.714  1.00 97.44 255 A 1 
ATOM 2046 C CG  . ASP A 1 255 ? 22.981  -0.543  18.224  1.00 96.97 255 A 1 
ATOM 2047 O OD1 . ASP A 1 255 ? 22.173  -1.337  18.741  1.00 95.28 255 A 1 
ATOM 2048 O OD2 . ASP A 1 255 ? 23.584  0.369   18.841  1.00 94.53 255 A 1 
ATOM 2049 N N   . PRO A 1 256 ? 20.692  -3.173  16.740  1.00 98.05 256 A 1 
ATOM 2050 C CA  . PRO A 1 256 ? 19.258  -3.426  16.891  1.00 98.05 256 A 1 
ATOM 2051 C C   . PRO A 1 256 ? 18.555  -2.444  17.831  1.00 98.10 256 A 1 
ATOM 2052 O O   . PRO A 1 256 ? 17.339  -2.284  17.753  1.00 97.45 256 A 1 
ATOM 2053 C CB  . PRO A 1 256 ? 19.159  -4.869  17.398  1.00 97.46 256 A 1 
ATOM 2054 C CG  . PRO A 1 256 ? 20.476  -5.089  18.134  1.00 95.12 256 A 1 
ATOM 2055 C CD  . PRO A 1 256 ? 21.461  -4.282  17.293  1.00 97.79 256 A 1 
ATOM 2056 N N   . GLU A 1 257 ? 19.286  -1.732  18.702  1.00 98.21 257 A 1 
ATOM 2057 C CA  . GLU A 1 257 ? 18.714  -0.693  19.563  1.00 98.08 257 A 1 
ATOM 2058 C C   . GLU A 1 257 ? 18.535  0.656   18.842  1.00 98.05 257 A 1 
ATOM 2059 O O   . GLU A 1 257 ? 17.802  1.529   19.322  1.00 97.06 257 A 1 
ATOM 2060 C CB  . GLU A 1 257 ? 19.566  -0.504  20.832  1.00 97.64 257 A 1 
ATOM 2061 C CG  . GLU A 1 257 ? 19.643  -1.785  21.675  1.00 94.08 257 A 1 
ATOM 2062 C CD  . GLU A 1 257 ? 20.236  -1.578  23.077  1.00 89.66 257 A 1 
ATOM 2063 O OE1 . GLU A 1 257 ? 20.083  -2.507  23.902  1.00 81.32 257 A 1 
ATOM 2064 O OE2 . GLU A 1 257 ? 20.812  -0.495  23.331  1.00 83.32 257 A 1 
ATOM 2065 N N   . LYS A 1 258 ? 19.182  0.840   17.684  1.00 97.68 258 A 1 
ATOM 2066 C CA  . LYS A 1 258 ? 19.193  2.099   16.930  1.00 97.34 258 A 1 
ATOM 2067 C C   . LYS A 1 258 ? 18.496  2.011   15.577  1.00 97.35 258 A 1 
ATOM 2068 O O   . LYS A 1 258 ? 18.051  3.037   15.068  1.00 96.58 258 A 1 
ATOM 2069 C CB  . LYS A 1 258 ? 20.630  2.570   16.738  1.00 96.82 258 A 1 
ATOM 2070 C CG  . LYS A 1 258 ? 21.296  2.934   18.068  1.00 94.98 258 A 1 
ATOM 2071 C CD  . LYS A 1 258 ? 22.715  3.447   17.814  1.00 90.08 258 A 1 
ATOM 2072 C CE  . LYS A 1 258 ? 23.433  3.629   19.143  1.00 84.48 258 A 1 
ATOM 2073 N NZ  . LYS A 1 258 ? 24.737  2.923   19.134  1.00 74.24 258 A 1 
ATOM 2074 N N   . ILE A 1 259 ? 18.396  0.826   15.007  1.00 97.40 259 A 1 
ATOM 2075 C CA  . ILE A 1 259 ? 17.739  0.633   13.712  1.00 97.83 259 A 1 
ATOM 2076 C C   . ILE A 1 259 ? 16.292  1.153   13.749  1.00 97.95 259 A 1 
ATOM 2077 O O   . ILE A 1 259 ? 15.575  0.974   14.731  1.00 97.81 259 A 1 
ATOM 2078 C CB  . ILE A 1 259 ? 17.850  -0.831  13.255  1.00 97.67 259 A 1 
ATOM 2079 C CG1 . ILE A 1 259 ? 17.558  -0.928  11.744  1.00 96.96 259 A 1 
ATOM 2080 C CG2 . ILE A 1 259 ? 16.949  -1.773  14.076  1.00 96.06 259 A 1 
ATOM 2081 C CD1 . ILE A 1 259 ? 18.071  -2.235  11.134  1.00 95.43 259 A 1 
ATOM 2082 N N   . LYS A 1 260 ? 15.859  1.819   12.684  1.00 97.58 260 A 1 
ATOM 2083 C CA  . LYS A 1 260 ? 14.576  2.538   12.647  1.00 97.43 260 A 1 
ATOM 2084 C C   . LYS A 1 260 ? 13.380  1.677   13.063  1.00 98.02 260 A 1 
ATOM 2085 O O   . LYS A 1 260 ? 12.557  2.130   13.861  1.00 97.61 260 A 1 
ATOM 2086 C CB  . LYS A 1 260 ? 14.392  3.204   11.262  1.00 95.69 260 A 1 
ATOM 2087 C CG  . LYS A 1 260 ? 14.254  2.216   10.083  1.00 92.65 260 A 1 
ATOM 2088 C CD  . LYS A 1 260 ? 14.337  2.888   8.694   1.00 93.61 260 A 1 
ATOM 2089 C CE  . LYS A 1 260 ? 15.777  3.321   8.415   1.00 91.40 260 A 1 
ATOM 2090 N NZ  . LYS A 1 260 ? 16.022  3.737   7.018   1.00 91.16 260 A 1 
ATOM 2091 N N   . TRP A 1 261 ? 13.329  0.424   12.646  1.00 98.11 261 A 1 
ATOM 2092 C CA  . TRP A 1 261 ? 12.253  -0.521  12.973  1.00 98.39 261 A 1 
ATOM 2093 C C   . TRP A 1 261 ? 12.469  -1.312  14.272  1.00 98.48 261 A 1 
ATOM 2094 O O   . TRP A 1 261 ? 11.826  -2.355  14.472  1.00 98.11 261 A 1 
ATOM 2095 C CB  . TRP A 1 261 ? 12.000  -1.443  11.786  1.00 98.15 261 A 1 
ATOM 2096 C CG  . TRP A 1 261 ? 13.190  -2.209  11.300  1.00 98.28 261 A 1 
ATOM 2097 C CD1 . TRP A 1 261 ? 13.749  -3.281  11.889  1.00 97.89 261 A 1 
ATOM 2098 C CD2 . TRP A 1 261 ? 13.963  -1.960  10.089  1.00 98.30 261 A 1 
ATOM 2099 N NE1 . TRP A 1 261 ? 14.823  -3.727  11.132  1.00 97.80 261 A 1 
ATOM 2100 C CE2 . TRP A 1 261 ? 14.977  -2.945  10.010  1.00 98.08 261 A 1 
ATOM 2101 C CE3 . TRP A 1 261 ? 13.877  -1.008  9.048   1.00 98.07 261 A 1 
ATOM 2102 C CZ2 . TRP A 1 261 ? 15.893  -2.997  8.927   1.00 97.74 261 A 1 
ATOM 2103 C CZ3 . TRP A 1 261 ? 14.786  -1.055  7.972   1.00 97.76 261 A 1 
ATOM 2104 C CH2 . TRP A 1 261 ? 15.786  -2.040  7.918   1.00 97.52 261 A 1 
ATOM 2105 N N   . ARG A 1 262 ? 13.325  -0.840  15.190  1.00 98.49 262 A 1 
ATOM 2106 C CA  . ARG A 1 262 ? 13.645  -1.546  16.444  1.00 98.32 262 A 1 
ATOM 2107 C C   . ARG A 1 262 ? 12.419  -2.047  17.225  1.00 98.58 262 A 1 
ATOM 2108 O O   . ARG A 1 262 ? 12.455  -3.134  17.785  1.00 98.22 262 A 1 
ATOM 2109 C CB  . ARG A 1 262 ? 14.539  -0.666  17.338  1.00 97.70 262 A 1 
ATOM 2110 C CG  . ARG A 1 262 ? 13.862  0.621   17.827  1.00 94.05 262 A 1 
ATOM 2111 C CD  . ARG A 1 262 ? 14.797  1.446   18.716  1.00 91.30 262 A 1 
ATOM 2112 N NE  . ARG A 1 262 ? 14.160  2.680   19.187  1.00 82.62 262 A 1 
ATOM 2113 C CZ  . ARG A 1 262 ? 14.163  3.855   18.574  1.00 76.67 262 A 1 
ATOM 2114 N NH1 . ARG A 1 262 ? 14.753  4.031   17.416  1.00 68.22 262 A 1 
ATOM 2115 N NH2 . ARG A 1 262 ? 13.567  4.879   19.107  1.00 70.61 262 A 1 
ATOM 2116 N N   . GLN A 1 263 ? 11.323  -1.279  17.238  1.00 98.43 263 A 1 
ATOM 2117 C CA  . GLN A 1 263 ? 10.096  -1.672  17.938  1.00 98.35 263 A 1 
ATOM 2118 C C   . GLN A 1 263 ? 9.367   -2.862  17.284  1.00 98.49 263 A 1 
ATOM 2119 O O   . GLN A 1 263 ? 8.564   -3.510  17.947  1.00 98.11 263 A 1 
ATOM 2120 C CB  . GLN A 1 263 ? 9.133   -0.492  18.056  1.00 97.91 263 A 1 
ATOM 2121 C CG  . GLN A 1 263 ? 9.622   0.597   19.023  1.00 96.04 263 A 1 
ATOM 2122 C CD  . GLN A 1 263 ? 8.460   1.504   19.433  1.00 96.30 263 A 1 
ATOM 2123 O OE1 . GLN A 1 263 ? 7.514   1.074   20.070  1.00 89.98 263 A 1 
ATOM 2124 N NE2 . GLN A 1 263 ? 8.470   2.764   19.077  1.00 88.77 263 A 1 
ATOM 2125 N N   . LEU A 1 264 ? 9.627   -3.153  16.010  1.00 98.50 264 A 1 
ATOM 2126 C CA  . LEU A 1 264 ? 8.988   -4.253  15.295  1.00 98.66 264 A 1 
ATOM 2127 C C   . LEU A 1 264 ? 9.753   -5.577  15.434  1.00 98.73 264 A 1 
ATOM 2128 O O   . LEU A 1 264 ? 9.184   -6.623  15.154  1.00 98.47 264 A 1 
ATOM 2129 C CB  . LEU A 1 264 ? 8.773   -3.896  13.811  1.00 98.54 264 A 1 
ATOM 2130 C CG  . LEU A 1 264 ? 7.537   -3.007  13.541  1.00 97.11 264 A 1 
ATOM 2131 C CD1 . LEU A 1 264 ? 7.737   -1.554  13.991  1.00 92.67 264 A 1 
ATOM 2132 C CD2 . LEU A 1 264 ? 7.218   -2.989  12.055  1.00 93.38 264 A 1 
ATOM 2133 N N   . LEU A 1 265 ? 11.008  -5.550  15.885  1.00 98.63 265 A 1 
ATOM 2134 C CA  . LEU A 1 265 ? 11.833  -6.757  16.015  1.00 98.64 265 A 1 
ATOM 2135 C C   . LEU A 1 265 ? 11.124  -7.829  16.853  1.00 98.53 265 A 1 
ATOM 2136 O O   . LEU A 1 265 ? 10.613  -7.562  17.942  1.00 98.22 265 A 1 
ATOM 2137 C CB  . LEU A 1 265 ? 13.210  -6.409  16.621  1.00 98.53 265 A 1 
ATOM 2138 C CG  . LEU A 1 265 ? 14.089  -5.511  15.740  1.00 98.34 265 A 1 
ATOM 2139 C CD1 . LEU A 1 265 ? 15.366  -5.134  16.493  1.00 98.04 265 A 1 
ATOM 2140 C CD2 . LEU A 1 265 ? 14.487  -6.188  14.421  1.00 97.86 265 A 1 
ATOM 2141 N N   . GLY A 1 266 ? 11.072  -9.048  16.321  1.00 98.63 266 A 1 
ATOM 2142 C CA  . GLY A 1 266 ? 10.365  -10.168 16.942  1.00 98.50 266 A 1 
ATOM 2143 C C   . GLY A 1 266 ? 8.848   -10.182 16.719  1.00 98.51 266 A 1 
ATOM 2144 O O   . GLY A 1 266 ? 8.173   -11.061 17.251  1.00 98.12 266 A 1 
ATOM 2145 N N   . PHE A 1 267 ? 8.289   -9.222  15.960  1.00 98.65 267 A 1 
ATOM 2146 C CA  . PHE A 1 267 ? 6.894   -9.254  15.527  1.00 98.75 267 A 1 
ATOM 2147 C C   . PHE A 1 267 ? 6.786   -9.892  14.136  1.00 98.77 267 A 1 
ATOM 2148 O O   . PHE A 1 267 ? 7.389   -9.396  13.180  1.00 98.56 267 A 1 
ATOM 2149 C CB  . PHE A 1 267 ? 6.299   -7.842  15.535  1.00 98.69 267 A 1 
ATOM 2150 C CG  . PHE A 1 267 ? 4.880   -7.778  15.018  1.00 98.78 267 A 1 
ATOM 2151 C CD1 . PHE A 1 267 ? 4.562   -6.971  13.900  1.00 98.62 267 A 1 
ATOM 2152 C CD2 . PHE A 1 267 ? 3.861   -8.532  15.628  1.00 98.62 267 A 1 
ATOM 2153 C CE1 . PHE A 1 267 ? 3.254   -6.924  13.412  1.00 98.47 267 A 1 
ATOM 2154 C CE2 . PHE A 1 267 ? 2.547   -8.492  15.134  1.00 98.44 267 A 1 
ATOM 2155 C CZ  . PHE A 1 267 ? 2.244   -7.687  14.025  1.00 98.58 267 A 1 
ATOM 2156 N N   . ARG A 1 268 ? 6.022   -10.951 14.014  1.00 98.63 268 A 1 
ATOM 2157 C CA  . ARG A 1 268 ? 5.909   -11.758 12.788  1.00 98.69 268 A 1 
ATOM 2158 C C   . ARG A 1 268 ? 7.291   -12.086 12.217  1.00 98.58 268 A 1 
ATOM 2159 O O   . ARG A 1 268 ? 8.184   -12.451 12.990  1.00 97.64 268 A 1 
ATOM 2160 C CB  . ARG A 1 268 ? 4.957   -11.071 11.798  1.00 98.33 268 A 1 
ATOM 2161 C CG  . ARG A 1 268 ? 3.517   -11.005 12.357  1.00 96.92 268 A 1 
ATOM 2162 C CD  . ARG A 1 268 ? 2.569   -10.436 11.302  1.00 96.65 268 A 1 
ATOM 2163 N NE  . ARG A 1 268 ? 1.170   -10.593 11.752  1.00 96.12 268 A 1 
ATOM 2164 C CZ  . ARG A 1 268 ? 0.405   -11.673 11.582  1.00 97.45 268 A 1 
ATOM 2165 N NH1 . ARG A 1 268 ? 0.745   -12.682 10.831  1.00 92.41 268 A 1 
ATOM 2166 N NH2 . ARG A 1 268 ? -0.711  -11.756 12.196  1.00 93.93 268 A 1 
ATOM 2167 N N   . ASN A 1 269 ? 7.506   -11.947 10.926  1.00 98.50 269 A 1 
ATOM 2168 C CA  . ASN A 1 269 ? 8.798   -12.228 10.288  1.00 98.46 269 A 1 
ATOM 2169 C C   . ASN A 1 269 ? 9.746   -11.016 10.307  1.00 98.64 269 A 1 
ATOM 2170 O O   . ASN A 1 269 ? 10.508  -10.814 9.367   1.00 98.05 269 A 1 
ATOM 2171 C CB  . ASN A 1 269 ? 8.554   -12.820 8.885   1.00 97.68 269 A 1 
ATOM 2172 C CG  . ASN A 1 269 ? 7.953   -14.214 8.919   1.00 94.64 269 A 1 
ATOM 2173 O OD1 . ASN A 1 269 ? 7.807   -14.841 9.954   1.00 87.31 269 A 1 
ATOM 2174 N ND2 . ASN A 1 269 ? 7.581   -14.750 7.778   1.00 85.30 269 A 1 
ATOM 2175 N N   . THR A 1 270 ? 9.707   -10.190 11.353  1.00 98.66 270 A 1 
ATOM 2176 C CA  . THR A 1 270 ? 10.595  -9.034  11.503  1.00 98.76 270 A 1 
ATOM 2177 C C   . THR A 1 270 ? 11.849  -9.421  12.272  1.00 98.75 270 A 1 
ATOM 2178 O O   . THR A 1 270 ? 11.859  -9.486  13.502  1.00 98.65 270 A 1 
ATOM 2179 C CB  . THR A 1 270 ? 9.885   -7.836  12.141  1.00 98.65 270 A 1 
ATOM 2180 O OG1 . THR A 1 270 ? 8.654   -7.598  11.503  1.00 98.01 270 A 1 
ATOM 2181 C CG2 . THR A 1 270 ? 10.725  -6.559  12.010  1.00 98.09 270 A 1 
ATOM 2182 N N   . TYR A 1 271 ? 12.914  -9.660  11.526  1.00 98.73 271 A 1 
ATOM 2183 C CA  . TYR A 1 271 ? 14.270  -9.904  12.007  1.00 98.72 271 A 1 
ATOM 2184 C C   . TYR A 1 271 ? 15.237  -9.274  11.005  1.00 98.73 271 A 1 
ATOM 2185 O O   . TYR A 1 271 ? 15.230  -9.645  9.835   1.00 98.36 271 A 1 
ATOM 2186 C CB  . TYR A 1 271 ? 14.498  -11.409 12.149  1.00 98.69 271 A 1 
ATOM 2187 C CG  . TYR A 1 271 ? 15.866  -11.772 12.688  1.00 98.78 271 A 1 
ATOM 2188 C CD1 . TYR A 1 271 ? 17.008  -11.745 11.861  1.00 98.64 271 A 1 
ATOM 2189 C CD2 . TYR A 1 271 ? 16.011  -12.128 14.044  1.00 98.63 271 A 1 
ATOM 2190 C CE1 . TYR A 1 271 ? 18.269  -12.036 12.377  1.00 98.46 271 A 1 
ATOM 2191 C CE2 . TYR A 1 271 ? 17.278  -12.434 14.569  1.00 98.42 271 A 1 
ATOM 2192 C CZ  . TYR A 1 271 ? 18.411  -12.378 13.736  1.00 98.47 271 A 1 
ATOM 2193 O OH  . TYR A 1 271 ? 19.651  -12.655 14.249  1.00 98.02 271 A 1 
ATOM 2194 N N   . THR A 1 272 ? 16.047  -8.317  11.445  1.00 98.45 272 A 1 
ATOM 2195 C CA  . THR A 1 272 ? 16.981  -7.628  10.560  1.00 98.30 272 A 1 
ATOM 2196 C C   . THR A 1 272 ? 18.001  -8.605  10.003  1.00 98.22 272 A 1 
ATOM 2197 O O   . THR A 1 272 ? 18.660  -9.312  10.769  1.00 97.91 272 A 1 
ATOM 2198 C CB  . THR A 1 272 ? 17.716  -6.508  11.293  1.00 97.94 272 A 1 
ATOM 2199 O OG1 . THR A 1 272 ? 16.779  -5.617  11.862  1.00 96.79 272 A 1 
ATOM 2200 C CG2 . THR A 1 272 ? 18.614  -5.689  10.373  1.00 97.04 272 A 1 
ATOM 2201 N N   . CYS A 1 273 ? 18.186  -8.605  8.689   1.00 97.78 273 A 1 
ATOM 2202 C CA  . CYS A 1 273 ? 19.239  -9.380  8.056   1.00 97.49 273 A 1 
ATOM 2203 C C   . CYS A 1 273 ? 19.837  -8.646  6.855   1.00 97.49 273 A 1 
ATOM 2204 O O   . CYS A 1 273 ? 19.237  -7.714  6.296   1.00 97.04 273 A 1 
ATOM 2205 C CB  . CYS A 1 273 ? 18.730  -10.778 7.699   1.00 96.17 273 A 1 
ATOM 2206 S SG  . CYS A 1 273 ? 17.434  -10.723 6.419   1.00 94.85 273 A 1 
ATOM 2207 N N   . ARG A 1 274 ? 21.025  -9.083  6.439   1.00 96.39 274 A 1 
ATOM 2208 C CA  . ARG A 1 274 ? 21.613  -8.696  5.153   1.00 95.63 274 A 1 
ATOM 2209 C C   . ARG A 1 274 ? 20.764  -9.286  4.028   1.00 95.32 274 A 1 
ATOM 2210 O O   . ARG A 1 274 ? 20.365  -10.446 4.097   1.00 94.28 274 A 1 
ATOM 2211 C CB  . ARG A 1 274 ? 23.067  -9.192  5.069   1.00 94.80 274 A 1 
ATOM 2212 C CG  . ARG A 1 274 ? 23.931  -8.670  6.226   1.00 92.59 274 A 1 
ATOM 2213 C CD  . ARG A 1 274 ? 25.380  -9.117  6.097   1.00 91.86 274 A 1 
ATOM 2214 N NE  . ARG A 1 274 ? 26.141  -8.843  7.336   1.00 91.10 274 A 1 
ATOM 2215 C CZ  . ARG A 1 274 ? 26.494  -7.654  7.808   1.00 90.97 274 A 1 
ATOM 2216 N NH1 . ARG A 1 274 ? 26.326  -6.548  7.138   1.00 84.64 274 A 1 
ATOM 2217 N NH2 . ARG A 1 274 ? 26.989  -7.553  9.000   1.00 86.47 274 A 1 
ATOM 2218 N N   . ASN A 1 275 ? 20.530  -8.511  2.981   1.00 93.98 275 A 1 
ATOM 2219 C CA  . ASN A 1 275 ? 19.793  -9.022  1.821   1.00 92.37 275 A 1 
ATOM 2220 C C   . ASN A 1 275 ? 20.630  -9.974  0.939   1.00 92.20 275 A 1 
ATOM 2221 O O   . ASN A 1 275 ? 20.076  -10.744 0.159   1.00 90.26 275 A 1 
ATOM 2222 C CB  . ASN A 1 275 ? 19.207  -7.844  1.036   1.00 90.10 275 A 1 
ATOM 2223 C CG  . ASN A 1 275 ? 20.225  -6.951  0.360   1.00 91.84 275 A 1 
ATOM 2224 O OD1 . ASN A 1 275 ? 21.437  -7.101  0.482   1.00 88.30 275 A 1 
ATOM 2225 N ND2 . ASN A 1 275 ? 19.754  -5.987  -0.395  1.00 87.90 275 A 1 
ATOM 2226 N N   . ALA A 1 276 ? 21.960  -9.947  1.096   1.00 91.69 276 A 1 
ATOM 2227 C CA  . ALA A 1 276 ? 22.908  -10.882 0.505   1.00 91.33 276 A 1 
ATOM 2228 C C   . ALA A 1 276 ? 24.148  -11.006 1.403   1.00 92.33 276 A 1 
ATOM 2229 O O   . ALA A 1 276 ? 24.439  -10.129 2.219   1.00 91.41 276 A 1 
ATOM 2230 C CB  . ALA A 1 276 ? 23.293  -10.382 -0.898  1.00 89.14 276 A 1 
ATOM 2231 N N   . TYR A 1 277 ? 24.924  -12.076 1.237   1.00 90.88 277 A 1 
ATOM 2232 C CA  . TYR A 1 277 ? 26.144  -12.297 2.008   1.00 90.73 277 A 1 
ATOM 2233 C C   . TYR A 1 277 ? 27.118  -11.117 1.875   1.00 90.75 277 A 1 
ATOM 2234 O O   . TYR A 1 277 ? 27.404  -10.654 0.772   1.00 89.05 277 A 1 
ATOM 2235 C CB  . TYR A 1 277 ? 26.800  -13.607 1.563   1.00 89.25 277 A 1 
ATOM 2236 C CG  . TYR A 1 277 ? 28.036  -13.942 2.378   1.00 84.97 277 A 1 
ATOM 2237 C CD1 . TYR A 1 277 ? 29.322  -13.640 1.879   1.00 79.90 277 A 1 
ATOM 2238 C CD2 . TYR A 1 277 ? 27.903  -14.512 3.658   1.00 79.44 277 A 1 
ATOM 2239 C CE1 . TYR A 1 277 ? 30.464  -13.914 2.652   1.00 76.17 277 A 1 
ATOM 2240 C CE2 . TYR A 1 277 ? 29.040  -14.796 4.438   1.00 74.79 277 A 1 
ATOM 2241 C CZ  . TYR A 1 277 ? 30.318  -14.491 3.930   1.00 75.64 277 A 1 
ATOM 2242 O OH  . TYR A 1 277 ? 31.431  -14.753 4.694   1.00 71.14 277 A 1 
ATOM 2243 N N   . GLY A 1 278 ? 27.616  -10.617 3.002   1.00 90.69 278 A 1 
ATOM 2244 C CA  . GLY A 1 278 ? 28.514  -9.467  3.057   1.00 90.71 278 A 1 
ATOM 2245 C C   . GLY A 1 278 ? 27.862  -8.111  2.735   1.00 92.02 278 A 1 
ATOM 2246 O O   . GLY A 1 278 ? 28.542  -7.083  2.823   1.00 89.83 278 A 1 
ATOM 2247 N N   . SER A 1 279 ? 26.582  -8.071  2.393   1.00 91.81 279 A 1 
ATOM 2248 C CA  . SER A 1 279 ? 25.882  -6.824  2.093   1.00 92.70 279 A 1 
ATOM 2249 C C   . SER A 1 279 ? 25.799  -5.916  3.321   1.00 93.60 279 A 1 
ATOM 2250 O O   . SER A 1 279 ? 25.591  -6.367  4.451   1.00 93.36 279 A 1 
ATOM 2251 C CB  . SER A 1 279 ? 24.480  -7.099  1.552   1.00 91.43 279 A 1 
ATOM 2252 O OG  . SER A 1 279 ? 23.880  -5.886  1.161   1.00 87.39 279 A 1 
ATOM 2253 N N   . LYS A 1 280 ? 25.917  -4.602  3.090   1.00 93.73 280 A 1 
ATOM 2254 C CA  . LYS A 1 280 ? 25.630  -3.553  4.077   1.00 94.05 280 A 1 
ATOM 2255 C C   . LYS A 1 280 ? 24.190  -3.056  4.005   1.00 95.02 280 A 1 
ATOM 2256 O O   . LYS A 1 280 ? 23.790  -2.257  4.843   1.00 93.66 280 A 1 
ATOM 2257 C CB  . LYS A 1 280 ? 26.650  -2.407  3.913   1.00 92.35 280 A 1 
ATOM 2258 C CG  . LYS A 1 280 ? 28.093  -2.783  4.276   1.00 85.90 280 A 1 
ATOM 2259 C CD  . LYS A 1 280 ? 28.202  -3.092  5.767   1.00 75.44 280 A 1 
ATOM 2260 C CE  . LYS A 1 280 ? 29.640  -3.281  6.250   1.00 67.64 280 A 1 
ATOM 2261 N NZ  . LYS A 1 280 ? 29.663  -3.452  7.725   1.00 58.88 280 A 1 
ATOM 2262 N N   . MET A 1 281 ? 23.439  -3.518  3.031   1.00 95.07 281 A 1 
ATOM 2263 C CA  . MET A 1 281 ? 22.020  -3.214  2.897   1.00 95.44 281 A 1 
ATOM 2264 C C   . MET A 1 281 ? 21.215  -4.180  3.770   1.00 95.76 281 A 1 
ATOM 2265 O O   . MET A 1 281 ? 21.210  -5.392  3.528   1.00 94.96 281 A 1 
ATOM 2266 C CB  . MET A 1 281 ? 21.605  -3.292  1.426   1.00 94.61 281 A 1 
ATOM 2267 C CG  . MET A 1 281 ? 20.253  -2.614  1.198   1.00 89.85 281 A 1 
ATOM 2268 S SD  . MET A 1 281 ? 20.291  -0.815  1.462   1.00 90.21 281 A 1 
ATOM 2269 C CE  . MET A 1 281 ? 21.222  -0.291  0.019   1.00 84.32 281 A 1 
ATOM 2270 N N   . LEU A 1 282 ? 20.568  -3.638  4.789   1.00 96.28 282 A 1 
ATOM 2271 C CA  . LEU A 1 282 ? 19.787  -4.394  5.747   1.00 96.79 282 A 1 
ATOM 2272 C C   . LEU A 1 282 ? 18.297  -4.250  5.448   1.00 96.97 282 A 1 
ATOM 2273 O O   . LEU A 1 282 ? 17.802  -3.159  5.162   1.00 96.80 282 A 1 
ATOM 2274 C CB  . LEU A 1 282 ? 20.106  -3.955  7.183   1.00 96.90 282 A 1 
ATOM 2275 C CG  . LEU A 1 282 ? 21.600  -3.923  7.553   1.00 96.38 282 A 1 
ATOM 2276 C CD1 . LEU A 1 282 ? 21.746  -3.447  8.994   1.00 95.65 282 A 1 
ATOM 2277 C CD2 . LEU A 1 282 ? 22.258  -5.298  7.421   1.00 95.26 282 A 1 
ATOM 2278 N N   . VAL A 1 283 ? 17.601  -5.367  5.584   1.00 96.92 283 A 1 
ATOM 2279 C CA  . VAL A 1 283 ? 16.148  -5.456  5.439   1.00 97.23 283 A 1 
ATOM 2280 C C   . VAL A 1 283 ? 15.524  -5.959  6.740   1.00 97.75 283 A 1 
ATOM 2281 O O   . VAL A 1 283 ? 16.147  -6.700  7.499   1.00 97.76 283 A 1 
ATOM 2282 C CB  . VAL A 1 283 ? 15.757  -6.327  4.232   1.00 96.86 283 A 1 
ATOM 2283 C CG1 . VAL A 1 283 ? 16.278  -5.710  2.934   1.00 95.67 283 A 1 
ATOM 2284 C CG2 . VAL A 1 283 ? 16.268  -7.767  4.332   1.00 95.46 283 A 1 
ATOM 2285 N N   . SER A 1 284 ? 14.289  -5.556  7.005   1.00 97.96 284 A 1 
ATOM 2286 C CA  . SER A 1 284 ? 13.564  -5.964  8.217   1.00 98.28 284 A 1 
ATOM 2287 C C   . SER A 1 284 ? 12.958  -7.374  8.140   1.00 98.42 284 A 1 
ATOM 2288 O O   . SER A 1 284 ? 12.551  -7.931  9.152   1.00 98.22 284 A 1 
ATOM 2289 C CB  . SER A 1 284 ? 12.460  -4.949  8.505   1.00 98.06 284 A 1 
ATOM 2290 O OG  . SER A 1 284 ? 11.552  -4.903  7.422   1.00 97.18 284 A 1 
ATOM 2291 N N   . SER A 1 285 ? 12.902  -7.930  6.947   1.00 98.19 285 A 1 
ATOM 2292 C CA  . SER A 1 285 ? 12.488  -9.307  6.676   1.00 98.04 285 A 1 
ATOM 2293 C C   . SER A 1 285 ? 13.109  -9.750  5.359   1.00 97.89 285 A 1 
ATOM 2294 O O   . SER A 1 285 ? 13.157  -8.978  4.412   1.00 96.86 285 A 1 
ATOM 2295 C CB  . SER A 1 285 ? 10.964  -9.385  6.575   1.00 98.00 285 A 1 
ATOM 2296 O OG  . SER A 1 285 ? 10.559  -10.704 6.259   1.00 97.27 285 A 1 
ATOM 2297 N N   . TYR A 1 286 ? 13.544  -11.005 5.279   1.00 97.67 286 A 1 
ATOM 2298 C CA  . TYR A 1 286 ? 14.001  -11.555 3.999   1.00 97.06 286 A 1 
ATOM 2299 C C   . TYR A 1 286 ? 12.837  -11.881 3.045   1.00 96.93 286 A 1 
ATOM 2300 O O   . TYR A 1 286 ? 13.037  -12.064 1.846   1.00 95.85 286 A 1 
ATOM 2301 C CB  . TYR A 1 286 ? 14.875  -12.789 4.270   1.00 96.04 286 A 1 
ATOM 2302 C CG  . TYR A 1 286 ? 15.766  -13.151 3.099   1.00 94.73 286 A 1 
ATOM 2303 C CD1 . TYR A 1 286 ? 15.504  -14.294 2.321   1.00 93.04 286 A 1 
ATOM 2304 C CD2 . TYR A 1 286 ? 16.869  -12.320 2.779   1.00 93.22 286 A 1 
ATOM 2305 C CE1 . TYR A 1 286 ? 16.342  -14.621 1.241   1.00 91.80 286 A 1 
ATOM 2306 C CE2 . TYR A 1 286 ? 17.705  -12.639 1.697   1.00 91.31 286 A 1 
ATOM 2307 C CZ  . TYR A 1 286 ? 17.444  -13.789 0.933   1.00 91.27 286 A 1 
ATOM 2308 O OH  . TYR A 1 286 ? 18.255  -14.100 -0.121  1.00 88.58 286 A 1 
ATOM 2309 N N   . GLU A 1 287 ? 11.613  -11.901 3.566   1.00 97.23 287 A 1 
ATOM 2310 C CA  . GLU A 1 287 ? 10.376  -12.240 2.859   1.00 97.57 287 A 1 
ATOM 2311 C C   . GLU A 1 287 ? 9.532   -10.972 2.660   1.00 97.98 287 A 1 
ATOM 2312 O O   . GLU A 1 287 ? 8.643   -10.657 3.451   1.00 97.57 287 A 1 
ATOM 2313 C CB  . GLU A 1 287 ? 9.633   -13.335 3.628   1.00 97.19 287 A 1 
ATOM 2314 C CG  . GLU A 1 287 ? 10.425  -14.651 3.678   1.00 95.78 287 A 1 
ATOM 2315 C CD  . GLU A 1 287 ? 9.751   -15.651 4.622   1.00 95.11 287 A 1 
ATOM 2316 O OE1 . GLU A 1 287 ? 9.033   -16.548 4.135   1.00 89.78 287 A 1 
ATOM 2317 O OE2 . GLU A 1 287 ? 9.946   -15.510 5.851   1.00 91.39 287 A 1 
ATOM 2318 N N   . CYS A 1 288 ? 9.845   -10.223 1.604   1.00 97.73 288 A 1 
ATOM 2319 C CA  . CYS A 1 288 ? 9.133   -9.016  1.213   1.00 97.99 288 A 1 
ATOM 2320 C C   . CYS A 1 288 ? 9.023   -8.927  -0.313  1.00 97.92 288 A 1 
ATOM 2321 O O   . CYS A 1 288 ? 9.979   -9.236  -1.020  1.00 97.67 288 A 1 
ATOM 2322 C CB  . CYS A 1 288 ? 9.868   -7.791  1.782   1.00 98.04 288 A 1 
ATOM 2323 S SG  . CYS A 1 288 ? 8.899   -6.278  1.472   1.00 98.04 288 A 1 
ATOM 2324 N N   . ILE A 1 289 ? 7.880   -8.451  -0.822  1.00 98.09 289 A 1 
ATOM 2325 C CA  . ILE A 1 289 ? 7.667   -8.234  -2.257  1.00 98.23 289 A 1 
ATOM 2326 C C   . ILE A 1 289 ? 8.667   -7.240  -2.850  1.00 98.18 289 A 1 
ATOM 2327 O O   . ILE A 1 289 ? 8.987   -7.339  -4.035  1.00 97.75 289 A 1 
ATOM 2328 C CB  . ILE A 1 289 ? 6.213   -7.799  -2.525  1.00 98.22 289 A 1 
ATOM 2329 C CG1 . ILE A 1 289 ? 5.866   -7.914  -4.024  1.00 97.82 289 A 1 
ATOM 2330 C CG2 . ILE A 1 289 ? 5.930   -6.383  -1.990  1.00 97.31 289 A 1 
ATOM 2331 C CD1 . ILE A 1 289 ? 4.381   -7.683  -4.346  1.00 96.99 289 A 1 
ATOM 2332 N N   . MET A 1 290 ? 9.220   -6.325  -2.034  1.00 97.78 290 A 1 
ATOM 2333 C CA  . MET A 1 290 ? 10.238  -5.368  -2.476  1.00 97.48 290 A 1 
ATOM 2334 C C   . MET A 1 290 ? 11.612  -6.019  -2.708  1.00 96.64 290 A 1 
ATOM 2335 O O   . MET A 1 290 ? 12.501  -5.400  -3.296  1.00 95.66 290 A 1 
ATOM 2336 C CB  . MET A 1 290 ? 10.337  -4.195  -1.492  1.00 97.70 290 A 1 
ATOM 2337 C CG  . MET A 1 290 ? 9.016   -3.446  -1.299  1.00 97.65 290 A 1 
ATOM 2338 S SD  . MET A 1 290 ? 8.116   -2.980  -2.805  1.00 97.59 290 A 1 
ATOM 2339 C CE  . MET A 1 290 ? 9.332   -1.944  -3.642  1.00 95.52 290 A 1 
ATOM 2340 N N   . ARG A 1 291 ? 11.801  -7.270  -2.292  1.00 97.22 291 A 1 
ATOM 2341 C CA  . ARG A 1 291 ? 12.984  -8.085  -2.593  1.00 96.40 291 A 1 
ATOM 2342 C C   . ARG A 1 291 ? 12.675  -9.196  -3.591  1.00 96.19 291 A 1 
ATOM 2343 O O   . ARG A 1 291 ? 13.482  -9.482  -4.470  1.00 95.54 291 A 1 
ATOM 2344 C CB  . ARG A 1 291 ? 13.546  -8.674  -1.293  1.00 96.12 291 A 1 
ATOM 2345 C CG  . ARG A 1 291 ? 14.925  -9.341  -1.506  1.00 94.69 291 A 1 
ATOM 2346 C CD  . ARG A 1 291 ? 15.379  -10.097 -0.261  1.00 94.11 291 A 1 
ATOM 2347 N NE  . ARG A 1 291 ? 14.541  -11.265 -0.004  1.00 92.72 291 A 1 
ATOM 2348 C CZ  . ARG A 1 291 ? 14.552  -12.417 -0.665  1.00 93.28 291 A 1 
ATOM 2349 N NH1 . ARG A 1 291 ? 15.421  -12.672 -1.598  1.00 87.47 291 A 1 
ATOM 2350 N NH2 . ARG A 1 291 ? 13.665  -13.334 -0.391  1.00 88.49 291 A 1 
ATOM 2351 N N   . ASP A 1 292 ? 11.546  -9.860  -3.418  1.00 96.75 292 A 1 
ATOM 2352 C CA  . ASP A 1 292 ? 11.117  -10.993 -4.244  1.00 96.76 292 A 1 
ATOM 2353 C C   . ASP A 1 292 ? 9.593   -10.959 -4.385  1.00 97.22 292 A 1 
ATOM 2354 O O   . ASP A 1 292 ? 8.846   -11.082 -3.412  1.00 96.92 292 A 1 
ATOM 2355 C CB  . ASP A 1 292 ? 11.616  -12.302 -3.614  1.00 96.08 292 A 1 
ATOM 2356 C CG  . ASP A 1 292 ? 11.196  -13.577 -4.361  1.00 95.60 292 A 1 
ATOM 2357 O OD1 . ASP A 1 292 ? 10.354  -13.519 -5.299  1.00 94.43 292 A 1 
ATOM 2358 O OD2 . ASP A 1 292 ? 11.674  -14.664 -3.971  1.00 93.05 292 A 1 
ATOM 2359 N N   . THR A 1 293 ? 9.130   -10.834 -5.619  1.00 97.09 293 A 1 
ATOM 2360 C CA  . THR A 1 293 ? 7.710   -10.698 -5.962  1.00 97.05 293 A 1 
ATOM 2361 C C   . THR A 1 293 ? 6.848   -11.912 -5.585  1.00 97.35 293 A 1 
ATOM 2362 O O   . THR A 1 293 ? 5.632   -11.862 -5.728  1.00 96.45 293 A 1 
ATOM 2363 C CB  . THR A 1 293 ? 7.542   -10.393 -7.459  1.00 96.17 293 A 1 
ATOM 2364 O OG1 . THR A 1 293 ? 8.136   -11.405 -8.244  1.00 93.68 293 A 1 
ATOM 2365 C CG2 . THR A 1 293 ? 8.168   -9.060  -7.852  1.00 93.52 293 A 1 
ATOM 2366 N N   . ASN A 1 294 ? 7.427   -13.007 -5.092  1.00 97.41 294 A 1 
ATOM 2367 C CA  . ASN A 1 294 ? 6.667   -14.140 -4.581  1.00 97.19 294 A 1 
ATOM 2368 C C   . ASN A 1 294 ? 6.092   -13.921 -3.172  1.00 97.50 294 A 1 
ATOM 2369 O O   . ASN A 1 294 ? 5.186   -14.655 -2.787  1.00 96.44 294 A 1 
ATOM 2370 C CB  . ASN A 1 294 ? 7.519   -15.414 -4.641  1.00 95.95 294 A 1 
ATOM 2371 C CG  . ASN A 1 294 ? 7.763   -15.822 -6.074  1.00 90.34 294 A 1 
ATOM 2372 O OD1 . ASN A 1 294 ? 6.832   -16.012 -6.856  1.00 83.19 294 A 1 
ATOM 2373 N ND2 . ASN A 1 294 ? 9.007   -15.943 -6.468  1.00 80.85 294 A 1 
ATOM 2374 N N   . TYR A 1 295 ? 6.570   -12.914 -2.446  1.00 97.92 295 A 1 
ATOM 2375 C CA  . TYR A 1 295 ? 6.134   -12.608 -1.083  1.00 98.15 295 A 1 
ATOM 2376 C C   . TYR A 1 295 ? 5.078   -11.496 -1.030  1.00 98.37 295 A 1 
ATOM 2377 O O   . TYR A 1 295 ? 4.771   -10.827 -2.015  1.00 97.81 295 A 1 
ATOM 2378 C CB  . TYR A 1 295 ? 7.368   -12.328 -0.219  1.00 98.03 295 A 1 
ATOM 2379 C CG  . TYR A 1 295 ? 8.299   -13.518 -0.119  1.00 97.74 295 A 1 
ATOM 2380 C CD1 . TYR A 1 295 ? 7.926   -14.657 0.615   1.00 96.33 295 A 1 
ATOM 2381 C CD2 . TYR A 1 295 ? 9.545   -13.510 -0.777  1.00 96.27 295 A 1 
ATOM 2382 C CE1 . TYR A 1 295 ? 8.780   -15.770 0.702   1.00 95.17 295 A 1 
ATOM 2383 C CE2 . TYR A 1 295 ? 10.405  -14.615 -0.700  1.00 95.20 295 A 1 
ATOM 2384 C CZ  . TYR A 1 295 ? 10.019  -15.744 0.046   1.00 95.35 295 A 1 
ATOM 2385 O OH  . TYR A 1 295 ? 10.866  -16.820 0.133   1.00 93.69 295 A 1 
ATOM 2386 N N   . GLN A 1 296 ? 4.509   -11.315 0.157   1.00 98.36 296 A 1 
ATOM 2387 C CA  . GLN A 1 296 ? 3.712   -10.148 0.519   1.00 98.36 296 A 1 
ATOM 2388 C C   . GLN A 1 296 ? 4.627   -8.989  0.946   1.00 98.59 296 A 1 
ATOM 2389 O O   . GLN A 1 296 ? 5.839   -9.165  1.086   1.00 98.23 296 A 1 
ATOM 2390 C CB  . GLN A 1 296 ? 2.740   -10.532 1.649   1.00 97.46 296 A 1 
ATOM 2391 C CG  . GLN A 1 296 ? 1.753   -11.649 1.262   1.00 93.24 296 A 1 
ATOM 2392 C CD  . GLN A 1 296 ? 0.824   -11.234 0.128   1.00 90.34 296 A 1 
ATOM 2393 O OE1 . GLN A 1 296 ? 0.118   -10.241 0.209   1.00 81.93 296 A 1 
ATOM 2394 N NE2 . GLN A 1 296 ? 0.786   -11.964 -0.966  1.00 79.05 296 A 1 
ATOM 2395 N N   . PHE A 1 297 ? 4.058   -7.805  1.215   1.00 98.52 297 A 1 
ATOM 2396 C CA  . PHE A 1 297 ? 4.789   -6.755  1.908   1.00 98.65 297 A 1 
ATOM 2397 C C   . PHE A 1 297 ? 5.136   -7.208  3.333   1.00 98.56 297 A 1 
ATOM 2398 O O   . PHE A 1 297 ? 4.276   -7.730  4.056   1.00 98.15 297 A 1 
ATOM 2399 C CB  . PHE A 1 297 ? 3.987   -5.454  1.924   1.00 98.61 297 A 1 
ATOM 2400 C CG  . PHE A 1 297 ? 3.942   -4.750  0.587   1.00 98.71 297 A 1 
ATOM 2401 C CD1 . PHE A 1 297 ? 4.960   -3.849  0.234   1.00 98.43 297 A 1 
ATOM 2402 C CD2 . PHE A 1 297 ? 2.892   -4.993  -0.310  1.00 98.38 297 A 1 
ATOM 2403 C CE1 . PHE A 1 297 ? 4.938   -3.200  -1.008  1.00 98.21 297 A 1 
ATOM 2404 C CE2 . PHE A 1 297 ? 2.867   -4.344  -1.564  1.00 98.09 297 A 1 
ATOM 2405 C CZ  . PHE A 1 297 ? 3.892   -3.455  -1.908  1.00 98.35 297 A 1 
ATOM 2406 N N   . CYS A 1 298 ? 6.378   -6.978  3.758   1.00 98.57 298 A 1 
ATOM 2407 C CA  . CYS A 1 298 ? 6.789   -7.193  5.135   1.00 98.59 298 A 1 
ATOM 2408 C C   . CYS A 1 298 ? 6.111   -6.179  6.083   1.00 98.67 298 A 1 
ATOM 2409 O O   . CYS A 1 298 ? 5.578   -5.157  5.649   1.00 98.59 298 A 1 
ATOM 2410 C CB  . CYS A 1 298 ? 8.318   -7.155  5.227   1.00 98.24 298 A 1 
ATOM 2411 S SG  . CYS A 1 298 ? 8.968   -5.460  5.064   1.00 98.10 298 A 1 
ATOM 2412 N N   . GLU A 1 299 ? 6.176   -6.426  7.390   1.00 98.79 299 A 1 
ATOM 2413 C CA  . GLU A 1 299 ? 5.495   -5.585  8.385   1.00 98.80 299 A 1 
ATOM 2414 C C   . GLU A 1 299 ? 5.982   -4.129  8.386   1.00 98.88 299 A 1 
ATOM 2415 O O   . GLU A 1 299 ? 5.188   -3.212  8.610   1.00 98.72 299 A 1 
ATOM 2416 C CB  . GLU A 1 299 ? 5.657   -6.207  9.777   1.00 98.70 299 A 1 
ATOM 2417 C CG  . GLU A 1 299 ? 4.987   -7.579  9.915   1.00 97.91 299 A 1 
ATOM 2418 C CD  . GLU A 1 299 ? 3.487   -7.559  9.558   1.00 97.74 299 A 1 
ATOM 2419 O OE1 . GLU A 1 299 ? 3.027   -8.487  8.856   1.00 94.31 299 A 1 
ATOM 2420 O OE2 . GLU A 1 299 ? 2.788   -6.608  9.961   1.00 95.21 299 A 1 
ATOM 2421 N N   . VAL A 1 300 ? 7.255   -3.870  8.088   1.00 98.59 300 A 1 
ATOM 2422 C CA  . VAL A 1 300 ? 7.791   -2.511  7.947   1.00 98.53 300 A 1 
ATOM 2423 C C   . VAL A 1 300 ? 7.229   -1.824  6.708   1.00 98.59 300 A 1 
ATOM 2424 O O   . VAL A 1 300 ? 6.752   -0.699  6.809   1.00 98.36 300 A 1 
ATOM 2425 C CB  . VAL A 1 300 ? 9.334   -2.510  7.937   1.00 98.44 300 A 1 
ATOM 2426 C CG1 . VAL A 1 300 ? 9.927   -1.148  7.561   1.00 97.90 300 A 1 
ATOM 2427 C CG2 . VAL A 1 300 ? 9.854   -2.874  9.328   1.00 97.92 300 A 1 
ATOM 2428 N N   . CYS A 1 301 ? 7.210   -2.492  5.558   1.00 98.55 301 A 1 
ATOM 2429 C CA  . CYS A 1 301 ? 6.649   -1.940  4.330   1.00 98.45 301 A 1 
ATOM 2430 C C   . CYS A 1 301 ? 5.139   -1.703  4.449   1.00 98.44 301 A 1 
ATOM 2431 O O   . CYS A 1 301 ? 4.646   -0.661  4.019   1.00 98.36 301 A 1 
ATOM 2432 C CB  . CYS A 1 301 ? 6.977   -2.862  3.149   1.00 98.44 301 A 1 
ATOM 2433 S SG  . CYS A 1 301 ? 8.749   -2.779  2.771   1.00 98.25 301 A 1 
ATOM 2434 N N   . ARG A 1 302 ? 4.403   -2.609  5.095   1.00 98.89 302 A 1 
ATOM 2435 C CA  . ARG A 1 302 ? 2.975   -2.434  5.380   1.00 98.85 302 A 1 
ATOM 2436 C C   . ARG A 1 302 ? 2.721   -1.204  6.247   1.00 98.86 302 A 1 
ATOM 2437 O O   . ARG A 1 302 ? 1.880   -0.379  5.895   1.00 98.55 302 A 1 
ATOM 2438 C CB  . ARG A 1 302 ? 2.394   -3.679  6.055   1.00 98.49 302 A 1 
ATOM 2439 C CG  . ARG A 1 302 ? 2.300   -4.881  5.101   1.00 92.73 302 A 1 
ATOM 2440 C CD  . ARG A 1 302 ? 1.743   -6.123  5.802   1.00 91.08 302 A 1 
ATOM 2441 N NE  . ARG A 1 302 ? 0.324   -5.965  6.174   1.00 83.61 302 A 1 
ATOM 2442 C CZ  . ARG A 1 302 ? -0.416  -6.868  6.788   1.00 77.13 302 A 1 
ATOM 2443 N NH1 . ARG A 1 302 ? 0.065   -8.018  7.161   1.00 72.73 302 A 1 
ATOM 2444 N NH2 . ARG A 1 302 ? -1.668  -6.624  7.035   1.00 71.14 302 A 1 
ATOM 2445 N N   . LEU A 1 303 ? 3.473   -1.042  7.329   1.00 98.64 303 A 1 
ATOM 2446 C CA  . LEU A 1 303 ? 3.359   0.103   8.229   1.00 98.63 303 A 1 
ATOM 2447 C C   . LEU A 1 303 ? 3.682   1.423   7.508   1.00 98.62 303 A 1 
ATOM 2448 O O   . LEU A 1 303 ? 2.889   2.360   7.556   1.00 98.49 303 A 1 
ATOM 2449 C CB  . LEU A 1 303 ? 4.281   -0.135  9.435   1.00 98.61 303 A 1 
ATOM 2450 C CG  . LEU A 1 303 ? 4.456   1.093   10.361  1.00 98.12 303 A 1 
ATOM 2451 C CD1 . LEU A 1 303 ? 3.141   1.537   10.988  1.00 97.37 303 A 1 
ATOM 2452 C CD2 . LEU A 1 303 ? 5.428   0.756   11.481  1.00 97.16 303 A 1 
ATOM 2453 N N   . GLN A 1 304 ? 4.827   1.497   6.846   1.00 98.43 304 A 1 
ATOM 2454 C CA  . GLN A 1 304 ? 5.272   2.728   6.180   1.00 98.22 304 A 1 
ATOM 2455 C C   . GLN A 1 304 ? 4.355   3.099   5.005   1.00 98.39 304 A 1 
ATOM 2456 O O   . GLN A 1 304 ? 3.976   4.260   4.856   1.00 98.07 304 A 1 
ATOM 2457 C CB  . GLN A 1 304 ? 6.725   2.559   5.721   1.00 97.89 304 A 1 
ATOM 2458 C CG  . GLN A 1 304 ? 7.736   2.426   6.872   1.00 97.26 304 A 1 
ATOM 2459 C CD  . GLN A 1 304 ? 8.025   3.747   7.589   1.00 97.25 304 A 1 
ATOM 2460 O OE1 . GLN A 1 304 ? 7.197   4.317   8.268   1.00 90.98 304 A 1 
ATOM 2461 N NE2 . GLN A 1 304 ? 9.217   4.272   7.445   1.00 89.87 304 A 1 
ATOM 2462 N N   . GLY A 1 305 ? 3.927   2.111   4.229   1.00 98.43 305 A 1 
ATOM 2463 C CA  . GLY A 1 305 ? 2.971   2.298   3.147   1.00 98.40 305 A 1 
ATOM 2464 C C   . GLY A 1 305 ? 1.595   2.751   3.644   1.00 98.59 305 A 1 
ATOM 2465 O O   . GLY A 1 305 ? 1.018   3.680   3.079   1.00 98.38 305 A 1 
ATOM 2466 N N   . PHE A 1 306 ? 1.101   2.173   4.743   1.00 98.66 306 A 1 
ATOM 2467 C CA  . PHE A 1 306 ? -0.137  2.619   5.378   1.00 98.61 306 A 1 
ATOM 2468 C C   . PHE A 1 306 ? -0.023  4.078   5.841   1.00 98.50 306 A 1 
ATOM 2469 O O   . PHE A 1 306 ? -0.899  4.889   5.541   1.00 98.36 306 A 1 
ATOM 2470 C CB  . PHE A 1 306 ? -0.500  1.692   6.545   1.00 98.57 306 A 1 
ATOM 2471 C CG  . PHE A 1 306 ? -1.889  1.933   7.105   1.00 98.62 306 A 1 
ATOM 2472 C CD1 . PHE A 1 306 ? -2.158  3.042   7.931   1.00 98.39 306 A 1 
ATOM 2473 C CD2 . PHE A 1 306 ? -2.931  1.035   6.804   1.00 98.38 306 A 1 
ATOM 2474 C CE1 . PHE A 1 306 ? -3.451  3.264   8.434   1.00 98.11 306 A 1 
ATOM 2475 C CE2 . PHE A 1 306 ? -4.227  1.254   7.315   1.00 98.00 306 A 1 
ATOM 2476 C CZ  . PHE A 1 306 ? -4.486  2.367   8.120   1.00 98.07 306 A 1 
ATOM 2477 N N   . LYS A 1 307 ? 1.073   4.441   6.508   1.00 98.32 307 A 1 
ATOM 2478 C CA  . LYS A 1 307 ? 1.344   5.822   6.919   1.00 98.28 307 A 1 
ATOM 2479 C C   . LYS A 1 307 ? 1.360   6.774   5.725   1.00 98.05 307 A 1 
ATOM 2480 O O   . LYS A 1 307 ? 0.756   7.837   5.804   1.00 97.67 307 A 1 
ATOM 2481 C CB  . LYS A 1 307 ? 2.673   5.915   7.679   1.00 97.96 307 A 1 
ATOM 2482 C CG  . LYS A 1 307 ? 2.602   5.299   9.088   1.00 96.23 307 A 1 
ATOM 2483 C CD  . LYS A 1 307 ? 3.995   5.149   9.717   1.00 95.09 307 A 1 
ATOM 2484 C CE  . LYS A 1 307 ? 4.656   6.501   9.999   1.00 90.94 307 A 1 
ATOM 2485 N NZ  . LYS A 1 307 ? 6.009   6.340   10.594  1.00 90.23 307 A 1 
ATOM 2486 N N   . ARG A 1 308 ? 2.005   6.396   4.612   1.00 98.17 308 A 1 
ATOM 2487 C CA  . ARG A 1 308 ? 2.030   7.239   3.395   1.00 98.00 308 A 1 
ATOM 2488 C C   . ARG A 1 308 ? 0.628   7.462   2.844   1.00 98.03 308 A 1 
ATOM 2489 O O   . ARG A 1 308 ? 0.256   8.612   2.623   1.00 97.60 308 A 1 
ATOM 2490 C CB  . ARG A 1 308 ? 2.973   6.625   2.350   1.00 97.57 308 A 1 
ATOM 2491 C CG  . ARG A 1 308 ? 2.929   7.360   0.998   1.00 95.49 308 A 1 
ATOM 2492 C CD  . ARG A 1 308 ? 3.180   8.869   1.125   1.00 93.07 308 A 1 
ATOM 2493 N NE  . ARG A 1 308 ? 3.169   9.527   -0.189  1.00 91.67 308 A 1 
ATOM 2494 C CZ  . ARG A 1 308 ? 3.105   10.826  -0.414  1.00 89.96 308 A 1 
ATOM 2495 N NH1 . ARG A 1 308 ? 3.053   11.691  0.557   1.00 84.77 308 A 1 
ATOM 2496 N NH2 . ARG A 1 308 ? 3.082   11.289  -1.632  1.00 84.87 308 A 1 
ATOM 2497 N N   . MET A 1 309 ? -0.161  6.421   2.656   1.00 98.14 309 A 1 
ATOM 2498 C CA  . MET A 1 309 ? -1.526  6.560   2.144   1.00 98.14 309 A 1 
ATOM 2499 C C   . MET A 1 309 ? -2.424  7.371   3.086   1.00 97.83 309 A 1 
ATOM 2500 O O   . MET A 1 309 ? -3.218  8.171   2.623   1.00 97.61 309 A 1 
ATOM 2501 C CB  . MET A 1 309 ? -2.117  5.182   1.839   1.00 98.37 309 A 1 
ATOM 2502 C CG  . MET A 1 309 ? -1.467  4.556   0.600   1.00 98.30 309 A 1 
ATOM 2503 S SD  . MET A 1 309 ? -2.215  2.988   0.067   1.00 98.14 309 A 1 
ATOM 2504 C CE  . MET A 1 309 ? -1.650  1.913   1.398   1.00 95.90 309 A 1 
ATOM 2505 N N   . SER A 1 310 ? -2.225  7.258   4.404   1.00 97.93 310 A 1 
ATOM 2506 C CA  . SER A 1 310 ? -2.956  8.064   5.385   1.00 97.82 310 A 1 
ATOM 2507 C C   . SER A 1 310 ? -2.678  9.572   5.292   1.00 97.42 310 A 1 
ATOM 2508 O O   . SER A 1 310 ? -3.476  10.371  5.779   1.00 96.83 310 A 1 
ATOM 2509 C CB  . SER A 1 310 ? -2.672  7.573   6.810   1.00 97.85 310 A 1 
ATOM 2510 O OG  . SER A 1 310 ? -1.448  8.070   7.329   1.00 97.21 310 A 1 
ATOM 2511 N N   . GLN A 1 311 ? -1.575  9.963   4.669   1.00 97.55 311 A 1 
ATOM 2512 C CA  . GLN A 1 311 ? -1.266  11.372  4.390   1.00 97.13 311 A 1 
ATOM 2513 C C   . GLN A 1 311 ? -1.954  11.891  3.115   1.00 96.73 311 A 1 
ATOM 2514 O O   . GLN A 1 311 ? -2.043  13.102  2.912   1.00 95.10 311 A 1 
ATOM 2515 C CB  . GLN A 1 311 ? 0.254   11.566  4.300   1.00 96.71 311 A 1 
ATOM 2516 C CG  . GLN A 1 311 ? 1.021   11.212  5.581   1.00 96.28 311 A 1 
ATOM 2517 C CD  . GLN A 1 311 ? 0.836   12.250  6.686   1.00 96.99 311 A 1 
ATOM 2518 O OE1 . GLN A 1 311 ? -0.229  12.472  7.228   1.00 92.56 311 A 1 
ATOM 2519 N NE2 . GLN A 1 311 ? 1.896   12.929  7.059   1.00 91.95 311 A 1 
ATOM 2520 N N   . LEU A 1 312 ? -2.444  10.990  2.273   1.00 97.18 312 A 1 
ATOM 2521 C CA  . LEU A 1 312 ? -3.076  11.307  0.991   1.00 96.93 312 A 1 
ATOM 2522 C C   . LEU A 1 312 ? -4.610  11.299  1.050   1.00 96.60 312 A 1 
ATOM 2523 O O   . LEU A 1 312 ? -5.265  11.805  0.142   1.00 95.43 312 A 1 
ATOM 2524 C CB  . LEU A 1 312 ? -2.569  10.327  -0.077  1.00 96.98 312 A 1 
ATOM 2525 C CG  . LEU A 1 312 ? -1.039  10.306  -0.275  1.00 96.60 312 A 1 
ATOM 2526 C CD1 . LEU A 1 312 ? -0.678  9.313   -1.375  1.00 96.01 312 A 1 
ATOM 2527 C CD2 . LEU A 1 312 ? -0.489  11.682  -0.652  1.00 95.68 312 A 1 
ATOM 2528 N N   . VAL A 1 313 ? -5.180  10.736  2.122   1.00 96.88 313 A 1 
ATOM 2529 C CA  . VAL A 1 313 ? -6.626  10.698  2.359   1.00 96.39 313 A 1 
ATOM 2530 C C   . VAL A 1 313 ? -6.945  11.218  3.760   1.00 95.55 313 A 1 
ATOM 2531 O O   . VAL A 1 313 ? -6.079  11.268  4.640   1.00 92.64 313 A 1 
ATOM 2532 C CB  . VAL A 1 313 ? -7.223  9.292   2.137   1.00 95.55 313 A 1 
ATOM 2533 C CG1 . VAL A 1 313 ? -6.933  8.782   0.720   1.00 93.64 313 A 1 
ATOM 2534 C CG2 . VAL A 1 313 ? -6.724  8.264   3.145   1.00 94.31 313 A 1 
ATOM 2535 N N   . LYS A 1 314 ? -8.204  11.610  3.986   1.00 95.21 314 A 1 
ATOM 2536 C CA  . LYS A 1 314 ? -8.712  11.985  5.308   1.00 93.68 314 A 1 
ATOM 2537 C C   . LYS A 1 314 ? -9.388  10.786  5.989   1.00 92.21 314 A 1 
ATOM 2538 O O   . LYS A 1 314 ? -9.557  9.735   5.380   1.00 85.32 314 A 1 
ATOM 2539 C CB  . LYS A 1 314 ? -9.648  13.203  5.175   1.00 91.26 314 A 1 
ATOM 2540 C CG  . LYS A 1 314 ? -8.901  14.428  4.623   1.00 83.97 314 A 1 
ATOM 2541 C CD  . LYS A 1 314 ? -9.860  15.611  4.468   1.00 76.69 314 A 1 
ATOM 2542 C CE  . LYS A 1 314 ? -9.133  16.793  3.839   1.00 67.02 314 A 1 
ATOM 2543 N NZ  . LYS A 1 314 ? -10.067 17.896  3.504   1.00 55.28 314 A 1 
ATOM 2544 N N   . ASP A 1 315 ? -9.773  10.974  7.239   1.00 93.15 315 A 1 
ATOM 2545 C CA  . ASP A 1 315 ? -10.614 10.039  8.008   1.00 92.12 315 A 1 
ATOM 2546 C C   . ASP A 1 315 ? -9.954  8.682   8.310   1.00 93.21 315 A 1 
ATOM 2547 O O   . ASP A 1 315 ? -10.613 7.663   8.472   1.00 89.99 315 A 1 
ATOM 2548 C CB  . ASP A 1 315 ? -12.016 9.926   7.383   1.00 88.05 315 A 1 
ATOM 2549 C CG  . ASP A 1 315 ? -12.504 11.266  6.823   1.00 79.72 315 A 1 
ATOM 2550 O OD1 . ASP A 1 315 ? -12.525 12.252  7.600   1.00 71.48 315 A 1 
ATOM 2551 O OD2 . ASP A 1 315 ? -12.740 11.321  5.592   1.00 74.40 315 A 1 
ATOM 2552 N N   . VAL A 1 316 ? -8.627  8.684   8.414   1.00 94.70 316 A 1 
ATOM 2553 C CA  . VAL A 1 316 ? -7.841  7.566   8.929   1.00 95.76 316 A 1 
ATOM 2554 C C   . VAL A 1 316 ? -7.159  8.025   10.215  1.00 96.39 316 A 1 
ATOM 2555 O O   . VAL A 1 316 ? -6.466  9.042   10.222  1.00 95.25 316 A 1 
ATOM 2556 C CB  . VAL A 1 316 ? -6.810  7.063   7.908   1.00 94.98 316 A 1 
ATOM 2557 C CG1 . VAL A 1 316 ? -6.016  5.875   8.452   1.00 92.39 316 A 1 
ATOM 2558 C CG2 . VAL A 1 316 ? -7.490  6.620   6.608   1.00 92.90 316 A 1 
ATOM 2559 N N   . ASP A 1 317 ? -7.360  7.289   11.299  1.00 96.76 317 A 1 
ATOM 2560 C CA  . ASP A 1 317 ? -6.925  7.693   12.642  1.00 96.60 317 A 1 
ATOM 2561 C C   . ASP A 1 317 ? -5.993  6.686   13.333  1.00 97.87 317 A 1 
ATOM 2562 O O   . ASP A 1 317 ? -5.251  7.065   14.246  1.00 96.70 317 A 1 
ATOM 2563 C CB  . ASP A 1 317 ? -8.171  7.997   13.489  1.00 92.73 317 A 1 
ATOM 2564 C CG  . ASP A 1 317 ? -9.016  6.764   13.843  1.00 81.40 317 A 1 
ATOM 2565 O OD1 . ASP A 1 317 ? -8.937  5.753   13.112  1.00 72.18 317 A 1 
ATOM 2566 O OD2 . ASP A 1 317 ? -9.687  6.828   14.896  1.00 74.56 317 A 1 
ATOM 2567 N N   . LEU A 1 318 ? -5.980  5.419   12.887  1.00 97.97 318 A 1 
ATOM 2568 C CA  . LEU A 1 318 ? -5.212  4.365   13.538  1.00 98.28 318 A 1 
ATOM 2569 C C   . LEU A 1 318 ? -4.808  3.259   12.562  1.00 98.40 318 A 1 
ATOM 2570 O O   . LEU A 1 318 ? -5.574  2.851   11.696  1.00 98.05 318 A 1 
ATOM 2571 C CB  . LEU A 1 318 ? -6.076  3.796   14.681  1.00 97.90 318 A 1 
ATOM 2572 C CG  . LEU A 1 318 ? -5.290  3.010   15.737  1.00 97.24 318 A 1 
ATOM 2573 C CD1 . LEU A 1 318 ? -4.483  3.932   16.650  1.00 96.10 318 A 1 
ATOM 2574 C CD2 . LEU A 1 318 ? -6.270  2.227   16.609  1.00 96.04 318 A 1 
ATOM 2575 N N   . TYR A 1 319 ? -3.613  2.711   12.749  1.00 98.66 319 A 1 
ATOM 2576 C CA  . TYR A 1 319 ? -3.169  1.460   12.148  1.00 98.87 319 A 1 
ATOM 2577 C C   . TYR A 1 319 ? -2.962  0.405   13.232  1.00 98.87 319 A 1 
ATOM 2578 O O   . TYR A 1 319 ? -2.210  0.621   14.182  1.00 98.76 319 A 1 
ATOM 2579 C CB  . TYR A 1 319 ? -1.893  1.683   11.343  1.00 98.76 319 A 1 
ATOM 2580 C CG  . TYR A 1 319 ? -1.265  0.412   10.804  1.00 98.76 319 A 1 
ATOM 2581 C CD1 . TYR A 1 319 ? -0.088  -0.112  11.377  1.00 98.49 319 A 1 
ATOM 2582 C CD2 . TYR A 1 319 ? -1.856  -0.257  9.722   1.00 98.50 319 A 1 
ATOM 2583 C CE1 . TYR A 1 319 ? 0.509   -1.274  10.852  1.00 98.14 319 A 1 
ATOM 2584 C CE2 . TYR A 1 319 ? -1.279  -1.421  9.192   1.00 98.15 319 A 1 
ATOM 2585 C CZ  . TYR A 1 319 ? -0.087  -1.925  9.747   1.00 98.21 319 A 1 
ATOM 2586 O OH  . TYR A 1 319 ? 0.492   -3.041  9.209   1.00 97.33 319 A 1 
ATOM 2587 N N   . VAL A 1 320 ? -3.585  -0.749  13.057  1.00 98.78 320 A 1 
ATOM 2588 C CA  . VAL A 1 320 ? -3.417  -1.936  13.894  1.00 98.75 320 A 1 
ATOM 2589 C C   . VAL A 1 320 ? -2.832  -3.036  13.018  1.00 98.78 320 A 1 
ATOM 2590 O O   . VAL A 1 320 ? -3.519  -3.574  12.146  1.00 98.51 320 A 1 
ATOM 2591 C CB  . VAL A 1 320 ? -4.750  -2.375  14.531  1.00 98.52 320 A 1 
ATOM 2592 C CG1 . VAL A 1 320 ? -4.553  -3.586  15.447  1.00 98.02 320 A 1 
ATOM 2593 C CG2 . VAL A 1 320 ? -5.380  -1.244  15.353  1.00 98.12 320 A 1 
ATOM 2594 N N   . ALA A 1 321 ? -1.552  -3.365  13.213  1.00 98.81 321 A 1 
ATOM 2595 C CA  . ALA A 1 321 ? -0.970  -4.514  12.531  1.00 98.87 321 A 1 
ATOM 2596 C C   . ALA A 1 321 ? -1.671  -5.796  13.008  1.00 98.70 321 A 1 
ATOM 2597 O O   . ALA A 1 321 ? -1.999  -5.922  14.182  1.00 98.56 321 A 1 
ATOM 2598 C CB  . ALA A 1 321 ? 0.542   -4.554  12.776  1.00 98.74 321 A 1 
ATOM 2599 N N   . THR A 1 322 ? -1.882  -6.744  12.094  1.00 98.60 322 A 1 
ATOM 2600 C CA  . THR A 1 322 ? -2.586  -7.994  12.416  1.00 98.56 322 A 1 
ATOM 2601 C C   . THR A 1 322 ? -1.913  -8.710  13.585  1.00 98.60 322 A 1 
ATOM 2602 O O   . THR A 1 322 ? -0.777  -9.163  13.419  1.00 98.45 322 A 1 
ATOM 2603 C CB  . THR A 1 322 ? -2.614  -8.931  11.200  1.00 97.74 322 A 1 
ATOM 2604 O OG1 . THR A 1 322 ? -3.092  -8.252  10.062  1.00 93.76 322 A 1 
ATOM 2605 C CG2 . THR A 1 322 ? -3.529  -10.137 11.435  1.00 93.84 322 A 1 
ATOM 2606 N N   . PRO A 1 323 ? -2.561  -8.837  14.758  1.00 98.80 323 A 1 
ATOM 2607 C CA  . PRO A 1 323 ? -1.901  -9.387  15.933  1.00 98.84 323 A 1 
ATOM 2608 C C   . PRO A 1 323 ? -1.514  -10.853 15.760  1.00 98.83 323 A 1 
ATOM 2609 O O   . PRO A 1 323 ? -2.075  -11.575 14.929  1.00 98.61 323 A 1 
ATOM 2610 C CB  . PRO A 1 323 ? -2.872  -9.183  17.101  1.00 98.78 323 A 1 
ATOM 2611 C CG  . PRO A 1 323 ? -3.828  -8.091  16.605  1.00 98.36 323 A 1 
ATOM 2612 C CD  . PRO A 1 323 ? -3.882  -8.346  15.103  1.00 98.78 323 A 1 
ATOM 2613 N N   . GLU A 1 324 ? -0.546  -11.307 16.557  1.00 98.81 324 A 1 
ATOM 2614 C CA  . GLU A 1 324 ? -0.185  -12.719 16.639  1.00 98.70 324 A 1 
ATOM 2615 C C   . GLU A 1 324 ? -0.084  -13.179 18.091  1.00 98.84 324 A 1 
ATOM 2616 O O   . GLU A 1 324 ? 0.239   -12.408 18.989  1.00 98.70 324 A 1 
ATOM 2617 C CB  . GLU A 1 324 ? 1.103   -13.023 15.859  1.00 97.90 324 A 1 
ATOM 2618 C CG  . GLU A 1 324 ? 2.361   -12.319 16.396  1.00 96.24 324 A 1 
ATOM 2619 C CD  . GLU A 1 324 ? 3.655   -12.795 15.708  1.00 97.15 324 A 1 
ATOM 2620 O OE1 . GLU A 1 324 ? 4.749   -12.328 16.095  1.00 94.64 324 A 1 
ATOM 2621 O OE2 . GLU A 1 324 ? 3.621   -13.670 14.828  1.00 95.30 324 A 1 
ATOM 2622 N N   . VAL A 1 325 ? -0.343  -14.469 18.308  1.00 98.85 325 A 1 
ATOM 2623 C CA  . VAL A 1 325 ? -0.150  -15.132 19.599  1.00 98.83 325 A 1 
ATOM 2624 C C   . VAL A 1 325 ? 0.917   -16.196 19.446  1.00 98.86 325 A 1 
ATOM 2625 O O   . VAL A 1 325 ? 0.875   -16.998 18.514  1.00 98.70 325 A 1 
ATOM 2626 C CB  . VAL A 1 325 ? -1.452  -15.721 20.160  1.00 98.77 325 A 1 
ATOM 2627 C CG1 . VAL A 1 325 ? -1.223  -16.353 21.537  1.00 98.28 325 A 1 
ATOM 2628 C CG2 . VAL A 1 325 ? -2.532  -14.650 20.314  1.00 98.38 325 A 1 
ATOM 2629 N N   . LYS A 1 326 ? 1.863   -16.222 20.378  1.00 98.80 326 A 1 
ATOM 2630 C CA  . LYS A 1 326 ? 2.938   -17.215 20.446  1.00 98.70 326 A 1 
ATOM 2631 C C   . LYS A 1 326 ? 3.070   -17.763 21.861  1.00 98.73 326 A 1 
ATOM 2632 O O   . LYS A 1 326 ? 2.741   -17.082 22.826  1.00 98.55 326 A 1 
ATOM 2633 C CB  . LYS A 1 326 ? 4.264   -16.584 19.983  1.00 98.22 326 A 1 
ATOM 2634 C CG  . LYS A 1 326 ? 4.241   -16.184 18.495  1.00 95.53 326 A 1 
ATOM 2635 C CD  . LYS A 1 326 ? 5.471   -15.373 18.062  1.00 93.41 326 A 1 
ATOM 2636 C CE  . LYS A 1 326 ? 5.494   -14.006 18.759  1.00 86.63 326 A 1 
ATOM 2637 N NZ  . LYS A 1 326 ? 6.344   -13.015 18.051  1.00 81.05 326 A 1 
ATOM 2638 N N   . GLU A 1 327 ? 3.626   -18.956 21.990  1.00 98.74 327 A 1 
ATOM 2639 C CA  . GLU A 1 327 ? 4.204   -19.392 23.257  1.00 98.69 327 A 1 
ATOM 2640 C C   . GLU A 1 327 ? 5.382   -18.462 23.606  1.00 98.60 327 A 1 
ATOM 2641 O O   . GLU A 1 327 ? 6.269   -18.216 22.782  1.00 98.45 327 A 1 
ATOM 2642 C CB  . GLU A 1 327 ? 4.634   -20.865 23.177  1.00 98.43 327 A 1 
ATOM 2643 C CG  . GLU A 1 327 ? 5.185   -21.366 24.529  1.00 97.12 327 A 1 
ATOM 2644 C CD  . GLU A 1 327 ? 5.608   -22.851 24.527  1.00 96.03 327 A 1 
ATOM 2645 O OE1 . GLU A 1 327 ? 6.312   -23.266 25.476  1.00 91.59 327 A 1 
ATOM 2646 O OE2 . GLU A 1 327 ? 5.194   -23.628 23.649  1.00 92.59 327 A 1 
ATOM 2647 N N   . TYR A 1 328 ? 5.392   -17.930 24.827  1.00 98.67 328 A 1 
ATOM 2648 C CA  . TYR A 1 328 ? 6.458   -17.066 25.309  1.00 98.66 328 A 1 
ATOM 2649 C C   . TYR A 1 328 ? 7.484   -17.880 26.095  1.00 98.58 328 A 1 
ATOM 2650 O O   . TYR A 1 328 ? 7.255   -18.290 27.233  1.00 98.22 328 A 1 
ATOM 2651 C CB  . TYR A 1 328 ? 5.879   -15.910 26.131  1.00 98.49 328 A 1 
ATOM 2652 C CG  . TYR A 1 328 ? 6.938   -14.935 26.578  1.00 98.36 328 A 1 
ATOM 2653 C CD1 . TYR A 1 328 ? 7.527   -15.045 27.860  1.00 97.64 328 A 1 
ATOM 2654 C CD2 . TYR A 1 328 ? 7.370   -13.919 25.715  1.00 97.71 328 A 1 
ATOM 2655 C CE1 . TYR A 1 328 ? 8.520   -14.141 28.270  1.00 96.91 328 A 1 
ATOM 2656 C CE2 . TYR A 1 328 ? 8.361   -13.005 26.115  1.00 96.89 328 A 1 
ATOM 2657 C CZ  . TYR A 1 328 ? 8.933   -13.116 27.395  1.00 96.86 328 A 1 
ATOM 2658 O OH  . TYR A 1 328 ? 9.899   -12.226 27.791  1.00 95.11 328 A 1 
ATOM 2659 N N   . THR A 1 329 ? 8.661   -18.067 25.490  1.00 98.31 329 A 1 
ATOM 2660 C CA  . THR A 1 329 ? 9.796   -18.795 26.084  1.00 98.00 329 A 1 
ATOM 2661 C C   . THR A 1 329 ? 10.934  -17.861 26.517  1.00 97.87 329 A 1 
ATOM 2662 O O   . THR A 1 329 ? 11.918  -18.324 27.080  1.00 95.84 329 A 1 
ATOM 2663 C CB  . THR A 1 329 ? 10.332  -19.841 25.104  1.00 97.42 329 A 1 
ATOM 2664 O OG1 . THR A 1 329 ? 10.779  -19.198 23.932  1.00 95.72 329 A 1 
ATOM 2665 C CG2 . THR A 1 329 ? 9.263   -20.857 24.681  1.00 95.38 329 A 1 
ATOM 2666 N N   . GLY A 1 330 ? 10.830  -16.556 26.208  1.00 97.47 330 A 1 
ATOM 2667 C CA  . GLY A 1 330 ? 11.926  -15.586 26.323  1.00 96.94 330 A 1 
ATOM 2668 C C   . GLY A 1 330 ? 12.845  -15.520 25.097  1.00 97.22 330 A 1 
ATOM 2669 O O   . GLY A 1 330 ? 13.672  -14.620 25.015  1.00 95.39 330 A 1 
ATOM 2670 N N   . ALA A 1 331 ? 12.700  -16.423 24.136  1.00 96.83 331 A 1 
ATOM 2671 C CA  . ALA A 1 331 ? 13.452  -16.375 22.882  1.00 96.78 331 A 1 
ATOM 2672 C C   . ALA A 1 331 ? 13.061  -15.130 22.065  1.00 97.39 331 A 1 
ATOM 2673 O O   . ALA A 1 331 ? 11.874  -14.830 21.926  1.00 96.41 331 A 1 
ATOM 2674 C CB  . ALA A 1 331 ? 13.197  -17.658 22.085  1.00 95.46 331 A 1 
ATOM 2675 N N   . TYR A 1 332 ? 14.067  -14.427 21.516  1.00 97.88 332 A 1 
ATOM 2676 C CA  . TYR A 1 332 ? 13.880  -13.222 20.702  1.00 97.82 332 A 1 
ATOM 2677 C C   . TYR A 1 332 ? 13.023  -12.149 21.398  1.00 97.50 332 A 1 
ATOM 2678 O O   . TYR A 1 332 ? 12.110  -11.563 20.813  1.00 95.92 332 A 1 
ATOM 2679 C CB  . TYR A 1 332 ? 13.352  -13.602 19.312  1.00 97.81 332 A 1 
ATOM 2680 C CG  . TYR A 1 332 ? 14.240  -14.577 18.567  1.00 98.30 332 A 1 
ATOM 2681 C CD1 . TYR A 1 332 ? 15.372  -14.120 17.867  1.00 97.92 332 A 1 
ATOM 2682 C CD2 . TYR A 1 332 ? 13.942  -15.955 18.556  1.00 98.03 332 A 1 
ATOM 2683 C CE1 . TYR A 1 332 ? 16.187  -15.003 17.151  1.00 97.73 332 A 1 
ATOM 2684 C CE2 . TYR A 1 332 ? 14.752  -16.861 17.839  1.00 97.86 332 A 1 
ATOM 2685 C CZ  . TYR A 1 332 ? 15.865  -16.371 17.138  1.00 98.09 332 A 1 
ATOM 2686 O OH  . TYR A 1 332 ? 16.654  -17.238 16.422  1.00 97.62 332 A 1 
ATOM 2687 N N   . SER A 1 333 ? 13.304  -11.908 22.687  1.00 97.24 333 A 1 
ATOM 2688 C CA  . SER A 1 333 ? 12.540  -10.980 23.525  1.00 96.38 333 A 1 
ATOM 2689 C C   . SER A 1 333 ? 13.291  -9.694  23.884  1.00 96.31 333 A 1 
ATOM 2690 O O   . SER A 1 333 ? 12.702  -8.778  24.456  1.00 94.37 333 A 1 
ATOM 2691 C CB  . SER A 1 333 ? 12.079  -11.696 24.790  1.00 94.77 333 A 1 
ATOM 2692 O OG  . SER A 1 333 ? 13.174  -12.098 25.595  1.00 92.40 333 A 1 
ATOM 2693 N N   . LYS A 1 334 ? 14.578  -9.609  23.548  1.00 96.80 334 A 1 
ATOM 2694 C CA  . LYS A 1 334 ? 15.459  -8.476  23.860  1.00 96.74 334 A 1 
ATOM 2695 C C   . LYS A 1 334 ? 16.330  -8.118  22.650  1.00 97.45 334 A 1 
ATOM 2696 O O   . LYS A 1 334 ? 16.624  -9.003  21.842  1.00 96.82 334 A 1 
ATOM 2697 C CB  . LYS A 1 334 ? 16.294  -8.794  25.117  1.00 95.07 334 A 1 
ATOM 2698 C CG  . LYS A 1 334 ? 17.139  -10.060 24.937  1.00 89.70 334 A 1 
ATOM 2699 C CD  . LYS A 1 334 ? 17.879  -10.469 26.212  1.00 85.73 334 A 1 
ATOM 2700 C CE  . LYS A 1 334 ? 18.594  -11.771 25.853  1.00 74.28 334 A 1 
ATOM 2701 N NZ  . LYS A 1 334 ? 19.341  -12.357 26.995  1.00 65.24 334 A 1 
ATOM 2702 N N   . PRO A 1 335 ? 16.805  -6.859  22.539  1.00 96.91 335 A 1 
ATOM 2703 C CA  . PRO A 1 335 ? 17.589  -6.411  21.375  1.00 96.76 335 A 1 
ATOM 2704 C C   . PRO A 1 335 ? 18.819  -7.271  21.069  1.00 97.42 335 A 1 
ATOM 2705 O O   . PRO A 1 335 ? 19.116  -7.539  19.910  1.00 97.04 335 A 1 
ATOM 2706 C CB  . PRO A 1 335 ? 17.984  -4.969  21.698  1.00 95.31 335 A 1 
ATOM 2707 C CG  . PRO A 1 335 ? 16.870  -4.490  22.615  1.00 93.07 335 A 1 
ATOM 2708 C CD  . PRO A 1 335 ? 16.527  -5.740  23.421  1.00 96.00 335 A 1 
ATOM 2709 N N   . SER A 1 336 ? 19.513  -7.777  22.101  1.00 97.32 336 A 1 
ATOM 2710 C CA  . SER A 1 336 ? 20.692  -8.639  21.926  1.00 97.37 336 A 1 
ATOM 2711 C C   . SER A 1 336 ? 20.415  -9.955  21.194  1.00 97.73 336 A 1 
ATOM 2712 O O   . SER A 1 336 ? 21.361  -10.590 20.749  1.00 97.14 336 A 1 
ATOM 2713 C CB  . SER A 1 336 ? 21.320  -8.953  23.285  1.00 96.53 336 A 1 
ATOM 2714 O OG  . SER A 1 336 ? 20.414  -9.664  24.109  1.00 92.92 336 A 1 
ATOM 2715 N N   . ASP A 1 337 ? 19.157  -10.361 21.062  1.00 97.89 337 A 1 
ATOM 2716 C CA  . ASP A 1 337 ? 18.773  -11.566 20.322  1.00 97.92 337 A 1 
ATOM 2717 C C   . ASP A 1 337 ? 18.703  -11.322 18.801  1.00 98.29 337 A 1 
ATOM 2718 O O   . ASP A 1 337 ? 18.459  -12.259 18.040  1.00 97.79 337 A 1 
ATOM 2719 C CB  . ASP A 1 337 ? 17.422  -12.098 20.845  1.00 97.50 337 A 1 
ATOM 2720 C CG  . ASP A 1 337 ? 17.362  -12.386 22.350  1.00 96.80 337 A 1 
ATOM 2721 O OD1 . ASP A 1 337 ? 18.394  -12.696 22.989  1.00 94.71 337 A 1 
ATOM 2722 O OD2 . ASP A 1 337 ? 16.245  -12.287 22.919  1.00 94.41 337 A 1 
ATOM 2723 N N   . PHE A 1 338 ? 18.930  -10.076 18.345  1.00 98.43 338 A 1 
ATOM 2724 C CA  . PHE A 1 338 ? 18.813  -9.641  16.951  1.00 98.41 338 A 1 
ATOM 2725 C C   . PHE A 1 338 ? 20.129  -9.088  16.371  1.00 98.38 338 A 1 
ATOM 2726 O O   . PHE A 1 338 ? 20.107  -8.314  15.409  1.00 97.53 338 A 1 
ATOM 2727 C CB  . PHE A 1 338 ? 17.672  -8.622  16.830  1.00 98.35 338 A 1 
ATOM 2728 C CG  . PHE A 1 338 ? 16.321  -9.132  17.262  1.00 98.56 338 A 1 
ATOM 2729 C CD1 . PHE A 1 338 ? 15.481  -9.772  16.329  1.00 98.29 338 A 1 
ATOM 2730 C CD2 . PHE A 1 338 ? 15.895  -8.984  18.587  1.00 98.32 338 A 1 
ATOM 2731 C CE1 . PHE A 1 338 ? 14.226  -10.255 16.721  1.00 98.02 338 A 1 
ATOM 2732 C CE2 . PHE A 1 338 ? 14.631  -9.466  18.994  1.00 98.04 338 A 1 
ATOM 2733 C CZ  . PHE A 1 338 ? 13.802  -10.108 18.056  1.00 98.11 338 A 1 
ATOM 2734 N N   . THR A 1 339 ? 21.274  -9.436  16.965  1.00 98.24 339 A 1 
ATOM 2735 C CA  . THR A 1 339 ? 22.589  -8.905  16.573  1.00 97.89 339 A 1 
ATOM 2736 C C   . THR A 1 339 ? 23.220  -9.639  15.391  1.00 97.62 339 A 1 
ATOM 2737 O O   . THR A 1 339 ? 23.997  -9.035  14.648  1.00 96.03 339 A 1 
ATOM 2738 C CB  . THR A 1 339 ? 23.576  -8.941  17.746  1.00 96.96 339 A 1 
ATOM 2739 O OG1 . THR A 1 339 ? 23.628  -10.223 18.328  1.00 92.10 339 A 1 
ATOM 2740 C CG2 . THR A 1 339 ? 23.176  -7.959  18.846  1.00 91.54 339 A 1 
ATOM 2741 N N   . ASP A 1 340 ? 22.912  -10.908 15.195  1.00 97.70 340 A 1 
ATOM 2742 C CA  . ASP A 1 340 ? 23.393  -11.658 14.034  1.00 97.72 340 A 1 
ATOM 2743 C C   . ASP A 1 340 ? 22.515  -11.338 12.822  1.00 98.07 340 A 1 
ATOM 2744 O O   . ASP A 1 340 ? 21.312  -11.572 12.817  1.00 97.55 340 A 1 
ATOM 2745 C CB  . ASP A 1 340 ? 23.445  -13.160 14.342  1.00 96.92 340 A 1 
ATOM 2746 C CG  . ASP A 1 340 ? 24.123  -13.966 13.227  1.00 92.07 340 A 1 
ATOM 2747 O OD1 . ASP A 1 340 ? 24.390  -13.411 12.140  1.00 87.52 340 A 1 
ATOM 2748 O OD2 . ASP A 1 340 ? 24.353  -15.174 13.444  1.00 86.31 340 A 1 
ATOM 2749 N N   . LEU A 1 341 ? 23.145  -10.759 11.799  1.00 97.77 341 A 1 
ATOM 2750 C CA  . LEU A 1 341 ? 22.464  -10.211 10.627  1.00 97.50 341 A 1 
ATOM 2751 C C   . LEU A 1 341 ? 22.515  -11.150 9.415   1.00 97.23 341 A 1 
ATOM 2752 O O   . LEU A 1 341 ? 22.053  -10.780 8.337   1.00 95.82 341 A 1 
ATOM 2753 C CB  . LEU A 1 341 ? 23.050  -8.827  10.308  1.00 97.10 341 A 1 
ATOM 2754 C CG  . LEU A 1 341 ? 22.981  -7.820  11.468  1.00 96.63 341 A 1 
ATOM 2755 C CD1 . LEU A 1 341 ? 23.604  -6.496  11.021  1.00 95.64 341 A 1 
ATOM 2756 C CD2 . LEU A 1 341 ? 21.548  -7.552  11.929  1.00 95.29 341 A 1 
ATOM 2757 N N   . GLU A 1 342 ? 23.072  -12.342 9.569   1.00 96.94 342 A 1 
ATOM 2758 C CA  . GLU A 1 342 ? 23.139  -13.280 8.455   1.00 96.94 342 A 1 
ATOM 2759 C C   . GLU A 1 342 ? 21.756  -13.840 8.100   1.00 97.20 342 A 1 
ATOM 2760 O O   . GLU A 1 342 ? 20.886  -14.050 8.945   1.00 96.79 342 A 1 
ATOM 2761 C CB  . GLU A 1 342 ? 24.164  -14.392 8.731   1.00 96.15 342 A 1 
ATOM 2762 C CG  . GLU A 1 342 ? 25.609  -13.876 8.844   1.00 91.20 342 A 1 
ATOM 2763 C CD  . GLU A 1 342 ? 26.046  -13.047 7.609   1.00 87.77 342 A 1 
ATOM 2764 O OE1 . GLU A 1 342 ? 26.686  -11.982 7.782   1.00 80.55 342 A 1 
ATOM 2765 O OE2 . GLU A 1 342 ? 25.698  -13.451 6.479   1.00 82.18 342 A 1 
ATOM 2766 N N   . THR A 1 343 ? 21.555  -14.128 6.817   1.00 95.95 343 A 1 
ATOM 2767 C CA  . THR A 1 343 ? 20.267  -14.668 6.331   1.00 95.63 343 A 1 
ATOM 2768 C C   . THR A 1 343 ? 19.919  -16.014 6.982   1.00 96.51 343 A 1 
ATOM 2769 O O   . THR A 1 343 ? 18.750  -16.320 7.199   1.00 96.41 343 A 1 
ATOM 2770 C CB  . THR A 1 343 ? 20.309  -14.830 4.797   1.00 93.54 343 A 1 
ATOM 2771 O OG1 . THR A 1 343 ? 20.741  -13.636 4.189   1.00 84.94 343 A 1 
ATOM 2772 C CG2 . THR A 1 343 ? 18.944  -15.159 4.204   1.00 83.52 343 A 1 
ATOM 2773 N N   . SER A 1 344 ? 20.913  -16.802 7.358   1.00 96.47 344 A 1 
ATOM 2774 C CA  . SER A 1 344 ? 20.715  -18.033 8.128   1.00 96.86 344 A 1 
ATOM 2775 C C   . SER A 1 344 ? 20.075  -17.764 9.494   1.00 97.63 344 A 1 
ATOM 2776 O O   . SER A 1 344 ? 19.194  -18.517 9.920   1.00 97.69 344 A 1 
ATOM 2777 C CB  . SER A 1 344 ? 22.053  -18.755 8.323   1.00 96.26 344 A 1 
ATOM 2778 O OG  . SER A 1 344 ? 23.027  -17.861 8.829   1.00 90.94 344 A 1 
ATOM 2779 N N   . SER A 1 345 ? 20.464  -16.677 10.151  1.00 97.67 345 A 1 
ATOM 2780 C CA  . SER A 1 345 ? 19.942  -16.279 11.461  1.00 98.01 345 A 1 
ATOM 2781 C C   . SER A 1 345 ? 18.518  -15.732 11.371  1.00 98.46 345 A 1 
ATOM 2782 O O   . SER A 1 345 ? 17.706  -15.990 12.261  1.00 98.46 345 A 1 
ATOM 2783 C CB  . SER A 1 345 ? 20.913  -15.297 12.110  1.00 97.90 345 A 1 
ATOM 2784 O OG  . SER A 1 345 ? 22.125  -16.008 12.263  1.00 95.38 345 A 1 
ATOM 2785 N N   . TYR A 1 346 ? 18.165  -15.099 10.245  1.00 98.27 346 A 1 
ATOM 2786 C CA  . TYR A 1 346 ? 16.767  -14.803 9.914   1.00 98.34 346 A 1 
ATOM 2787 C C   . TYR A 1 346 ? 15.916  -16.087 9.864   1.00 98.59 346 A 1 
ATOM 2788 O O   . TYR A 1 346 ? 14.880  -16.158 10.513  1.00 98.57 346 A 1 
ATOM 2789 C CB  . TYR A 1 346 ? 16.693  -14.045 8.583   1.00 98.26 346 A 1 
ATOM 2790 C CG  . TYR A 1 346 ? 15.282  -13.885 8.059   1.00 98.44 346 A 1 
ATOM 2791 C CD1 . TYR A 1 346 ? 14.722  -14.844 7.185   1.00 98.30 346 A 1 
ATOM 2792 C CD2 . TYR A 1 346 ? 14.493  -12.805 8.494   1.00 98.32 346 A 1 
ATOM 2793 C CE1 . TYR A 1 346 ? 13.385  -14.719 6.757   1.00 98.14 346 A 1 
ATOM 2794 C CE2 . TYR A 1 346 ? 13.158  -12.673 8.069   1.00 98.11 346 A 1 
ATOM 2795 C CZ  . TYR A 1 346 ? 12.612  -13.631 7.207   1.00 98.23 346 A 1 
ATOM 2796 O OH  . TYR A 1 346 ? 11.300  -13.506 6.810   1.00 97.82 346 A 1 
ATOM 2797 N N   . TYR A 1 347 ? 16.387  -17.125 9.170   1.00 98.44 347 A 1 
ATOM 2798 C CA  . TYR A 1 347 ? 15.640  -18.385 9.085   1.00 98.36 347 A 1 
ATOM 2799 C C   . TYR A 1 347 ? 15.594  -19.148 10.418  1.00 98.41 347 A 1 
ATOM 2800 O O   . TYR A 1 347 ? 14.572  -19.769 10.726  1.00 98.31 347 A 1 
ATOM 2801 C CB  . TYR A 1 347 ? 16.186  -19.260 7.965   1.00 97.89 347 A 1 
ATOM 2802 C CG  . TYR A 1 347 ? 15.812  -18.775 6.576   1.00 97.18 347 A 1 
ATOM 2803 C CD1 . TYR A 1 347 ? 14.458  -18.709 6.192   1.00 95.54 347 A 1 
ATOM 2804 C CD2 . TYR A 1 347 ? 16.801  -18.384 5.659   1.00 95.71 347 A 1 
ATOM 2805 C CE1 . TYR A 1 347 ? 14.093  -18.263 4.909   1.00 94.49 347 A 1 
ATOM 2806 C CE2 . TYR A 1 347 ? 16.456  -17.938 4.374   1.00 94.26 347 A 1 
ATOM 2807 C CZ  . TYR A 1 347 ? 15.095  -17.878 4.002   1.00 94.43 347 A 1 
ATOM 2808 O OH  . TYR A 1 347 ? 14.747  -17.439 2.741   1.00 92.08 347 A 1 
ATOM 2809 N N   . ASN A 1 348 ? 16.632  -19.046 11.250  1.00 98.54 348 A 1 
ATOM 2810 C CA  . ASN A 1 348 ? 16.581  -19.575 12.614  1.00 98.68 348 A 1 
ATOM 2811 C C   . ASN A 1 348 ? 15.482  -18.883 13.433  1.00 98.79 348 A 1 
ATOM 2812 O O   . ASN A 1 348 ? 14.721  -19.547 14.153  1.00 98.55 348 A 1 
ATOM 2813 C CB  . ASN A 1 348 ? 17.953  -19.403 13.287  1.00 98.41 348 A 1 
ATOM 2814 C CG  . ASN A 1 348 ? 19.033  -20.313 12.718  1.00 96.02 348 A 1 
ATOM 2815 O OD1 . ASN A 1 348 ? 18.783  -21.330 12.107  1.00 90.47 348 A 1 
ATOM 2816 N ND2 . ASN A 1 348 ? 20.286  -19.976 12.953  1.00 89.60 348 A 1 
ATOM 2817 N N   . TYR A 1 349 ? 15.351  -17.550 13.283  1.00 98.78 349 A 1 
ATOM 2818 C CA  . TYR A 1 349 ? 14.282  -16.782 13.912  1.00 98.76 349 A 1 
ATOM 2819 C C   . TYR A 1 349 ? 12.895  -17.204 13.419  1.00 98.75 349 A 1 
ATOM 2820 O O   . TYR A 1 349 ? 12.025  -17.497 14.238  1.00 98.71 349 A 1 
ATOM 2821 C CB  . TYR A 1 349 ? 14.523  -15.283 13.678  1.00 98.77 349 A 1 
ATOM 2822 C CG  . TYR A 1 349 ? 13.299  -14.437 13.982  1.00 98.82 349 A 1 
ATOM 2823 C CD1 . TYR A 1 349 ? 12.463  -13.992 12.935  1.00 98.69 349 A 1 
ATOM 2824 C CD2 . TYR A 1 349 ? 12.946  -14.175 15.313  1.00 98.73 349 A 1 
ATOM 2825 C CE1 . TYR A 1 349 ? 11.290  -13.282 13.217  1.00 98.58 349 A 1 
ATOM 2826 C CE2 . TYR A 1 349 ? 11.767  -13.467 15.609  1.00 98.57 349 A 1 
ATOM 2827 C CZ  . TYR A 1 349 ? 10.940  -13.026 14.560  1.00 98.61 349 A 1 
ATOM 2828 O OH  . TYR A 1 349 ? 9.781   -12.353 14.852  1.00 98.23 349 A 1 
ATOM 2829 N N   . THR A 1 350 ? 12.678  -17.261 12.104  1.00 98.70 350 A 1 
ATOM 2830 C CA  . THR A 1 350 ? 11.355  -17.596 11.556  1.00 98.57 350 A 1 
ATOM 2831 C C   . THR A 1 350 ? 10.962  -19.038 11.872  1.00 98.50 350 A 1 
ATOM 2832 O O   . THR A 1 350 ? 9.803   -19.290 12.189  1.00 98.18 350 A 1 
ATOM 2833 C CB  . THR A 1 350 ? 11.252  -17.355 10.042  1.00 98.22 350 A 1 
ATOM 2834 O OG1 . THR A 1 350 ? 12.208  -18.098 9.333   1.00 95.28 350 A 1 
ATOM 2835 C CG2 . THR A 1 350 ? 11.452  -15.880 9.688   1.00 95.23 350 A 1 
ATOM 2836 N N   . TYR A 1 351 ? 11.924  -19.965 11.892  1.00 98.54 351 A 1 
ATOM 2837 C CA  . TYR A 1 351 ? 11.687  -21.343 12.323  1.00 98.44 351 A 1 
ATOM 2838 C C   . TYR A 1 351 ? 11.247  -21.396 13.793  1.00 98.48 351 A 1 
ATOM 2839 O O   . TYR A 1 351 ? 10.203  -21.968 14.098  1.00 98.12 351 A 1 
ATOM 2840 C CB  . TYR A 1 351 ? 12.949  -22.182 12.077  1.00 98.01 351 A 1 
ATOM 2841 C CG  . TYR A 1 351 ? 12.706  -23.665 12.288  1.00 85.66 351 A 1 
ATOM 2842 C CD1 . TYR A 1 351 ? 12.931  -24.258 13.548  1.00 79.64 351 A 1 
ATOM 2843 C CD2 . TYR A 1 351 ? 12.230  -24.452 11.224  1.00 78.70 351 A 1 
ATOM 2844 C CE1 . TYR A 1 351 ? 12.667  -25.626 13.742  1.00 70.42 351 A 1 
ATOM 2845 C CE2 . TYR A 1 351 ? 11.970  -25.821 11.407  1.00 68.84 351 A 1 
ATOM 2846 C CZ  . TYR A 1 351 ? 12.186  -26.400 12.669  1.00 67.49 351 A 1 
ATOM 2847 O OH  . TYR A 1 351 ? 11.937  -27.735 12.861  1.00 57.38 351 A 1 
ATOM 2848 N N   . ASN A 1 352 ? 11.974  -20.710 14.686  1.00 98.54 352 A 1 
ATOM 2849 C CA  . ASN A 1 352 ? 11.608  -20.631 16.093  1.00 98.44 352 A 1 
ATOM 2850 C C   . ASN A 1 352 ? 10.241  -19.962 16.306  1.00 98.48 352 A 1 
ATOM 2851 O O   . ASN A 1 352 ? 9.426   -20.450 17.096  1.00 98.21 352 A 1 
ATOM 2852 C CB  . ASN A 1 352 ? 12.711  -19.876 16.848  1.00 98.25 352 A 1 
ATOM 2853 C CG  . ASN A 1 352 ? 12.402  -19.793 18.328  1.00 97.63 352 A 1 
ATOM 2854 O OD1 . ASN A 1 352 ? 11.742  -18.880 18.815  1.00 91.97 352 A 1 
ATOM 2855 N ND2 . ASN A 1 352 ? 12.847  -20.759 19.101  1.00 90.67 352 A 1 
ATOM 2856 N N   . ARG A 1 353 ? 9.952   -18.861 15.587  1.00 98.52 353 A 1 
ATOM 2857 C CA  . ARG A 1 353 ? 8.642   -18.207 15.616  1.00 98.44 353 A 1 
ATOM 2858 C C   . ARG A 1 353 ? 7.535   -19.173 15.206  1.00 98.32 353 A 1 
ATOM 2859 O O   . ARG A 1 353 ? 6.543   -19.287 15.908  1.00 97.94 353 A 1 
ATOM 2860 C CB  . ARG A 1 353 ? 8.660   -16.977 14.697  1.00 97.92 353 A 1 
ATOM 2861 C CG  . ARG A 1 353 ? 7.272   -16.314 14.652  1.00 96.72 353 A 1 
ATOM 2862 C CD  . ARG A 1 353 ? 7.166   -15.279 13.541  1.00 95.35 353 A 1 
ATOM 2863 N NE  . ARG A 1 353 ? 5.766   -14.867 13.404  1.00 94.48 353 A 1 
ATOM 2864 C CZ  . ARG A 1 353 ? 4.880   -15.281 12.507  1.00 95.13 353 A 1 
ATOM 2865 N NH1 . ARG A 1 353 ? 5.176   -16.078 11.523  1.00 89.35 353 A 1 
ATOM 2866 N NH2 . ARG A 1 353 ? 3.656   -14.880 12.604  1.00 90.68 353 A 1 
ATOM 2867 N N   . ASN A 1 354 ? 7.706   -19.857 14.083  1.00 98.22 354 A 1 
ATOM 2868 C CA  . ASN A 1 354 ? 6.693   -20.754 13.532  1.00 97.89 354 A 1 
ATOM 2869 C C   . ASN A 1 354 ? 6.422   -21.956 14.445  1.00 97.88 354 A 1 
ATOM 2870 O O   . ASN A 1 354 ? 5.275   -22.397 14.525  1.00 97.23 354 A 1 
ATOM 2871 C CB  . ASN A 1 354 ? 7.125   -21.214 12.132  1.00 97.07 354 A 1 
ATOM 2872 C CG  . ASN A 1 354 ? 7.040   -20.113 11.085  1.00 89.46 354 A 1 
ATOM 2873 O OD1 . ASN A 1 354 ? 6.365   -19.108 11.232  1.00 82.12 354 A 1 
ATOM 2874 N ND2 . ASN A 1 354 ? 7.705   -20.291 9.961   1.00 79.99 354 A 1 
ATOM 2875 N N   . ASP A 1 355 ? 7.430   -22.435 15.160  1.00 98.08 355 A 1 
ATOM 2876 C CA  . ASP A 1 355 ? 7.284   -23.532 16.120  1.00 97.61 355 A 1 
ATOM 2877 C C   . ASP A 1 355 ? 6.445   -23.134 17.347  1.00 97.83 355 A 1 
ATOM 2878 O O   . ASP A 1 355 ? 5.666   -23.934 17.859  1.00 97.11 355 A 1 
ATOM 2879 C CB  . ASP A 1 355 ? 8.685   -24.007 16.524  1.00 96.60 355 A 1 
ATOM 2880 C CG  . ASP A 1 355 ? 8.632   -25.351 17.259  1.00 86.37 355 A 1 
ATOM 2881 O OD1 . ASP A 1 355 ? 8.035   -26.290 16.689  1.00 83.71 355 A 1 
ATOM 2882 O OD2 . ASP A 1 355 ? 9.204   -25.423 18.370  1.00 81.53 355 A 1 
ATOM 2883 N N   . ARG A 1 356 ? 6.516   -21.844 17.748  1.00 98.26 356 A 1 
ATOM 2884 C CA  . ARG A 1 356 ? 5.788   -21.291 18.892  1.00 98.39 356 A 1 
ATOM 2885 C C   . ARG A 1 356 ? 4.440   -20.648 18.537  1.00 98.40 356 A 1 
ATOM 2886 O O   . ARG A 1 356 ? 3.744   -20.187 19.432  1.00 98.25 356 A 1 
ATOM 2887 C CB  . ARG A 1 356 ? 6.690   -20.286 19.625  1.00 97.80 356 A 1 
ATOM 2888 C CG  . ARG A 1 356 ? 7.952   -20.953 20.179  1.00 96.75 356 A 1 
ATOM 2889 C CD  . ARG A 1 356 ? 8.808   -19.980 20.996  1.00 95.19 356 A 1 
ATOM 2890 N NE  . ARG A 1 356 ? 9.297   -18.844 20.193  1.00 93.41 356 A 1 
ATOM 2891 C CZ  . ARG A 1 356 ? 9.011   -17.552 20.349  1.00 94.75 356 A 1 
ATOM 2892 N NH1 . ARG A 1 356 ? 8.176   -17.127 21.254  1.00 86.76 356 A 1 
ATOM 2893 N NH2 . ARG A 1 356 ? 9.580   -16.675 19.592  1.00 89.56 356 A 1 
ATOM 2894 N N   . LEU A 1 357 ? 4.085   -20.536 17.274  1.00 98.51 357 A 1 
ATOM 2895 C CA  . LEU A 1 357 ? 2.914   -19.774 16.830  1.00 98.65 357 A 1 
ATOM 2896 C C   . LEU A 1 357 ? 1.597   -20.471 17.230  1.00 98.61 357 A 1 
ATOM 2897 O O   . LEU A 1 357 ? 1.438   -21.664 17.021  1.00 98.28 357 A 1 
ATOM 2898 C CB  . LEU A 1 357 ? 3.029   -19.548 15.311  1.00 98.21 357 A 1 
ATOM 2899 C CG  . LEU A 1 357 ? 2.037   -18.515 14.749  1.00 94.30 357 A 1 
ATOM 2900 C CD1 . LEU A 1 357 ? 2.370   -17.094 15.216  1.00 93.30 357 A 1 
ATOM 2901 C CD2 . LEU A 1 357 ? 2.092   -18.522 13.212  1.00 93.15 357 A 1 
ATOM 2902 N N   . LEU A 1 358 ? 0.655   -19.683 17.772  1.00 98.64 358 A 1 
ATOM 2903 C CA  . LEU A 1 358 ? -0.645  -20.130 18.293  1.00 98.77 358 A 1 
ATOM 2904 C C   . LEU A 1 358 ? -1.827  -19.338 17.707  1.00 98.74 358 A 1 
ATOM 2905 O O   . LEU A 1 358 ? -2.944  -19.415 18.225  1.00 98.37 358 A 1 
ATOM 2906 C CB  . LEU A 1 358 ? -0.621  -20.031 19.832  1.00 98.61 358 A 1 
ATOM 2907 C CG  . LEU A 1 358 ? 0.413   -20.916 20.552  1.00 98.40 358 A 1 
ATOM 2908 C CD1 . LEU A 1 358 ? 0.404   -20.586 22.042  1.00 98.02 358 A 1 
ATOM 2909 C CD2 . LEU A 1 358 ? 0.109   -22.404 20.380  1.00 97.87 358 A 1 
ATOM 2910 N N   . SER A 1 359 ? -1.603  -18.560 16.650  1.00 98.63 359 A 1 
ATOM 2911 C CA  . SER A 1 359 ? -2.607  -17.716 15.999  1.00 98.58 359 A 1 
ATOM 2912 C C   . SER A 1 359 ? -2.692  -17.974 14.491  1.00 98.42 359 A 1 
ATOM 2913 O O   . SER A 1 359 ? -1.887  -18.723 13.935  1.00 97.89 359 A 1 
ATOM 2914 C CB  . SER A 1 359 ? -2.317  -16.236 16.289  1.00 98.29 359 A 1 
ATOM 2915 O OG  . SER A 1 359 ? -1.058  -15.862 15.767  1.00 98.03 359 A 1 
ATOM 2916 N N   . GLY A 1 360 ? -3.676  -17.367 13.847  1.00 98.26 360 A 1 
ATOM 2917 C CA  . GLY A 1 360 ? -3.909  -17.527 12.419  1.00 97.89 360 A 1 
ATOM 2918 C C   . GLY A 1 360 ? -4.088  -19.002 12.039  1.00 97.86 360 A 1 
ATOM 2919 O O   . GLY A 1 360 ? -4.826  -19.742 12.687  1.00 96.34 360 A 1 
ATOM 2920 N N   . ASN A 1 361 ? -3.348  -19.445 11.029  1.00 97.71 361 A 1 
ATOM 2921 C CA  . ASN A 1 361 ? -3.378  -20.844 10.576  1.00 97.11 361 A 1 
ATOM 2922 C C   . ASN A 1 361 ? -2.779  -21.838 11.596  1.00 97.49 361 A 1 
ATOM 2923 O O   . ASN A 1 361 ? -2.970  -23.043 11.456  1.00 95.76 361 A 1 
ATOM 2924 C CB  . ASN A 1 361 ? -2.650  -20.937 9.227   1.00 95.64 361 A 1 
ATOM 2925 C CG  . ASN A 1 361 ? -3.386  -20.203 8.112   1.00 90.42 361 A 1 
ATOM 2926 O OD1 . ASN A 1 361 ? -4.594  -20.073 8.113   1.00 82.50 361 A 1 
ATOM 2927 N ND2 . ASN A 1 361 ? -2.675  -19.696 7.136   1.00 79.92 361 A 1 
ATOM 2928 N N   . SER A 1 362 ? -2.077  -21.348 12.619  1.00 97.76 362 A 1 
ATOM 2929 C CA  . SER A 1 362 ? -1.494  -22.159 13.694  1.00 97.95 362 A 1 
ATOM 2930 C C   . SER A 1 362 ? -2.330  -22.156 14.977  1.00 98.17 362 A 1 
ATOM 2931 O O   . SER A 1 362 ? -1.903  -22.714 15.985  1.00 97.36 362 A 1 
ATOM 2932 C CB  . SER A 1 362 ? -0.055  -21.708 13.976  1.00 97.66 362 A 1 
ATOM 2933 O OG  . SER A 1 362 ? 0.750   -21.898 12.826  1.00 95.87 362 A 1 
ATOM 2934 N N   . LYS A 1 363 ? -3.525  -21.579 14.953  1.00 97.54 363 A 1 
ATOM 2935 C CA  . LYS A 1 363 ? -4.405  -21.454 16.130  1.00 97.13 363 A 1 
ATOM 2936 C C   . LYS A 1 363 ? -4.733  -22.805 16.775  1.00 97.25 363 A 1 
ATOM 2937 O O   . LYS A 1 363 ? -4.787  -22.905 17.995  1.00 95.80 363 A 1 
ATOM 2938 C CB  . LYS A 1 363 ? -5.664  -20.724 15.659  1.00 94.51 363 A 1 
ATOM 2939 C CG  . LYS A 1 363 ? -6.598  -20.318 16.811  1.00 88.45 363 A 1 
ATOM 2940 C CD  . LYS A 1 363 ? -7.748  -19.512 16.211  1.00 91.32 363 A 1 
ATOM 2941 C CE  . LYS A 1 363 ? -8.691  -18.975 17.273  1.00 88.17 363 A 1 
ATOM 2942 N NZ  . LYS A 1 363 ? -9.748  -18.159 16.630  1.00 86.37 363 A 1 
ATOM 2943 N N   . SER A 1 364 ? -4.883  -23.847 15.965  1.00 97.12 364 A 1 
ATOM 2944 C CA  . SER A 1 364 ? -5.167  -25.216 16.419  1.00 96.47 364 A 1 
ATOM 2945 C C   . SER A 1 364 ? -3.960  -25.956 17.014  1.00 96.68 364 A 1 
ATOM 2946 O O   . SER A 1 364 ? -4.114  -27.095 17.441  1.00 94.63 364 A 1 
ATOM 2947 C CB  . SER A 1 364 ? -5.743  -26.027 15.256  1.00 94.54 364 A 1 
ATOM 2948 O OG  . SER A 1 364 ? -4.823  -26.056 14.192  1.00 88.01 364 A 1 
ATOM 2949 N N   . ARG A 1 365 ? -2.758  -25.345 17.036  1.00 97.07 365 A 1 
ATOM 2950 C CA  . ARG A 1 365 ? -1.587  -25.931 17.705  1.00 96.50 365 A 1 
ATOM 2951 C C   . ARG A 1 365 ? -1.687  -25.852 19.224  1.00 97.18 365 A 1 
ATOM 2952 O O   . ARG A 1 365 ? -0.980  -26.593 19.894  1.00 95.92 365 A 1 
ATOM 2953 C CB  . ARG A 1 365 ? -0.295  -25.248 17.255  1.00 94.65 365 A 1 
ATOM 2954 C CG  . ARG A 1 365 ? 0.082   -25.601 15.821  1.00 86.34 365 A 1 
ATOM 2955 C CD  . ARG A 1 365 ? 1.446   -24.977 15.530  1.00 84.03 365 A 1 
ATOM 2956 N NE  . ARG A 1 365 ? 1.982   -25.375 14.215  1.00 77.66 365 A 1 
ATOM 2957 C CZ  . ARG A 1 365 ? 3.217   -25.127 13.810  1.00 72.72 365 A 1 
ATOM 2958 N NH1 . ARG A 1 365 ? 4.062   -24.455 14.538  1.00 66.54 365 A 1 
ATOM 2959 N NH2 . ARG A 1 365 ? 3.629   -25.550 12.654  1.00 63.91 365 A 1 
ATOM 2960 N N   . PHE A 1 366 ? -2.524  -24.968 19.756  1.00 97.41 366 A 1 
ATOM 2961 C CA  . PHE A 1 366 ? -2.772  -24.922 21.186  1.00 97.13 366 A 1 
ATOM 2962 C C   . PHE A 1 366 ? -3.311  -26.280 21.657  1.00 96.07 366 A 1 
ATOM 2963 O O   . PHE A 1 366 ? -4.204  -26.862 21.034  1.00 93.97 366 A 1 
ATOM 2964 C CB  . PHE A 1 366 ? -3.728  -23.782 21.526  1.00 97.21 366 A 1 
ATOM 2965 C CG  . PHE A 1 366 ? -3.798  -23.519 23.011  1.00 98.06 366 A 1 
ATOM 2966 C CD1 . PHE A 1 366 ? -4.688  -24.248 23.817  1.00 97.80 366 A 1 
ATOM 2967 C CD2 . PHE A 1 366 ? -2.946  -22.575 23.605  1.00 97.74 366 A 1 
ATOM 2968 C CE1 . PHE A 1 366 ? -4.718  -24.034 25.205  1.00 97.34 366 A 1 
ATOM 2969 C CE2 . PHE A 1 366 ? -2.971  -22.357 24.987  1.00 97.34 366 A 1 
ATOM 2970 C CZ  . PHE A 1 366 ? -3.856  -23.087 25.793  1.00 97.64 366 A 1 
ATOM 2971 N N   . ASN A 1 367 ? -2.737  -26.790 22.732  1.00 95.01 367 A 1 
ATOM 2972 C CA  . ASN A 1 367 ? -3.082  -28.113 23.246  1.00 93.52 367 A 1 
ATOM 2973 C C   . ASN A 1 367 ? -2.970  -28.145 24.780  1.00 95.29 367 A 1 
ATOM 2974 O O   . ASN A 1 367 ? -2.511  -27.189 25.409  1.00 93.12 367 A 1 
ATOM 2975 C CB  . ASN A 1 367 ? -2.194  -29.156 22.542  1.00 88.19 367 A 1 
ATOM 2976 C CG  . ASN A 1 367 ? -0.724  -29.001 22.875  1.00 82.78 367 A 1 
ATOM 2977 O OD1 . ASN A 1 367 ? -0.303  -29.104 24.007  1.00 72.79 367 A 1 
ATOM 2978 N ND2 . ASN A 1 367 ? 0.118   -28.743 21.902  1.00 74.94 367 A 1 
ATOM 2979 N N   . THR A 1 368 ? -3.359  -29.243 25.378  1.00 95.00 368 A 1 
ATOM 2980 C CA  . THR A 1 368 ? -3.400  -29.424 26.837  1.00 94.82 368 A 1 
ATOM 2981 C C   . THR A 1 368 ? -2.032  -29.334 27.517  1.00 95.26 368 A 1 
ATOM 2982 O O   . THR A 1 368 ? -1.968  -29.075 28.713  1.00 92.12 368 A 1 
ATOM 2983 C CB  . THR A 1 368 ? -4.045  -30.759 27.193  1.00 92.95 368 A 1 
ATOM 2984 O OG1 . THR A 1 368 ? -3.401  -31.811 26.501  1.00 88.53 368 A 1 
ATOM 2985 C CG2 . THR A 1 368 ? -5.520  -30.798 26.793  1.00 87.74 368 A 1 
ATOM 2986 N N   . ASN A 1 369 ? -0.921  -29.458 26.774  1.00 95.60 369 A 1 
ATOM 2987 C CA  . ASN A 1 369 ? 0.430   -29.307 27.322  1.00 95.10 369 A 1 
ATOM 2988 C C   . ASN A 1 369 ? 0.838   -27.835 27.520  1.00 96.47 369 A 1 
ATOM 2989 O O   . ASN A 1 369 ? 1.979   -27.569 27.892  1.00 94.24 369 A 1 
ATOM 2990 C CB  . ASN A 1 369 ? 1.449   -30.033 26.432  1.00 91.16 369 A 1 
ATOM 2991 C CG  . ASN A 1 369 ? 1.145   -31.507 26.228  1.00 77.92 369 A 1 
ATOM 2992 O OD1 . ASN A 1 369 ? 0.562   -32.177 27.053  1.00 66.13 369 A 1 
ATOM 2993 N ND2 . ASN A 1 369 ? 1.553   -32.056 25.105  1.00 68.91 369 A 1 
ATOM 2994 N N   . MET A 1 370 ? -0.054  -26.880 27.262  1.00 97.18 370 A 1 
ATOM 2995 C CA  . MET A 1 370 ? 0.179   -25.455 27.499  1.00 97.50 370 A 1 
ATOM 2996 C C   . MET A 1 370 ? -0.022  -25.055 28.969  1.00 97.70 370 A 1 
ATOM 2997 O O   . MET A 1 370 ? 0.304   -23.920 29.340  1.00 97.29 370 A 1 
ATOM 2998 C CB  . MET A 1 370 ? -0.698  -24.616 26.565  1.00 97.49 370 A 1 
ATOM 2999 C CG  . MET A 1 370 ? -0.296  -24.732 25.084  1.00 96.42 370 A 1 
ATOM 3000 S SD  . MET A 1 370 ? 1.396   -24.166 24.686  1.00 95.57 370 A 1 
ATOM 3001 C CE  . MET A 1 370 ? 1.314   -22.436 25.185  1.00 90.80 370 A 1 
ATOM 3002 N N   . ASN A 1 371 ? -0.522  -25.928 29.813  1.00 96.74 371 A 1 
ATOM 3003 C CA  . ASN A 1 371 ? -0.613  -25.679 31.251  1.00 96.14 371 A 1 
ATOM 3004 C C   . ASN A 1 371 ? 0.764   -25.347 31.852  1.00 97.25 371 A 1 
ATOM 3005 O O   . ASN A 1 371 ? 1.783   -25.946 31.513  1.00 95.72 371 A 1 
ATOM 3006 C CB  . ASN A 1 371 ? -1.312  -26.862 31.952  1.00 92.03 371 A 1 
ATOM 3007 C CG  . ASN A 1 371 ? -0.589  -28.202 31.852  1.00 85.48 371 A 1 
ATOM 3008 O OD1 . ASN A 1 371 ? 0.231   -28.468 31.000  1.00 73.57 371 A 1 
ATOM 3009 N ND2 . ASN A 1 371 ? -0.931  -29.123 32.728  1.00 74.68 371 A 1 
ATOM 3010 N N   . GLY A 1 372 ? 0.806   -24.329 32.722  1.00 97.40 372 A 1 
ATOM 3011 C CA  . GLY A 1 372 ? 2.040   -23.821 33.325  1.00 97.60 372 A 1 
ATOM 3012 C C   . GLY A 1 372 ? 2.935   -23.001 32.389  1.00 98.08 372 A 1 
ATOM 3013 O O   . GLY A 1 372 ? 3.924   -22.424 32.847  1.00 97.23 372 A 1 
ATOM 3014 N N   . LYS A 1 373 ? 2.613   -22.884 31.095  1.00 98.26 373 A 1 
ATOM 3015 C CA  . LYS A 1 373 ? 3.383   -22.111 30.118  1.00 98.34 373 A 1 
ATOM 3016 C C   . LYS A 1 373 ? 2.914   -20.656 30.035  1.00 98.56 373 A 1 
ATOM 3017 O O   . LYS A 1 373 ? 1.870   -20.288 30.568  1.00 98.28 373 A 1 
ATOM 3018 C CB  . LYS A 1 373 ? 3.340   -22.799 28.744  1.00 97.95 373 A 1 
ATOM 3019 C CG  . LYS A 1 373 ? 3.985   -24.199 28.771  1.00 96.50 373 A 1 
ATOM 3020 C CD  . LYS A 1 373 ? 4.072   -24.698 27.330  1.00 93.35 373 A 1 
ATOM 3021 C CE  . LYS A 1 373 ? 4.807   -26.003 27.155  1.00 89.27 373 A 1 
ATOM 3022 N NZ  . LYS A 1 373 ? 5.077   -26.206 25.704  1.00 79.74 373 A 1 
ATOM 3023 N N   . LYS A 1 374 ? 3.702   -19.821 29.351  1.00 98.65 374 A 1 
ATOM 3024 C CA  . LYS A 1 374 ? 3.334   -18.441 29.036  1.00 98.60 374 A 1 
ATOM 3025 C C   . LYS A 1 374 ? 2.935   -18.314 27.574  1.00 98.70 374 A 1 
ATOM 3026 O O   . LYS A 1 374 ? 3.530   -18.959 26.710  1.00 98.46 374 A 1 
ATOM 3027 C CB  . LYS A 1 374 ? 4.475   -17.468 29.376  1.00 98.42 374 A 1 
ATOM 3028 C CG  . LYS A 1 374 ? 4.709   -17.375 30.881  1.00 97.06 374 A 1 
ATOM 3029 C CD  . LYS A 1 374 ? 5.863   -16.414 31.175  1.00 95.83 374 A 1 
ATOM 3030 C CE  . LYS A 1 374 ? 6.100   -16.366 32.684  1.00 90.64 374 A 1 
ATOM 3031 N NZ  . LYS A 1 374 ? 7.219   -15.468 33.029  1.00 83.99 374 A 1 
ATOM 3032 N N   . ILE A 1 375 ? 1.984   -17.434 27.304  1.00 98.74 375 A 1 
ATOM 3033 C CA  . ILE A 1 375 ? 1.603   -17.011 25.957  1.00 98.70 375 A 1 
ATOM 3034 C C   . ILE A 1 375 ? 1.729   -15.495 25.833  1.00 98.73 375 A 1 
ATOM 3035 O O   . ILE A 1 375 ? 1.589   -14.766 26.814  1.00 98.58 375 A 1 
ATOM 3036 C CB  . ILE A 1 375 ? 0.199   -17.517 25.567  1.00 98.64 375 A 1 
ATOM 3037 C CG1 . ILE A 1 375 ? -0.890  -17.015 26.546  1.00 98.36 375 A 1 
ATOM 3038 C CG2 . ILE A 1 375 ? 0.218   -19.054 25.464  1.00 98.07 375 A 1 
ATOM 3039 C CD1 . ILE A 1 375 ? -2.320  -17.437 26.170  1.00 98.04 375 A 1 
ATOM 3040 N N   . GLU A 1 376 ? 2.004   -15.013 24.637  1.00 98.87 376 A 1 
ATOM 3041 C CA  . GLU A 1 376 ? 2.142   -13.597 24.303  1.00 98.84 376 A 1 
ATOM 3042 C C   . GLU A 1 376 ? 1.213   -13.248 23.147  1.00 98.89 376 A 1 
ATOM 3043 O O   . GLU A 1 376 ? 1.352   -13.801 22.054  1.00 98.78 376 A 1 
ATOM 3044 C CB  . GLU A 1 376 ? 3.605   -13.294 23.953  1.00 98.61 376 A 1 
ATOM 3045 C CG  . GLU A 1 376 ? 3.839   -11.837 23.541  1.00 98.17 376 A 1 
ATOM 3046 C CD  . GLU A 1 376 ? 5.251   -11.571 22.998  1.00 97.54 376 A 1 
ATOM 3047 O OE1 . GLU A 1 376 ? 5.748   -10.437 23.165  1.00 94.14 376 A 1 
ATOM 3048 O OE2 . GLU A 1 376 ? 5.851   -12.480 22.378  1.00 94.67 376 A 1 
ATOM 3049 N N   . LEU A 1 377 ? 0.313   -12.300 23.382  1.00 98.88 377 A 1 
ATOM 3050 C CA  . LEU A 1 377 ? -0.350  -11.548 22.319  1.00 98.89 377 A 1 
ATOM 3051 C C   . LEU A 1 377 ? 0.520   -10.343 21.982  1.00 98.81 377 A 1 
ATOM 3052 O O   . LEU A 1 377 ? 0.772   -9.500  22.852  1.00 98.67 377 A 1 
ATOM 3053 C CB  . LEU A 1 377 ? -1.753  -11.140 22.791  1.00 98.82 377 A 1 
ATOM 3054 C CG  . LEU A 1 377 ? -2.484  -10.149 21.861  1.00 98.64 377 A 1 
ATOM 3055 C CD1 . LEU A 1 377 ? -2.799  -10.774 20.502  1.00 98.40 377 A 1 
ATOM 3056 C CD2 . LEU A 1 377 ? -3.805  -9.732  22.508  1.00 98.32 377 A 1 
ATOM 3057 N N   . ARG A 1 378 ? 0.937   -10.222 20.727  1.00 98.75 378 A 1 
ATOM 3058 C CA  . ARG A 1 378 ? 1.731   -9.085  20.254  1.00 98.71 378 A 1 
ATOM 3059 C C   . ARG A 1 378 ? 1.150   -8.464  18.998  1.00 98.89 378 A 1 
ATOM 3060 O O   . ARG A 1 378 ? 0.734   -9.158  18.077  1.00 98.66 378 A 1 
ATOM 3061 C CB  . ARG A 1 378 ? 3.195   -9.506  20.091  1.00 98.09 378 A 1 
ATOM 3062 C CG  . ARG A 1 378 ? 4.074   -8.276  19.846  1.00 94.77 378 A 1 
ATOM 3063 C CD  . ARG A 1 378 ? 5.555   -8.644  19.796  1.00 93.51 378 A 1 
ATOM 3064 N NE  . ARG A 1 378 ? 6.350   -7.438  19.528  1.00 94.67 378 A 1 
ATOM 3065 C CZ  . ARG A 1 378 ? 7.612   -7.385  19.161  1.00 96.16 378 A 1 
ATOM 3066 N NH1 . ARG A 1 378 ? 8.337   -8.452  19.048  1.00 91.86 378 A 1 
ATOM 3067 N NH2 . ARG A 1 378 ? 8.158   -6.246  18.894  1.00 92.90 378 A 1 
ATOM 3068 N N   . THR A 1 379 ? 1.180   -7.134  18.955  1.00 98.70 379 A 1 
ATOM 3069 C CA  . THR A 1 379 ? 0.940   -6.355  17.742  1.00 98.74 379 A 1 
ATOM 3070 C C   . THR A 1 379 ? 1.737   -5.058  17.780  1.00 98.70 379 A 1 
ATOM 3071 O O   . THR A 1 379 ? 2.413   -4.750  18.763  1.00 98.42 379 A 1 
ATOM 3072 C CB  . THR A 1 379 ? -0.557  -6.119  17.510  1.00 98.39 379 A 1 
ATOM 3073 O OG1 . THR A 1 379 ? -0.755  -5.552  16.232  1.00 96.53 379 A 1 
ATOM 3074 C CG2 . THR A 1 379 ? -1.194  -5.183  18.532  1.00 96.31 379 A 1 
ATOM 3075 N N   . VAL A 1 380 ? 1.674   -4.294  16.694  1.00 98.77 380 A 1 
ATOM 3076 C CA  . VAL A 1 380 ? 2.218   -2.949  16.589  1.00 98.62 380 A 1 
ATOM 3077 C C   . VAL A 1 380 ? 1.092   -2.015  16.191  1.00 98.87 380 A 1 
ATOM 3078 O O   . VAL A 1 380 ? 0.366   -2.279  15.233  1.00 98.52 380 A 1 
ATOM 3079 C CB  . VAL A 1 380 ? 3.379   -2.902  15.589  1.00 97.61 380 A 1 
ATOM 3080 C CG1 . VAL A 1 380 ? 3.935   -1.489  15.451  1.00 91.08 380 A 1 
ATOM 3081 C CG2 . VAL A 1 380 ? 4.528   -3.817  16.046  1.00 90.65 380 A 1 
ATOM 3082 N N   . ILE A 1 381 ? 0.934   -0.926  16.938  1.00 98.89 381 A 1 
ATOM 3083 C CA  . ILE A 1 381 ? -0.062  0.105   16.690  1.00 98.89 381 A 1 
ATOM 3084 C C   . ILE A 1 381 ? 0.654   1.378   16.268  1.00 98.86 381 A 1 
ATOM 3085 O O   . ILE A 1 381 ? 1.580   1.825   16.939  1.00 98.69 381 A 1 
ATOM 3086 C CB  . ILE A 1 381 ? -0.933  0.343   17.940  1.00 98.48 381 A 1 
ATOM 3087 C CG1 . ILE A 1 381 ? -1.510  -0.949  18.563  1.00 96.16 381 A 1 
ATOM 3088 C CG2 . ILE A 1 381 ? -2.055  1.332   17.608  1.00 98.13 381 A 1 
ATOM 3089 C CD1 . ILE A 1 381 ? -2.521  -1.700  17.705  1.00 90.12 381 A 1 
ATOM 3090 N N   . GLN A 1 382 ? 0.198   1.995   15.172  1.00 98.89 382 A 1 
ATOM 3091 C CA  . GLN A 1 382 ? 0.587   3.335   14.758  1.00 98.81 382 A 1 
ATOM 3092 C C   . GLN A 1 382 ? -0.600  4.271   14.894  1.00 98.85 382 A 1 
ATOM 3093 O O   . GLN A 1 382 ? -1.618  4.090   14.220  1.00 98.77 382 A 1 
ATOM 3094 C CB  . GLN A 1 382 ? 1.124   3.297   13.318  1.00 98.77 382 A 1 
ATOM 3095 C CG  . GLN A 1 382 ? 1.461   4.674   12.738  1.00 98.42 382 A 1 
ATOM 3096 C CD  . GLN A 1 382 ? 2.677   5.328   13.382  1.00 98.60 382 A 1 
ATOM 3097 O OE1 . GLN A 1 382 ? 3.784   4.806   13.349  1.00 95.50 382 A 1 
ATOM 3098 N NE2 . GLN A 1 382 ? 2.536   6.501   13.949  1.00 94.74 382 A 1 
ATOM 3099 N N   . ASN A 1 383 ? -0.468  5.283   15.734  1.00 98.72 383 A 1 
ATOM 3100 C CA  . ASN A 1 383 ? -1.407  6.395   15.726  1.00 98.71 383 A 1 
ATOM 3101 C C   . ASN A 1 383 ? -1.224  7.204   14.430  1.00 98.72 383 A 1 
ATOM 3102 O O   . ASN A 1 383 ? -0.098  7.481   14.030  1.00 98.45 383 A 1 
ATOM 3103 C CB  . ASN A 1 383 ? -1.208  7.233   16.999  1.00 98.65 383 A 1 
ATOM 3104 C CG  . ASN A 1 383 ? -2.426  8.075   17.344  1.00 98.56 383 A 1 
ATOM 3105 O OD1 . ASN A 1 383 ? -3.331  8.284   16.557  1.00 96.85 383 A 1 
ATOM 3106 N ND2 . ASN A 1 383 ? -2.487  8.563   18.563  1.00 96.51 383 A 1 
ATOM 3107 N N   . ILE A 1 384 ? -2.326  7.578   13.794  1.00 98.54 384 A 1 
ATOM 3108 C CA  . ILE A 1 384 ? -2.337  8.422   12.598  1.00 98.40 384 A 1 
ATOM 3109 C C   . ILE A 1 384 ? -2.733  9.861   12.954  1.00 98.28 384 A 1 
ATOM 3110 O O   . ILE A 1 384 ? -2.495  10.794  12.191  1.00 97.56 384 A 1 
ATOM 3111 C CB  . ILE A 1 384 ? -3.224  7.773   11.510  1.00 98.35 384 A 1 
ATOM 3112 C CG1 . ILE A 1 384 ? -2.769  6.338   11.128  1.00 97.96 384 A 1 
ATOM 3113 C CG2 . ILE A 1 384 ? -3.311  8.630   10.243  1.00 98.12 384 A 1 
ATOM 3114 C CD1 . ILE A 1 384 ? -1.334  6.199   10.616  1.00 97.03 384 A 1 
ATOM 3115 N N   . SER A 1 385 ? -3.287  10.069  14.145  1.00 98.38 385 A 1 
ATOM 3116 C CA  . SER A 1 385 ? -3.570  11.392  14.679  1.00 98.13 385 A 1 
ATOM 3117 C C   . SER A 1 385 ? -2.331  12.012  15.336  1.00 98.22 385 A 1 
ATOM 3118 O O   . SER A 1 385 ? -1.666  11.389  16.161  1.00 98.10 385 A 1 
ATOM 3119 C CB  . SER A 1 385 ? -4.734  11.324  15.670  1.00 97.83 385 A 1 
ATOM 3120 O OG  . SER A 1 385 ? -5.093  12.633  16.093  1.00 95.76 385 A 1 
ATOM 3121 N N   . ASP A 1 386 ? -2.071  13.273  15.026  1.00 98.08 386 A 1 
ATOM 3122 C CA  . ASP A 1 386 ? -1.106  14.129  15.695  1.00 97.51 386 A 1 
ATOM 3123 C C   . ASP A 1 386 ? -1.701  14.895  16.898  1.00 97.53 386 A 1 
ATOM 3124 O O   . ASP A 1 386 ? -1.001  15.651  17.566  1.00 95.79 386 A 1 
ATOM 3125 C CB  . ASP A 1 386 ? -0.499  15.092  14.660  1.00 96.44 386 A 1 
ATOM 3126 C CG  . ASP A 1 386 ? -1.515  16.062  14.014  1.00 95.39 386 A 1 
ATOM 3127 O OD1 . ASP A 1 386 ? -2.732  15.770  14.025  1.00 93.05 386 A 1 
ATOM 3128 O OD2 . ASP A 1 386 ? -1.068  17.098  13.483  1.00 91.06 386 A 1 
ATOM 3129 N N   . LYS A 1 387 ? -2.991  14.693  17.200  1.00 97.65 387 A 1 
ATOM 3130 C CA  . LYS A 1 387 ? -3.754  15.428  18.222  1.00 97.30 387 A 1 
ATOM 3131 C C   . LYS A 1 387 ? -4.316  14.544  19.325  1.00 97.73 387 A 1 
ATOM 3132 O O   . LYS A 1 387 ? -4.344  14.953  20.472  1.00 96.41 387 A 1 
ATOM 3133 C CB  . LYS A 1 387 ? -4.893  16.201  17.544  1.00 95.85 387 A 1 
ATOM 3134 C CG  . LYS A 1 387 ? -4.345  17.294  16.628  1.00 90.69 387 A 1 
ATOM 3135 C CD  . LYS A 1 387 ? -5.466  18.014  15.875  1.00 82.06 387 A 1 
ATOM 3136 C CE  . LYS A 1 387 ? -4.803  18.952  14.879  1.00 73.19 387 A 1 
ATOM 3137 N NZ  . LYS A 1 387 ? -5.807  19.678  14.065  1.00 62.92 387 A 1 
ATOM 3138 N N   . ASN A 1 388 ? -4.786  13.353  18.979  1.00 97.53 388 A 1 
ATOM 3139 C CA  . ASN A 1 388 ? -5.514  12.485  19.888  1.00 97.60 388 A 1 
ATOM 3140 C C   . ASN A 1 388 ? -4.664  11.256  20.232  1.00 98.24 388 A 1 
ATOM 3141 O O   . ASN A 1 388 ? -4.474  10.385  19.384  1.00 97.84 388 A 1 
ATOM 3142 C CB  . ASN A 1 388 ? -6.858  12.106  19.265  1.00 95.75 388 A 1 
ATOM 3143 C CG  . ASN A 1 388 ? -7.740  13.319  18.985  1.00 81.15 388 A 1 
ATOM 3144 O OD1 . ASN A 1 388 ? -7.750  14.308  19.694  1.00 71.49 388 A 1 
ATOM 3145 N ND2 . ASN A 1 388 ? -8.515  13.267  17.926  1.00 70.78 388 A 1 
ATOM 3146 N N   . ALA A 1 389 ? -4.188  11.181  21.482  1.00 98.22 389 A 1 
ATOM 3147 C CA  . ALA A 1 389 ? -3.657  9.930   22.014  1.00 98.24 389 A 1 
ATOM 3148 C C   . ALA A 1 389 ? -4.784  8.887   22.121  1.00 98.34 389 A 1 
ATOM 3149 O O   . ALA A 1 389 ? -5.956  9.243   22.247  1.00 97.70 389 A 1 
ATOM 3150 C CB  . ALA A 1 389 ? -2.980  10.193  23.358  1.00 97.49 389 A 1 
ATOM 3151 N N   . ARG A 1 390 ? -4.437  7.608   22.062  1.00 98.58 390 A 1 
ATOM 3152 C CA  . ARG A 1 390 ? -5.399  6.505   22.109  1.00 98.59 390 A 1 
ATOM 3153 C C   . ARG A 1 390 ? -5.152  5.622   23.328  1.00 98.66 390 A 1 
ATOM 3154 O O   . ARG A 1 390 ? -4.008  5.460   23.754  1.00 98.34 390 A 1 
ATOM 3155 C CB  . ARG A 1 390 ? -5.347  5.689   20.813  1.00 98.20 390 A 1 
ATOM 3156 C CG  . ARG A 1 390 ? -5.577  6.505   19.517  1.00 96.94 390 A 1 
ATOM 3157 C CD  . ARG A 1 390 ? -6.974  7.160   19.443  1.00 95.96 390 A 1 
ATOM 3158 N NE  . ARG A 1 390 ? -8.042  6.157   19.471  1.00 95.18 390 A 1 
ATOM 3159 C CZ  . ARG A 1 390 ? -8.587  5.510   18.462  1.00 95.68 390 A 1 
ATOM 3160 N NH1 . ARG A 1 390 ? -8.247  5.731   17.222  1.00 90.71 390 A 1 
ATOM 3161 N NH2 . ARG A 1 390 ? -9.511  4.626   18.692  1.00 90.70 390 A 1 
ATOM 3162 N N   . GLN A 1 391 ? -6.214  5.025   23.844  1.00 98.63 391 A 1 
ATOM 3163 C CA  . GLN A 1 391 ? -6.157  4.015   24.899  1.00 98.56 391 A 1 
ATOM 3164 C C   . GLN A 1 391 ? -6.877  2.755   24.439  1.00 98.69 391 A 1 
ATOM 3165 O O   . GLN A 1 391 ? -8.098  2.683   24.440  1.00 98.20 391 A 1 
ATOM 3166 C CB  . GLN A 1 391 ? -6.748  4.554   26.204  1.00 97.92 391 A 1 
ATOM 3167 C CG  . GLN A 1 391 ? -5.794  5.526   26.888  1.00 92.00 391 A 1 
ATOM 3168 C CD  . GLN A 1 391 ? -6.129  5.762   28.361  1.00 84.72 391 A 1 
ATOM 3169 O OE1 . GLN A 1 391 ? -7.237  5.543   28.837  1.00 75.71 391 A 1 
ATOM 3170 N NE2 . GLN A 1 391 ? -5.169  6.183   29.128  1.00 71.61 391 A 1 
ATOM 3171 N N   . LEU A 1 392 ? -6.105  1.757   24.038  1.00 98.66 392 A 1 
ATOM 3172 C CA  . LEU A 1 392 ? -6.644  0.534   23.466  1.00 98.72 392 A 1 
ATOM 3173 C C   . LEU A 1 392 ? -6.617  -0.596  24.492  1.00 98.70 392 A 1 
ATOM 3174 O O   . LEU A 1 392 ? -5.592  -0.862  25.120  1.00 98.43 392 A 1 
ATOM 3175 C CB  . LEU A 1 392 ? -5.882  0.153   22.188  1.00 98.59 392 A 1 
ATOM 3176 C CG  . LEU A 1 392 ? -5.845  1.255   21.123  1.00 98.08 392 A 1 
ATOM 3177 C CD1 . LEU A 1 392 ? -5.139  0.705   19.889  1.00 97.29 392 A 1 
ATOM 3178 C CD2 . LEU A 1 392 ? -7.225  1.742   20.703  1.00 97.13 392 A 1 
ATOM 3179 N N   . LYS A 1 393 ? -7.735  -1.292  24.639  1.00 98.74 393 A 1 
ATOM 3180 C CA  . LYS A 1 393 ? -7.894  -2.384  25.585  1.00 98.76 393 A 1 
ATOM 3181 C C   . LYS A 1 393 ? -7.647  -3.724  24.909  1.00 98.76 393 A 1 
ATOM 3182 O O   . LYS A 1 393 ? -8.389  -4.119  24.009  1.00 98.54 393 A 1 
ATOM 3183 C CB  . LYS A 1 393 ? -9.270  -2.271  26.242  1.00 98.31 393 A 1 
ATOM 3184 C CG  . LYS A 1 393 ? -9.408  -3.208  27.446  1.00 93.28 393 A 1 
ATOM 3185 C CD  . LYS A 1 393 ? -10.759 -2.929  28.129  1.00 90.87 393 A 1 
ATOM 3186 C CE  . LYS A 1 393 ? -10.840 -3.663  29.462  1.00 81.04 393 A 1 
ATOM 3187 N NZ  . LYS A 1 393 ? -12.036 -3.241  30.231  1.00 73.87 393 A 1 
ATOM 3188 N N   . PHE A 1 394 ? -6.653  -4.444  25.388  1.00 98.79 394 A 1 
ATOM 3189 C CA  . PHE A 1 394 ? -6.329  -5.783  24.935  1.00 98.71 394 A 1 
ATOM 3190 C C   . PHE A 1 394 ? -6.914  -6.803  25.902  1.00 98.70 394 A 1 
ATOM 3191 O O   . PHE A 1 394 ? -6.728  -6.693  27.116  1.00 98.47 394 A 1 
ATOM 3192 C CB  . PHE A 1 394 ? -4.809  -5.939  24.793  1.00 98.54 394 A 1 
ATOM 3193 C CG  . PHE A 1 394 ? -4.203  -5.208  23.611  1.00 98.15 394 A 1 
ATOM 3194 C CD1 . PHE A 1 394 ? -3.458  -5.924  22.656  1.00 96.35 394 A 1 
ATOM 3195 C CD2 . PHE A 1 394 ? -4.358  -3.821  23.437  1.00 96.05 394 A 1 
ATOM 3196 C CE1 . PHE A 1 394 ? -2.884  -5.272  21.551  1.00 94.44 394 A 1 
ATOM 3197 C CE2 . PHE A 1 394 ? -3.807  -3.162  22.329  1.00 94.20 394 A 1 
ATOM 3198 C CZ  . PHE A 1 394 ? -3.067  -3.887  21.396  1.00 94.24 394 A 1 
ATOM 3199 N N   . LYS A 1 395 ? -7.616  -7.792  25.370  1.00 98.75 395 A 1 
ATOM 3200 C CA  . LYS A 1 395 ? -8.107  -8.954  26.113  1.00 98.62 395 A 1 
ATOM 3201 C C   . LYS A 1 395 ? -7.546  -10.217 25.478  1.00 98.74 395 A 1 
ATOM 3202 O O   . LYS A 1 395 ? -7.516  -10.315 24.262  1.00 98.63 395 A 1 
ATOM 3203 C CB  . LYS A 1 395 ? -9.638  -9.000  26.106  1.00 98.16 395 A 1 
ATOM 3204 C CG  . LYS A 1 395 ? -10.303 -7.794  26.768  1.00 85.88 395 A 1 
ATOM 3205 C CD  . LYS A 1 395 ? -11.816 -8.005  26.777  1.00 86.63 395 A 1 
ATOM 3206 C CE  . LYS A 1 395 ? -12.555 -6.859  27.453  1.00 75.26 395 A 1 
ATOM 3207 N NZ  . LYS A 1 395 ? -14.025 -7.052  27.353  1.00 68.79 395 A 1 
ATOM 3208 N N   . MET A 1 396 ? -7.163  -11.172 26.297  1.00 98.74 396 A 1 
ATOM 3209 C CA  . MET A 1 396 ? -6.748  -12.493 25.838  1.00 98.83 396 A 1 
ATOM 3210 C C   . MET A 1 396 ? -7.260  -13.540 26.815  1.00 98.88 396 A 1 
ATOM 3211 O O   . MET A 1 396 ? -7.218  -13.323 28.026  1.00 98.68 396 A 1 
ATOM 3212 C CB  . MET A 1 396 ? -5.221  -12.522 25.692  1.00 98.60 396 A 1 
ATOM 3213 C CG  . MET A 1 396 ? -4.687  -13.867 25.198  1.00 98.00 396 A 1 
ATOM 3214 S SD  . MET A 1 396 ? -2.909  -13.885 24.792  1.00 97.67 396 A 1 
ATOM 3215 C CE  . MET A 1 396 ? -2.161  -13.342 26.339  1.00 94.55 396 A 1 
ATOM 3216 N N   . TRP A 1 397 ? -7.759  -14.655 26.304  1.00 98.77 397 A 1 
ATOM 3217 C CA  . TRP A 1 397 ? -8.286  -15.745 27.119  1.00 98.85 397 A 1 
ATOM 3218 C C   . TRP A 1 397 ? -8.124  -17.090 26.420  1.00 98.88 397 A 1 
ATOM 3219 O O   . TRP A 1 397 ? -7.972  -17.161 25.205  1.00 98.69 397 A 1 
ATOM 3220 C CB  . TRP A 1 397 ? -9.748  -15.474 27.485  1.00 98.72 397 A 1 
ATOM 3221 C CG  . TRP A 1 397 ? -10.732 -15.482 26.352  1.00 98.69 397 A 1 
ATOM 3222 C CD1 . TRP A 1 397 ? -11.559 -16.512 26.033  1.00 98.18 397 A 1 
ATOM 3223 C CD2 . TRP A 1 397 ? -11.041 -14.413 25.400  1.00 98.59 397 A 1 
ATOM 3224 N NE1 . TRP A 1 397 ? -12.356 -16.157 24.953  1.00 97.86 397 A 1 
ATOM 3225 C CE2 . TRP A 1 397 ? -12.079 -14.880 24.540  1.00 98.39 397 A 1 
ATOM 3226 C CE3 . TRP A 1 397 ? -10.560 -13.108 25.190  1.00 98.12 397 A 1 
ATOM 3227 C CZ2 . TRP A 1 397 ? -12.608 -14.072 23.504  1.00 97.87 397 A 1 
ATOM 3228 C CZ3 . TRP A 1 397 ? -11.084 -12.304 24.155  1.00 97.64 397 A 1 
ATOM 3229 C CH2 . TRP A 1 397 ? -12.097 -12.787 23.325  1.00 97.45 397 A 1 
ATOM 3230 N N   . ILE A 1 398 ? -8.184  -18.168 27.194  1.00 98.73 398 A 1 
ATOM 3231 C CA  . ILE A 1 398 ? -8.263  -19.518 26.639  1.00 98.62 398 A 1 
ATOM 3232 C C   . ILE A 1 398 ? -9.730  -19.858 26.413  1.00 98.68 398 A 1 
ATOM 3233 O O   . ILE A 1 398 ? -10.555 -19.755 27.323  1.00 98.38 398 A 1 
ATOM 3234 C CB  . ILE A 1 398 ? -7.561  -20.555 27.536  1.00 98.44 398 A 1 
ATOM 3235 C CG1 . ILE A 1 398 ? -6.133  -20.142 27.958  1.00 96.58 398 A 1 
ATOM 3236 C CG2 . ILE A 1 398 ? -7.541  -21.914 26.825  1.00 97.90 398 A 1 
ATOM 3237 C CD1 . ILE A 1 398 ? -5.197  -19.764 26.809  1.00 86.99 398 A 1 
ATOM 3238 N N   . LYS A 1 399 ? -10.061 -20.242 25.186  1.00 98.44 399 A 1 
ATOM 3239 C CA  . LYS A 1 399 ? -11.430 -20.555 24.765  1.00 98.28 399 A 1 
ATOM 3240 C C   . LYS A 1 399 ? -11.566 -22.032 24.451  1.00 98.38 399 A 1 
ATOM 3241 O O   . LYS A 1 399 ? -10.816 -22.553 23.626  1.00 97.93 399 A 1 
ATOM 3242 C CB  . LYS A 1 399 ? -11.787 -19.671 23.561  1.00 96.93 399 A 1 
ATOM 3243 C CG  . LYS A 1 399 ? -13.280 -19.761 23.204  1.00 93.50 399 A 1 
ATOM 3244 C CD  . LYS A 1 399 ? -13.633 -18.964 21.944  1.00 91.16 399 A 1 
ATOM 3245 C CE  . LYS A 1 399 ? -13.145 -19.690 20.693  1.00 81.39 399 A 1 
ATOM 3246 N NZ  . LYS A 1 399 ? -13.476 -18.912 19.469  1.00 75.72 399 A 1 
ATOM 3247 N N   . HIS A 1 400 ? -12.549 -22.679 25.067  1.00 98.27 400 A 1 
ATOM 3248 C CA  . HIS A 1 400 ? -12.947 -24.031 24.701  1.00 98.15 400 A 1 
ATOM 3249 C C   . HIS A 1 400 ? -13.612 -24.062 23.315  1.00 98.02 400 A 1 
ATOM 3250 O O   . HIS A 1 400 ? -14.094 -23.050 22.807  1.00 97.31 400 A 1 
ATOM 3251 C CB  . HIS A 1 400 ? -13.874 -24.613 25.765  1.00 97.85 400 A 1 
ATOM 3252 C CG  . HIS A 1 400 ? -13.193 -24.877 27.078  1.00 97.97 400 A 1 
ATOM 3253 N ND1 . HIS A 1 400 ? -11.976 -25.490 27.262  1.00 94.03 400 A 1 
ATOM 3254 C CD2 . HIS A 1 400 ? -13.697 -24.621 28.335  1.00 94.59 400 A 1 
ATOM 3255 C CE1 . HIS A 1 400 ? -11.741 -25.584 28.579  1.00 95.66 400 A 1 
ATOM 3256 N NE2 . HIS A 1 400 ? -12.771 -25.081 29.272  1.00 95.77 400 A 1 
ATOM 3257 N N   . SER A 1 401 ? -13.695 -25.233 22.717  1.00 97.85 401 A 1 
ATOM 3258 C CA  . SER A 1 401 ? -14.335 -25.424 21.409  1.00 97.22 401 A 1 
ATOM 3259 C C   . SER A 1 401 ? -15.828 -25.065 21.382  1.00 97.39 401 A 1 
ATOM 3260 O O   . SER A 1 401 ? -16.345 -24.708 20.324  1.00 95.55 401 A 1 
ATOM 3261 C CB  . SER A 1 401 ? -14.147 -26.876 20.959  1.00 95.66 401 A 1 
ATOM 3262 O OG  . SER A 1 401 ? -14.613 -27.779 21.942  1.00 82.97 401 A 1 
ATOM 3263 N N   . ASP A 1 402 ? -16.511 -25.103 22.535  1.00 97.64 402 A 1 
ATOM 3264 C CA  . ASP A 1 402 ? -17.906 -24.673 22.690  1.00 97.65 402 A 1 
ATOM 3265 C C   . ASP A 1 402 ? -18.067 -23.145 22.830  1.00 97.86 402 A 1 
ATOM 3266 O O   . ASP A 1 402 ? -19.187 -22.633 22.885  1.00 96.47 402 A 1 
ATOM 3267 C CB  . ASP A 1 402 ? -18.561 -25.440 23.848  1.00 96.65 402 A 1 
ATOM 3268 C CG  . ASP A 1 402 ? -18.012 -25.089 25.243  1.00 94.94 402 A 1 
ATOM 3269 O OD1 . ASP A 1 402 ? -17.149 -24.196 25.352  1.00 91.46 402 A 1 
ATOM 3270 O OD2 . ASP A 1 402 ? -18.465 -25.723 26.223  1.00 90.53 402 A 1 
ATOM 3271 N N   . GLY A 1 403 ? -16.957 -22.394 22.860  1.00 97.36 403 A 1 
ATOM 3272 C CA  . GLY A 1 403 ? -16.925 -20.941 23.011  1.00 97.23 403 A 1 
ATOM 3273 C C   . GLY A 1 403 ? -16.817 -20.445 24.449  1.00 97.86 403 A 1 
ATOM 3274 O O   . GLY A 1 403 ? -16.579 -19.254 24.653  1.00 96.94 403 A 1 
ATOM 3275 N N   . SER A 1 404 ? -16.947 -21.307 25.446  1.00 97.92 404 A 1 
ATOM 3276 C CA  . SER A 1 404 ? -16.789 -20.930 26.851  1.00 98.19 404 A 1 
ATOM 3277 C C   . SER A 1 404 ? -15.332 -20.614 27.206  1.00 98.32 404 A 1 
ATOM 3278 O O   . SER A 1 404 ? -14.392 -21.040 26.535  1.00 97.95 404 A 1 
ATOM 3279 C CB  . SER A 1 404 ? -17.387 -22.003 27.768  1.00 97.70 404 A 1 
ATOM 3280 O OG  . SER A 1 404 ? -16.668 -23.207 27.684  1.00 96.51 404 A 1 
ATOM 3281 N N   . VAL A 1 405 ? -15.145 -19.842 28.282  1.00 98.36 405 A 1 
ATOM 3282 C CA  . VAL A 1 405 ? -13.810 -19.505 28.799  1.00 98.43 405 A 1 
ATOM 3283 C C   . VAL A 1 405 ? -13.319 -20.655 29.670  1.00 98.52 405 A 1 
ATOM 3284 O O   . VAL A 1 405 ? -14.033 -21.106 30.563  1.00 98.08 405 A 1 
ATOM 3285 C CB  . VAL A 1 405 ? -13.823 -18.176 29.570  1.00 97.99 405 A 1 
ATOM 3286 C CG1 . VAL A 1 405 ? -12.424 -17.781 30.038  1.00 95.83 405 A 1 
ATOM 3287 C CG2 . VAL A 1 405 ? -14.362 -17.032 28.700  1.00 96.30 405 A 1 
ATOM 3288 N N   . ALA A 1 406 ? -12.088 -21.104 29.412  1.00 98.30 406 A 1 
ATOM 3289 C CA  . ALA A 1 406 ? -11.454 -22.113 30.245  1.00 98.37 406 A 1 
ATOM 3290 C C   . ALA A 1 406 ? -11.155 -21.560 31.643  1.00 98.44 406 A 1 
ATOM 3291 O O   . ALA A 1 406 ? -10.989 -20.358 31.832  1.00 98.21 406 A 1 
ATOM 3292 C CB  . ALA A 1 406 ? -10.182 -22.613 29.539  1.00 98.02 406 A 1 
ATOM 3293 N N   . THR A 1 407 ? -11.077 -22.440 32.632  1.00 98.44 407 A 1 
ATOM 3294 C CA  . THR A 1 407 ? -10.824 -22.071 34.033  1.00 98.44 407 A 1 
ATOM 3295 C C   . THR A 1 407 ? -9.653  -22.844 34.625  1.00 98.41 407 A 1 
ATOM 3296 O O   . THR A 1 407 ? -9.207  -23.852 34.057  1.00 97.98 407 A 1 
ATOM 3297 C CB  . THR A 1 407 ? -12.081 -22.252 34.909  1.00 98.16 407 A 1 
ATOM 3298 O OG1 . THR A 1 407 ? -12.437 -23.606 35.015  1.00 96.08 407 A 1 
ATOM 3299 C CG2 . THR A 1 407 ? -13.287 -21.495 34.369  1.00 95.68 407 A 1 
ATOM 3300 N N   . ASP A 1 408 ? -9.157  -22.361 35.759  1.00 98.11 408 A 1 
ATOM 3301 C CA  . ASP A 1 408 ? -8.312  -23.171 36.635  1.00 98.07 408 A 1 
ATOM 3302 C C   . ASP A 1 408 ? -9.147  -24.187 37.444  1.00 98.00 408 A 1 
ATOM 3303 O O   . ASP A 1 408 ? -10.375 -24.279 37.309  1.00 97.41 408 A 1 
ATOM 3304 C CB  . ASP A 1 408 ? -7.439  -22.251 37.518  1.00 97.47 408 A 1 
ATOM 3305 C CG  . ASP A 1 408 ? -8.182  -21.442 38.575  1.00 97.46 408 A 1 
ATOM 3306 O OD1 . ASP A 1 408 ? -9.365  -21.737 38.871  1.00 95.80 408 A 1 
ATOM 3307 O OD2 . ASP A 1 408 ? -7.585  -20.511 39.160  1.00 95.38 408 A 1 
ATOM 3308 N N   . SER A 1 409 ? -8.489  -24.951 38.311  1.00 98.03 409 A 1 
ATOM 3309 C CA  . SER A 1 409 ? -9.139  -25.932 39.185  1.00 97.73 409 A 1 
ATOM 3310 C C   . SER A 1 409 ? -10.101 -25.314 40.209  1.00 97.99 409 A 1 
ATOM 3311 O O   . SER A 1 409 ? -10.990 -26.008 40.714  1.00 96.54 409 A 1 
ATOM 3312 C CB  . SER A 1 409 ? -8.074  -26.748 39.915  1.00 96.66 409 A 1 
ATOM 3313 O OG  . SER A 1 409 ? -7.372  -25.964 40.847  1.00 88.23 409 A 1 
ATOM 3314 N N   . SER A 1 410 ? -9.961  -24.010 40.493  1.00 98.08 410 A 1 
ATOM 3315 C CA  . SER A 1 410 ? -10.809 -23.238 41.408  1.00 98.01 410 A 1 
ATOM 3316 C C   . SER A 1 410 ? -11.982 -22.550 40.694  1.00 98.26 410 A 1 
ATOM 3317 O O   . SER A 1 410 ? -12.804 -21.914 41.351  1.00 96.96 410 A 1 
ATOM 3318 C CB  . SER A 1 410 ? -9.963  -22.207 42.161  1.00 97.23 410 A 1 
ATOM 3319 O OG  . SER A 1 410 ? -8.931  -22.851 42.888  1.00 91.85 410 A 1 
ATOM 3320 N N   . GLY A 1 411 ? -12.060 -22.651 39.370  1.00 97.99 411 A 1 
ATOM 3321 C CA  . GLY A 1 411 ? -13.094 -22.019 38.558  1.00 97.97 411 A 1 
ATOM 3322 C C   . GLY A 1 411 ? -12.775 -20.582 38.131  1.00 98.29 411 A 1 
ATOM 3323 O O   . GLY A 1 411 ? -13.637 -19.927 37.554  1.00 97.47 411 A 1 
ATOM 3324 N N   . ASN A 1 412 ? -11.564 -20.077 38.398  1.00 98.21 412 A 1 
ATOM 3325 C CA  . ASN A 1 412 ? -11.171 -18.750 37.939  1.00 98.16 412 A 1 
ATOM 3326 C C   . ASN A 1 412 ? -10.949 -18.758 36.425  1.00 98.48 412 A 1 
ATOM 3327 O O   . ASN A 1 412 ? -10.258 -19.646 35.918  1.00 98.14 412 A 1 
ATOM 3328 C CB  . ASN A 1 412 ? -9.904  -18.266 38.645  1.00 97.74 412 A 1 
ATOM 3329 C CG  . ASN A 1 412 ? -10.037 -18.230 40.143  1.00 95.45 412 A 1 
ATOM 3330 O OD1 . ASN A 1 412 ? -10.898 -17.576 40.697  1.00 89.91 412 A 1 
ATOM 3331 N ND2 . ASN A 1 412 ? -9.161  -18.934 40.829  1.00 88.31 412 A 1 
ATOM 3332 N N   . PRO A 1 413 ? -11.460 -17.767 35.679  1.00 98.52 413 A 1 
ATOM 3333 C CA  . PRO A 1 413 ? -11.312 -17.739 34.228  1.00 98.52 413 A 1 
ATOM 3334 C C   . PRO A 1 413 ? -9.850  -17.509 33.811  1.00 98.54 413 A 1 
ATOM 3335 O O   . PRO A 1 413 ? -9.172  -16.608 34.311  1.00 98.29 413 A 1 
ATOM 3336 C CB  . PRO A 1 413 ? -12.238 -16.620 33.760  1.00 98.00 413 A 1 
ATOM 3337 C CG  . PRO A 1 413 ? -12.298 -15.678 34.966  1.00 95.62 413 A 1 
ATOM 3338 C CD  . PRO A 1 413 ? -12.225 -16.634 36.147  1.00 98.12 413 A 1 
ATOM 3339 N N   . LEU A 1 414 ? -9.394  -18.270 32.820  1.00 98.57 414 A 1 
ATOM 3340 C CA  . LEU A 1 414 ? -8.076  -18.135 32.208  1.00 98.57 414 A 1 
ATOM 3341 C C   . LEU A 1 414 ? -8.074  -16.967 31.222  1.00 98.59 414 A 1 
ATOM 3342 O O   . LEU A 1 414 ? -8.182  -17.157 30.005  1.00 98.24 414 A 1 
ATOM 3343 C CB  . LEU A 1 414 ? -7.662  -19.448 31.527  1.00 98.40 414 A 1 
ATOM 3344 C CG  . LEU A 1 414 ? -7.696  -20.699 32.405  1.00 97.79 414 A 1 
ATOM 3345 C CD1 . LEU A 1 414 ? -7.127  -21.875 31.608  1.00 97.14 414 A 1 
ATOM 3346 C CD2 . LEU A 1 414 ? -6.877  -20.546 33.689  1.00 97.07 414 A 1 
ATOM 3347 N N   . GLN A 1 415 ? -7.976  -15.745 31.750  1.00 98.47 415 A 1 
ATOM 3348 C CA  . GLN A 1 415 ? -8.035  -14.526 30.962  1.00 98.38 415 A 1 
ATOM 3349 C C   . GLN A 1 415 ? -7.123  -13.430 31.520  1.00 98.52 415 A 1 
ATOM 3350 O O   . GLN A 1 415 ? -6.812  -13.393 32.708  1.00 98.13 415 A 1 
ATOM 3351 C CB  . GLN A 1 415 ? -9.490  -14.045 30.837  1.00 97.23 415 A 1 
ATOM 3352 C CG  . GLN A 1 415 ? -10.086 -13.542 32.161  1.00 93.11 415 A 1 
ATOM 3353 C CD  . GLN A 1 415 ? -11.541 -13.101 32.030  1.00 92.32 415 A 1 
ATOM 3354 O OE1 . GLN A 1 415 ? -12.164 -13.175 30.992  1.00 83.57 415 A 1 
ATOM 3355 N NE2 . GLN A 1 415 ? -12.143 -12.617 33.092  1.00 82.00 415 A 1 
ATOM 3356 N N   . THR A 1 416 ? -6.765  -12.487 30.669  1.00 98.51 416 A 1 
ATOM 3357 C CA  . THR A 1 416 ? -6.040  -11.288 31.055  1.00 98.59 416 A 1 
ATOM 3358 C C   . THR A 1 416 ? -6.521  -10.092 30.245  1.00 98.64 416 A 1 
ATOM 3359 O O   . THR A 1 416 ? -7.022  -10.232 29.128  1.00 98.35 416 A 1 
ATOM 3360 C CB  . THR A 1 416 ? -4.526  -11.497 30.946  1.00 97.94 416 A 1 
ATOM 3361 O OG1 . THR A 1 416 ? -3.852  -10.394 31.484  1.00 95.64 416 A 1 
ATOM 3362 C CG2 . THR A 1 416 ? -4.043  -11.702 29.505  1.00 95.33 416 A 1 
ATOM 3363 N N   . VAL A 1 417 ? -6.401  -8.899  30.824  1.00 98.58 417 A 1 
ATOM 3364 C CA  . VAL A 1 417 ? -6.780  -7.628  30.210  1.00 98.47 417 A 1 
ATOM 3365 C C   . VAL A 1 417 ? -5.716  -6.593  30.547  1.00 98.59 417 A 1 
ATOM 3366 O O   . VAL A 1 417 ? -5.323  -6.471  31.699  1.00 98.03 417 A 1 
ATOM 3367 C CB  . VAL A 1 417 ? -8.165  -7.156  30.698  1.00 97.40 417 A 1 
ATOM 3368 C CG1 . VAL A 1 417 ? -8.570  -5.849  30.015  1.00 87.19 417 A 1 
ATOM 3369 C CG2 . VAL A 1 417 ? -9.267  -8.180  30.407  1.00 87.63 417 A 1 
ATOM 3370 N N   . GLN A 1 418 ? -5.315  -5.802  29.541  1.00 98.58 418 A 1 
ATOM 3371 C CA  . GLN A 1 418 ? -4.429  -4.661  29.745  1.00 98.52 418 A 1 
ATOM 3372 C C   . GLN A 1 418 ? -4.806  -3.540  28.781  1.00 98.62 418 A 1 
ATOM 3373 O O   . GLN A 1 418 ? -5.150  -3.792  27.627  1.00 98.51 418 A 1 
ATOM 3374 C CB  . GLN A 1 418 ? -2.976  -5.124  29.573  1.00 97.97 418 A 1 
ATOM 3375 C CG  . GLN A 1 418 ? -1.954  -4.008  29.782  1.00 94.26 418 A 1 
ATOM 3376 C CD  . GLN A 1 418 ? -0.499  -4.500  29.709  1.00 92.89 418 A 1 
ATOM 3377 O OE1 . GLN A 1 418 ? -0.216  -5.680  29.654  1.00 85.92 418 A 1 
ATOM 3378 N NE2 . GLN A 1 418 ? 0.457   -3.607  29.704  1.00 82.39 418 A 1 
ATOM 3379 N N   . THR A 1 419 ? -4.715  -2.296  29.245  1.00 98.69 419 A 1 
ATOM 3380 C CA  . THR A 1 419 ? -4.857  -1.118  28.386  1.00 98.64 419 A 1 
ATOM 3381 C C   . THR A 1 419 ? -3.471  -0.616  27.988  1.00 98.76 419 A 1 
ATOM 3382 O O   . THR A 1 419 ? -2.570  -0.556  28.820  1.00 98.38 419 A 1 
ATOM 3383 C CB  . THR A 1 419 ? -5.677  -0.025  29.081  1.00 98.27 419 A 1 
ATOM 3384 O OG1 . THR A 1 419 ? -6.946  -0.548  29.412  1.00 95.16 419 A 1 
ATOM 3385 C CG2 . THR A 1 419 ? -5.937  1.174   28.168  1.00 94.97 419 A 1 
ATOM 3386 N N   . PHE A 1 420 ? -3.309  -0.264  26.719  1.00 98.76 420 A 1 
ATOM 3387 C CA  . PHE A 1 420 ? -2.089  0.308   26.178  1.00 98.61 420 A 1 
ATOM 3388 C C   . PHE A 1 420 ? -2.341  1.743   25.722  1.00 98.68 420 A 1 
ATOM 3389 O O   . PHE A 1 420 ? -3.247  2.003   24.937  1.00 98.31 420 A 1 
ATOM 3390 C CB  . PHE A 1 420 ? -1.555  -0.540  25.017  1.00 98.54 420 A 1 
ATOM 3391 C CG  . PHE A 1 420 ? -1.019  -1.887  25.439  1.00 98.48 420 A 1 
ATOM 3392 C CD1 . PHE A 1 420 ? 0.346   -2.047  25.719  1.00 97.68 420 A 1 
ATOM 3393 C CD2 . PHE A 1 420 ? -1.878  -2.996  25.547  1.00 97.66 420 A 1 
ATOM 3394 C CE1 . PHE A 1 420 ? 0.858   -3.296  26.087  1.00 96.84 420 A 1 
ATOM 3395 C CE2 . PHE A 1 420 ? -1.375  -4.249  25.919  1.00 96.94 420 A 1 
ATOM 3396 C CZ  . PHE A 1 420 ? -0.005  -4.399  26.189  1.00 97.17 420 A 1 
ATOM 3397 N N   . ASP A 1 421 ? -1.484  2.665   26.184  1.00 98.65 421 A 1 
ATOM 3398 C CA  . ASP A 1 421 ? -1.454  4.039   25.718  1.00 98.58 421 A 1 
ATOM 3399 C C   . ASP A 1 421 ? -0.683  4.131   24.402  1.00 98.64 421 A 1 
ATOM 3400 O O   . ASP A 1 421 ? 0.494   3.752   24.339  1.00 98.19 421 A 1 
ATOM 3401 C CB  . ASP A 1 421 ? -0.815  4.959   26.768  1.00 97.97 421 A 1 
ATOM 3402 C CG  . ASP A 1 421 ? -1.589  4.938   28.092  1.00 94.73 421 A 1 
ATOM 3403 O OD1 . ASP A 1 421 ? -2.796  5.253   28.055  1.00 90.82 421 A 1 
ATOM 3404 O OD2 . ASP A 1 421 ? -0.957  4.589   29.118  1.00 89.78 421 A 1 
ATOM 3405 N N   . ILE A 1 422 ? -1.323  4.660   23.374  1.00 98.63 422 A 1 
ATOM 3406 C CA  . ILE A 1 422 ? -0.722  4.923   22.064  1.00 98.69 422 A 1 
ATOM 3407 C C   . ILE A 1 422 ? -0.472  6.429   21.962  1.00 98.63 422 A 1 
ATOM 3408 O O   . ILE A 1 422 ? -1.428  7.204   21.983  1.00 98.39 422 A 1 
ATOM 3409 C CB  . ILE A 1 422 ? -1.614  4.415   20.913  1.00 98.51 422 A 1 
ATOM 3410 C CG1 . ILE A 1 422 ? -2.211  3.009   21.150  1.00 97.68 422 A 1 
ATOM 3411 C CG2 . ILE A 1 422 ? -0.819  4.451   19.600  1.00 98.22 422 A 1 
ATOM 3412 C CD1 . ILE A 1 422 ? -1.198  1.902   21.425  1.00 95.64 422 A 1 
ATOM 3413 N N   . PRO A 1 423 ? 0.801   6.862   21.880  1.00 98.63 423 A 1 
ATOM 3414 C CA  . PRO A 1 423 ? 1.135   8.278   21.825  1.00 98.44 423 A 1 
ATOM 3415 C C   . PRO A 1 423 ? 0.625   8.916   20.530  1.00 98.64 423 A 1 
ATOM 3416 O O   . PRO A 1 423 ? 0.425   8.247   19.515  1.00 98.34 423 A 1 
ATOM 3417 C CB  . PRO A 1 423 ? 2.660   8.339   21.943  1.00 97.72 423 A 1 
ATOM 3418 C CG  . PRO A 1 423 ? 3.115   7.015   21.345  1.00 95.91 423 A 1 
ATOM 3419 C CD  . PRO A 1 423 ? 2.009   6.052   21.764  1.00 98.02 423 A 1 
ATOM 3420 N N   . VAL A 1 424 ? 0.450   10.244  20.554  1.00 98.55 424 A 1 
ATOM 3421 C CA  . VAL A 1 424 ? 0.164   11.019  19.345  1.00 98.54 424 A 1 
ATOM 3422 C C   . VAL A 1 424 ? 1.326   10.940  18.351  1.00 98.59 424 A 1 
ATOM 3423 O O   . VAL A 1 424 ? 2.487   10.807  18.733  1.00 97.96 424 A 1 
ATOM 3424 C CB  . VAL A 1 424 ? -0.168  12.490  19.664  1.00 97.55 424 A 1 
ATOM 3425 C CG1 . VAL A 1 424 ? -1.505  12.588  20.393  1.00 92.40 424 A 1 
ATOM 3426 C CG2 . VAL A 1 424 ? 0.901   13.188  20.503  1.00 92.50 424 A 1 
ATOM 3427 N N   . TRP A 1 425 ? 1.019   11.056  17.063  1.00 98.39 425 A 1 
ATOM 3428 C CA  . TRP A 1 425 ? 2.019   11.080  16.007  1.00 98.23 425 A 1 
ATOM 3429 C C   . TRP A 1 425 ? 2.577   12.494  15.810  1.00 98.08 425 A 1 
ATOM 3430 O O   . TRP A 1 425 ? 2.313   13.158  14.816  1.00 97.07 425 A 1 
ATOM 3431 C CB  . TRP A 1 425 ? 1.434   10.464  14.731  1.00 98.07 425 A 1 
ATOM 3432 C CG  . TRP A 1 425 ? 2.419   10.243  13.621  1.00 98.25 425 A 1 
ATOM 3433 C CD1 . TRP A 1 425 ? 3.766   10.191  13.745  1.00 97.80 425 A 1 
ATOM 3434 C CD2 . TRP A 1 425 ? 2.138   10.045  12.205  1.00 98.22 425 A 1 
ATOM 3435 N NE1 . TRP A 1 425 ? 4.342   9.972   12.496  1.00 97.60 425 A 1 
ATOM 3436 C CE2 . TRP A 1 425 ? 3.380   9.870   11.535  1.00 97.92 425 A 1 
ATOM 3437 C CE3 . TRP A 1 425 ? 0.961   9.985   11.430  1.00 97.84 425 A 1 
ATOM 3438 C CZ2 . TRP A 1 425 ? 3.440   9.646   10.140  1.00 97.48 425 A 1 
ATOM 3439 C CZ3 . TRP A 1 425 ? 1.030   9.761   10.046  1.00 97.14 425 A 1 
ATOM 3440 C CH2 . TRP A 1 425 ? 2.258   9.594   9.418   1.00 97.14 425 A 1 
ATOM 3441 N N   . ASN A 1 426 ? 3.369   12.946  16.771  1.00 98.14 426 A 1 
ATOM 3442 C CA  . ASN A 1 426 ? 3.949   14.299  16.771  1.00 97.53 426 A 1 
ATOM 3443 C C   . ASN A 1 426 ? 4.735   14.639  15.496  1.00 97.77 426 A 1 
ATOM 3444 O O   . ASN A 1 426 ? 4.768   15.788  15.073  1.00 96.06 426 A 1 
ATOM 3445 C CB  . ASN A 1 426 ? 4.892   14.435  17.980  1.00 95.46 426 A 1 
ATOM 3446 C CG  . ASN A 1 426 ? 4.162   14.514  19.302  1.00 83.75 426 A 1 
ATOM 3447 O OD1 . ASN A 1 426 ? 3.080   15.038  19.422  1.00 70.01 426 A 1 
ATOM 3448 N ND2 . ASN A 1 426 ? 4.763   14.018  20.367  1.00 73.47 426 A 1 
ATOM 3449 N N   . ASP A 1 427 ? 5.353   13.647  14.873  1.00 97.59 427 A 1 
ATOM 3450 C CA  . ASP A 1 427 ? 6.194   13.807  13.685  1.00 97.24 427 A 1 
ATOM 3451 C C   . ASP A 1 427 ? 5.420   13.692  12.355  1.00 97.49 427 A 1 
ATOM 3452 O O   . ASP A 1 427 ? 6.016   13.662  11.286  1.00 96.34 427 A 1 
ATOM 3453 C CB  . ASP A 1 427 ? 7.359   12.817  13.791  1.00 96.15 427 A 1 
ATOM 3454 C CG  . ASP A 1 427 ? 8.515   13.176  12.876  1.00 94.89 427 A 1 
ATOM 3455 O OD1 . ASP A 1 427 ? 8.967   14.339  12.924  1.00 91.10 427 A 1 
ATOM 3456 O OD2 . ASP A 1 427 ? 8.982   12.285  12.144  1.00 90.69 427 A 1 
ATOM 3457 N N   . LYS A 1 428 ? 4.080   13.659  12.402  1.00 97.14 428 A 1 
ATOM 3458 C CA  . LYS A 1 428 ? 3.219   13.491  11.220  1.00 97.17 428 A 1 
ATOM 3459 C C   . LYS A 1 428 ? 3.541   14.471  10.089  1.00 96.93 428 A 1 
ATOM 3460 O O   . LYS A 1 428 ? 3.555   14.089  8.922   1.00 95.78 428 A 1 
ATOM 3461 C CB  . LYS A 1 428 ? 1.749   13.607  11.649  1.00 96.99 428 A 1 
ATOM 3462 C CG  . LYS A 1 428 ? 0.787   13.420  10.465  1.00 97.00 428 A 1 
ATOM 3463 C CD  . LYS A 1 428 ? -0.671  13.290  10.937  1.00 96.29 428 A 1 
ATOM 3464 C CE  . LYS A 1 428 ? -1.564  12.991  9.734   1.00 94.98 428 A 1 
ATOM 3465 N NZ  . LYS A 1 428 ? -2.920  12.570  10.141  1.00 93.14 428 A 1 
ATOM 3466 N N   . ALA A 1 429 ? 3.828   15.728  10.418  1.00 96.94 429 A 1 
ATOM 3467 C CA  . ALA A 1 429 ? 4.144   16.768  9.441   1.00 96.16 429 A 1 
ATOM 3468 C C   . ALA A 1 429 ? 5.453   16.497  8.662   1.00 96.04 429 A 1 
ATOM 3469 O O   . ALA A 1 429 ? 5.601   16.993  7.554   1.00 94.33 429 A 1 
ATOM 3470 C CB  . ALA A 1 429 ? 4.205   18.109  10.176  1.00 95.12 429 A 1 
ATOM 3471 N N   . ASN A 1 430 ? 6.367   15.700  9.206   1.00 95.45 430 A 1 
ATOM 3472 C CA  . ASN A 1 430 ? 7.617   15.328  8.546   1.00 95.14 430 A 1 
ATOM 3473 C C   . ASN A 1 430 ? 7.489   14.023  7.743   1.00 95.35 430 A 1 
ATOM 3474 O O   . ASN A 1 430 ? 8.359   13.717  6.922   1.00 93.74 430 A 1 
ATOM 3475 C CB  . ASN A 1 430 ? 8.733   15.226  9.592   1.00 94.51 430 A 1 
ATOM 3476 C CG  . ASN A 1 430 ? 9.025   16.547  10.275  1.00 93.35 430 A 1 
ATOM 3477 O OD1 . ASN A 1 430 ? 9.066   17.606  9.673   1.00 87.75 430 A 1 
ATOM 3478 N ND2 . ASN A 1 430 ? 9.271   16.527  11.570  1.00 86.74 430 A 1 
ATOM 3479 N N   . PHE A 1 431 ? 6.430   13.252  7.946   1.00 95.57 431 A 1 
ATOM 3480 C CA  . PHE A 1 431 ? 6.233   11.992  7.241   1.00 95.61 431 A 1 
ATOM 3481 C C   . PHE A 1 431 ? 5.558   12.197  5.880   1.00 94.83 431 A 1 
ATOM 3482 O O   . PHE A 1 431 ? 4.394   11.846  5.685   1.00 91.74 431 A 1 
ATOM 3483 C CB  . PHE A 1 431 ? 5.518   10.962  8.118   1.00 95.36 431 A 1 
ATOM 3484 C CG  . PHE A 1 431 ? 5.606   9.577   7.524   1.00 96.71 431 A 1 
ATOM 3485 C CD1 . PHE A 1 431 ? 4.607   9.110   6.652   1.00 95.76 431 A 1 
ATOM 3486 C CD2 . PHE A 1 431 ? 6.747   8.785   7.748   1.00 95.83 431 A 1 
ATOM 3487 C CE1 . PHE A 1 431 ? 4.749   7.869   6.006   1.00 95.04 431 A 1 
ATOM 3488 C CE2 . PHE A 1 431 ? 6.892   7.545   7.108   1.00 94.82 431 A 1 
ATOM 3489 C CZ  . PHE A 1 431 ? 5.899   7.092   6.230   1.00 95.16 431 A 1 
ATOM 3490 N N   . TRP A 1 432 ? 6.301   12.770  4.942   1.00 93.59 432 A 1 
ATOM 3491 C CA  . TRP A 1 432 ? 5.909   12.870  3.534   1.00 92.84 432 A 1 
ATOM 3492 C C   . TRP A 1 432 ? 4.426   13.219  3.299   1.00 92.50 432 A 1 
ATOM 3493 O O   . TRP A 1 432 ? 3.677   12.433  2.698   1.00 88.41 432 A 1 
ATOM 3494 C CB  . TRP A 1 432 ? 6.363   11.593  2.815   1.00 90.42 432 A 1 
ATOM 3495 C CG  . TRP A 1 432 ? 6.371   11.651  1.319   1.00 89.58 432 A 1 
ATOM 3496 C CD1 . TRP A 1 432 ? 6.370   12.766  0.546   1.00 84.89 432 A 1 
ATOM 3497 C CD2 . TRP A 1 432 ? 6.404   10.519  0.403   1.00 90.03 432 A 1 
ATOM 3498 N NE1 . TRP A 1 432 ? 6.398   12.399  -0.793  1.00 82.90 432 A 1 
ATOM 3499 C CE2 . TRP A 1 432 ? 6.432   11.028  -0.922  1.00 87.33 432 A 1 
ATOM 3500 C CE3 . TRP A 1 432 ? 6.426   9.123   0.583   1.00 84.77 432 A 1 
ATOM 3501 C CZ2 . TRP A 1 432 ? 6.483   10.178  -2.046  1.00 84.80 432 A 1 
ATOM 3502 C CZ3 . TRP A 1 432 ? 6.471   8.276   -0.533  1.00 82.13 432 A 1 
ATOM 3503 C CH2 . TRP A 1 432 ? 6.508   8.799   -1.828  1.00 82.88 432 A 1 
ATOM 3504 N N   . PRO A 1 433 ? 3.954   14.389  3.776   1.00 90.61 433 A 1 
ATOM 3505 C CA  . PRO A 1 433 ? 2.575   14.807  3.572   1.00 88.97 433 A 1 
ATOM 3506 C C   . PRO A 1 433 ? 2.282   15.104  2.093   1.00 89.67 433 A 1 
ATOM 3507 O O   . PRO A 1 433 ? 3.187   15.213  1.267   1.00 88.72 433 A 1 
ATOM 3508 C CB  . PRO A 1 433 ? 2.407   16.042  4.459   1.00 86.88 433 A 1 
ATOM 3509 C CG  . PRO A 1 433 ? 3.811   16.652  4.469   1.00 86.91 433 A 1 
ATOM 3510 C CD  . PRO A 1 433 ? 4.713   15.424  4.457   1.00 89.52 433 A 1 
ATOM 3511 N N   . LEU A 1 434 ? 1.001   15.263  1.767   1.00 89.64 434 A 1 
ATOM 3512 C CA  . LEU A 1 434 ? 0.587   15.798  0.472   1.00 89.36 434 A 1 
ATOM 3513 C C   . LEU A 1 434 ? 1.233   17.176  0.239   1.00 89.75 434 A 1 
ATOM 3514 O O   . LEU A 1 434 ? 1.293   17.995  1.155   1.00 86.42 434 A 1 
ATOM 3515 C CB  . LEU A 1 434 ? -0.954  15.875  0.442   1.00 87.00 434 A 1 
ATOM 3516 C CG  . LEU A 1 434 ? -1.539  16.377  -0.901  1.00 86.05 434 A 1 
ATOM 3517 C CD1 . LEU A 1 434 ? -1.287  15.387  -2.034  1.00 81.65 434 A 1 
ATOM 3518 C CD2 . LEU A 1 434 ? -3.047  16.560  -0.761  1.00 82.03 434 A 1 
ATOM 3519 N N   . GLY A 1 435 ? 1.722   17.403  -0.966  1.00 89.48 435 A 1 
ATOM 3520 C CA  . GLY A 1 435 ? 2.471   18.604  -1.350  1.00 88.72 435 A 1 
ATOM 3521 C C   . GLY A 1 435 ? 3.987   18.501  -1.173  1.00 90.96 435 A 1 
ATOM 3522 O O   . GLY A 1 435 ? 4.730   19.261  -1.783  1.00 88.27 435 A 1 
ATOM 3523 N N   . ALA A 1 436 ? 4.481   17.542  -0.374  1.00 90.76 436 A 1 
ATOM 3524 C CA  . ALA A 1 436 ? 5.913   17.259  -0.329  1.00 91.53 436 A 1 
ATOM 3525 C C   . ALA A 1 436 ? 6.315   16.349  -1.501  1.00 91.90 436 A 1 
ATOM 3526 O O   . ALA A 1 436 ? 5.741   15.272  -1.684  1.00 90.39 436 A 1 
ATOM 3527 C CB  . ALA A 1 436 ? 6.282   16.663  1.034   1.00 90.07 436 A 1 
ATOM 3528 N N   . LEU A 1 437 ? 7.324   16.744  -2.257  1.00 92.16 437 A 1 
ATOM 3529 C CA  . LEU A 1 437 ? 7.802   15.986  -3.419  1.00 91.71 437 A 1 
ATOM 3530 C C   . LEU A 1 437 ? 8.360   14.614  -3.028  1.00 91.81 437 A 1 
ATOM 3531 O O   . LEU A 1 437 ? 8.116   13.633  -3.718  1.00 88.98 437 A 1 
ATOM 3532 C CB  . LEU A 1 437 ? 8.859   16.803  -4.182  1.00 90.25 437 A 1 
ATOM 3533 C CG  . LEU A 1 437 ? 8.339   18.116  -4.797  1.00 89.70 437 A 1 
ATOM 3534 C CD1 . LEU A 1 437 ? 9.500   18.855  -5.455  1.00 88.06 437 A 1 
ATOM 3535 C CD2 . LEU A 1 437 ? 7.258   17.881  -5.854  1.00 87.98 437 A 1 
ATOM 3536 N N   . ASP A 1 438 ? 9.065   14.552  -1.892  1.00 92.57 438 A 1 
ATOM 3537 C CA  . ASP A 1 438 ? 9.699   13.331  -1.398  1.00 92.58 438 A 1 
ATOM 3538 C C   . ASP A 1 438 ? 9.662   13.252  0.133   1.00 94.34 438 A 1 
ATOM 3539 O O   . ASP A 1 438 ? 9.543   14.262  0.827   1.00 93.00 438 A 1 
ATOM 3540 C CB  . ASP A 1 438 ? 11.158  13.273  -1.884  1.00 88.64 438 A 1 
ATOM 3541 C CG  . ASP A 1 438 ? 11.381  12.570  -3.226  1.00 78.47 438 A 1 
ATOM 3542 O OD1 . ASP A 1 438 ? 10.634  11.618  -3.537  1.00 73.78 438 A 1 
ATOM 3543 O OD2 . ASP A 1 438 ? 12.433  12.855  -3.840  1.00 72.02 438 A 1 
ATOM 3544 N N   . HIS A 1 439 ? 9.837   12.040  0.653   1.00 93.08 439 A 1 
ATOM 3545 C CA  . HIS A 1 439 ? 10.207  11.841  2.048   1.00 94.16 439 A 1 
ATOM 3546 C C   . HIS A 1 439 ? 11.691  12.166  2.232   1.00 94.05 439 A 1 
ATOM 3547 O O   . HIS A 1 439 ? 12.544  11.617  1.533   1.00 93.88 439 A 1 
ATOM 3548 C CB  . HIS A 1 439 ? 9.896   10.405  2.477   1.00 94.13 439 A 1 
ATOM 3549 C CG  . HIS A 1 439 ? 10.317  10.118  3.894   1.00 94.94 439 A 1 
ATOM 3550 N ND1 . HIS A 1 439 ? 11.475  9.470   4.280   1.00 91.58 439 A 1 
ATOM 3551 C CD2 . HIS A 1 439 ? 9.654   10.495  5.032   1.00 89.93 439 A 1 
ATOM 3552 C CE1 . HIS A 1 439 ? 11.504  9.443   5.622   1.00 92.03 439 A 1 
ATOM 3553 N NE2 . HIS A 1 439 ? 10.412  10.061  6.109   1.00 92.58 439 A 1 
ATOM 3554 N N   . ILE A 1 440 ? 12.014  13.053  3.182   1.00 94.31 440 A 1 
ATOM 3555 C CA  . ILE A 1 440 ? 13.390  13.461  3.483   1.00 93.76 440 A 1 
ATOM 3556 C C   . ILE A 1 440 ? 13.893  12.779  4.751   1.00 93.90 440 A 1 
ATOM 3557 O O   . ILE A 1 440 ? 14.943  12.137  4.738   1.00 92.16 440 A 1 
ATOM 3558 C CB  . ILE A 1 440 ? 13.503  14.998  3.565   1.00 92.40 440 A 1 
ATOM 3559 C CG1 . ILE A 1 440 ? 13.005  15.712  2.280   1.00 88.43 440 A 1 
ATOM 3560 C CG2 . ILE A 1 440 ? 14.942  15.428  3.878   1.00 87.00 440 A 1 
ATOM 3561 C CD1 . ILE A 1 440 ? 13.725  15.314  0.990   1.00 78.18 440 A 1 
ATOM 3562 N N   . LYS A 1 441 ? 13.138  12.909  5.848   1.00 94.73 441 A 1 
ATOM 3563 C CA  . LYS A 1 441 ? 13.392  12.247  7.126   1.00 95.24 441 A 1 
ATOM 3564 C C   . LYS A 1 441 ? 12.157  12.303  8.010   1.00 95.53 441 A 1 
ATOM 3565 O O   . LYS A 1 441 ? 11.408  13.279  7.963   1.00 93.79 441 A 1 
ATOM 3566 C CB  . LYS A 1 441 ? 14.600  12.871  7.848   1.00 92.81 441 A 1 
ATOM 3567 C CG  . LYS A 1 441 ? 14.392  14.336  8.254   1.00 88.53 441 A 1 
ATOM 3568 C CD  . LYS A 1 441 ? 15.616  14.880  9.013   1.00 86.76 441 A 1 
ATOM 3569 C CE  . LYS A 1 441 ? 15.330  16.302  9.461   1.00 74.70 441 A 1 
ATOM 3570 N NZ  . LYS A 1 441 ? 16.461  16.855  10.242  1.00 67.51 441 A 1 
ATOM 3571 N N   . SER A 1 442 ? 12.005  11.306  8.877   1.00 95.37 442 A 1 
ATOM 3572 C CA  . SER A 1 442 ? 10.973  11.272  9.908   1.00 95.27 442 A 1 
ATOM 3573 C C   . SER A 1 442 ? 11.408  10.376  11.063  1.00 95.91 442 A 1 
ATOM 3574 O O   . SER A 1 442 ? 12.241  9.475   10.878  1.00 95.22 442 A 1 
ATOM 3575 C CB  . SER A 1 442 ? 9.650   10.777  9.320   1.00 94.08 442 A 1 
ATOM 3576 O OG  . SER A 1 442 ? 9.802   9.492   8.751   1.00 92.98 442 A 1 
ATOM 3577 N N   . ASP A 1 443 ? 10.825  10.562  12.251  1.00 96.58 443 A 1 
ATOM 3578 C CA  . ASP A 1 443 ? 10.981  9.620   13.348  1.00 96.93 443 A 1 
ATOM 3579 C C   . ASP A 1 443 ? 10.043  8.419   13.166  1.00 97.35 443 A 1 
ATOM 3580 O O   . ASP A 1 443 ? 8.833   8.508   13.379  1.00 96.92 443 A 1 
ATOM 3581 C CB  . ASP A 1 443 ? 10.779  10.304  14.709  1.00 96.23 443 A 1 
ATOM 3582 C CG  . ASP A 1 443 ? 10.944  9.327   15.892  1.00 95.26 443 A 1 
ATOM 3583 O OD1 . ASP A 1 443 ? 11.384  8.177   15.680  1.00 93.70 443 A 1 
ATOM 3584 O OD2 . ASP A 1 443 ? 10.605  9.721   17.026  1.00 92.43 443 A 1 
ATOM 3585 N N   . PHE A 1 444 ? 10.621  7.285   12.817  1.00 97.03 444 A 1 
ATOM 3586 C CA  . PHE A 1 444 ? 9.889   6.025   12.663  1.00 97.41 444 A 1 
ATOM 3587 C C   . PHE A 1 444 ? 9.068   5.655   13.908  1.00 97.72 444 A 1 
ATOM 3588 O O   . PHE A 1 444 ? 8.035   5.005   13.798  1.00 97.15 444 A 1 
ATOM 3589 C CB  . PHE A 1 444 ? 10.903  4.915   12.335  1.00 97.10 444 A 1 
ATOM 3590 C CG  . PHE A 1 444 ? 10.294  3.620   11.857  1.00 97.68 444 A 1 
ATOM 3591 C CD1 . PHE A 1 444 ? 9.673   2.739   12.757  1.00 96.79 444 A 1 
ATOM 3592 C CD2 . PHE A 1 444 ? 10.358  3.270   10.495  1.00 96.50 444 A 1 
ATOM 3593 C CE1 . PHE A 1 444 ? 9.104   1.536   12.301  1.00 95.81 444 A 1 
ATOM 3594 C CE2 . PHE A 1 444 ? 9.802   2.063   10.040  1.00 95.43 444 A 1 
ATOM 3595 C CZ  . PHE A 1 444 ? 9.168   1.197   10.943  1.00 96.38 444 A 1 
ATOM 3596 N N   . ASN A 1 445 ? 9.527   6.057   15.106  1.00 97.87 445 A 1 
ATOM 3597 C CA  . ASN A 1 445 ? 8.917   5.656   16.370  1.00 97.71 445 A 1 
ATOM 3598 C C   . ASN A 1 445 ? 7.838   6.626   16.868  1.00 98.17 445 A 1 
ATOM 3599 O O   . ASN A 1 445 ? 7.167   6.320   17.850  1.00 97.53 445 A 1 
ATOM 3600 C CB  . ASN A 1 445 ? 10.024  5.460   17.412  1.00 96.93 445 A 1 
ATOM 3601 C CG  . ASN A 1 445 ? 10.994  4.381   16.977  1.00 95.61 445 A 1 
ATOM 3602 O OD1 . ASN A 1 445 ? 10.809  3.207   17.236  1.00 89.20 445 A 1 
ATOM 3603 N ND2 . ASN A 1 445 ? 12.058  4.750   16.299  1.00 87.82 445 A 1 
ATOM 3604 N N   . SER A 1 446 ? 7.661   7.780   16.219  1.00 98.11 446 A 1 
ATOM 3605 C CA  . SER A 1 446 ? 6.636   8.744   16.592  1.00 98.34 446 A 1 
ATOM 3606 C C   . SER A 1 446 ? 5.236   8.180   16.348  1.00 98.57 446 A 1 
ATOM 3607 O O   . SER A 1 446 ? 4.920   7.699   15.266  1.00 98.39 446 A 1 
ATOM 3608 C CB  . SER A 1 446 ? 6.834   10.046  15.826  1.00 98.06 446 A 1 
ATOM 3609 O OG  . SER A 1 446 ? 5.928   11.024  16.296  1.00 96.72 446 A 1 
ATOM 3610 N N   . GLY A 1 447 ? 4.389   8.205   17.376  1.00 98.55 447 A 1 
ATOM 3611 C CA  . GLY A 1 447 ? 3.044   7.624   17.331  1.00 98.61 447 A 1 
ATOM 3612 C C   . GLY A 1 447 ? 3.000   6.091   17.314  1.00 98.79 447 A 1 
ATOM 3613 O O   . GLY A 1 447 ? 1.915   5.524   17.204  1.00 98.56 447 A 1 
ATOM 3614 N N   . LEU A 1 448 ? 4.149   5.413   17.420  1.00 98.65 448 A 1 
ATOM 3615 C CA  . LEU A 1 448 ? 4.270   3.963   17.325  1.00 98.64 448 A 1 
ATOM 3616 C C   . LEU A 1 448 ? 4.341   3.318   18.712  1.00 98.52 448 A 1 
ATOM 3617 O O   . LEU A 1 448 ? 5.091   3.756   19.590  1.00 98.14 448 A 1 
ATOM 3618 C CB  . LEU A 1 448 ? 5.511   3.632   16.473  1.00 98.44 448 A 1 
ATOM 3619 C CG  . LEU A 1 448 ? 5.643   2.159   16.079  1.00 98.07 448 A 1 
ATOM 3620 C CD1 . LEU A 1 448 ? 4.611   1.766   15.030  1.00 97.24 448 A 1 
ATOM 3621 C CD2 . LEU A 1 448 ? 7.030   1.902   15.496  1.00 97.11 448 A 1 
ATOM 3622 N N   . LYS A 1 449 ? 3.625   2.206   18.887  1.00 98.71 449 A 1 
ATOM 3623 C CA  . LYS A 1 449 ? 3.684   1.388   20.101  1.00 98.68 449 A 1 
ATOM 3624 C C   . LYS A 1 449 ? 3.717   -0.096  19.756  1.00 98.69 449 A 1 
ATOM 3625 O O   . LYS A 1 449 ? 2.768   -0.638  19.196  1.00 98.32 449 A 1 
ATOM 3626 C CB  . LYS A 1 449 ? 2.474   1.735   20.984  1.00 98.22 449 A 1 
ATOM 3627 C CG  . LYS A 1 449 ? 2.520   1.111   22.388  1.00 96.07 449 A 1 
ATOM 3628 C CD  . LYS A 1 449 ? 3.457   1.874   23.334  1.00 92.99 449 A 1 
ATOM 3629 C CE  . LYS A 1 449 ? 3.268   1.344   24.757  1.00 89.62 449 A 1 
ATOM 3630 N NZ  . LYS A 1 449 ? 3.511   2.403   25.777  1.00 81.14 449 A 1 
ATOM 3631 N N   . SER A 1 450 ? 4.801   -0.775  20.165  1.00 98.50 450 A 1 
ATOM 3632 C CA  . SER A 1 450 ? 4.795   -2.234  20.252  1.00 98.31 450 A 1 
ATOM 3633 C C   . SER A 1 450 ? 4.027   -2.646  21.508  1.00 98.44 450 A 1 
ATOM 3634 O O   . SER A 1 450 ? 4.392   -2.252  22.614  1.00 97.85 450 A 1 
ATOM 3635 C CB  . SER A 1 450 ? 6.228   -2.781  20.282  1.00 97.60 450 A 1 
ATOM 3636 O OG  . SER A 1 450 ? 6.220   -4.194  20.269  1.00 94.69 450 A 1 
ATOM 3637 N N   . CYS A 1 451 ? 2.963   -3.407  21.338  1.00 98.57 451 A 1 
ATOM 3638 C CA  . CYS A 1 451 ? 2.109   -3.894  22.416  1.00 98.64 451 A 1 
ATOM 3639 C C   . CYS A 1 451 ? 2.349   -5.390  22.607  1.00 98.56 451 A 1 
ATOM 3640 O O   . CYS A 1 451 ? 2.154   -6.168  21.677  1.00 98.24 451 A 1 
ATOM 3641 C CB  . CYS A 1 451 ? 0.637   -3.587  22.086  1.00 98.49 451 A 1 
ATOM 3642 S SG  . CYS A 1 451 ? 0.385   -1.796  21.892  1.00 98.01 451 A 1 
ATOM 3643 N N   . SER A 1 452 ? 2.753   -5.786  23.808  1.00 98.50 452 A 1 
ATOM 3644 C CA  . SER A 1 452 ? 2.960   -7.179  24.199  1.00 98.48 452 A 1 
ATOM 3645 C C   . SER A 1 452 ? 2.187   -7.465  25.482  1.00 98.52 452 A 1 
ATOM 3646 O O   . SER A 1 452 ? 2.426   -6.836  26.510  1.00 98.00 452 A 1 
ATOM 3647 C CB  . SER A 1 452 ? 4.463   -7.459  24.373  1.00 97.96 452 A 1 
ATOM 3648 O OG  . SER A 1 452 ? 4.677   -8.743  24.926  1.00 96.17 452 A 1 
ATOM 3649 N N   . LEU A 1 453 ? 1.242   -8.385  25.411  1.00 98.31 453 A 1 
ATOM 3650 C CA  . LEU A 1 453 ? 0.455   -8.864  26.545  1.00 98.32 453 A 1 
ATOM 3651 C C   . LEU A 1 453 ? 0.861   -10.307 26.826  1.00 98.58 453 A 1 
ATOM 3652 O O   . LEU A 1 453 ? 0.506   -11.215 26.078  1.00 98.30 453 A 1 
ATOM 3653 C CB  . LEU A 1 453 ? -1.037  -8.714  26.222  1.00 98.03 453 A 1 
ATOM 3654 C CG  . LEU A 1 453 ? -1.976  -9.239  27.322  1.00 96.92 453 A 1 
ATOM 3655 C CD1 . LEU A 1 453 ? -1.812  -8.449  28.624  1.00 95.70 453 A 1 
ATOM 3656 C CD2 . LEU A 1 453 ? -3.426  -9.110  26.858  1.00 95.50 453 A 1 
ATOM 3657 N N   . ILE A 1 454 ? 1.601   -10.513 27.920  1.00 98.48 454 A 1 
ATOM 3658 C CA  . ILE A 1 454 ? 2.045   -11.835 28.348  1.00 98.36 454 A 1 
ATOM 3659 C C   . ILE A 1 454 ? 1.106   -12.354 29.437  1.00 98.49 454 A 1 
ATOM 3660 O O   . ILE A 1 454 ? 0.824   -11.659 30.409  1.00 97.98 454 A 1 
ATOM 3661 C CB  . ILE A 1 454 ? 3.522   -11.812 28.794  1.00 97.90 454 A 1 
ATOM 3662 C CG1 . ILE A 1 454 ? 4.422   -11.370 27.620  1.00 97.07 454 A 1 
ATOM 3663 C CG2 . ILE A 1 454 ? 3.953   -13.199 29.318  1.00 97.15 454 A 1 
ATOM 3664 C CD1 . ILE A 1 454 ? 5.886   -11.103 28.014  1.00 94.67 454 A 1 
ATOM 3665 N N   . TYR A 1 455 ? 0.659   -13.596 29.285  1.00 98.41 455 A 1 
ATOM 3666 C CA  . TYR A 1 455 ? -0.178  -14.284 30.261  1.00 98.50 455 A 1 
ATOM 3667 C C   . TYR A 1 455 ? 0.461   -15.599 30.688  1.00 98.62 455 A 1 
ATOM 3668 O O   . TYR A 1 455 ? 0.863   -16.413 29.860  1.00 98.58 455 A 1 
ATOM 3669 C CB  . TYR A 1 455 ? -1.570  -14.489 29.661  1.00 98.56 455 A 1 
ATOM 3670 C CG  . TYR A 1 455 ? -2.506  -15.264 30.558  1.00 98.67 455 A 1 
ATOM 3671 C CD1 . TYR A 1 455 ? -2.928  -16.556 30.208  1.00 98.38 455 A 1 
ATOM 3672 C CD2 . TYR A 1 455 ? -2.948  -14.694 31.772  1.00 98.43 455 A 1 
ATOM 3673 C CE1 . TYR A 1 455 ? -3.797  -17.272 31.053  1.00 98.13 455 A 1 
ATOM 3674 C CE2 . TYR A 1 455 ? -3.809  -15.401 32.619  1.00 98.19 455 A 1 
ATOM 3675 C CZ  . TYR A 1 455 ? -4.231  -16.686 32.253  1.00 98.29 455 A 1 
ATOM 3676 O OH  . TYR A 1 455 ? -5.075  -17.376 33.081  1.00 97.66 455 A 1 
ATOM 3677 N N   . GLN A 1 456 ? 0.552   -15.812 32.000  1.00 98.54 456 A 1 
ATOM 3678 C CA  . GLN A 1 456 ? 0.962   -17.078 32.589  1.00 98.50 456 A 1 
ATOM 3679 C C   . GLN A 1 456 ? -0.252  -17.986 32.730  1.00 98.63 456 A 1 
ATOM 3680 O O   . GLN A 1 456 ? -1.125  -17.706 33.546  1.00 98.34 456 A 1 
ATOM 3681 C CB  . GLN A 1 456 ? 1.634   -16.810 33.946  1.00 98.12 456 A 1 
ATOM 3682 C CG  . GLN A 1 456 ? 2.035   -18.082 34.713  1.00 96.69 456 A 1 
ATOM 3683 C CD  . GLN A 1 456 ? 3.156   -18.854 34.027  1.00 96.73 456 A 1 
ATOM 3684 O OE1 . GLN A 1 456 ? 4.279   -18.389 33.919  1.00 90.41 456 A 1 
ATOM 3685 N NE2 . GLN A 1 456 ? 2.891   -20.054 33.557  1.00 89.41 456 A 1 
ATOM 3686 N N   . ILE A 1 457 ? -0.288  -19.068 31.980  1.00 98.44 457 A 1 
ATOM 3687 C CA  . ILE A 1 457 ? -1.298  -20.101 32.163  1.00 98.41 457 A 1 
ATOM 3688 C C   . ILE A 1 457 ? -0.995  -20.830 33.484  1.00 98.36 457 A 1 
ATOM 3689 O O   . ILE A 1 457 ? 0.142   -21.275 33.675  1.00 98.08 457 A 1 
ATOM 3690 C CB  . ILE A 1 457 ? -1.347  -21.069 30.964  1.00 98.44 457 A 1 
ATOM 3691 C CG1 . ILE A 1 457 ? -1.595  -20.292 29.651  1.00 98.13 457 A 1 
ATOM 3692 C CG2 . ILE A 1 457 ? -2.435  -22.125 31.183  1.00 98.10 457 A 1 
ATOM 3693 C CD1 . ILE A 1 457 ? -1.535  -21.155 28.388  1.00 97.64 457 A 1 
ATOM 3694 N N   . PRO A 1 458 ? -1.961  -20.960 34.419  1.00 98.22 458 A 1 
ATOM 3695 C CA  . PRO A 1 458 ? -1.764  -21.692 35.659  1.00 98.07 458 A 1 
ATOM 3696 C C   . PRO A 1 458 ? -1.388  -23.154 35.410  1.00 98.12 458 A 1 
ATOM 3697 O O   . PRO A 1 458 ? -1.800  -23.765 34.422  1.00 97.54 458 A 1 
ATOM 3698 C CB  . PRO A 1 458 ? -3.084  -21.565 36.426  1.00 97.12 458 A 1 
ATOM 3699 C CG  . PRO A 1 458 ? -3.722  -20.311 35.855  1.00 95.66 458 A 1 
ATOM 3700 C CD  . PRO A 1 458 ? -3.264  -20.324 34.404  1.00 97.87 458 A 1 
ATOM 3701 N N   . SER A 1 459 ? -0.639  -23.747 36.320  1.00 97.83 459 A 1 
ATOM 3702 C CA  . SER A 1 459 ? -0.270  -25.164 36.234  1.00 97.57 459 A 1 
ATOM 3703 C C   . SER A 1 459 ? -1.467  -26.109 36.410  1.00 97.74 459 A 1 
ATOM 3704 O O   . SER A 1 459 ? -1.435  -27.228 35.919  1.00 96.36 459 A 1 
ATOM 3705 C CB  . SER A 1 459 ? 0.791   -25.488 37.285  1.00 96.28 459 A 1 
ATOM 3706 O OG  . SER A 1 459 ? 0.382   -25.044 38.567  1.00 85.06 459 A 1 
ATOM 3707 N N   . ASP A 1 460 ? -2.518  -25.638 37.074  1.00 97.71 460 A 1 
ATOM 3708 C CA  . ASP A 1 460 ? -3.773  -26.340 37.319  1.00 97.80 460 A 1 
ATOM 3709 C C   . ASP A 1 460 ? -4.896  -25.926 36.346  1.00 98.18 460 A 1 
ATOM 3710 O O   . ASP A 1 460 ? -6.074  -26.188 36.597  1.00 97.32 460 A 1 
ATOM 3711 C CB  . ASP A 1 460 ? -4.177  -26.142 38.783  1.00 97.19 460 A 1 
ATOM 3712 C CG  . ASP A 1 460 ? -4.619  -24.708 39.101  1.00 96.98 460 A 1 
ATOM 3713 O OD1 . ASP A 1 460 ? -4.017  -23.768 38.544  1.00 94.56 460 A 1 
ATOM 3714 O OD2 . ASP A 1 460 ? -5.562  -24.567 39.909  1.00 94.11 460 A 1 
ATOM 3715 N N   . ALA A 1 461 ? -4.536  -25.295 35.212  1.00 98.09 461 A 1 
ATOM 3716 C CA  . ALA A 1 461 ? -5.482  -24.961 34.160  1.00 98.04 461 A 1 
ATOM 3717 C C   . ALA A 1 461 ? -6.231  -26.209 33.655  1.00 98.00 461 A 1 
ATOM 3718 O O   . ALA A 1 461 ? -5.624  -27.222 33.298  1.00 97.38 461 A 1 
ATOM 3719 C CB  . ALA A 1 461 ? -4.733  -24.261 33.024  1.00 97.75 461 A 1 
ATOM 3720 N N   . GLN A 1 462 ? -7.548  -26.104 33.558  1.00 98.24 462 A 1 
ATOM 3721 C CA  . GLN A 1 462 ? -8.432  -27.172 33.097  1.00 98.18 462 A 1 
ATOM 3722 C C   . GLN A 1 462 ? -8.587  -27.125 31.569  1.00 98.19 462 A 1 
ATOM 3723 O O   . GLN A 1 462 ? -9.657  -26.828 31.029  1.00 97.46 462 A 1 
ATOM 3724 C CB  . GLN A 1 462 ? -9.784  -27.092 33.832  1.00 97.75 462 A 1 
ATOM 3725 C CG  . GLN A 1 462 ? -9.664  -27.187 35.363  1.00 96.24 462 A 1 
ATOM 3726 C CD  . GLN A 1 462 ? -8.998  -28.490 35.818  1.00 92.91 462 A 1 
ATOM 3727 O OE1 . GLN A 1 462 ? -9.495  -29.577 35.587  1.00 83.26 462 A 1 
ATOM 3728 N NE2 . GLN A 1 462 ? -7.864  -28.408 36.467  1.00 80.75 462 A 1 
ATOM 3729 N N   . LEU A 1 463 ? -7.481  -27.383 30.869  1.00 98.06 463 A 1 
ATOM 3730 C CA  . LEU A 1 463 ? -7.441  -27.367 29.405  1.00 98.03 463 A 1 
ATOM 3731 C C   . LEU A 1 463 ? -8.084  -28.626 28.814  1.00 97.71 463 A 1 
ATOM 3732 O O   . LEU A 1 463 ? -8.015  -29.721 29.379  1.00 96.76 463 A 1 
ATOM 3733 C CB  . LEU A 1 463 ? -5.988  -27.195 28.915  1.00 97.89 463 A 1 
ATOM 3734 C CG  . LEU A 1 463 ? -5.270  -25.936 29.427  1.00 97.69 463 A 1 
ATOM 3735 C CD1 . LEU A 1 463 ? -3.856  -25.881 28.845  1.00 97.38 463 A 1 
ATOM 3736 C CD2 . LEU A 1 463 ? -5.987  -24.644 29.044  1.00 97.19 463 A 1 
ATOM 3737 N N   . LYS A 1 464 ? -8.662  -28.469 27.613  1.00 97.93 464 A 1 
ATOM 3738 C CA  . LYS A 1 464 ? -9.304  -29.538 26.847  1.00 97.69 464 A 1 
ATOM 3739 C C   . LYS A 1 464 ? -8.791  -29.561 25.412  1.00 97.75 464 A 1 
ATOM 3740 O O   . LYS A 1 464 ? -8.329  -28.560 24.872  1.00 97.05 464 A 1 
ATOM 3741 C CB  . LYS A 1 464 ? -10.829 -29.377 26.879  1.00 96.88 464 A 1 
ATOM 3742 C CG  . LYS A 1 464 ? -11.402 -29.463 28.295  1.00 94.21 464 A 1 
ATOM 3743 C CD  . LYS A 1 464 ? -12.917 -29.214 28.265  1.00 91.99 464 A 1 
ATOM 3744 C CE  . LYS A 1 464 ? -13.458 -29.116 29.693  1.00 84.79 464 A 1 
ATOM 3745 N NZ  . LYS A 1 464 ? -14.836 -28.551 29.699  1.00 76.95 464 A 1 
ATOM 3746 N N   . SER A 1 465 ? -8.917  -30.710 24.768  1.00 97.21 465 A 1 
ATOM 3747 C CA  . SER A 1 465 ? -8.647  -30.809 23.338  1.00 96.80 465 A 1 
ATOM 3748 C C   . SER A 1 465 ? -9.566  -29.868 22.552  1.00 97.08 465 A 1 
ATOM 3749 O O   . SER A 1 465 ? -10.774 -29.820 22.794  1.00 95.59 465 A 1 
ATOM 3750 C CB  . SER A 1 465 ? -8.830  -32.248 22.866  1.00 95.39 465 A 1 
ATOM 3751 O OG  . SER A 1 465 ? -8.390  -32.363 21.533  1.00 81.73 465 A 1 
ATOM 3752 N N   . GLY A 1 466 ? -8.987  -29.123 21.604  1.00 97.03 466 A 1 
ATOM 3753 C CA  . GLY A 1 466 ? -9.702  -28.115 20.814  1.00 97.12 466 A 1 
ATOM 3754 C C   . GLY A 1 466 ? -9.685  -26.705 21.414  1.00 97.72 466 A 1 
ATOM 3755 O O   . GLY A 1 466 ? -10.212 -25.790 20.781  1.00 97.01 466 A 1 
ATOM 3756 N N   . ASP A 1 467 ? -9.070  -26.513 22.579  1.00 98.00 467 A 1 
ATOM 3757 C CA  . ASP A 1 467 ? -8.844  -25.187 23.142  1.00 98.26 467 A 1 
ATOM 3758 C C   . ASP A 1 467 ? -7.976  -24.340 22.212  1.00 98.20 467 A 1 
ATOM 3759 O O   . ASP A 1 467 ? -7.073  -24.819 21.521  1.00 97.81 467 A 1 
ATOM 3760 C CB  . ASP A 1 467 ? -8.199  -25.271 24.536  1.00 98.16 467 A 1 
ATOM 3761 C CG  . ASP A 1 467 ? -9.157  -25.748 25.632  1.00 98.14 467 A 1 
ATOM 3762 O OD1 . ASP A 1 467 ? -10.357 -25.925 25.359  1.00 97.18 467 A 1 
ATOM 3763 O OD2 . ASP A 1 467 ? -8.695  -25.921 26.778  1.00 97.16 467 A 1 
ATOM 3764 N N   . THR A 1 468 ? -8.258  -23.056 22.219  1.00 98.49 468 A 1 
ATOM 3765 C CA  . THR A 1 468 ? -7.519  -22.069 21.441  1.00 98.50 468 A 1 
ATOM 3766 C C   . THR A 1 468 ? -7.302  -20.804 22.263  1.00 98.63 468 A 1 
ATOM 3767 O O   . THR A 1 468 ? -8.040  -20.544 23.219  1.00 98.49 468 A 1 
ATOM 3768 C CB  . THR A 1 468 ? -8.230  -21.712 20.123  1.00 98.22 468 A 1 
ATOM 3769 O OG1 . THR A 1 468 ? -9.542  -21.242 20.347  1.00 96.93 468 A 1 
ATOM 3770 C CG2 . THR A 1 468 ? -8.338  -22.900 19.167  1.00 96.81 468 A 1 
ATOM 3771 N N   . VAL A 1 469 ? -6.328  -19.980 21.882  1.00 98.77 469 A 1 
ATOM 3772 C CA  . VAL A 1 469 ? -6.197  -18.631 22.428  1.00 98.79 469 A 1 
ATOM 3773 C C   . VAL A 1 469 ? -7.103  -17.700 21.629  1.00 98.76 469 A 1 
ATOM 3774 O O   . VAL A 1 469 ? -6.952  -17.570 20.417  1.00 98.57 469 A 1 
ATOM 3775 C CB  . VAL A 1 469 ? -4.745  -18.129 22.417  1.00 98.67 469 A 1 
ATOM 3776 C CG1 . VAL A 1 469 ? -4.652  -16.802 23.165  1.00 98.26 469 A 1 
ATOM 3777 C CG2 . VAL A 1 469 ? -3.799  -19.134 23.087  1.00 98.32 469 A 1 
ATOM 3778 N N   . ALA A 1 470 ? -8.047  -17.057 22.307  1.00 98.83 470 A 1 
ATOM 3779 C CA  . ALA A 1 470 ? -8.852  -15.984 21.766  1.00 98.89 470 A 1 
ATOM 3780 C C   . ALA A 1 470 ? -8.320  -14.638 22.260  1.00 98.89 470 A 1 
ATOM 3781 O O   . ALA A 1 470 ? -7.760  -14.539 23.354  1.00 98.80 470 A 1 
ATOM 3782 C CB  . ALA A 1 470 ? -10.317 -16.212 22.156  1.00 98.64 470 A 1 
ATOM 3783 N N   . PHE A 1 471 ? -8.496  -13.590 21.455  1.00 98.89 471 A 1 
ATOM 3784 C CA  . PHE A 1 471 ? -8.136  -12.236 21.861  1.00 98.81 471 A 1 
ATOM 3785 C C   . PHE A 1 471 ? -9.020  -11.187 21.191  1.00 98.86 471 A 1 
ATOM 3786 O O   . PHE A 1 471 ? -9.672  -11.451 20.183  1.00 98.75 471 A 1 
ATOM 3787 C CB  . PHE A 1 471 ? -6.652  -11.976 21.600  1.00 98.85 471 A 1 
ATOM 3788 C CG  . PHE A 1 471 ? -6.262  -11.914 20.137  1.00 98.90 471 A 1 
ATOM 3789 C CD1 . PHE A 1 471 ? -5.691  -13.039 19.505  1.00 98.72 471 A 1 
ATOM 3790 C CD2 . PHE A 1 471 ? -6.440  -10.733 19.395  1.00 98.72 471 A 1 
ATOM 3791 C CE1 . PHE A 1 471 ? -5.308  -12.978 18.157  1.00 98.51 471 A 1 
ATOM 3792 C CE2 . PHE A 1 471 ? -6.067  -10.663 18.042  1.00 98.47 471 A 1 
ATOM 3793 C CZ  . PHE A 1 471 ? -5.495  -11.794 17.421  1.00 98.54 471 A 1 
ATOM 3794 N N   . GLN A 1 472 ? -8.999  -9.987  21.756  1.00 98.86 472 A 1 
ATOM 3795 C CA  . GLN A 1 472 ? -9.600  -8.793  21.178  1.00 98.88 472 A 1 
ATOM 3796 C C   . GLN A 1 472 ? -8.707  -7.581  21.439  1.00 98.80 472 A 1 
ATOM 3797 O O   . GLN A 1 472 ? -8.201  -7.405  22.547  1.00 98.69 472 A 1 
ATOM 3798 C CB  . GLN A 1 472 ? -10.998 -8.549  21.766  1.00 98.43 472 A 1 
ATOM 3799 C CG  . GLN A 1 472 ? -12.022 -9.605  21.328  1.00 96.06 472 A 1 
ATOM 3800 C CD  . GLN A 1 472 ? -13.407 -9.380  21.937  1.00 96.33 472 A 1 
ATOM 3801 O OE1 . GLN A 1 472 ? -13.564 -8.937  23.063  1.00 91.22 472 A 1 
ATOM 3802 N NE2 . GLN A 1 472 ? -14.442 -9.701  21.209  1.00 89.42 472 A 1 
ATOM 3803 N N   . VAL A 1 473 ? -8.592  -6.718  20.436  1.00 98.88 473 A 1 
ATOM 3804 C CA  . VAL A 1 473 ? -8.100  -5.342  20.554  1.00 98.84 473 A 1 
ATOM 3805 C C   . VAL A 1 473 ? -9.312  -4.435  20.409  1.00 98.78 473 A 1 
ATOM 3806 O O   . VAL A 1 473 ? -9.986  -4.468  19.376  1.00 98.53 473 A 1 
ATOM 3807 C CB  . VAL A 1 473 ? -7.033  -5.024  19.498  1.00 98.74 473 A 1 
ATOM 3808 C CG1 . VAL A 1 473 ? -6.487  -3.612  19.685  1.00 98.39 473 A 1 
ATOM 3809 C CG2 . VAL A 1 473 ? -5.861  -6.017  19.575  1.00 98.46 473 A 1 
ATOM 3810 N N   . LEU A 1 474 ? -9.609  -3.654  21.440  1.00 98.79 474 A 1 
ATOM 3811 C CA  . LEU A 1 474 ? -10.787 -2.800  21.526  1.00 98.75 474 A 1 
ATOM 3812 C C   . LEU A 1 474 ? -10.378 -1.332  21.553  1.00 98.72 474 A 1 
ATOM 3813 O O   . LEU A 1 474 ? -9.406  -0.972  22.222  1.00 98.60 474 A 1 
ATOM 3814 C CB  . LEU A 1 474 ? -11.612 -3.150  22.783  1.00 98.62 474 A 1 
ATOM 3815 C CG  . LEU A 1 474 ? -12.018 -4.629  22.924  1.00 97.80 474 A 1 
ATOM 3816 C CD1 . LEU A 1 474 ? -12.716 -4.847  24.271  1.00 95.91 474 A 1 
ATOM 3817 C CD2 . LEU A 1 474 ? -12.967 -5.078  21.827  1.00 95.46 474 A 1 
ATOM 3818 N N   . ASP A 1 475 ? -11.162 -0.492  20.880  1.00 98.63 475 A 1 
ATOM 3819 C CA  . ASP A 1 475 ? -11.072 0.960   21.042  1.00 98.42 475 A 1 
ATOM 3820 C C   . ASP A 1 475 ? -11.695 1.426   22.371  1.00 98.50 475 A 1 
ATOM 3821 O O   . ASP A 1 475 ? -12.174 0.640   23.190  1.00 98.07 475 A 1 
ATOM 3822 C CB  . ASP A 1 475 ? -11.652 1.667   19.801  1.00 97.86 475 A 1 
ATOM 3823 C CG  . ASP A 1 475 ? -13.177 1.719   19.693  1.00 97.32 475 A 1 
ATOM 3824 O OD1 . ASP A 1 475 ? -13.882 1.262   20.619  1.00 96.28 475 A 1 
ATOM 3825 O OD2 . ASP A 1 475 ? -13.681 2.274   18.692  1.00 94.54 475 A 1 
ATOM 3826 N N   . GLU A 1 476 ? -11.688 2.740   22.592  1.00 98.43 476 A 1 
ATOM 3827 C CA  . GLU A 1 476 ? -12.212 3.383   23.795  1.00 98.36 476 A 1 
ATOM 3828 C C   . GLU A 1 476 ? -13.733 3.197   23.970  1.00 98.38 476 A 1 
ATOM 3829 O O   . GLU A 1 476 ? -14.236 3.251   25.090  1.00 97.44 476 A 1 
ATOM 3830 C CB  . GLU A 1 476 ? -11.862 4.877   23.748  1.00 97.93 476 A 1 
ATOM 3831 C CG  . GLU A 1 476 ? -10.356 5.196   23.710  1.00 97.10 476 A 1 
ATOM 3832 C CD  . GLU A 1 476 ? -9.701  5.166   22.308  1.00 97.83 476 A 1 
ATOM 3833 O OE1 . GLU A 1 476 ? -8.533  5.606   22.195  1.00 95.03 476 A 1 
ATOM 3834 O OE2 . GLU A 1 476 ? -10.315 4.746   21.315  1.00 96.08 476 A 1 
ATOM 3835 N N   . ASN A 1 477 ? -14.455 2.926   22.886  1.00 98.32 477 A 1 
ATOM 3836 C CA  . ASN A 1 477 ? -15.907 2.700   22.885  1.00 98.10 477 A 1 
ATOM 3837 C C   . ASN A 1 477 ? -16.276 1.212   22.967  1.00 98.17 477 A 1 
ATOM 3838 O O   . ASN A 1 477 ? -17.462 0.864   23.019  1.00 96.82 477 A 1 
ATOM 3839 C CB  . ASN A 1 477 ? -16.506 3.370   21.639  1.00 97.61 477 A 1 
ATOM 3840 C CG  . ASN A 1 477 ? -16.269 4.869   21.614  1.00 95.30 477 A 1 
ATOM 3841 O OD1 . ASN A 1 477 ? -16.522 5.580   22.566  1.00 88.06 477 A 1 
ATOM 3842 N ND2 . ASN A 1 477 ? -15.795 5.387   20.501  1.00 86.13 477 A 1 
ATOM 3843 N N   . GLY A 1 478 ? -15.281 0.327   22.970  1.00 98.02 478 A 1 
ATOM 3844 C CA  . GLY A 1 478 ? -15.487 -1.121  22.987  1.00 97.63 478 A 1 
ATOM 3845 C C   . GLY A 1 478 ? -15.681 -1.751  21.607  1.00 97.70 478 A 1 
ATOM 3846 O O   . GLY A 1 478 ? -16.020 -2.938  21.546  1.00 96.52 478 A 1 
ATOM 3847 N N   . ASN A 1 479 ? -15.462 -1.022  20.511  1.00 97.46 479 A 1 
ATOM 3848 C CA  . ASN A 1 479 ? -15.475 -1.608  19.172  1.00 96.99 479 A 1 
ATOM 3849 C C   . ASN A 1 479 ? -14.255 -2.505  18.970  1.00 97.72 479 A 1 
ATOM 3850 O O   . ASN A 1 479 ? -13.149 -2.174  19.391  1.00 97.52 479 A 1 
ATOM 3851 C CB  . ASN A 1 479 ? -15.524 -0.529  18.086  1.00 95.68 479 A 1 
ATOM 3852 C CG  . ASN A 1 479 ? -16.679 0.427   18.243  1.00 93.17 479 A 1 
ATOM 3853 O OD1 . ASN A 1 479 ? -17.839 0.049   18.258  1.00 88.71 479 A 1 
ATOM 3854 N ND2 . ASN A 1 479 ? -16.394 1.714   18.331  1.00 86.69 479 A 1 
ATOM 3855 N N   . VAL A 1 480 ? -14.455 -3.628  18.296  1.00 97.46 480 A 1 
ATOM 3856 C CA  . VAL A 1 480 ? -13.374 -4.562  17.977  1.00 97.20 480 A 1 
ATOM 3857 C C   . VAL A 1 480 ? -12.574 -4.026  16.789  1.00 97.04 480 A 1 
ATOM 3858 O O   . VAL A 1 480 ? -13.098 -3.937  15.684  1.00 96.36 480 A 1 
ATOM 3859 C CB  . VAL A 1 480 ? -13.920 -5.976  17.706  1.00 97.02 480 A 1 
ATOM 3860 C CG1 . VAL A 1 480 ? -12.786 -6.962  17.408  1.00 96.10 480 A 1 
ATOM 3861 C CG2 . VAL A 1 480 ? -14.701 -6.519  18.907  1.00 96.22 480 A 1 
ATOM 3862 N N   . LEU A 1 481 ? -11.298 -3.726  17.009  1.00 97.83 481 A 1 
ATOM 3863 C CA  . LEU A 1 481 ? -10.353 -3.315  15.974  1.00 97.66 481 A 1 
ATOM 3864 C C   . LEU A 1 481 ? -9.630  -4.509  15.341  1.00 97.42 481 A 1 
ATOM 3865 O O   . LEU A 1 481 ? -9.303  -4.498  14.161  1.00 96.90 481 A 1 
ATOM 3866 C CB  . LEU A 1 481 ? -9.317  -2.357  16.586  1.00 97.84 481 A 1 
ATOM 3867 C CG  . LEU A 1 481 ? -9.887  -1.070  17.210  1.00 97.80 481 A 1 
ATOM 3868 C CD1 . LEU A 1 481 ? -8.733  -0.251  17.805  1.00 97.49 481 A 1 
ATOM 3869 C CD2 . LEU A 1 481 ? -10.620 -0.212  16.182  1.00 97.34 481 A 1 
ATOM 3870 N N   . ALA A 1 482 ? -9.367  -5.537  16.133  1.00 98.19 482 A 1 
ATOM 3871 C CA  . ALA A 1 482 ? -8.816  -6.807  15.692  1.00 98.35 482 A 1 
ATOM 3872 C C   . ALA A 1 482 ? -9.172  -7.907  16.697  1.00 98.56 482 A 1 
ATOM 3873 O O   . ALA A 1 482 ? -9.310  -7.642  17.890  1.00 98.44 482 A 1 
ATOM 3874 C CB  . ALA A 1 482 ? -7.300  -6.684  15.526  1.00 98.29 482 A 1 
ATOM 3875 N N   . ASP A 1 483 ? -9.276  -9.143  16.216  1.00 98.65 483 A 1 
ATOM 3876 C CA  . ASP A 1 483 ? -9.496  -10.324 17.037  1.00 98.51 483 A 1 
ATOM 3877 C C   . ASP A 1 483 ? -8.761  -11.552 16.490  1.00 98.60 483 A 1 
ATOM 3878 O O   . ASP A 1 483 ? -8.006  -11.480 15.511  1.00 98.44 483 A 1 
ATOM 3879 C CB  . ASP A 1 483 ? -11.018 -10.546 17.222  1.00 98.05 483 A 1 
ATOM 3880 C CG  . ASP A 1 483 ? -11.770 -11.032 15.985  1.00 97.48 483 A 1 
ATOM 3881 O OD1 . ASP A 1 483 ? -11.131 -11.415 14.984  1.00 96.53 483 A 1 
ATOM 3882 O OD2 . ASP A 1 483 ? -13.010 -11.117 16.069  1.00 94.92 483 A 1 
ATOM 3883 N N   . ASP A 1 484 ? -8.965  -12.690 17.121  1.00 98.53 484 A 1 
ATOM 3884 C CA  . ASP A 1 484 ? -8.353  -13.966 16.755  1.00 98.45 484 A 1 
ATOM 3885 C C   . ASP A 1 484 ? -8.866  -14.584 15.445  1.00 98.13 484 A 1 
ATOM 3886 O O   . ASP A 1 484 ? -8.431  -15.674 15.066  1.00 97.02 484 A 1 
ATOM 3887 C CB  . ASP A 1 484 ? -8.467  -14.943 17.936  1.00 98.13 484 A 1 
ATOM 3888 C CG  . ASP A 1 484 ? -9.911  -15.204 18.373  1.00 97.57 484 A 1 
ATOM 3889 O OD1 . ASP A 1 484 ? -10.512 -14.306 18.990  1.00 95.23 484 A 1 
ATOM 3890 O OD2 . ASP A 1 484 ? -10.409 -16.338 18.185  1.00 94.85 484 A 1 
ATOM 3891 N N   . ASN A 1 485 ? -9.763  -13.901 14.727  1.00 97.92 485 A 1 
ATOM 3892 C CA  . ASN A 1 485 ? -10.221 -14.272 13.385  1.00 97.31 485 A 1 
ATOM 3893 C C   . ASN A 1 485 ? -9.737  -13.296 12.303  1.00 97.34 485 A 1 
ATOM 3894 O O   . ASN A 1 485 ? -9.820  -13.627 11.127  1.00 96.12 485 A 1 
ATOM 3895 C CB  . ASN A 1 485 ? -11.747 -14.399 13.381  1.00 96.33 485 A 1 
ATOM 3896 C CG  . ASN A 1 485 ? -12.245 -15.354 14.442  1.00 93.12 485 A 1 
ATOM 3897 O OD1 . ASN A 1 485 ? -11.891 -16.529 14.504  1.00 86.43 485 A 1 
ATOM 3898 N ND2 . ASN A 1 485 ? -13.073 -14.870 15.343  1.00 83.98 485 A 1 
ATOM 3899 N N   . THR A 1 486 ? -9.193  -12.137 12.681  1.00 97.76 486 A 1 
ATOM 3900 C CA  . THR A 1 486 ? -8.774  -11.082 11.745  1.00 97.60 486 A 1 
ATOM 3901 C C   . THR A 1 486 ? -7.781  -11.589 10.696  1.00 97.50 486 A 1 
ATOM 3902 O O   . THR A 1 486 ? -7.931  -11.295 9.514   1.00 96.97 486 A 1 
ATOM 3903 C CB  . THR A 1 486 ? -8.161  -9.896  12.504  1.00 97.34 486 A 1 
ATOM 3904 O OG1 . THR A 1 486 ? -9.119  -9.356  13.381  1.00 95.76 486 A 1 
ATOM 3905 C CG2 . THR A 1 486 ? -7.726  -8.753  11.589  1.00 96.21 486 A 1 
ATOM 3906 N N   . GLU A 1 487 ? -6.791  -12.379 11.092  1.00 97.92 487 A 1 
ATOM 3907 C CA  . GLU A 1 487 ? -5.773  -12.892 10.158  1.00 97.80 487 A 1 
ATOM 3908 C C   . GLU A 1 487 ? -6.348  -13.839 9.098   1.00 97.67 487 A 1 
ATOM 3909 O O   . GLU A 1 487 ? -5.881  -13.877 7.961   1.00 96.77 487 A 1 
ATOM 3910 C CB  . GLU A 1 487 ? -4.663  -13.579 10.967  1.00 97.68 487 A 1 
ATOM 3911 C CG  . GLU A 1 487 ? -3.518  -14.091 10.079  1.00 96.85 487 A 1 
ATOM 3912 C CD  . GLU A 1 487 ? -2.258  -14.461 10.874  1.00 97.07 487 A 1 
ATOM 3913 O OE1 . GLU A 1 487 ? -1.282  -14.923 10.247  1.00 94.24 487 A 1 
ATOM 3914 O OE2 . GLU A 1 487 ? -2.191  -14.199 12.091  1.00 94.97 487 A 1 
ATOM 3915 N N   . THR A 1 488 ? -7.378  -14.601 9.453   1.00 97.52 488 A 1 
ATOM 3916 C CA  . THR A 1 488 ? -8.005  -15.609 8.583   1.00 97.13 488 A 1 
ATOM 3917 C C   . THR A 1 488 ? -9.392  -15.180 8.094   1.00 96.73 488 A 1 
ATOM 3918 O O   . THR A 1 488 ? -10.160 -16.011 7.620   1.00 95.48 488 A 1 
ATOM 3919 C CB  . THR A 1 488 ? -8.075  -16.977 9.284   1.00 96.95 488 A 1 
ATOM 3920 O OG1 . THR A 1 488 ? -8.777  -16.875 10.504  1.00 95.90 488 A 1 
ATOM 3921 C CG2 . THR A 1 488 ? -6.685  -17.524 9.600   1.00 95.34 488 A 1 
ATOM 3922 N N   . GLN A 1 489 ? -9.724  -13.896 8.223   1.00 96.52 489 A 1 
ATOM 3923 C CA  . GLN A 1 489 ? -11.025 -13.375 7.835   1.00 95.65 489 A 1 
ATOM 3924 C C   . GLN A 1 489 ? -11.290 -13.591 6.347   1.00 95.91 489 A 1 
ATOM 3925 O O   . GLN A 1 489 ? -10.402 -13.564 5.500   1.00 95.06 489 A 1 
ATOM 3926 C CB  . GLN A 1 489 ? -11.158 -11.895 8.238   1.00 93.61 489 A 1 
ATOM 3927 C CG  . GLN A 1 489 ? -10.291 -10.945 7.402   1.00 90.12 489 A 1 
ATOM 3928 C CD  . GLN A 1 489 ? -10.300 -9.512  7.938   1.00 89.82 489 A 1 
ATOM 3929 O OE1 . GLN A 1 489 ? -11.162 -9.107  8.706   1.00 83.60 489 A 1 
ATOM 3930 N NE2 . GLN A 1 489 ? -9.346  -8.700  7.568   1.00 81.31 489 A 1 
ATOM 3931 N N   . ARG A 1 490 ? -12.563 -13.801 6.038   1.00 94.53 490 A 1 
ATOM 3932 C CA  . ARG A 1 490 ? -13.006 -13.932 4.656   1.00 93.96 490 A 1 
ATOM 3933 C C   . ARG A 1 490 ? -13.233 -12.551 4.048   1.00 94.49 490 A 1 
ATOM 3934 O O   . ARG A 1 490 ? -13.741 -11.649 4.708   1.00 93.37 490 A 1 
ATOM 3935 C CB  . ARG A 1 490 ? -14.263 -14.793 4.576   1.00 91.71 490 A 1 
ATOM 3936 C CG  . ARG A 1 490 ? -13.975 -16.255 4.957   1.00 79.82 490 A 1 
ATOM 3937 C CD  . ARG A 1 490 ? -15.242 -17.117 4.864   1.00 74.38 490 A 1 
ATOM 3938 N NE  . ARG A 1 490 ? -15.750 -17.171 3.477   1.00 65.57 490 A 1 
ATOM 3939 C CZ  . ARG A 1 490 ? -16.938 -17.618 3.083   1.00 57.27 490 A 1 
ATOM 3940 N NH1 . ARG A 1 490 ? -17.797 -18.120 3.924   1.00 52.06 490 A 1 
ATOM 3941 N NH2 . ARG A 1 490 ? -17.276 -17.556 1.827   1.00 49.10 490 A 1 
ATOM 3942 N N   . TYR A 1 491 ? -12.910 -12.441 2.777   1.00 94.39 491 A 1 
ATOM 3943 C CA  . TYR A 1 491 ? -13.155 -11.252 1.972   1.00 94.65 491 A 1 
ATOM 3944 C C   . TYR A 1 491 ? -14.285 -11.522 0.981   1.00 94.11 491 A 1 
ATOM 3945 O O   . TYR A 1 491 ? -14.428 -12.631 0.472   1.00 92.46 491 A 1 
ATOM 3946 C CB  . TYR A 1 491 ? -11.867 -10.816 1.275   1.00 94.58 491 A 1 
ATOM 3947 C CG  . TYR A 1 491 ? -10.799 -10.321 2.225   1.00 94.92 491 A 1 
ATOM 3948 C CD1 . TYR A 1 491 ? -10.676 -8.952  2.499   1.00 93.76 491 A 1 
ATOM 3949 C CD2 . TYR A 1 491 ? -9.944  -11.237 2.872   1.00 93.77 491 A 1 
ATOM 3950 C CE1 . TYR A 1 491 ? -9.710  -8.482  3.399   1.00 93.10 491 A 1 
ATOM 3951 C CE2 . TYR A 1 491 ? -8.976  -10.780 3.789   1.00 93.22 491 A 1 
ATOM 3952 C CZ  . TYR A 1 491 ? -8.864  -9.400  4.048   1.00 93.55 491 A 1 
ATOM 3953 O OH  . TYR A 1 491 ? -7.919  -8.952  4.947   1.00 92.15 491 A 1 
ATOM 3954 N N   . THR A 1 492 ? -15.065 -10.487 0.711   1.00 93.71 492 A 1 
ATOM 3955 C CA  . THR A 1 492 ? -16.081 -10.464 -0.331  1.00 93.32 492 A 1 
ATOM 3956 C C   . THR A 1 492 ? -15.701 -9.447  -1.402  1.00 93.72 492 A 1 
ATOM 3957 O O   . THR A 1 492 ? -15.010 -8.464  -1.123  1.00 92.96 492 A 1 
ATOM 3958 C CB  . THR A 1 492 ? -17.470 -10.189 0.253   1.00 91.43 492 A 1 
ATOM 3959 O OG1 . THR A 1 492 ? -18.431 -10.224 -0.769  1.00 84.74 492 A 1 
ATOM 3960 C CG2 . THR A 1 492 ? -17.586 -8.838  0.954   1.00 84.78 492 A 1 
ATOM 3961 N N   . THR A 1 493 ? -16.150 -9.692  -2.626  1.00 93.33 493 A 1 
ATOM 3962 C CA  . THR A 1 493 ? -15.920 -8.799  -3.757  1.00 93.16 493 A 1 
ATOM 3963 C C   . THR A 1 493 ? -17.014 -7.745  -3.833  1.00 93.24 493 A 1 
ATOM 3964 O O   . THR A 1 493 ? -18.197 -8.070  -3.836  1.00 92.45 493 A 1 
ATOM 3965 C CB  . THR A 1 493 ? -15.820 -9.585  -5.068  1.00 91.96 493 A 1 
ATOM 3966 O OG1 . THR A 1 493 ? -14.777 -10.526 -4.970  1.00 84.57 493 A 1 
ATOM 3967 C CG2 . THR A 1 493 ? -15.486 -8.691  -6.262  1.00 84.21 493 A 1 
ATOM 3968 N N   . VAL A 1 494 ? -16.613 -6.489  -3.939  1.00 93.26 494 A 1 
ATOM 3969 C CA  . VAL A 1 494 ? -17.476 -5.352  -4.245  1.00 93.30 494 A 1 
ATOM 3970 C C   . VAL A 1 494 ? -17.242 -4.951  -5.698  1.00 93.75 494 A 1 
ATOM 3971 O O   . VAL A 1 494 ? -16.104 -4.709  -6.097  1.00 93.38 494 A 1 
ATOM 3972 C CB  . VAL A 1 494 ? -17.207 -4.168  -3.305  1.00 92.66 494 A 1 
ATOM 3973 C CG1 . VAL A 1 494 ? -18.129 -2.988  -3.617  1.00 90.71 494 A 1 
ATOM 3974 C CG2 . VAL A 1 494 ? -17.423 -4.563  -1.851  1.00 91.28 494 A 1 
ATOM 3975 N N   . SER A 1 495 ? -18.324 -4.875  -6.471  1.00 94.17 495 A 1 
ATOM 3976 C CA  . SER A 1 495 ? -18.290 -4.373  -7.846  1.00 94.18 495 A 1 
ATOM 3977 C C   . SER A 1 495 ? -18.859 -2.962  -7.894  1.00 94.40 495 A 1 
ATOM 3978 O O   . SER A 1 495 ? -19.926 -2.716  -7.337  1.00 94.01 495 A 1 
ATOM 3979 C CB  . SER A 1 495 ? -19.092 -5.286  -8.773  1.00 93.34 495 A 1 
ATOM 3980 O OG  . SER A 1 495 ? -18.573 -6.605  -8.735  1.00 83.45 495 A 1 
ATOM 3981 N N   . ILE A 1 496 ? -18.187 -2.052  -8.578  1.00 94.79 496 A 1 
ATOM 3982 C CA  . ILE A 1 496 ? -18.662 -0.687  -8.799  1.00 94.89 496 A 1 
ATOM 3983 C C   . ILE A 1 496 ? -19.283 -0.592  -10.194 1.00 95.75 496 A 1 
ATOM 3984 O O   . ILE A 1 496 ? -18.723 -1.097  -11.165 1.00 95.46 496 A 1 
ATOM 3985 C CB  . ILE A 1 496 ? -17.529 0.331   -8.584  1.00 93.02 496 A 1 
ATOM 3986 C CG1 . ILE A 1 496 ? -16.830 0.200   -7.200  1.00 86.30 496 A 1 
ATOM 3987 C CG2 . ILE A 1 496 ? -18.046 1.763   -8.753  1.00 83.84 496 A 1 
ATOM 3988 C CD1 . ILE A 1 496 ? -17.737 0.408   -5.984  1.00 76.21 496 A 1 
ATOM 3989 N N   . GLN A 1 497 ? -20.446 0.068   -10.293 1.00 96.11 497 A 1 
ATOM 3990 C CA  . GLN A 1 497 ? -21.098 0.371   -11.562 1.00 96.26 497 A 1 
ATOM 3991 C C   . GLN A 1 497 ? -21.547 1.827   -11.595 1.00 97.17 497 A 1 
ATOM 3992 O O   . GLN A 1 497 ? -21.928 2.396   -10.572 1.00 96.83 497 A 1 
ATOM 3993 C CB  . GLN A 1 497 ? -22.299 -0.559  -11.784 1.00 93.78 497 A 1 
ATOM 3994 C CG  . GLN A 1 497 ? -21.875 -2.021  -12.001 1.00 82.31 497 A 1 
ATOM 3995 C CD  . GLN A 1 497 ? -23.036 -2.954  -12.320 1.00 81.01 497 A 1 
ATOM 3996 O OE1 . GLN A 1 497 ? -24.216 -2.622  -12.261 1.00 73.80 497 A 1 
ATOM 3997 N NE2 . GLN A 1 497 ? -22.751 -4.184  -12.671 1.00 69.71 497 A 1 
ATOM 3998 N N   . TYR A 1 498 ? -21.557 2.408   -12.781 1.00 97.62 498 A 1 
ATOM 3999 C CA  . TYR A 1 498 ? -22.016 3.773   -13.026 1.00 97.85 498 A 1 
ATOM 4000 C C   . TYR A 1 498 ? -23.137 3.738   -14.057 1.00 98.02 498 A 1 
ATOM 4001 O O   . TYR A 1 498 ? -22.951 3.216   -15.157 1.00 97.57 498 A 1 
ATOM 4002 C CB  . TYR A 1 498 ? -20.847 4.639   -13.507 1.00 97.61 498 A 1 
ATOM 4003 C CG  . TYR A 1 498 ? -19.696 4.649   -12.537 1.00 97.59 498 A 1 
ATOM 4004 C CD1 . TYR A 1 498 ? -19.733 5.472   -11.404 1.00 96.93 498 A 1 
ATOM 4005 C CD2 . TYR A 1 498 ? -18.608 3.776   -12.732 1.00 97.02 498 A 1 
ATOM 4006 C CE1 . TYR A 1 498 ? -18.702 5.427   -10.459 1.00 96.31 498 A 1 
ATOM 4007 C CE2 . TYR A 1 498 ? -17.567 3.716   -11.795 1.00 96.29 498 A 1 
ATOM 4008 C CZ  . TYR A 1 498 ? -17.623 4.545   -10.658 1.00 96.42 498 A 1 
ATOM 4009 O OH  . TYR A 1 498 ? -16.625 4.477   -9.724  1.00 95.14 498 A 1 
ATOM 4010 N N   . LYS A 1 499 ? -24.301 4.264   -13.686 1.00 97.62 499 A 1 
ATOM 4011 C CA  . LYS A 1 499 ? -25.501 4.183   -14.518 1.00 97.84 499 A 1 
ATOM 4012 C C   . LYS A 1 499 ? -26.251 5.510   -14.563 1.00 97.93 499 A 1 
ATOM 4013 O O   . LYS A 1 499 ? -26.208 6.294   -13.617 1.00 97.67 499 A 1 
ATOM 4014 C CB  . LYS A 1 499 ? -26.421 3.058   -14.015 1.00 97.51 499 A 1 
ATOM 4015 C CG  . LYS A 1 499 ? -25.798 1.671   -14.222 1.00 96.11 499 A 1 
ATOM 4016 C CD  . LYS A 1 499 ? -26.783 0.572   -13.835 1.00 94.13 499 A 1 
ATOM 4017 C CE  . LYS A 1 499 ? -26.145 -0.785  -14.121 1.00 89.65 499 A 1 
ATOM 4018 N NZ  . LYS A 1 499 ? -27.084 -1.880  -13.812 1.00 80.29 499 A 1 
ATOM 4019 N N   . PHE A 1 500 ? -26.969 5.712   -15.647 1.00 97.56 500 A 1 
ATOM 4020 C CA  . PHE A 1 500 ? -28.034 6.698   -15.695 1.00 97.33 500 A 1 
ATOM 4021 C C   . PHE A 1 500 ? -29.252 6.211   -14.906 1.00 97.18 500 A 1 
ATOM 4022 O O   . PHE A 1 500 ? -29.348 5.056   -14.485 1.00 96.52 500 A 1 
ATOM 4023 C CB  . PHE A 1 500 ? -28.377 7.005   -17.154 1.00 97.00 500 A 1 
ATOM 4024 C CG  . PHE A 1 500 ? -27.253 7.650   -17.933 1.00 97.19 500 A 1 
ATOM 4025 C CD1 . PHE A 1 500 ? -26.733 8.892   -17.523 1.00 96.40 500 A 1 
ATOM 4026 C CD2 . PHE A 1 500 ? -26.733 7.029   -19.088 1.00 96.40 500 A 1 
ATOM 4027 C CE1 . PHE A 1 500 ? -25.710 9.511   -18.257 1.00 95.73 500 A 1 
ATOM 4028 C CE2 . PHE A 1 500 ? -25.714 7.642   -19.828 1.00 95.64 500 A 1 
ATOM 4029 C CZ  . PHE A 1 500 ? -25.198 8.883   -19.417 1.00 95.81 500 A 1 
ATOM 4030 N N   . GLU A 1 501 ? -30.214 7.105   -14.679 1.00 96.02 501 A 1 
ATOM 4031 C CA  . GLU A 1 501 ? -31.429 6.808   -13.915 1.00 94.86 501 A 1 
ATOM 4032 C C   . GLU A 1 501 ? -32.290 5.717   -14.574 1.00 95.00 501 A 1 
ATOM 4033 O O   . GLU A 1 501 ? -32.947 4.949   -13.877 1.00 93.24 501 A 1 
ATOM 4034 C CB  . GLU A 1 501 ? -32.200 8.118   -13.725 1.00 92.14 501 A 1 
ATOM 4035 C CG  . GLU A 1 501 ? -33.344 8.000   -12.701 1.00 80.61 501 A 1 
ATOM 4036 C CD  . GLU A 1 501 ? -33.951 9.363   -12.340 1.00 76.40 501 A 1 
ATOM 4037 O OE1 . GLU A 1 501 ? -34.460 9.482   -11.200 1.00 70.82 501 A 1 
ATOM 4038 O OE2 . GLU A 1 501 ? -33.886 10.296  -13.165 1.00 71.85 501 A 1 
ATOM 4039 N N   . ASP A 1 502 ? -32.234 5.603   -15.899 1.00 95.31 502 A 1 
ATOM 4040 C CA  . ASP A 1 502 ? -32.908 4.544   -16.671 1.00 95.28 502 A 1 
ATOM 4041 C C   . ASP A 1 502 ? -32.223 3.170   -16.565 1.00 95.57 502 A 1 
ATOM 4042 O O   . ASP A 1 502 ? -32.732 2.168   -17.066 1.00 93.94 502 A 1 
ATOM 4043 C CB  . ASP A 1 502 ? -33.053 5.007   -18.138 1.00 94.42 502 A 1 
ATOM 4044 C CG  . ASP A 1 502 ? -31.742 5.090   -18.926 1.00 93.48 502 A 1 
ATOM 4045 O OD1 . ASP A 1 502 ? -30.666 4.793   -18.363 1.00 90.75 502 A 1 
ATOM 4046 O OD2 . ASP A 1 502 ? -31.808 5.447   -20.118 1.00 89.83 502 A 1 
ATOM 4047 N N   . GLY A 1 503 ? -31.074 3.086   -15.884 1.00 95.45 503 A 1 
ATOM 4048 C CA  . GLY A 1 503 ? -30.307 1.870   -15.683 1.00 95.21 503 A 1 
ATOM 4049 C C   . GLY A 1 503 ? -29.289 1.558   -16.777 1.00 96.15 503 A 1 
ATOM 4050 O O   . GLY A 1 503 ? -28.572 0.557   -16.645 1.00 94.94 503 A 1 
ATOM 4051 N N   . SER A 1 504 ? -29.205 2.369   -17.830 1.00 96.50 504 A 1 
ATOM 4052 C CA  . SER A 1 504 ? -28.154 2.246   -18.834 1.00 96.62 504 A 1 
ATOM 4053 C C   . SER A 1 504 ? -26.785 2.616   -18.258 1.00 97.23 504 A 1 
ATOM 4054 O O   . SER A 1 504 ? -26.671 3.442   -17.350 1.00 96.88 504 A 1 
ATOM 4055 C CB  . SER A 1 504 ? -28.480 3.060   -20.090 1.00 95.75 504 A 1 
ATOM 4056 O OG  . SER A 1 504 ? -28.533 4.438   -19.822 1.00 92.08 504 A 1 
ATOM 4057 N N   . GLU A 1 505 ? -25.738 1.970   -18.736 1.00 96.93 505 A 1 
ATOM 4058 C CA  . GLU A 1 505 ? -24.373 2.240   -18.293 1.00 96.85 505 A 1 
ATOM 4059 C C   . GLU A 1 505 ? -23.875 3.576   -18.849 1.00 97.27 505 A 1 
ATOM 4060 O O   . GLU A 1 505 ? -24.090 3.890   -20.015 1.00 96.75 505 A 1 
ATOM 4061 C CB  . GLU A 1 505 ? -23.468 1.061   -18.675 1.00 95.68 505 A 1 
ATOM 4062 C CG  . GLU A 1 505 ? -22.062 1.165   -18.076 1.00 82.32 505 A 1 
ATOM 4063 C CD  . GLU A 1 505 ? -21.219 -0.117  -18.249 1.00 76.39 505 A 1 
ATOM 4064 O OE1 . GLU A 1 505 ? -20.172 -0.221  -17.565 1.00 69.65 505 A 1 
ATOM 4065 O OE2 . GLU A 1 505 ? -21.629 -1.016  -19.024 1.00 70.57 505 A 1 
ATOM 4066 N N   . ILE A 1 506 ? -23.215 4.349   -18.013 1.00 97.35 506 A 1 
ATOM 4067 C CA  . ILE A 1 506 ? -22.644 5.631   -18.425 1.00 97.57 506 A 1 
ATOM 4068 C C   . ILE A 1 506 ? -21.460 5.365   -19.369 1.00 97.64 506 A 1 
ATOM 4069 O O   . ILE A 1 506 ? -20.565 4.590   -19.014 1.00 97.27 506 A 1 
ATOM 4070 C CB  . ILE A 1 506 ? -22.244 6.480   -17.203 1.00 97.39 506 A 1 
ATOM 4071 C CG1 . ILE A 1 506 ? -23.520 6.843   -16.410 1.00 96.28 506 A 1 
ATOM 4072 C CG2 . ILE A 1 506 ? -21.485 7.745   -17.623 1.00 96.93 506 A 1 
ATOM 4073 C CD1 . ILE A 1 506 ? -23.284 7.659   -15.133 1.00 94.67 506 A 1 
ATOM 4074 N N   . PRO A 1 507 ? -21.413 6.011   -20.542 1.00 97.27 507 A 1 
ATOM 4075 C CA  . PRO A 1 507 ? -20.298 5.887   -21.458 1.00 97.03 507 A 1 
ATOM 4076 C C   . PRO A 1 507 ? -18.958 6.214   -20.797 1.00 97.59 507 A 1 
ATOM 4077 O O   . PRO A 1 507 ? -18.885 7.019   -19.867 1.00 97.20 507 A 1 
ATOM 4078 C CB  . PRO A 1 507 ? -20.594 6.849   -22.612 1.00 95.80 507 A 1 
ATOM 4079 C CG  . PRO A 1 507 ? -22.108 6.967   -22.601 1.00 93.87 507 A 1 
ATOM 4080 C CD  . PRO A 1 507 ? -22.440 6.876   -21.111 1.00 96.63 507 A 1 
ATOM 4081 N N   . ASN A 1 508 ? -17.900 5.590   -21.277 1.00 97.51 508 A 1 
ATOM 4082 C CA  . ASN A 1 508 ? -16.544 5.774   -20.745 1.00 98.05 508 A 1 
ATOM 4083 C C   . ASN A 1 508 ? -16.408 5.395   -19.254 1.00 98.21 508 A 1 
ATOM 4084 O O   . ASN A 1 508 ? -15.526 5.886   -18.559 1.00 97.80 508 A 1 
ATOM 4085 C CB  . ASN A 1 508 ? -16.026 7.169   -21.094 1.00 97.92 508 A 1 
ATOM 4086 C CG  . ASN A 1 508 ? -15.875 7.362   -22.590 1.00 97.78 508 A 1 
ATOM 4087 O OD1 . ASN A 1 508 ? -16.824 7.511   -23.323 1.00 93.55 508 A 1 
ATOM 4088 N ND2 . ASN A 1 508 ? -14.658 7.314   -23.078 1.00 94.67 508 A 1 
ATOM 4089 N N   . THR A 1 509 ? -17.246 4.482   -18.771 1.00 97.97 509 A 1 
ATOM 4090 C CA  . THR A 1 509 ? -17.051 3.789   -17.499 1.00 97.81 509 A 1 
ATOM 4091 C C   . THR A 1 509 ? -16.763 2.316   -17.746 1.00 97.60 509 A 1 
ATOM 4092 O O   . THR A 1 509 ? -17.213 1.729   -18.730 1.00 96.77 509 A 1 
ATOM 4093 C CB  . THR A 1 509 ? -18.213 3.984   -16.518 1.00 97.62 509 A 1 
ATOM 4094 O OG1 . THR A 1 509 ? -19.363 3.281   -16.909 1.00 96.57 509 A 1 
ATOM 4095 C CG2 . THR A 1 509 ? -18.574 5.458   -16.321 1.00 96.63 509 A 1 
ATOM 4096 N N   . ALA A 1 510 ? -15.995 1.695   -16.864 1.00 97.54 510 A 1 
ATOM 4097 C CA  . ALA A 1 510 ? -15.722 0.262   -16.905 1.00 96.98 510 A 1 
ATOM 4098 C C   . ALA A 1 510 ? -15.536 -0.252  -15.479 1.00 96.55 510 A 1 
ATOM 4099 O O   . ALA A 1 510 ? -14.451 -0.701  -15.103 1.00 93.34 510 A 1 
ATOM 4100 C CB  . ALA A 1 510 ? -14.510 0.001   -17.816 1.00 96.09 510 A 1 
ATOM 4101 N N   . GLY A 1 511 ? -16.585 -0.160  -14.664 1.00 94.56 511 A 1 
ATOM 4102 C CA  . GLY A 1 511 ? -16.555 -0.356  -13.222 1.00 93.48 511 A 1 
ATOM 4103 C C   . GLY A 1 511 ? -15.702 -1.550  -12.769 1.00 93.11 511 A 1 
ATOM 4104 O O   . GLY A 1 511 ? -15.861 -2.682  -13.225 1.00 87.46 511 A 1 
ATOM 4105 N N   . GLY A 1 512 ? -14.757 -1.247  -11.882 1.00 92.42 512 A 1 
ATOM 4106 C CA  . GLY A 1 512 ? -13.820 -2.202  -11.319 1.00 91.39 512 A 1 
ATOM 4107 C C   . GLY A 1 512 ? -14.393 -2.967  -10.130 1.00 93.01 512 A 1 
ATOM 4108 O O   . GLY A 1 512 ? -15.561 -2.835  -9.758  1.00 91.68 512 A 1 
ATOM 4109 N N   . THR A 1 513 ? -13.535 -3.782  -9.534  1.00 93.48 513 A 1 
ATOM 4110 C CA  . THR A 1 513 ? -13.854 -4.534  -8.324  1.00 93.47 513 A 1 
ATOM 4111 C C   . THR A 1 513 ? -12.730 -4.416  -7.316  1.00 93.32 513 A 1 
ATOM 4112 O O   . THR A 1 513 ? -11.557 -4.327  -7.686  1.00 91.53 513 A 1 
ATOM 4113 C CB  . THR A 1 513 ? -14.125 -6.026  -8.619  1.00 91.20 513 A 1 
ATOM 4114 O OG1 . THR A 1 513 ? -12.994 -6.605  -9.226  1.00 82.61 513 A 1 
ATOM 4115 C CG2 . THR A 1 513 ? -15.279 -6.254  -9.573  1.00 83.58 513 A 1 
ATOM 4116 N N   . PHE A 1 514 ? -13.077 -4.468  -6.035  1.00 93.49 514 A 1 
ATOM 4117 C CA  . PHE A 1 514 ? -12.131 -4.608  -4.937  1.00 92.98 514 A 1 
ATOM 4118 C C   . PHE A 1 514 ? -12.704 -5.551  -3.881  1.00 93.70 514 A 1 
ATOM 4119 O O   . PHE A 1 514 ? -13.862 -5.958  -3.962  1.00 92.94 514 A 1 
ATOM 4120 C CB  . PHE A 1 514 ? -11.767 -3.229  -4.369  1.00 91.43 514 A 1 
ATOM 4121 C CG  . PHE A 1 514 ? -12.937 -2.433  -3.844  1.00 92.94 514 A 1 
ATOM 4122 C CD1 . PHE A 1 514 ? -13.638 -1.557  -4.696  1.00 90.59 514 A 1 
ATOM 4123 C CD2 . PHE A 1 514 ? -13.323 -2.540  -2.498  1.00 90.35 514 A 1 
ATOM 4124 C CE1 . PHE A 1 514 ? -14.695 -0.781  -4.204  1.00 88.52 514 A 1 
ATOM 4125 C CE2 . PHE A 1 514 ? -14.385 -1.772  -1.999  1.00 88.44 514 A 1 
ATOM 4126 C CZ  . PHE A 1 514 ? -15.076 -0.888  -2.850  1.00 89.33 514 A 1 
ATOM 4127 N N   . THR A 1 515 ? -11.893 -5.936  -2.908  1.00 92.63 515 A 1 
ATOM 4128 C CA  . THR A 1 515 ? -12.322 -6.856  -1.855  1.00 92.56 515 A 1 
ATOM 4129 C C   . THR A 1 515 ? -12.299 -6.188  -0.490  1.00 93.00 515 A 1 
ATOM 4130 O O   . THR A 1 515 ? -11.330 -5.514  -0.158  1.00 92.32 515 A 1 
ATOM 4131 C CB  . THR A 1 515 ? -11.484 -8.137  -1.821  1.00 91.09 515 A 1 
ATOM 4132 O OG1 . THR A 1 515 ? -10.121 -7.838  -1.595  1.00 87.65 515 A 1 
ATOM 4133 C CG2 . THR A 1 515 ? -11.581 -8.941  -3.113  1.00 87.83 515 A 1 
ATOM 4134 N N   . VAL A 1 516 ? -13.311 -6.464  0.327   1.00 93.41 516 A 1 
ATOM 4135 C CA  . VAL A 1 516 ? -13.401 -6.013  1.722   1.00 93.41 516 A 1 
ATOM 4136 C C   . VAL A 1 516 ? -13.727 -7.200  2.634   1.00 94.18 516 A 1 
ATOM 4137 O O   . VAL A 1 516 ? -14.302 -8.189  2.160   1.00 93.89 516 A 1 
ATOM 4138 C CB  . VAL A 1 516 ? -14.437 -4.884  1.897   1.00 92.55 516 A 1 
ATOM 4139 C CG1 . VAL A 1 516 ? -14.053 -3.645  1.087   1.00 90.28 516 A 1 
ATOM 4140 C CG2 . VAL A 1 516 ? -15.854 -5.318  1.500   1.00 90.33 516 A 1 
ATOM 4141 N N   . PRO A 1 517 ? -13.402 -7.145  3.932   1.00 94.17 517 A 1 
ATOM 4142 C CA  . PRO A 1 517 ? -13.857 -8.147  4.882   1.00 93.94 517 A 1 
ATOM 4143 C C   . PRO A 1 517 ? -15.392 -8.235  4.923   1.00 94.04 517 A 1 
ATOM 4144 O O   . PRO A 1 517 ? -16.079 -7.216  4.833   1.00 93.07 517 A 1 
ATOM 4145 C CB  . PRO A 1 517 ? -13.289 -7.722  6.241   1.00 93.09 517 A 1 
ATOM 4146 C CG  . PRO A 1 517 ? -12.096 -6.832  5.880   1.00 91.95 517 A 1 
ATOM 4147 C CD  . PRO A 1 517 ? -12.550 -6.159  4.589   1.00 94.14 517 A 1 
ATOM 4148 N N   . TYR A 1 518 ? -15.933 -9.432  5.119   1.00 91.66 518 A 1 
ATOM 4149 C CA  . TYR A 1 518 ? -17.361 -9.592  5.419   1.00 91.42 518 A 1 
ATOM 4150 C C   . TYR A 1 518 ? -17.748 -8.765  6.651   1.00 91.01 518 A 1 
ATOM 4151 O O   . TYR A 1 518 ? -17.006 -8.695  7.626   1.00 89.00 518 A 1 
ATOM 4152 C CB  . TYR A 1 518 ? -17.710 -11.062 5.643   1.00 90.00 518 A 1 
ATOM 4153 C CG  . TYR A 1 518 ? -17.927 -11.839 4.369   1.00 86.75 518 A 1 
ATOM 4154 C CD1 . TYR A 1 518 ? -19.196 -11.867 3.757   1.00 84.32 518 A 1 
ATOM 4155 C CD2 . TYR A 1 518 ? -16.862 -12.554 3.775   1.00 84.54 518 A 1 
ATOM 4156 C CE1 . TYR A 1 518 ? -19.409 -12.595 2.575   1.00 82.05 518 A 1 
ATOM 4157 C CE2 . TYR A 1 518 ? -17.064 -13.277 2.591   1.00 81.06 518 A 1 
ATOM 4158 C CZ  . TYR A 1 518 ? -18.338 -13.298 1.997   1.00 82.35 518 A 1 
ATOM 4159 O OH  . TYR A 1 518 ? -18.539 -14.009 0.841   1.00 76.86 518 A 1 
ATOM 4160 N N   . GLY A 1 519 ? -18.919 -8.145  6.600   1.00 90.57 519 A 1 
ATOM 4161 C CA  . GLY A 1 519 ? -19.405 -7.251  7.652   1.00 89.54 519 A 1 
ATOM 4162 C C   . GLY A 1 519 ? -18.975 -5.788  7.481   1.00 90.37 519 A 1 
ATOM 4163 O O   . GLY A 1 519 ? -19.526 -4.930  8.166   1.00 88.64 519 A 1 
ATOM 4164 N N   . THR A 1 520 ? -18.065 -5.485  6.558   1.00 90.50 520 A 1 
ATOM 4165 C CA  . THR A 1 520 ? -17.647 -4.106  6.285   1.00 90.47 520 A 1 
ATOM 4166 C C   . THR A 1 520 ? -18.837 -3.250  5.866   1.00 90.78 520 A 1 
ATOM 4167 O O   . THR A 1 520 ? -19.612 -3.624  4.994   1.00 89.72 520 A 1 
ATOM 4168 C CB  . THR A 1 520 ? -16.562 -4.035  5.200   1.00 89.62 520 A 1 
ATOM 4169 O OG1 . THR A 1 520 ? -15.436 -4.764  5.617   1.00 86.00 520 A 1 
ATOM 4170 C CG2 . THR A 1 520 ? -16.082 -2.611  4.918   1.00 86.73 520 A 1 
ATOM 4171 N N   . LYS A 1 521 ? -18.949 -2.071  6.474   1.00 89.26 521 A 1 
ATOM 4172 C CA  . LYS A 1 521 ? -19.853 -1.019  6.025   1.00 88.69 521 A 1 
ATOM 4173 C C   . LYS A 1 521 ? -19.025 -0.000  5.249   1.00 88.61 521 A 1 
ATOM 4174 O O   . LYS A 1 521 ? -18.170 0.658   5.835   1.00 86.55 521 A 1 
ATOM 4175 C CB  . LYS A 1 521 ? -20.568 -0.423  7.241   1.00 86.07 521 A 1 
ATOM 4176 C CG  . LYS A 1 521 ? -21.594 0.633   6.832   1.00 77.32 521 A 1 
ATOM 4177 C CD  . LYS A 1 521 ? -22.208 1.278   8.081   1.00 75.44 521 A 1 
ATOM 4178 C CE  . LYS A 1 521 ? -23.112 2.415   7.648   1.00 66.29 521 A 1 
ATOM 4179 N NZ  . LYS A 1 521 ? -23.486 3.290   8.786   1.00 59.35 521 A 1 
ATOM 4180 N N   . LEU A 1 522 ? -19.279 0.130   3.946   1.00 87.95 522 A 1 
ATOM 4181 C CA  . LEU A 1 522 ? -18.606 1.130   3.129   1.00 87.09 522 A 1 
ATOM 4182 C C   . LEU A 1 522 ? -19.139 2.519   3.477   1.00 86.07 522 A 1 
ATOM 4183 O O   . LEU A 1 522 ? -20.319 2.808   3.262   1.00 83.13 522 A 1 
ATOM 4184 C CB  . LEU A 1 522 ? -18.795 0.820   1.639   1.00 85.82 522 A 1 
ATOM 4185 C CG  . LEU A 1 522 ? -18.134 -0.478  1.165   1.00 84.92 522 A 1 
ATOM 4186 C CD1 . LEU A 1 522 ? -18.515 -0.723  -0.296  1.00 82.40 522 A 1 
ATOM 4187 C CD2 . LEU A 1 522 ? -16.614 -0.436  1.258   1.00 82.70 522 A 1 
ATOM 4188 N N   . ASP A 1 523 ? -18.256 3.358   3.991   1.00 84.55 523 A 1 
ATOM 4189 C CA  . ASP A 1 523 ? -18.547 4.759   4.280   1.00 82.63 523 A 1 
ATOM 4190 C C   . ASP A 1 523 ? -17.940 5.630   3.179   1.00 83.35 523 A 1 
ATOM 4191 O O   . ASP A 1 523 ? -16.804 6.096   3.269   1.00 79.89 523 A 1 
ATOM 4192 C CB  . ASP A 1 523 ? -18.052 5.121   5.682   1.00 77.96 523 A 1 
ATOM 4193 C CG  . ASP A 1 523 ? -18.522 6.523   6.096   1.00 71.90 523 A 1 
ATOM 4194 O OD1 . ASP A 1 523 ? -19.476 7.029   5.462   1.00 65.21 523 A 1 
ATOM 4195 O OD2 . ASP A 1 523 ? -17.950 7.050   7.070   1.00 65.20 523 A 1 
ATOM 4196 N N   . LEU A 1 524 ? -18.689 5.785   2.090   1.00 85.72 524 A 1 
ATOM 4197 C CA  . LEU A 1 524 ? -18.267 6.528   0.912   1.00 85.75 524 A 1 
ATOM 4198 C C   . LEU A 1 524 ? -19.207 7.705   0.688   1.00 87.82 524 A 1 
ATOM 4199 O O   . LEU A 1 524 ? -20.426 7.538   0.672   1.00 86.43 524 A 1 
ATOM 4200 C CB  . LEU A 1 524 ? -18.228 5.602   -0.314  1.00 82.50 524 A 1 
ATOM 4201 C CG  . LEU A 1 524 ? -17.250 4.423   -0.194  1.00 80.84 524 A 1 
ATOM 4202 C CD1 . LEU A 1 524 ? -17.398 3.496   -1.400  1.00 77.29 524 A 1 
ATOM 4203 C CD2 . LEU A 1 524 ? -15.790 4.897   -0.129  1.00 77.99 524 A 1 
ATOM 4204 N N   . THR A 1 525 ? -18.636 8.874   0.467   1.00 89.37 525 A 1 
ATOM 4205 C CA  . THR A 1 525 ? -19.376 10.057  0.024   1.00 90.78 525 A 1 
ATOM 4206 C C   . THR A 1 525 ? -19.238 10.151  -1.494  1.00 92.89 525 A 1 
ATOM 4207 O O   . THR A 1 525 ? -18.151 10.484  -1.969  1.00 92.08 525 A 1 
ATOM 4208 C CB  . THR A 1 525 ? -18.848 11.330  0.690   1.00 88.09 525 A 1 
ATOM 4209 O OG1 . THR A 1 525 ? -18.914 11.184  2.083   1.00 80.21 525 A 1 
ATOM 4210 C CG2 . THR A 1 525 ? -19.697 12.547  0.322   1.00 79.75 525 A 1 
ATOM 4211 N N   . PRO A 1 526 ? -20.294 9.853   -2.263  1.00 93.58 526 A 1 
ATOM 4212 C CA  . PRO A 1 526 ? -20.207 9.866   -3.717  1.00 94.06 526 A 1 
ATOM 4213 C C   . PRO A 1 526 ? -19.751 11.220  -4.263  1.00 95.23 526 A 1 
ATOM 4214 O O   . PRO A 1 526 ? -20.136 12.268  -3.754  1.00 94.69 526 A 1 
ATOM 4215 C CB  . PRO A 1 526 ? -21.604 9.508   -4.221  1.00 92.33 526 A 1 
ATOM 4216 C CG  . PRO A 1 526 ? -22.195 8.714   -3.060  1.00 90.10 526 A 1 
ATOM 4217 C CD  . PRO A 1 526 ? -21.606 9.407   -1.839  1.00 92.12 526 A 1 
ATOM 4218 N N   . ALA A 1 527 ? -18.957 11.187  -5.325  1.00 95.26 527 A 1 
ATOM 4219 C CA  . ALA A 1 527 ? -18.587 12.402  -6.032  1.00 95.97 527 A 1 
ATOM 4220 C C   . ALA A 1 527 ? -19.829 13.077  -6.615  1.00 96.52 527 A 1 
ATOM 4221 O O   . ALA A 1 527 ? -20.694 12.421  -7.186  1.00 96.03 527 A 1 
ATOM 4222 C CB  . ALA A 1 527 ? -17.566 12.064  -7.118  1.00 95.27 527 A 1 
ATOM 4223 N N   . LYS A 1 528 ? -19.910 14.408  -6.501  1.00 96.54 528 A 1 
ATOM 4224 C CA  . LYS A 1 528 ? -21.052 15.185  -7.014  1.00 96.66 528 A 1 
ATOM 4225 C C   . LYS A 1 528 ? -21.188 15.112  -8.532  1.00 97.18 528 A 1 
ATOM 4226 O O   . LYS A 1 528 ? -22.275 15.346  -9.056  1.00 96.08 528 A 1 
ATOM 4227 C CB  . LYS A 1 528 ? -20.926 16.650  -6.587  1.00 95.40 528 A 1 
ATOM 4228 C CG  . LYS A 1 528 ? -21.059 16.829  -5.073  1.00 85.06 528 A 1 
ATOM 4229 C CD  . LYS A 1 528 ? -20.981 18.316  -4.724  1.00 74.46 528 A 1 
ATOM 4230 C CE  . LYS A 1 528 ? -21.126 18.498  -3.217  1.00 63.53 528 A 1 
ATOM 4231 N NZ  . LYS A 1 528 ? -21.012 19.934  -2.830  1.00 53.01 528 A 1 
ATOM 4232 N N   . THR A 1 529 ? -20.098 14.830  -9.206  1.00 96.86 529 A 1 
ATOM 4233 C CA  . THR A 1 529 ? -20.037 14.756  -10.666 1.00 96.68 529 A 1 
ATOM 4234 C C   . THR A 1 529 ? -19.252 13.533  -11.113 1.00 97.07 529 A 1 
ATOM 4235 O O   . THR A 1 529 ? -18.331 13.068  -10.433 1.00 96.24 529 A 1 
ATOM 4236 C CB  . THR A 1 529 ? -19.414 16.032  -11.272 1.00 94.92 529 A 1 
ATOM 4237 O OG1 . THR A 1 529 ? -18.144 16.300  -10.717 1.00 86.40 529 A 1 
ATOM 4238 C CG2 . THR A 1 529 ? -20.274 17.268  -11.026 1.00 85.74 529 A 1 
ATOM 4239 N N   . LEU A 1 530 ? -19.628 13.017  -12.283 1.00 96.43 530 A 1 
ATOM 4240 C CA  . LEU A 1 530 ? -18.855 12.057  -13.056 1.00 96.86 530 A 1 
ATOM 4241 C C   . LEU A 1 530 ? -18.824 12.592  -14.493 1.00 96.80 530 A 1 
ATOM 4242 O O   . LEU A 1 530 ? -19.877 12.669  -15.126 1.00 96.17 530 A 1 
ATOM 4243 C CB  . LEU A 1 530 ? -19.531 10.682  -12.962 1.00 96.57 530 A 1 
ATOM 4244 C CG  . LEU A 1 530 ? -18.871 9.597   -13.830 1.00 96.41 530 A 1 
ATOM 4245 C CD1 . LEU A 1 530 ? -17.475 9.235   -13.327 1.00 94.99 530 A 1 
ATOM 4246 C CD2 . LEU A 1 530 ? -19.725 8.335   -13.801 1.00 94.74 530 A 1 
ATOM 4247 N N   . TYR A 1 531 ? -17.649 12.981  -14.969 1.00 97.07 531 A 1 
ATOM 4248 C CA  . TYR A 1 531 ? -17.546 13.806  -16.170 1.00 96.63 531 A 1 
ATOM 4249 C C   . TYR A 1 531 ? -18.474 15.025  -16.058 1.00 95.81 531 A 1 
ATOM 4250 O O   . TYR A 1 531 ? -18.427 15.748  -15.051 1.00 92.43 531 A 1 
ATOM 4251 C CB  . TYR A 1 531 ? -17.780 12.943  -17.429 1.00 96.27 531 A 1 
ATOM 4252 C CG  . TYR A 1 531 ? -16.941 11.691  -17.518 1.00 97.29 531 A 1 
ATOM 4253 C CD1 . TYR A 1 531 ? -15.538 11.791  -17.668 1.00 96.85 531 A 1 
ATOM 4254 C CD2 . TYR A 1 531 ? -17.542 10.421  -17.477 1.00 97.01 531 A 1 
ATOM 4255 C CE1 . TYR A 1 531 ? -14.750 10.639  -17.792 1.00 96.48 531 A 1 
ATOM 4256 C CE2 . TYR A 1 531 ? -16.756 9.257   -17.611 1.00 96.99 531 A 1 
ATOM 4257 C CZ  . TYR A 1 531 ? -15.365 9.372   -17.772 1.00 97.60 531 A 1 
ATOM 4258 O OH  . TYR A 1 531 ? -14.581 8.240   -17.920 1.00 97.19 531 A 1 
ATOM 4259 N N   . ASP A 1 532 ? -19.347 15.231  -17.015 1.00 95.67 532 A 1 
ATOM 4260 C CA  . ASP A 1 532 ? -20.321 16.325  -17.018 1.00 94.35 532 A 1 
ATOM 4261 C C   . ASP A 1 532 ? -21.672 15.958  -16.378 1.00 95.39 532 A 1 
ATOM 4262 O O   . ASP A 1 532 ? -22.571 16.794  -16.306 1.00 93.04 532 A 1 
ATOM 4263 C CB  . ASP A 1 532 ? -20.486 16.840  -18.451 1.00 91.18 532 A 1 
ATOM 4264 C CG  . ASP A 1 532 ? -19.190 17.465  -18.987 1.00 83.03 532 A 1 
ATOM 4265 O OD1 . ASP A 1 532 ? -18.555 18.215  -18.207 1.00 76.65 532 A 1 
ATOM 4266 O OD2 . ASP A 1 532 ? -18.862 17.199  -20.154 1.00 75.74 532 A 1 
ATOM 4267 N N   . TYR A 1 533 ? -21.803 14.732  -15.871 1.00 96.87 533 A 1 
ATOM 4268 C CA  . TYR A 1 533 ? -23.031 14.247  -15.240 1.00 97.19 533 A 1 
ATOM 4269 C C   . TYR A 1 533 ? -23.091 14.618  -13.749 1.00 97.36 533 A 1 
ATOM 4270 O O   . TYR A 1 533 ? -22.079 14.690  -13.067 1.00 96.79 533 A 1 
ATOM 4271 C CB  . TYR A 1 533 ? -23.171 12.732  -15.453 1.00 97.01 533 A 1 
ATOM 4272 C CG  . TYR A 1 533 ? -22.946 12.266  -16.880 1.00 96.68 533 A 1 
ATOM 4273 C CD1 . TYR A 1 533 ? -23.806 12.680  -17.912 1.00 94.54 533 A 1 
ATOM 4274 C CD2 . TYR A 1 533 ? -21.856 11.432  -17.187 1.00 94.60 533 A 1 
ATOM 4275 C CE1 . TYR A 1 533 ? -23.577 12.267  -19.240 1.00 92.98 533 A 1 
ATOM 4276 C CE2 . TYR A 1 533 ? -21.617 11.016  -18.504 1.00 93.13 533 A 1 
ATOM 4277 C CZ  . TYR A 1 533 ? -22.483 11.436  -19.530 1.00 93.39 533 A 1 
ATOM 4278 O OH  . TYR A 1 533 ? -22.247 11.037  -20.821 1.00 91.23 533 A 1 
ATOM 4279 N N   . GLU A 1 534 ? -24.313 14.808  -13.232 1.00 97.44 534 A 1 
ATOM 4280 C CA  . GLU A 1 534 ? -24.571 15.120  -11.825 1.00 97.47 534 A 1 
ATOM 4281 C C   . GLU A 1 534 ? -25.053 13.896  -11.051 1.00 97.70 534 A 1 
ATOM 4282 O O   . GLU A 1 534 ? -25.899 13.144  -11.522 1.00 97.30 534 A 1 
ATOM 4283 C CB  . GLU A 1 534 ? -25.616 16.234  -11.693 1.00 96.60 534 A 1 
ATOM 4284 C CG  . GLU A 1 534 ? -25.075 17.598  -12.121 1.00 83.66 534 A 1 
ATOM 4285 C CD  . GLU A 1 534 ? -26.076 18.735  -11.900 1.00 78.02 534 A 1 
ATOM 4286 O OE1 . GLU A 1 534 ? -25.617 19.900  -11.918 1.00 71.43 534 A 1 
ATOM 4287 O OE2 . GLU A 1 534 ? -27.279 18.454  -11.717 1.00 72.56 534 A 1 
ATOM 4288 N N   . PHE A 1 535 ? -24.569 13.748  -9.819  1.00 97.08 535 A 1 
ATOM 4289 C CA  . PHE A 1 535 ? -24.982 12.677  -8.920  1.00 96.99 535 A 1 
ATOM 4290 C C   . PHE A 1 535 ? -26.474 12.771  -8.569  1.00 96.92 535 A 1 
ATOM 4291 O O   . PHE A 1 535 ? -26.981 13.843  -8.241  1.00 96.70 535 A 1 
ATOM 4292 C CB  . PHE A 1 535 ? -24.123 12.720  -7.654  1.00 96.31 535 A 1 
ATOM 4293 C CG  . PHE A 1 535 ? -24.502 11.680  -6.627  1.00 96.51 535 A 1 
ATOM 4294 C CD1 . PHE A 1 535 ? -25.255 12.046  -5.494  1.00 95.76 535 A 1 
ATOM 4295 C CD2 . PHE A 1 535 ? -24.141 10.342  -6.815  1.00 95.89 535 A 1 
ATOM 4296 C CE1 . PHE A 1 535 ? -25.623 11.074  -4.553  1.00 94.86 535 A 1 
ATOM 4297 C CE2 . PHE A 1 535 ? -24.506 9.369   -5.873  1.00 94.66 535 A 1 
ATOM 4298 C CZ  . PHE A 1 535 ? -25.247 9.730   -4.739  1.00 94.61 535 A 1 
ATOM 4299 N N   . ILE A 1 536 ? -27.144 11.616  -8.567  1.00 97.33 536 A 1 
ATOM 4300 C CA  . ILE A 1 536 ? -28.543 11.480  -8.147  1.00 97.04 536 A 1 
ATOM 4301 C C   . ILE A 1 536 ? -28.638 10.679  -6.848  1.00 97.00 536 A 1 
ATOM 4302 O O   . ILE A 1 536 ? -29.190 11.142  -5.855  1.00 96.01 536 A 1 
ATOM 4303 C CB  . ILE A 1 536 ? -29.406 10.789  -9.235  1.00 95.74 536 A 1 
ATOM 4304 C CG1 . ILE A 1 536 ? -29.274 11.433  -10.633 1.00 84.26 536 A 1 
ATOM 4305 C CG2 . ILE A 1 536 ? -30.883 10.800  -8.797  1.00 81.67 536 A 1 
ATOM 4306 C CD1 . ILE A 1 536 ? -29.912 10.571  -11.721 1.00 78.05 536 A 1 
ATOM 4307 N N   . LYS A 1 537 ? -28.138 9.448   -6.877  1.00 96.48 537 A 1 
ATOM 4308 C CA  . LYS A 1 537 ? -28.237 8.483   -5.774  1.00 96.25 537 A 1 
ATOM 4309 C C   . LYS A 1 537 ? -27.183 7.385   -5.910  1.00 96.40 537 A 1 
ATOM 4310 O O   . LYS A 1 537 ? -26.578 7.217   -6.961  1.00 96.07 537 A 1 
ATOM 4311 C CB  . LYS A 1 537 ? -29.651 7.874   -5.700  1.00 95.32 537 A 1 
ATOM 4312 C CG  . LYS A 1 537 ? -30.048 7.061   -6.940  1.00 93.91 537 A 1 
ATOM 4313 C CD  . LYS A 1 537 ? -31.327 6.246   -6.699  1.00 92.18 537 A 1 
ATOM 4314 C CE  . LYS A 1 537 ? -31.591 5.391   -7.924  1.00 85.61 537 A 1 
ATOM 4315 N NZ  . LYS A 1 537 ? -32.291 4.122   -7.572  1.00 78.96 537 A 1 
ATOM 4316 N N   . VAL A 1 538 ? -27.032 6.602   -4.852  1.00 95.56 538 A 1 
ATOM 4317 C CA  . VAL A 1 538 ? -26.210 5.397   -4.858  1.00 94.95 538 A 1 
ATOM 4318 C C   . VAL A 1 538 ? -26.942 4.256   -4.171  1.00 94.45 538 A 1 
ATOM 4319 O O   . VAL A 1 538 ? -27.543 4.445   -3.107  1.00 93.33 538 A 1 
ATOM 4320 C CB  . VAL A 1 538 ? -24.832 5.683   -4.236  1.00 93.64 538 A 1 
ATOM 4321 C CG1 . VAL A 1 538 ? -24.907 6.110   -2.767  1.00 89.12 538 A 1 
ATOM 4322 C CG2 . VAL A 1 538 ? -23.898 4.482   -4.384  1.00 89.21 538 A 1 
ATOM 4323 N N   . ASP A 1 539 ? -26.906 3.064   -4.766  1.00 93.48 539 A 1 
ATOM 4324 C CA  . ASP A 1 539 ? -27.437 1.832   -4.193  1.00 92.35 539 A 1 
ATOM 4325 C C   . ASP A 1 539 ? -26.281 0.924   -3.743  1.00 91.44 539 A 1 
ATOM 4326 O O   . ASP A 1 539 ? -25.282 0.785   -4.439  1.00 89.01 539 A 1 
ATOM 4327 C CB  . ASP A 1 539 ? -28.349 1.123   -5.203  1.00 90.99 539 A 1 
ATOM 4328 C CG  . ASP A 1 539 ? -29.650 1.883   -5.551  1.00 87.29 539 A 1 
ATOM 4329 O OD1 . ASP A 1 539 ? -30.163 2.645   -4.701  1.00 84.05 539 A 1 
ATOM 4330 O OD2 . ASP A 1 539 ? -30.174 1.689   -6.669  1.00 84.32 539 A 1 
ATOM 4331 N N   . GLY A 1 540 ? -26.418 0.289   -2.575  1.00 88.87 540 A 1 
ATOM 4332 C CA  . GLY A 1 540 ? -25.450 -0.672  -2.035  1.00 87.02 540 A 1 
ATOM 4333 C C   . GLY A 1 540 ? -24.507 -0.131  -0.950  1.00 86.99 540 A 1 
ATOM 4334 O O   . GLY A 1 540 ? -23.854 -0.927  -0.278  1.00 83.31 540 A 1 
ATOM 4335 N N   . LEU A 1 541 ? -24.486 1.180   -0.711  1.00 86.74 541 A 1 
ATOM 4336 C CA  . LEU A 1 541 ? -23.719 1.773   0.388   1.00 84.81 541 A 1 
ATOM 4337 C C   . LEU A 1 541 ? -24.433 1.680   1.747   1.00 82.92 541 A 1 
ATOM 4338 O O   . LEU A 1 541 ? -25.632 1.422   1.843   1.00 76.96 541 A 1 
ATOM 4339 C CB  . LEU A 1 541 ? -23.346 3.236   0.065   1.00 82.46 541 A 1 
ATOM 4340 C CG  . LEU A 1 541 ? -22.326 3.414   -1.072  1.00 80.89 541 A 1 
ATOM 4341 C CD1 . LEU A 1 541 ? -21.958 4.900   -1.170  1.00 78.70 541 A 1 
ATOM 4342 C CD2 . LEU A 1 541 ? -21.037 2.641   -0.842  1.00 79.41 541 A 1 
ATOM 4343 N N   . ASN A 1 542 ? -23.676 1.952   2.814   1.00 82.08 542 A 1 
ATOM 4344 C CA  . ASN A 1 542 ? -24.159 2.160   4.187   1.00 80.41 542 A 1 
ATOM 4345 C C   . ASN A 1 542 ? -24.844 0.950   4.850   1.00 81.80 542 A 1 
ATOM 4346 O O   . ASN A 1 542 ? -25.471 1.088   5.904   1.00 76.99 542 A 1 
ATOM 4347 C CB  . ASN A 1 542 ? -24.987 3.457   4.249   1.00 74.59 542 A 1 
ATOM 4348 C CG  . ASN A 1 542 ? -24.118 4.680   4.001   1.00 67.05 542 A 1 
ATOM 4349 O OD1 . ASN A 1 542 ? -22.985 4.734   4.419   1.00 59.45 542 A 1 
ATOM 4350 N ND2 . ASN A 1 542 ? -24.643 5.691   3.347   1.00 58.35 542 A 1 
ATOM 4351 N N   . LYS A 1 543 ? -24.677 -0.253  4.276   1.00 83.27 543 A 1 
ATOM 4352 C CA  . LYS A 1 543 ? -25.135 -1.509  4.856   1.00 83.86 543 A 1 
ATOM 4353 C C   . LYS A 1 543 ? -23.946 -2.449  5.055   1.00 86.07 543 A 1 
ATOM 4354 O O   . LYS A 1 543 ? -23.084 -2.485  4.182   1.00 83.54 543 A 1 
ATOM 4355 C CB  . LYS A 1 543 ? -26.209 -2.152  3.964   1.00 78.65 543 A 1 
ATOM 4356 C CG  . LYS A 1 543 ? -27.481 -1.297  3.896   1.00 70.05 543 A 1 
ATOM 4357 C CD  . LYS A 1 543 ? -28.519 -1.942  2.974   1.00 65.44 543 A 1 
ATOM 4358 C CE  . LYS A 1 543 ? -29.718 -1.012  2.823   1.00 56.80 543 A 1 
ATOM 4359 N NZ  . LYS A 1 543 ? -30.700 -1.530  1.828   1.00 49.83 543 A 1 
ATOM 4360 N N   . PRO A 1 544 ? -23.908 -3.214  6.160   1.00 85.17 544 A 1 
ATOM 4361 C CA  . PRO A 1 544 ? -22.896 -4.254  6.328   1.00 86.26 544 A 1 
ATOM 4362 C C   . PRO A 1 544 ? -22.950 -5.256  5.175   1.00 87.65 544 A 1 
ATOM 4363 O O   . PRO A 1 544 ? -24.014 -5.779  4.852   1.00 85.45 544 A 1 
ATOM 4364 C CB  . PRO A 1 544 ? -23.187 -4.922  7.675   1.00 83.40 544 A 1 
ATOM 4365 C CG  . PRO A 1 544 ? -23.958 -3.850  8.437   1.00 81.62 544 A 1 
ATOM 4366 C CD  . PRO A 1 544 ? -24.749 -3.135  7.338   1.00 85.21 544 A 1 
ATOM 4367 N N   . ILE A 1 545 ? -21.799 -5.524  4.559   1.00 87.74 545 A 1 
ATOM 4368 C CA  . ILE A 1 545 ? -21.687 -6.465  3.446   1.00 87.55 545 A 1 
ATOM 4369 C C   . ILE A 1 545 ? -21.604 -7.879  4.019   1.00 87.28 545 A 1 
ATOM 4370 O O   . ILE A 1 545 ? -20.573 -8.281  4.562   1.00 85.28 545 A 1 
ATOM 4371 C CB  . ILE A 1 545 ? -20.493 -6.105  2.536   1.00 85.91 545 A 1 
ATOM 4372 C CG1 . ILE A 1 545 ? -20.661 -4.668  1.999   1.00 81.50 545 A 1 
ATOM 4373 C CG2 . ILE A 1 545 ? -20.414 -7.119  1.391   1.00 79.91 545 A 1 
ATOM 4374 C CD1 . ILE A 1 545 ? -19.486 -4.182  1.134   1.00 74.88 545 A 1 
ATOM 4375 N N   . VAL A 1 546 ? -22.705 -8.621  3.911   1.00 86.13 546 A 1 
ATOM 4376 C CA  . VAL A 1 546 ? -22.836 -9.979  4.465   1.00 84.76 546 A 1 
ATOM 4377 C C   . VAL A 1 546 ? -22.959 -11.064 3.392   1.00 84.85 546 A 1 
ATOM 4378 O O   . VAL A 1 546 ? -22.776 -12.240 3.689   1.00 80.66 546 A 1 
ATOM 4379 C CB  . VAL A 1 546 ? -24.022 -10.064 5.446   1.00 81.26 546 A 1 
ATOM 4380 C CG1 . VAL A 1 546 ? -23.783 -9.165  6.659   1.00 74.23 546 A 1 
ATOM 4381 C CG2 . VAL A 1 546 ? -25.354 -9.679  4.798   1.00 74.91 546 A 1 
ATOM 4382 N N   . SER A 1 547 ? -23.249 -10.676 2.150   1.00 83.55 547 A 1 
ATOM 4383 C CA  . SER A 1 547 ? -23.342 -11.566 0.999   1.00 82.78 547 A 1 
ATOM 4384 C C   . SER A 1 547 ? -22.166 -11.364 0.051   1.00 83.82 547 A 1 
ATOM 4385 O O   . SER A 1 547 ? -21.615 -10.272 -0.048  1.00 81.31 547 A 1 
ATOM 4386 C CB  . SER A 1 547 ? -24.665 -11.354 0.262   1.00 78.25 547 A 1 
ATOM 4387 O OG  . SER A 1 547 ? -24.802 -10.009 -0.144  1.00 71.34 547 A 1 
ATOM 4388 N N   . ASP A 1 548 ? -21.835 -12.414 -0.679  1.00 84.43 548 A 1 
ATOM 4389 C CA  . ASP A 1 548 ? -20.843 -12.329 -1.745  1.00 83.36 548 A 1 
ATOM 4390 C C   . ASP A 1 548 ? -21.377 -11.564 -2.967  1.00 84.37 548 A 1 
ATOM 4391 O O   . ASP A 1 548 ? -22.588 -11.523 -3.202  1.00 80.44 548 A 1 
ATOM 4392 C CB  . ASP A 1 548 ? -20.360 -13.740 -2.112  1.00 79.03 548 A 1 
ATOM 4393 C CG  . ASP A 1 548 ? -18.950 -13.749 -2.708  1.00 72.51 548 A 1 
ATOM 4394 O OD1 . ASP A 1 548 ? -18.265 -12.708 -2.607  1.00 67.21 548 A 1 
ATOM 4395 O OD2 . ASP A 1 548 ? -18.546 -14.819 -3.211  1.00 66.45 548 A 1 
ATOM 4396 N N   . GLY A 1 549 ? -20.475 -10.959 -3.736  1.00 84.73 549 A 1 
ATOM 4397 C CA  . GLY A 1 549 ? -20.825 -10.272 -4.979  1.00 85.39 549 A 1 
ATOM 4398 C C   . GLY A 1 549 ? -21.662 -8.998  -4.800  1.00 87.41 549 A 1 
ATOM 4399 O O   . GLY A 1 549 ? -22.524 -8.713  -5.631  1.00 84.25 549 A 1 
ATOM 4400 N N   . THR A 1 550 ? -21.444 -8.228  -3.752  1.00 89.25 550 A 1 
ATOM 4401 C CA  . THR A 1 550 ? -22.132 -6.943  -3.555  1.00 89.72 550 A 1 
ATOM 4402 C C   . THR A 1 550 ? -21.823 -5.989  -4.703  1.00 91.42 550 A 1 
ATOM 4403 O O   . THR A 1 550 ? -20.662 -5.775  -5.061  1.00 90.66 550 A 1 
ATOM 4404 C CB  . THR A 1 550 ? -21.774 -6.305  -2.213  1.00 86.63 550 A 1 
ATOM 4405 O OG1 . THR A 1 550 ? -22.235 -7.147  -1.178  1.00 77.96 550 A 1 
ATOM 4406 C CG2 . THR A 1 550 ? -22.442 -4.942  -1.997  1.00 77.05 550 A 1 
ATOM 4407 N N   . VAL A 1 551 ? -22.874 -5.372  -5.245  1.00 91.55 551 A 1 
ATOM 4408 C CA  . VAL A 1 551 ? -22.771 -4.346  -6.286  1.00 92.24 551 A 1 
ATOM 4409 C C   . VAL A 1 551 ? -23.146 -2.997  -5.690  1.00 92.52 551 A 1 
ATOM 4410 O O   . VAL A 1 551 ? -24.224 -2.836  -5.117  1.00 92.07 551 A 1 
ATOM 4411 C CB  . VAL A 1 551 ? -23.643 -4.675  -7.511  1.00 91.36 551 A 1 
ATOM 4412 C CG1 . VAL A 1 551 ? -23.440 -3.640  -8.612  1.00 88.48 551 A 1 
ATOM 4413 C CG2 . VAL A 1 551 ? -23.296 -6.058  -8.096  1.00 89.24 551 A 1 
ATOM 4414 N N   . VAL A 1 552 ? -22.264 -2.019  -5.845  1.00 93.35 552 A 1 
ATOM 4415 C CA  . VAL A 1 552 ? -22.523 -0.619  -5.541  1.00 93.75 552 A 1 
ATOM 4416 C C   . VAL A 1 552 ? -22.755 0.108   -6.853  1.00 94.62 552 A 1 
ATOM 4417 O O   . VAL A 1 552 ? -21.866 0.164   -7.712  1.00 94.64 552 A 1 
ATOM 4418 C CB  . VAL A 1 552 ? -21.371 0.010   -4.742  1.00 92.86 552 A 1 
ATOM 4419 C CG1 . VAL A 1 552 ? -21.632 1.492   -4.457  1.00 90.94 552 A 1 
ATOM 4420 C CG2 . VAL A 1 552 ? -21.198 -0.700  -3.389  1.00 91.47 552 A 1 
ATOM 4421 N N   . THR A 1 553 ? -23.959 0.653   -7.029  1.00 94.60 553 A 1 
ATOM 4422 C CA  . THR A 1 553 ? -24.344 1.349   -8.259  1.00 95.36 553 A 1 
ATOM 4423 C C   . THR A 1 553 ? -24.512 2.836   -7.986  1.00 95.78 553 A 1 
ATOM 4424 O O   . THR A 1 553 ? -25.387 3.240   -7.230  1.00 95.53 553 A 1 
ATOM 4425 C CB  . THR A 1 553 ? -25.621 0.761   -8.875  1.00 95.23 553 A 1 
ATOM 4426 O OG1 . THR A 1 553 ? -25.477 -0.633  -9.066  1.00 92.90 553 A 1 
ATOM 4427 C CG2 . THR A 1 553 ? -25.911 1.371   -10.242 1.00 93.25 553 A 1 
ATOM 4428 N N   . TYR A 1 554 ? -23.700 3.651   -8.631  1.00 96.55 554 A 1 
ATOM 4429 C CA  . TYR A 1 554 ? -23.793 5.100   -8.626  1.00 96.60 554 A 1 
ATOM 4430 C C   . TYR A 1 554 ? -24.648 5.556   -9.806  1.00 97.32 554 A 1 
ATOM 4431 O O   . TYR A 1 554 ? -24.376 5.178   -10.944 1.00 97.30 554 A 1 
ATOM 4432 C CB  . TYR A 1 554 ? -22.394 5.715   -8.719  1.00 95.88 554 A 1 
ATOM 4433 C CG  . TYR A 1 554 ? -21.508 5.442   -7.525  1.00 94.90 554 A 1 
ATOM 4434 C CD1 . TYR A 1 554 ? -21.338 6.435   -6.540  1.00 92.04 554 A 1 
ATOM 4435 C CD2 . TYR A 1 554 ? -20.821 4.224   -7.395  1.00 91.77 554 A 1 
ATOM 4436 C CE1 . TYR A 1 554 ? -20.498 6.215   -5.441  1.00 89.55 554 A 1 
ATOM 4437 C CE2 . TYR A 1 554 ? -19.987 3.988   -6.292  1.00 89.33 554 A 1 
ATOM 4438 C CZ  . TYR A 1 554 ? -19.823 4.987   -5.313  1.00 90.04 554 A 1 
ATOM 4439 O OH  . TYR A 1 554 ? -19.003 4.771   -4.240  1.00 87.00 554 A 1 
ATOM 4440 N N   . TYR A 1 555 ? -25.648 6.377   -9.539  1.00 97.20 555 A 1 
ATOM 4441 C CA  . TYR A 1 555 ? -26.523 6.942   -10.562 1.00 97.42 555 A 1 
ATOM 4442 C C   . TYR A 1 555 ? -26.214 8.424   -10.764 1.00 97.52 555 A 1 
ATOM 4443 O O   . TYR A 1 555 ? -26.165 9.196   -9.811  1.00 97.23 555 A 1 
ATOM 4444 C CB  . TYR A 1 555 ? -27.989 6.730   -10.191 1.00 97.28 555 A 1 
ATOM 4445 C CG  . TYR A 1 555 ? -28.400 5.279   -10.164 1.00 97.23 555 A 1 
ATOM 4446 C CD1 . TYR A 1 555 ? -28.917 4.658   -11.322 1.00 96.38 555 A 1 
ATOM 4447 C CD2 . TYR A 1 555 ? -28.270 4.529   -8.975  1.00 96.58 555 A 1 
ATOM 4448 C CE1 . TYR A 1 555 ? -29.322 3.316   -11.286 1.00 95.67 555 A 1 
ATOM 4449 C CE2 . TYR A 1 555 ? -28.666 3.179   -8.937  1.00 95.69 555 A 1 
ATOM 4450 C CZ  . TYR A 1 555 ? -29.194 2.584   -10.099 1.00 95.77 555 A 1 
ATOM 4451 O OH  . TYR A 1 555 ? -29.589 1.263   -10.055 1.00 94.15 555 A 1 
ATOM 4452 N N   . TYR A 1 556 ? -26.062 8.798   -12.018 1.00 97.63 556 A 1 
ATOM 4453 C CA  . TYR A 1 556 ? -25.818 10.169  -12.452 1.00 97.63 556 A 1 
ATOM 4454 C C   . TYR A 1 556 ? -26.799 10.548  -13.573 1.00 97.75 556 A 1 
ATOM 4455 O O   . TYR A 1 556 ? -27.339 9.677   -14.256 1.00 97.18 556 A 1 
ATOM 4456 C CB  . TYR A 1 556 ? -24.360 10.337  -12.900 1.00 97.31 556 A 1 
ATOM 4457 C CG  . TYR A 1 556 ? -23.329 10.201  -11.795 1.00 97.37 556 A 1 
ATOM 4458 C CD1 . TYR A 1 556 ? -22.782 11.349  -11.185 1.00 96.45 556 A 1 
ATOM 4459 C CD2 . TYR A 1 556 ? -22.906 8.929   -11.362 1.00 96.50 556 A 1 
ATOM 4460 C CE1 . TYR A 1 556 ? -21.831 11.233  -10.154 1.00 95.54 556 A 1 
ATOM 4461 C CE2 . TYR A 1 556 ? -21.958 8.804   -10.325 1.00 95.54 556 A 1 
ATOM 4462 C CZ  . TYR A 1 556 ? -21.426 9.963   -9.720  1.00 95.76 556 A 1 
ATOM 4463 O OH  . TYR A 1 556 ? -20.518 9.845   -8.700  1.00 94.19 556 A 1 
ATOM 4464 N N   . LYS A 1 557 ? -27.026 11.831  -13.752 1.00 97.32 557 A 1 
ATOM 4465 C CA  . LYS A 1 557 ? -27.854 12.390  -14.822 1.00 97.03 557 A 1 
ATOM 4466 C C   . LYS A 1 557 ? -27.097 13.447  -15.610 1.00 96.59 557 A 1 
ATOM 4467 O O   . LYS A 1 557 ? -26.201 14.083  -15.072 1.00 95.37 557 A 1 
ATOM 4468 C CB  . LYS A 1 557 ? -29.170 12.946  -14.262 1.00 95.83 557 A 1 
ATOM 4469 C CG  . LYS A 1 557 ? -28.966 14.140  -13.322 1.00 93.31 557 A 1 
ATOM 4470 C CD  . LYS A 1 557 ? -30.301 14.718  -12.839 1.00 91.20 557 A 1 
ATOM 4471 C CE  . LYS A 1 557 ? -29.999 15.931  -11.947 1.00 82.63 557 A 1 
ATOM 4472 N NZ  . LYS A 1 557 ? -31.236 16.629  -11.526 1.00 75.21 557 A 1 
ATOM 4473 N N   . ASN A 1 558 ? -27.502 13.672  -16.846 1.00 94.46 558 A 1 
ATOM 4474 C CA  . ASN A 1 558 ? -27.025 14.829  -17.586 1.00 91.40 558 A 1 
ATOM 4475 C C   . ASN A 1 558 ? -27.320 16.115  -16.818 1.00 89.12 558 A 1 
ATOM 4476 O O   . ASN A 1 558 ? -28.403 16.275  -16.247 1.00 82.35 558 A 1 
ATOM 4477 C CB  . ASN A 1 558 ? -27.676 14.858  -18.983 1.00 87.74 558 A 1 
ATOM 4478 C CG  . ASN A 1 558 ? -26.864 14.088  -20.001 1.00 80.98 558 A 1 
ATOM 4479 O OD1 . ASN A 1 558 ? -25.664 14.173  -20.051 1.00 72.61 558 A 1 
ATOM 4480 N ND2 . ASN A 1 558 ? -27.487 13.308  -20.861 1.00 71.64 558 A 1 
ATOM 4481 N N   . LYS A 1 559 ? -26.377 17.053  -16.841 1.00 86.59 559 A 1 
ATOM 4482 C CA  . LYS A 1 559 ? -26.663 18.452  -16.515 1.00 81.42 559 A 1 
ATOM 4483 C C   . LYS A 1 559 ? -27.621 18.968  -17.580 1.00 77.49 559 A 1 
ATOM 4484 O O   . LYS A 1 559 ? -27.267 18.992  -18.757 1.00 67.46 559 A 1 
ATOM 4485 C CB  . LYS A 1 559 ? -25.368 19.277  -16.462 1.00 74.83 559 A 1 
ATOM 4486 C CG  . LYS A 1 559 ? -24.523 18.911  -15.243 1.00 68.43 559 A 1 
ATOM 4487 C CD  . LYS A 1 559 ? -23.201 19.678  -15.230 1.00 64.58 559 A 1 
ATOM 4488 C CE  . LYS A 1 559 ? -22.374 19.236  -14.015 1.00 57.96 559 A 1 
ATOM 4489 N NZ  . LYS A 1 559 ? -20.967 19.681  -14.117 1.00 53.63 559 A 1 
ATOM 4490 N N   . ASN A 1 560 ? -28.833 19.293  -17.172 1.00 66.79 560 A 1 
ATOM 4491 C CA  . ASN A 1 560 ? -29.763 20.036  -18.003 1.00 63.21 560 A 1 
ATOM 4492 C C   . ASN A 1 560 ? -29.467 21.529  -17.935 1.00 57.65 560 A 1 
ATOM 4493 O O   . ASN A 1 560 ? -29.055 22.004  -16.853 1.00 51.37 560 A 1 
ATOM 4494 C CB  . ASN A 1 560 ? -31.212 19.752  -17.584 1.00 56.09 560 A 1 
ATOM 4495 C CG  . ASN A 1 560 ? -31.748 18.391  -18.011 1.00 50.59 560 A 1 
ATOM 4496 O OD1 . ASN A 1 560 ? -31.251 17.708  -18.885 1.00 46.54 560 A 1 
ATOM 4497 N ND2 . ASN A 1 560 ? -32.844 17.958  -17.409 1.00 44.43 560 A 1 
ATOM 4498 O OXT . ASN A 1 560 ? -29.676 22.187  -18.974 1.00 41.39 560 A 1 
#
