# Supplementary material for: Molecular basis of Fab-dependent IgA antibody recognition by gut-bacterial metallopeptidases
Source: EMBO J. 2025 Jul 31;44(17):4867–98. doi: 10.1038/s44318-025-00518-w (PMC12402451; doi:10.1038/s44318-025-00518-w)
Supplement: Supplementary file 4 — Source data Fig. 2 [file 44318_2025_518_MOESM4_ESM.zip › EMBOJ-2025-120971_Fig2/2F/EMBOJ-2025-120971_AlphaFoldModelFigure2F-G.cif]

# By using this file you agree to the legally binding terms of use found at alphafoldserver.com/output-terms
data_3f5d147ed08ef161
#
_entry.id 3f5d147ed08ef161
#
loop_
_atom_type.symbol
C 
N 
O 
S 
#
loop_
_audit_author.name
_audit_author.pdbx_ordinal
"Google DeepMind" 1 
"Isomorphic Labs" 2 
#
_audit_conform.dict_location https://raw.githubusercontent.com/ihmwg/ModelCIF/master/dist/mmcif_ma.dic
_audit_conform.dict_name     mmcif_ma.dic
_audit_conform.dict_version  1.4.5
#
loop_
_chem_comp.formula
_chem_comp.formula_weight
_chem_comp.id
_chem_comp.mon_nstd_flag
_chem_comp.name
_chem_comp.pdbx_smiles
_chem_comp.pdbx_synonyms
_chem_comp.type
"C3 H7 N O2"    89.093  ALA y ALANINE         C[C@H](N)C(O)=O                  ? "L-PEPTIDE LINKING" 
"C6 H15 N4 O2"  175.209 ARG y ARGININE        N[C@@H](CCCNC(N)=[NH2+])C(O)=O   ? "L-PEPTIDE LINKING" 
"C4 H8 N2 O3"   132.118 ASN y ASPARAGINE      N[C@@H](CC(N)=O)C(O)=O           ? "L-PEPTIDE LINKING" 
"C4 H7 N O4"    133.103 ASP y "ASPARTIC ACID" N[C@@H](CC(O)=O)C(O)=O           ? "L-PEPTIDE LINKING" 
"C3 H7 N O2 S"  121.158 CYS y CYSTEINE        N[C@@H](CS)C(O)=O                ? "L-PEPTIDE LINKING" 
"C5 H10 N2 O3"  146.144 GLN y GLUTAMINE       N[C@@H](CCC(N)=O)C(O)=O          ? "L-PEPTIDE LINKING" 
"C5 H9 N O4"    147.129 GLU y "GLUTAMIC ACID" N[C@@H](CCC(O)=O)C(O)=O          ? "L-PEPTIDE LINKING" 
"C2 H5 N O2"    75.067  GLY y GLYCINE         NCC(O)=O                         ? "PEPTIDE LINKING"   
"C6 H10 N3 O2"  156.162 HIS y HISTIDINE       N[C@@H](Cc1c[nH]c[nH+]1)C(O)=O   ? "L-PEPTIDE LINKING" 
"C6 H13 N O2"   131.173 ILE y ISOLEUCINE      CC[C@H](C)[C@H](N)C(O)=O         ? "L-PEPTIDE LINKING" 
"C6 H13 N O2"   131.173 LEU y LEUCINE         CC(C)C[C@H](N)C(O)=O             ? "L-PEPTIDE LINKING" 
"C6 H15 N2 O2"  147.195 LYS y LYSINE          N[C@@H](CCCC[NH3+])C(O)=O        ? "L-PEPTIDE LINKING" 
"C5 H11 N O2 S" 149.211 MET y METHIONINE      CSCC[C@H](N)C(O)=O               ? "L-PEPTIDE LINKING" 
"C9 H11 N O2"   165.189 PHE y PHENYLALANINE   N[C@@H](Cc1ccccc1)C(O)=O         ? "L-PEPTIDE LINKING" 
"C5 H9 N O2"    115.130 PRO y PROLINE         OC(=O)[C@@H]1CCCN1               ? "L-PEPTIDE LINKING" 
"C3 H7 N O3"    105.093 SER y SERINE          N[C@@H](CO)C(O)=O                ? "L-PEPTIDE LINKING" 
"C4 H9 N O3"    119.119 THR y THREONINE       C[C@@H](O)[C@H](N)C(O)=O         ? "L-PEPTIDE LINKING" 
"C11 H12 N2 O2" 204.225 TRP y TRYPTOPHAN      N[C@@H](Cc1c[nH]c2ccccc12)C(O)=O ? "L-PEPTIDE LINKING" 
"C9 H11 N O3"   181.189 TYR y TYROSINE        N[C@@H](Cc1ccc(O)cc1)C(O)=O      ? "L-PEPTIDE LINKING" 
"C5 H11 N O2"   117.146 VAL y VALINE          CC(C)[C@H](N)C(O)=O              ? "L-PEPTIDE LINKING" 
#
_citation.book_publisher          ?
_citation.country                 UK
_citation.id                      primary
_citation.journal_full            Nature
_citation.journal_id_ASTM         NATUAS
_citation.journal_id_CSD          0006
_citation.journal_id_ISSN         0028-0836
_citation.journal_volume          ?
_citation.page_first              ?
_citation.page_last               ?
_citation.pdbx_database_id_DOI    ?
_citation.pdbx_database_id_PubMed ?
_citation.title                   "Accurate structure prediction of biomolecular interactions with AlphaFold 3"
_citation.year                    2024
#
loop_
_citation_author.citation_id
_citation_author.name
_citation_author.ordinal
primary "Google DeepMind" 1 
primary "Isomorphic Labs" 2 
#
_entity.id               1
_entity.pdbx_description .
_entity.type             polymer
#
_entity_poly.entity_id      1
_entity_poly.pdbx_strand_id A
_entity_poly.type           polypeptide(L)
#
loop_
_entity_poly_seq.entity_id
_entity_poly_seq.hetero
_entity_poly_seq.mon_id
_entity_poly_seq.num
1 n GLY 1   
1 n GLY 2   
1 n SER 3   
1 n GLY 4   
1 n ALA 5   
1 n SER 6   
1 n LYS 7   
1 n PRO 8   
1 n ASP 9   
1 n ILE 10  
1 n LYS 11  
1 n VAL 12  
1 n GLY 13  
1 n ASP 14  
1 n TYR 15  
1 n VAL 16  
1 n LYS 17  
1 n MET 18  
1 n GLY 19  
1 n VAL 20  
1 n TYR 21  
1 n ASN 22  
1 n ASN 23  
1 n ALA 24  
1 n SER 25  
1 n ILE 26  
1 n LEU 27  
1 n TRP 28  
1 n ARG 29  
1 n CYS 30  
1 n VAL 31  
1 n SER 32  
1 n ILE 33  
1 n ASP 34  
1 n ASN 35  
1 n ASN 36  
1 n GLY 37  
1 n PRO 38  
1 n LEU 39  
1 n MET 40  
1 n LEU 41  
1 n ALA 42  
1 n ASP 43  
1 n LYS 44  
1 n ILE 45  
1 n VAL 46  
1 n ASP 47  
1 n THR 48  
1 n LEU 49  
1 n ALA 50  
1 n TYR 51  
1 n ASP 52  
1 n ALA 53  
1 n LYS 54  
1 n THR 55  
1 n ASN 56  
1 n ASP 57  
1 n ASN 58  
1 n SER 59  
1 n ASN 60  
1 n SER 61  
1 n LYS 62  
1 n SER 63  
1 n HIS 64  
1 n SER 65  
1 n ARG 66  
1 n SER 67  
1 n TYR 68  
1 n LYS 69  
1 n ARG 70  
1 n ASP 71  
1 n ASP 72  
1 n TYR 73  
1 n GLY 74  
1 n SER 75  
1 n ASN 76  
1 n TYR 77  
1 n TRP 78  
1 n LYS 79  
1 n ASP 80  
1 n SER 81  
1 n ASN 82  
1 n MET 83  
1 n ARG 84  
1 n SER 85  
1 n TRP 86  
1 n LEU 87  
1 n ASN 88  
1 n SER 89  
1 n THR 90  
1 n ALA 91  
1 n ALA 92  
1 n GLU 93  
1 n GLY 94  
1 n LYS 95  
1 n VAL 96  
1 n ASP 97  
1 n TRP 98  
1 n LEU 99  
1 n CYS 100 
1 n GLY 101 
1 n ASN 102 
1 n PRO 103 
1 n PRO 104 
1 n LYS 105 
1 n ASP 106 
1 n GLY 107 
1 n TYR 108 
1 n VAL 109 
1 n SER 110 
1 n GLY 111 
1 n VAL 112 
1 n GLY 113 
1 n ALA 114 
1 n TYR 115 
1 n ASN 116 
1 n GLU 117 
1 n LYS 118 
1 n ALA 119 
1 n GLY 120 
1 n PHE 121 
1 n LEU 122 
1 n ASN 123 
1 n ALA 124 
1 n PHE 125 
1 n SER 126 
1 n LYS 127 
1 n SER 128 
1 n GLU 129 
1 n ILE 130 
1 n ALA 131 
1 n ALA 132 
1 n MET 133 
1 n LYS 134 
1 n THR 135 
1 n VAL 136 
1 n THR 137 
1 n GLN 138 
1 n ARG 139 
1 n SER 140 
1 n LEU 141 
1 n VAL 142 
1 n SER 143 
1 n HIS 144 
1 n PRO 145 
1 n GLU 146 
1 n TYR 147 
1 n ASN 148 
1 n LYS 149 
1 n GLY 150 
1 n ILE 151 
1 n VAL 152 
1 n ASP 153 
1 n GLY 154 
1 n ASP 155 
1 n ALA 156 
1 n ASN 157 
1 n SER 158 
1 n ASP 159 
1 n LEU 160 
1 n LEU 161 
1 n TYR 162 
1 n TYR 163 
1 n THR 164 
1 n ASP 165 
1 n ILE 166 
1 n SER 167 
1 n GLU 168 
1 n ALA 169 
1 n VAL 170 
1 n ALA 171 
1 n ASN 172 
1 n TYR 173 
1 n ASP 174 
1 n SER 175 
1 n SER 176 
1 n TYR 177 
1 n PHE 178 
1 n GLU 179 
1 n THR 180 
1 n THR 181 
1 n THR 182 
1 n GLU 183 
1 n LYS 184 
1 n VAL 185 
1 n PHE 186 
1 n LEU 187 
1 n LEU 188 
1 n ASP 189 
1 n VAL 190 
1 n LYS 191 
1 n GLN 192 
1 n ALA 193 
1 n ASN 194 
1 n ALA 195 
1 n VAL 196 
1 n TRP 197 
1 n LYS 198 
1 n ASN 199 
1 n LEU 200 
1 n LYS 201 
1 n GLY 202 
1 n TYR 203 
1 n TYR 204 
1 n VAL 205 
1 n ALA 206 
1 n TYR 207 
1 n ASN 208 
1 n ASN 209 
1 n ASP 210 
1 n GLY 211 
1 n MET 212 
1 n ALA 213 
1 n TRP 214 
1 n PRO 215 
1 n TYR 216 
1 n TRP 217 
1 n LEU 218 
1 n ARG 219 
1 n THR 220 
1 n PRO 221 
1 n VAL 222 
1 n THR 223 
1 n ASP 224 
1 n CYS 225 
1 n ASN 226 
1 n HIS 227 
1 n ASP 228 
1 n MET 229 
1 n ARG 230 
1 n TYR 231 
1 n ILE 232 
1 n SER 233 
1 n SER 234 
1 n SER 235 
1 n GLY 236 
1 n GLN 237 
1 n VAL 238 
1 n GLY 239 
1 n ARG 240 
1 n TYR 241 
1 n ALA 242 
1 n PRO 243 
1 n TRP 244 
1 n TYR 245 
1 n SER 246 
1 n ASP 247 
1 n LEU 248 
1 n GLY 249 
1 n VAL 250 
1 n ARG 251 
1 n PRO 252 
1 n ALA 253 
1 n PHE 254 
1 n TYR 255 
1 n LEU 256 
1 n ASP 257 
1 n SER 258 
1 n GLU 259 
1 n TYR 260 
1 n PHE 261 
1 n VAL 262 
1 n THR 263 
1 n THR 264 
1 n SER 265 
1 n GLY 266 
1 n SER 267 
1 n GLY 268 
1 n SER 269 
1 n GLN 270 
1 n SER 271 
1 n SER 272 
1 n PRO 273 
1 n TYR 274 
1 n ILE 275 
1 n GLY 276 
1 n SER 277 
1 n ALA 278 
1 n PRO 279 
1 n ASN 280 
1 n LYS 281 
1 n GLN 282 
1 n GLU 283 
1 n ASP 284 
1 n ASP 285 
1 n TYR 286 
1 n THR 287 
1 n ILE 288 
1 n SER 289 
1 n GLU 290 
1 n PRO 291 
1 n ALA 292 
1 n GLU 293 
1 n ASP 294 
1 n ALA 295 
1 n ASN 296 
1 n PRO 297 
1 n ASP 298 
1 n TRP 299 
1 n ASN 300 
1 n VAL 301 
1 n SER 302 
1 n THR 303 
1 n GLU 304 
1 n GLN 305 
1 n SER 306 
1 n ILE 307 
1 n GLN 308 
1 n LEU 309 
1 n THR 310 
1 n LEU 311 
1 n GLY 312 
1 n PRO 313 
1 n TRP 314 
1 n TYR 315 
1 n SER 316 
1 n ASN 317 
1 n ASP 318 
1 n GLY 319 
1 n LYS 320 
1 n TYR 321 
1 n SER 322 
1 n ASN 323 
1 n PRO 324 
1 n THR 325 
1 n ILE 326 
1 n PRO 327 
1 n VAL 328 
1 n TYR 329 
1 n THR 330 
1 n ILE 331 
1 n GLN 332 
1 n LYS 333 
1 n THR 334 
1 n ARG 335 
1 n SER 336 
1 n ASP 337 
1 n THR 338 
1 n GLU 339 
1 n ASN 340 
1 n MET 341 
1 n VAL 342 
1 n VAL 343 
1 n VAL 344 
1 n VAL 345 
1 n CYS 346 
1 n GLY 347 
1 n GLU 348 
1 n GLY 349 
1 n TYR 350 
1 n THR 351 
1 n LYS 352 
1 n SER 353 
1 n GLN 354 
1 n GLN 355 
1 n GLY 356 
1 n LYS 357 
1 n PHE 358 
1 n ILE 359 
1 n ASN 360 
1 n ASP 361 
1 n VAL 362 
1 n LYS 363 
1 n ARG 364 
1 n LEU 365 
1 n TRP 366 
1 n GLN 367 
1 n ASP 368 
1 n ALA 369 
1 n MET 370 
1 n LYS 371 
1 n TYR 372 
1 n GLU 373 
1 n PRO 374 
1 n TYR 375 
1 n ARG 376 
1 n SER 377 
1 n TYR 378 
1 n ALA 379 
1 n ASP 380 
1 n ARG 381 
1 n PHE 382 
1 n ASN 383 
1 n VAL 384 
1 n TYR 385 
1 n ALA 386 
1 n LEU 387 
1 n CYS 388 
1 n THR 389 
1 n ALA 390 
1 n SER 391 
1 n GLU 392 
1 n SER 393 
1 n THR 394 
1 n PHE 395 
1 n ASP 396 
1 n ASN 397 
1 n GLY 398 
1 n GLY 399 
1 n SER 400 
1 n THR 401 
1 n PHE 402 
1 n PHE 403 
1 n ASP 404 
1 n VAL 405 
1 n ILE 406 
1 n VAL 407 
1 n ASP 408 
1 n LYS 409 
1 n TYR 410 
1 n ASN 411 
1 n SER 412 
1 n PRO 413 
1 n VAL 414 
1 n ILE 415 
1 n SER 416 
1 n ASN 417 
1 n ASN 418 
1 n LEU 419 
1 n HIS 420 
1 n GLY 421 
1 n SER 422 
1 n GLN 423 
1 n TRP 424 
1 n LYS 425 
1 n ASN 426 
1 n HIS 427 
1 n ILE 428 
1 n PHE 429 
1 n GLU 430 
1 n ARG 431 
1 n CYS 432 
1 n ILE 433 
1 n GLY 434 
1 n PRO 435 
1 n GLU 436 
1 n PHE 437 
1 n ILE 438 
1 n GLU 439 
1 n LYS 440 
1 n ILE 441 
1 n HIS 442 
1 n ASP 443 
1 n ALA 444 
1 n HIS 445 
1 n ILE 446 
1 n LYS 447 
1 n LYS 448 
1 n LYS 449 
1 n CYS 450 
1 n ASP 451 
1 n PRO 452 
1 n ASN 453 
1 n THR 454 
1 n ILE 455 
1 n PRO 456 
1 n SER 457 
1 n GLY 458 
1 n SER 459 
1 n GLU 460 
1 n TYR 461 
1 n GLU 462 
1 n PRO 463 
1 n TYR 464 
1 n TYR 465 
1 n TYR 466 
1 n VAL 467 
1 n HIS 468 
1 n ASP 469 
1 n TYR 470 
1 n ILE 471 
1 n ALA 472 
1 n GLN 473 
1 n PHE 474 
1 n ALA 475 
1 n MET 476 
1 n VAL 477 
1 n VAL 478 
1 n ASN 479 
1 n THR 480 
1 n LYS 481 
1 n SER 482 
1 n ASP 483 
1 n PHE 484 
1 n GLY 485 
1 n GLY 486 
1 n ALA 487 
1 n TYR 488 
1 n ASN 489 
1 n ASN 490 
1 n ARG 491 
1 n GLU 492 
1 n TYR 493 
1 n GLY 494 
1 n PHE 495 
1 n HIS 496 
1 n TYR 497 
1 n PHE 498 
1 n ILE 499 
1 n SER 500 
1 n PRO 501 
1 n SER 502 
1 n ASP 503 
1 n SER 504 
1 n TYR 505 
1 n ARG 506 
1 n ALA 507 
1 n SER 508 
1 n LYS 509 
1 n THR 510 
1 n PHE 511 
1 n ALA 512 
1 n HIS 513 
1 n GLU 514 
1 n PHE 515 
1 n GLY 516 
1 n HIS 517 
1 n GLY 518 
1 n LEU 519 
1 n LEU 520 
1 n GLY 521 
1 n LEU 522 
1 n GLY 523 
1 n ASP 524 
1 n GLU 525 
1 n TYR 526 
1 n SER 527 
1 n ASN 528 
1 n GLY 529 
1 n TYR 530 
1 n LEU 531 
1 n LEU 532 
1 n ASP 533 
1 n ASP 534 
1 n LYS 535 
1 n GLU 536 
1 n LEU 537 
1 n LYS 538 
1 n SER 539 
1 n LEU 540 
1 n ASN 541 
1 n LEU 542 
1 n SER 543 
1 n SER 544 
1 n VAL 545 
1 n GLU 546 
1 n ASP 547 
1 n PRO 548 
1 n GLU 549 
1 n LYS 550 
1 n ILE 551 
1 n LYS 552 
1 n TRP 553 
1 n ARG 554 
1 n GLN 555 
1 n LEU 556 
1 n LEU 557 
1 n GLY 558 
1 n PHE 559 
1 n ARG 560 
1 n ASN 561 
1 n THR 562 
1 n TYR 563 
1 n THR 564 
1 n CYS 565 
1 n ARG 566 
1 n ASN 567 
1 n ALA 568 
1 n TYR 569 
1 n GLY 570 
1 n SER 571 
1 n LYS 572 
1 n MET 573 
1 n LEU 574 
1 n VAL 575 
1 n SER 576 
1 n SER 577 
1 n TYR 578 
1 n GLU 579 
1 n CYS 580 
1 n ILE 581 
1 n MET 582 
1 n ARG 583 
1 n ASP 584 
1 n THR 585 
1 n ASN 586 
1 n TYR 587 
1 n GLN 588 
1 n PHE 589 
1 n CYS 590 
1 n GLU 591 
1 n VAL 592 
1 n CYS 593 
1 n ARG 594 
1 n LEU 595 
1 n GLN 596 
1 n GLY 597 
1 n PHE 598 
1 n LYS 599 
1 n ARG 600 
1 n MET 601 
1 n SER 602 
1 n GLN 603 
1 n LEU 604 
1 n VAL 605 
1 n LYS 606 
1 n ASP 607 
1 n VAL 608 
1 n ASP 609 
1 n LEU 610 
1 n TYR 611 
1 n VAL 612 
1 n ALA 613 
1 n THR 614 
1 n PRO 615 
1 n GLU 616 
1 n VAL 617 
1 n LYS 618 
1 n GLU 619 
1 n TYR 620 
1 n THR 621 
1 n GLY 622 
1 n ALA 623 
1 n TYR 624 
1 n SER 625 
1 n LYS 626 
1 n PRO 627 
1 n SER 628 
1 n ASP 629 
1 n PHE 630 
1 n THR 631 
1 n ASP 632 
1 n LEU 633 
1 n GLU 634 
1 n THR 635 
1 n SER 636 
1 n SER 637 
1 n TYR 638 
1 n TYR 639 
1 n ASN 640 
1 n TYR 641 
1 n THR 642 
1 n TYR 643 
1 n ASN 644 
1 n ARG 645 
1 n ASN 646 
1 n ASP 647 
1 n ARG 648 
1 n LEU 649 
1 n LEU 650 
1 n SER 651 
1 n GLY 652 
1 n ASN 653 
1 n SER 654 
1 n LYS 655 
1 n SER 656 
1 n ARG 657 
1 n PHE 658 
1 n ASN 659 
1 n THR 660 
1 n ASN 661 
1 n MET 662 
1 n ASN 663 
1 n GLY 664 
1 n LYS 665 
1 n LYS 666 
1 n ILE 667 
1 n GLU 668 
1 n LEU 669 
1 n ARG 670 
1 n THR 671 
1 n VAL 672 
1 n ILE 673 
1 n GLN 674 
1 n ASN 675 
1 n ILE 676 
1 n SER 677 
1 n ASP 678 
1 n LYS 679 
1 n ASN 680 
1 n ALA 681 
1 n ARG 682 
1 n GLN 683 
1 n LEU 684 
1 n LYS 685 
1 n PHE 686 
1 n LYS 687 
1 n MET 688 
1 n TRP 689 
1 n ILE 690 
1 n LYS 691 
1 n HIS 692 
1 n SER 693 
1 n ASP 694 
1 n GLY 695 
1 n SER 696 
1 n VAL 697 
1 n ALA 698 
1 n THR 699 
1 n ASP 700 
1 n SER 701 
1 n SER 702 
1 n GLY 703 
1 n ASN 704 
1 n PRO 705 
1 n LEU 706 
1 n GLN 707 
1 n THR 708 
1 n VAL 709 
1 n GLN 710 
1 n THR 711 
1 n PHE 712 
1 n ASP 713 
1 n ILE 714 
1 n PRO 715 
1 n VAL 716 
1 n TRP 717 
1 n ASN 718 
1 n ASP 719 
1 n LYS 720 
1 n ALA 721 
1 n ASN 722 
1 n PHE 723 
1 n TRP 724 
1 n PRO 725 
1 n LEU 726 
1 n GLY 727 
1 n ALA 728 
1 n LEU 729 
1 n ASP 730 
1 n HIS 731 
1 n ILE 732 
1 n LYS 733 
1 n SER 734 
1 n ASP 735 
1 n PHE 736 
1 n ASN 737 
1 n SER 738 
1 n GLY 739 
1 n LEU 740 
1 n LYS 741 
1 n SER 742 
1 n CYS 743 
1 n SER 744 
1 n LEU 745 
1 n ILE 746 
1 n TYR 747 
1 n GLN 748 
1 n ILE 749 
1 n PRO 750 
1 n SER 751 
1 n ASP 752 
1 n ALA 753 
1 n GLN 754 
1 n LEU 755 
1 n LYS 756 
1 n SER 757 
1 n GLY 758 
1 n ASP 759 
1 n THR 760 
1 n VAL 761 
1 n ALA 762 
1 n PHE 763 
1 n GLN 764 
1 n VAL 765 
1 n LEU 766 
1 n ASP 767 
1 n GLU 768 
1 n ASN 769 
1 n GLY 770 
1 n ASN 771 
1 n VAL 772 
1 n LEU 773 
1 n ALA 774 
1 n ASP 775 
1 n ASP 776 
1 n ASN 777 
1 n THR 778 
1 n GLU 779 
1 n THR 780 
1 n GLN 781 
1 n ARG 782 
1 n TYR 783 
1 n THR 784 
1 n THR 785 
1 n VAL 786 
1 n SER 787 
1 n ILE 788 
1 n GLN 789 
1 n TYR 790 
1 n LYS 791 
1 n PHE 792 
1 n GLU 793 
1 n ASP 794 
1 n GLY 795 
1 n SER 796 
1 n GLU 797 
1 n ILE 798 
1 n PRO 799 
1 n ASN 800 
1 n THR 801 
1 n ALA 802 
1 n GLY 803 
1 n GLY 804 
1 n THR 805 
1 n PHE 806 
1 n THR 807 
1 n VAL 808 
1 n PRO 809 
1 n TYR 810 
1 n GLY 811 
1 n THR 812 
1 n LYS 813 
1 n LEU 814 
1 n ASP 815 
1 n LEU 816 
1 n THR 817 
1 n PRO 818 
1 n ALA 819 
1 n LYS 820 
1 n THR 821 
1 n LEU 822 
1 n TYR 823 
1 n ASP 824 
1 n TYR 825 
1 n GLU 826 
1 n PHE 827 
1 n ILE 828 
1 n LYS 829 
1 n VAL 830 
1 n ASP 831 
1 n GLY 832 
1 n LEU 833 
1 n ASN 834 
1 n LYS 835 
1 n PRO 836 
1 n ILE 837 
1 n VAL 838 
1 n SER 839 
1 n ASP 840 
1 n GLY 841 
1 n THR 842 
1 n VAL 843 
1 n VAL 844 
1 n THR 845 
1 n TYR 846 
1 n TYR 847 
1 n TYR 848 
1 n LYS 849 
1 n ASN 850 
1 n LYS 851 
1 n ASN 852 
#
_ma_data.content_type "model coordinates"
_ma_data.id           1
_ma_data.name         Model
#
_ma_model_list.data_id          1
_ma_model_list.model_group_id   1
_ma_model_list.model_group_name "AlphaFold-beta-20231127 (fb0b9d13-0bdd-4522-ba5f-0ee1f426d085 @ 2025-02-05 02:57:51)"
_ma_model_list.model_id         1
_ma_model_list.model_name       "Top ranked model"
_ma_model_list.model_type       "Ab initio model"
_ma_model_list.ordinal_id       1
#
loop_
_ma_protocol_step.method_type
_ma_protocol_step.ordinal_id
_ma_protocol_step.protocol_id
_ma_protocol_step.step_id
"coevolution MSA" 1 1 1 
"template search" 2 1 2 
modeling          3 1 3 
#
loop_
_ma_qa_metric.id
_ma_qa_metric.mode
_ma_qa_metric.name
_ma_qa_metric.software_group_id
_ma_qa_metric.type
1 global pLDDT 1 pLDDT 
2 local  pLDDT 1 pLDDT 
#
_ma_qa_metric_global.metric_id    1
_ma_qa_metric_global.metric_value 90.78
_ma_qa_metric_global.model_id     1
_ma_qa_metric_global.ordinal_id   1
#
_ma_software_group.group_id    1
_ma_software_group.ordinal_id  1
_ma_software_group.software_id 1
#
_ma_target_entity.data_id   1
_ma_target_entity.entity_id 1
_ma_target_entity.origin    .
#
_ma_target_entity_instance.asym_id   A
_ma_target_entity_instance.details   .
_ma_target_entity_instance.entity_id 1
#
loop_
_pdbx_data_usage.details
_pdbx_data_usage.id
_pdbx_data_usage.type
_pdbx_data_usage.url
;NON-COMMERCIAL USE ONLY, BY USING THIS FILE YOU AGREE TO THE TERMS OF USE FOUND
AT alphafoldserver.com/output-terms.
;
1 license    ? 
;THE INFORMATION IS NOT INTENDED FOR, HAS NOT BEEN VALIDATED FOR, AND IS NOT
APPROVED FOR CLINICAL USE. IT SHOULD NOT BE USED FOR CLINICAL PURPOSE OR RELIED
ON FOR MEDICAL OR OTHER PROFESSIONAL ADVICE. IT IS THEORETICAL MODELLING ONLY
AND CAUTION SHOULD BE EXERCISED IN ITS USE. IT IS PROVIDED "AS-IS" WITHOUT ANY
WARRANTY OF ANY KIND, WHETHER EXPRESSED OR IMPLIED. NO WARRANTY IS GIVEN THAT
USE OF THE INFORMATION SHALL NOT INFRINGE THE RIGHTS OF ANY THIRD PARTY.
;
2 disclaimer ? 
#
loop_
_pdbx_poly_seq_scheme.asym_id
_pdbx_poly_seq_scheme.auth_seq_num
_pdbx_poly_seq_scheme.entity_id
_pdbx_poly_seq_scheme.hetero
_pdbx_poly_seq_scheme.mon_id
_pdbx_poly_seq_scheme.pdb_ins_code
_pdbx_poly_seq_scheme.pdb_seq_num
_pdbx_poly_seq_scheme.pdb_strand_id
_pdbx_poly_seq_scheme.seq_id
A 1   1 n GLY . 1   A 1   
A 2   1 n GLY . 2   A 2   
A 3   1 n SER . 3   A 3   
A 4   1 n GLY . 4   A 4   
A 5   1 n ALA . 5   A 5   
A 6   1 n SER . 6   A 6   
A 7   1 n LYS . 7   A 7   
A 8   1 n PRO . 8   A 8   
A 9   1 n ASP . 9   A 9   
A 10  1 n ILE . 10  A 10  
A 11  1 n LYS . 11  A 11  
A 12  1 n VAL . 12  A 12  
A 13  1 n GLY . 13  A 13  
A 14  1 n ASP . 14  A 14  
A 15  1 n TYR . 15  A 15  
A 16  1 n VAL . 16  A 16  
A 17  1 n LYS . 17  A 17  
A 18  1 n MET . 18  A 18  
A 19  1 n GLY . 19  A 19  
A 20  1 n VAL . 20  A 20  
A 21  1 n TYR . 21  A 21  
A 22  1 n ASN . 22  A 22  
A 23  1 n ASN . 23  A 23  
A 24  1 n ALA . 24  A 24  
A 25  1 n SER . 25  A 25  
A 26  1 n ILE . 26  A 26  
A 27  1 n LEU . 27  A 27  
A 28  1 n TRP . 28  A 28  
A 29  1 n ARG . 29  A 29  
A 30  1 n CYS . 30  A 30  
A 31  1 n VAL . 31  A 31  
A 32  1 n SER . 32  A 32  
A 33  1 n ILE . 33  A 33  
A 34  1 n ASP . 34  A 34  
A 35  1 n ASN . 35  A 35  
A 36  1 n ASN . 36  A 36  
A 37  1 n GLY . 37  A 37  
A 38  1 n PRO . 38  A 38  
A 39  1 n LEU . 39  A 39  
A 40  1 n MET . 40  A 40  
A 41  1 n LEU . 41  A 41  
A 42  1 n ALA . 42  A 42  
A 43  1 n ASP . 43  A 43  
A 44  1 n LYS . 44  A 44  
A 45  1 n ILE . 45  A 45  
A 46  1 n VAL . 46  A 46  
A 47  1 n ASP . 47  A 47  
A 48  1 n THR . 48  A 48  
A 49  1 n LEU . 49  A 49  
A 50  1 n ALA . 50  A 50  
A 51  1 n TYR . 51  A 51  
A 52  1 n ASP . 52  A 52  
A 53  1 n ALA . 53  A 53  
A 54  1 n LYS . 54  A 54  
A 55  1 n THR . 55  A 55  
A 56  1 n ASN . 56  A 56  
A 57  1 n ASP . 57  A 57  
A 58  1 n ASN . 58  A 58  
A 59  1 n SER . 59  A 59  
A 60  1 n ASN . 60  A 60  
A 61  1 n SER . 61  A 61  
A 62  1 n LYS . 62  A 62  
A 63  1 n SER . 63  A 63  
A 64  1 n HIS . 64  A 64  
A 65  1 n SER . 65  A 65  
A 66  1 n ARG . 66  A 66  
A 67  1 n SER . 67  A 67  
A 68  1 n TYR . 68  A 68  
A 69  1 n LYS . 69  A 69  
A 70  1 n ARG . 70  A 70  
A 71  1 n ASP . 71  A 71  
A 72  1 n ASP . 72  A 72  
A 73  1 n TYR . 73  A 73  
A 74  1 n GLY . 74  A 74  
A 75  1 n SER . 75  A 75  
A 76  1 n ASN . 76  A 76  
A 77  1 n TYR . 77  A 77  
A 78  1 n TRP . 78  A 78  
A 79  1 n LYS . 79  A 79  
A 80  1 n ASP . 80  A 80  
A 81  1 n SER . 81  A 81  
A 82  1 n ASN . 82  A 82  
A 83  1 n MET . 83  A 83  
A 84  1 n ARG . 84  A 84  
A 85  1 n SER . 85  A 85  
A 86  1 n TRP . 86  A 86  
A 87  1 n LEU . 87  A 87  
A 88  1 n ASN . 88  A 88  
A 89  1 n SER . 89  A 89  
A 90  1 n THR . 90  A 90  
A 91  1 n ALA . 91  A 91  
A 92  1 n ALA . 92  A 92  
A 93  1 n GLU . 93  A 93  
A 94  1 n GLY . 94  A 94  
A 95  1 n LYS . 95  A 95  
A 96  1 n VAL . 96  A 96  
A 97  1 n ASP . 97  A 97  
A 98  1 n TRP . 98  A 98  
A 99  1 n LEU . 99  A 99  
A 100 1 n CYS . 100 A 100 
A 101 1 n GLY . 101 A 101 
A 102 1 n ASN . 102 A 102 
A 103 1 n PRO . 103 A 103 
A 104 1 n PRO . 104 A 104 
A 105 1 n LYS . 105 A 105 
A 106 1 n ASP . 106 A 106 
A 107 1 n GLY . 107 A 107 
A 108 1 n TYR . 108 A 108 
A 109 1 n VAL . 109 A 109 
A 110 1 n SER . 110 A 110 
A 111 1 n GLY . 111 A 111 
A 112 1 n VAL . 112 A 112 
A 113 1 n GLY . 113 A 113 
A 114 1 n ALA . 114 A 114 
A 115 1 n TYR . 115 A 115 
A 116 1 n ASN . 116 A 116 
A 117 1 n GLU . 117 A 117 
A 118 1 n LYS . 118 A 118 
A 119 1 n ALA . 119 A 119 
A 120 1 n GLY . 120 A 120 
A 121 1 n PHE . 121 A 121 
A 122 1 n LEU . 122 A 122 
A 123 1 n ASN . 123 A 123 
A 124 1 n ALA . 124 A 124 
A 125 1 n PHE . 125 A 125 
A 126 1 n SER . 126 A 126 
A 127 1 n LYS . 127 A 127 
A 128 1 n SER . 128 A 128 
A 129 1 n GLU . 129 A 129 
A 130 1 n ILE . 130 A 130 
A 131 1 n ALA . 131 A 131 
A 132 1 n ALA . 132 A 132 
A 133 1 n MET . 133 A 133 
A 134 1 n LYS . 134 A 134 
A 135 1 n THR . 135 A 135 
A 136 1 n VAL . 136 A 136 
A 137 1 n THR . 137 A 137 
A 138 1 n GLN . 138 A 138 
A 139 1 n ARG . 139 A 139 
A 140 1 n SER . 140 A 140 
A 141 1 n LEU . 141 A 141 
A 142 1 n VAL . 142 A 142 
A 143 1 n SER . 143 A 143 
A 144 1 n HIS . 144 A 144 
A 145 1 n PRO . 145 A 145 
A 146 1 n GLU . 146 A 146 
A 147 1 n TYR . 147 A 147 
A 148 1 n ASN . 148 A 148 
A 149 1 n LYS . 149 A 149 
A 150 1 n GLY . 150 A 150 
A 151 1 n ILE . 151 A 151 
A 152 1 n VAL . 152 A 152 
A 153 1 n ASP . 153 A 153 
A 154 1 n GLY . 154 A 154 
A 155 1 n ASP . 155 A 155 
A 156 1 n ALA . 156 A 156 
A 157 1 n ASN . 157 A 157 
A 158 1 n SER . 158 A 158 
A 159 1 n ASP . 159 A 159 
A 160 1 n LEU . 160 A 160 
A 161 1 n LEU . 161 A 161 
A 162 1 n TYR . 162 A 162 
A 163 1 n TYR . 163 A 163 
A 164 1 n THR . 164 A 164 
A 165 1 n ASP . 165 A 165 
A 166 1 n ILE . 166 A 166 
A 167 1 n SER . 167 A 167 
A 168 1 n GLU . 168 A 168 
A 169 1 n ALA . 169 A 169 
A 170 1 n VAL . 170 A 170 
A 171 1 n ALA . 171 A 171 
A 172 1 n ASN . 172 A 172 
A 173 1 n TYR . 173 A 173 
A 174 1 n ASP . 174 A 174 
A 175 1 n SER . 175 A 175 
A 176 1 n SER . 176 A 176 
A 177 1 n TYR . 177 A 177 
A 178 1 n PHE . 178 A 178 
A 179 1 n GLU . 179 A 179 
A 180 1 n THR . 180 A 180 
A 181 1 n THR . 181 A 181 
A 182 1 n THR . 182 A 182 
A 183 1 n GLU . 183 A 183 
A 184 1 n LYS . 184 A 184 
A 185 1 n VAL . 185 A 185 
A 186 1 n PHE . 186 A 186 
A 187 1 n LEU . 187 A 187 
A 188 1 n LEU . 188 A 188 
A 189 1 n ASP . 189 A 189 
A 190 1 n VAL . 190 A 190 
A 191 1 n LYS . 191 A 191 
A 192 1 n GLN . 192 A 192 
A 193 1 n ALA . 193 A 193 
A 194 1 n ASN . 194 A 194 
A 195 1 n ALA . 195 A 195 
A 196 1 n VAL . 196 A 196 
A 197 1 n TRP . 197 A 197 
A 198 1 n LYS . 198 A 198 
A 199 1 n ASN . 199 A 199 
A 200 1 n LEU . 200 A 200 
A 201 1 n LYS . 201 A 201 
A 202 1 n GLY . 202 A 202 
A 203 1 n TYR . 203 A 203 
A 204 1 n TYR . 204 A 204 
A 205 1 n VAL . 205 A 205 
A 206 1 n ALA . 206 A 206 
A 207 1 n TYR . 207 A 207 
A 208 1 n ASN . 208 A 208 
A 209 1 n ASN . 209 A 209 
A 210 1 n ASP . 210 A 210 
A 211 1 n GLY . 211 A 211 
A 212 1 n MET . 212 A 212 
A 213 1 n ALA . 213 A 213 
A 214 1 n TRP . 214 A 214 
A 215 1 n PRO . 215 A 215 
A 216 1 n TYR . 216 A 216 
A 217 1 n TRP . 217 A 217 
A 218 1 n LEU . 218 A 218 
A 219 1 n ARG . 219 A 219 
A 220 1 n THR . 220 A 220 
A 221 1 n PRO . 221 A 221 
A 222 1 n VAL . 222 A 222 
A 223 1 n THR . 223 A 223 
A 224 1 n ASP . 224 A 224 
A 225 1 n CYS . 225 A 225 
A 226 1 n ASN . 226 A 226 
A 227 1 n HIS . 227 A 227 
A 228 1 n ASP . 228 A 228 
A 229 1 n MET . 229 A 229 
A 230 1 n ARG . 230 A 230 
A 231 1 n TYR . 231 A 231 
A 232 1 n ILE . 232 A 232 
A 233 1 n SER . 233 A 233 
A 234 1 n SER . 234 A 234 
A 235 1 n SER . 235 A 235 
A 236 1 n GLY . 236 A 236 
A 237 1 n GLN . 237 A 237 
A 238 1 n VAL . 238 A 238 
A 239 1 n GLY . 239 A 239 
A 240 1 n ARG . 240 A 240 
A 241 1 n TYR . 241 A 241 
A 242 1 n ALA . 242 A 242 
A 243 1 n PRO . 243 A 243 
A 244 1 n TRP . 244 A 244 
A 245 1 n TYR . 245 A 245 
A 246 1 n SER . 246 A 246 
A 247 1 n ASP . 247 A 247 
A 248 1 n LEU . 248 A 248 
A 249 1 n GLY . 249 A 249 
A 250 1 n VAL . 250 A 250 
A 251 1 n ARG . 251 A 251 
A 252 1 n PRO . 252 A 252 
A 253 1 n ALA . 253 A 253 
A 254 1 n PHE . 254 A 254 
A 255 1 n TYR . 255 A 255 
A 256 1 n LEU . 256 A 256 
A 257 1 n ASP . 257 A 257 
A 258 1 n SER . 258 A 258 
A 259 1 n GLU . 259 A 259 
A 260 1 n TYR . 260 A 260 
A 261 1 n PHE . 261 A 261 
A 262 1 n VAL . 262 A 262 
A 263 1 n THR . 263 A 263 
A 264 1 n THR . 264 A 264 
A 265 1 n SER . 265 A 265 
A 266 1 n GLY . 266 A 266 
A 267 1 n SER . 267 A 267 
A 268 1 n GLY . 268 A 268 
A 269 1 n SER . 269 A 269 
A 270 1 n GLN . 270 A 270 
A 271 1 n SER . 271 A 271 
A 272 1 n SER . 272 A 272 
A 273 1 n PRO . 273 A 273 
A 274 1 n TYR . 274 A 274 
A 275 1 n ILE . 275 A 275 
A 276 1 n GLY . 276 A 276 
A 277 1 n SER . 277 A 277 
A 278 1 n ALA . 278 A 278 
A 279 1 n PRO . 279 A 279 
A 280 1 n ASN . 280 A 280 
A 281 1 n LYS . 281 A 281 
A 282 1 n GLN . 282 A 282 
A 283 1 n GLU . 283 A 283 
A 284 1 n ASP . 284 A 284 
A 285 1 n ASP . 285 A 285 
A 286 1 n TYR . 286 A 286 
A 287 1 n THR . 287 A 287 
A 288 1 n ILE . 288 A 288 
A 289 1 n SER . 289 A 289 
A 290 1 n GLU . 290 A 290 
A 291 1 n PRO . 291 A 291 
A 292 1 n ALA . 292 A 292 
A 293 1 n GLU . 293 A 293 
A 294 1 n ASP . 294 A 294 
A 295 1 n ALA . 295 A 295 
A 296 1 n ASN . 296 A 296 
A 297 1 n PRO . 297 A 297 
A 298 1 n ASP . 298 A 298 
A 299 1 n TRP . 299 A 299 
A 300 1 n ASN . 300 A 300 
A 301 1 n VAL . 301 A 301 
A 302 1 n SER . 302 A 302 
A 303 1 n THR . 303 A 303 
A 304 1 n GLU . 304 A 304 
A 305 1 n GLN . 305 A 305 
A 306 1 n SER . 306 A 306 
A 307 1 n ILE . 307 A 307 
A 308 1 n GLN . 308 A 308 
A 309 1 n LEU . 309 A 309 
A 310 1 n THR . 310 A 310 
A 311 1 n LEU . 311 A 311 
A 312 1 n GLY . 312 A 312 
A 313 1 n PRO . 313 A 313 
A 314 1 n TRP . 314 A 314 
A 315 1 n TYR . 315 A 315 
A 316 1 n SER . 316 A 316 
A 317 1 n ASN . 317 A 317 
A 318 1 n ASP . 318 A 318 
A 319 1 n GLY . 319 A 319 
A 320 1 n LYS . 320 A 320 
A 321 1 n TYR . 321 A 321 
A 322 1 n SER . 322 A 322 
A 323 1 n ASN . 323 A 323 
A 324 1 n PRO . 324 A 324 
A 325 1 n THR . 325 A 325 
A 326 1 n ILE . 326 A 326 
A 327 1 n PRO . 327 A 327 
A 328 1 n VAL . 328 A 328 
A 329 1 n TYR . 329 A 329 
A 330 1 n THR . 330 A 330 
A 331 1 n ILE . 331 A 331 
A 332 1 n GLN . 332 A 332 
A 333 1 n LYS . 333 A 333 
A 334 1 n THR . 334 A 334 
A 335 1 n ARG . 335 A 335 
A 336 1 n SER . 336 A 336 
A 337 1 n ASP . 337 A 337 
A 338 1 n THR . 338 A 338 
A 339 1 n GLU . 339 A 339 
A 340 1 n ASN . 340 A 340 
A 341 1 n MET . 341 A 341 
A 342 1 n VAL . 342 A 342 
A 343 1 n VAL . 343 A 343 
A 344 1 n VAL . 344 A 344 
A 345 1 n VAL . 345 A 345 
A 346 1 n CYS . 346 A 346 
A 347 1 n GLY . 347 A 347 
A 348 1 n GLU . 348 A 348 
A 349 1 n GLY . 349 A 349 
A 350 1 n TYR . 350 A 350 
A 351 1 n THR . 351 A 351 
A 352 1 n LYS . 352 A 352 
A 353 1 n SER . 353 A 353 
A 354 1 n GLN . 354 A 354 
A 355 1 n GLN . 355 A 355 
A 356 1 n GLY . 356 A 356 
A 357 1 n LYS . 357 A 357 
A 358 1 n PHE . 358 A 358 
A 359 1 n ILE . 359 A 359 
A 360 1 n ASN . 360 A 360 
A 361 1 n ASP . 361 A 361 
A 362 1 n VAL . 362 A 362 
A 363 1 n LYS . 363 A 363 
A 364 1 n ARG . 364 A 364 
A 365 1 n LEU . 365 A 365 
A 366 1 n TRP . 366 A 366 
A 367 1 n GLN . 367 A 367 
A 368 1 n ASP . 368 A 368 
A 369 1 n ALA . 369 A 369 
A 370 1 n MET . 370 A 370 
A 371 1 n LYS . 371 A 371 
A 372 1 n TYR . 372 A 372 
A 373 1 n GLU . 373 A 373 
A 374 1 n PRO . 374 A 374 
A 375 1 n TYR . 375 A 375 
A 376 1 n ARG . 376 A 376 
A 377 1 n SER . 377 A 377 
A 378 1 n TYR . 378 A 378 
A 379 1 n ALA . 379 A 379 
A 380 1 n ASP . 380 A 380 
A 381 1 n ARG . 381 A 381 
A 382 1 n PHE . 382 A 382 
A 383 1 n ASN . 383 A 383 
A 384 1 n VAL . 384 A 384 
A 385 1 n TYR . 385 A 385 
A 386 1 n ALA . 386 A 386 
A 387 1 n LEU . 387 A 387 
A 388 1 n CYS . 388 A 388 
A 389 1 n THR . 389 A 389 
A 390 1 n ALA . 390 A 390 
A 391 1 n SER . 391 A 391 
A 392 1 n GLU . 392 A 392 
A 393 1 n SER . 393 A 393 
A 394 1 n THR . 394 A 394 
A 395 1 n PHE . 395 A 395 
A 396 1 n ASP . 396 A 396 
A 397 1 n ASN . 397 A 397 
A 398 1 n GLY . 398 A 398 
A 399 1 n GLY . 399 A 399 
A 400 1 n SER . 400 A 400 
A 401 1 n THR . 401 A 401 
A 402 1 n PHE . 402 A 402 
A 403 1 n PHE . 403 A 403 
A 404 1 n ASP . 404 A 404 
A 405 1 n VAL . 405 A 405 
A 406 1 n ILE . 406 A 406 
A 407 1 n VAL . 407 A 407 
A 408 1 n ASP . 408 A 408 
A 409 1 n LYS . 409 A 409 
A 410 1 n TYR . 410 A 410 
A 411 1 n ASN . 411 A 411 
A 412 1 n SER . 412 A 412 
A 413 1 n PRO . 413 A 413 
A 414 1 n VAL . 414 A 414 
A 415 1 n ILE . 415 A 415 
A 416 1 n SER . 416 A 416 
A 417 1 n ASN . 417 A 417 
A 418 1 n ASN . 418 A 418 
A 419 1 n LEU . 419 A 419 
A 420 1 n HIS . 420 A 420 
A 421 1 n GLY . 421 A 421 
A 422 1 n SER . 422 A 422 
A 423 1 n GLN . 423 A 423 
A 424 1 n TRP . 424 A 424 
A 425 1 n LYS . 425 A 425 
A 426 1 n ASN . 426 A 426 
A 427 1 n HIS . 427 A 427 
A 428 1 n ILE . 428 A 428 
A 429 1 n PHE . 429 A 429 
A 430 1 n GLU . 430 A 430 
A 431 1 n ARG . 431 A 431 
A 432 1 n CYS . 432 A 432 
A 433 1 n ILE . 433 A 433 
A 434 1 n GLY . 434 A 434 
A 435 1 n PRO . 435 A 435 
A 436 1 n GLU . 436 A 436 
A 437 1 n PHE . 437 A 437 
A 438 1 n ILE . 438 A 438 
A 439 1 n GLU . 439 A 439 
A 440 1 n LYS . 440 A 440 
A 441 1 n ILE . 441 A 441 
A 442 1 n HIS . 442 A 442 
A 443 1 n ASP . 443 A 443 
A 444 1 n ALA . 444 A 444 
A 445 1 n HIS . 445 A 445 
A 446 1 n ILE . 446 A 446 
A 447 1 n LYS . 447 A 447 
A 448 1 n LYS . 448 A 448 
A 449 1 n LYS . 449 A 449 
A 450 1 n CYS . 450 A 450 
A 451 1 n ASP . 451 A 451 
A 452 1 n PRO . 452 A 452 
A 453 1 n ASN . 453 A 453 
A 454 1 n THR . 454 A 454 
A 455 1 n ILE . 455 A 455 
A 456 1 n PRO . 456 A 456 
A 457 1 n SER . 457 A 457 
A 458 1 n GLY . 458 A 458 
A 459 1 n SER . 459 A 459 
A 460 1 n GLU . 460 A 460 
A 461 1 n TYR . 461 A 461 
A 462 1 n GLU . 462 A 462 
A 463 1 n PRO . 463 A 463 
A 464 1 n TYR . 464 A 464 
A 465 1 n TYR . 465 A 465 
A 466 1 n TYR . 466 A 466 
A 467 1 n VAL . 467 A 467 
A 468 1 n HIS . 468 A 468 
A 469 1 n ASP . 469 A 469 
A 470 1 n TYR . 470 A 470 
A 471 1 n ILE . 471 A 471 
A 472 1 n ALA . 472 A 472 
A 473 1 n GLN . 473 A 473 
A 474 1 n PHE . 474 A 474 
A 475 1 n ALA . 475 A 475 
A 476 1 n MET . 476 A 476 
A 477 1 n VAL . 477 A 477 
A 478 1 n VAL . 478 A 478 
A 479 1 n ASN . 479 A 479 
A 480 1 n THR . 480 A 480 
A 481 1 n LYS . 481 A 481 
A 482 1 n SER . 482 A 482 
A 483 1 n ASP . 483 A 483 
A 484 1 n PHE . 484 A 484 
A 485 1 n GLY . 485 A 485 
A 486 1 n GLY . 486 A 486 
A 487 1 n ALA . 487 A 487 
A 488 1 n TYR . 488 A 488 
A 489 1 n ASN . 489 A 489 
A 490 1 n ASN . 490 A 490 
A 491 1 n ARG . 491 A 491 
A 492 1 n GLU . 492 A 492 
A 493 1 n TYR . 493 A 493 
A 494 1 n GLY . 494 A 494 
A 495 1 n PHE . 495 A 495 
A 496 1 n HIS . 496 A 496 
A 497 1 n TYR . 497 A 497 
A 498 1 n PHE . 498 A 498 
A 499 1 n ILE . 499 A 499 
A 500 1 n SER . 500 A 500 
A 501 1 n PRO . 501 A 501 
A 502 1 n SER . 502 A 502 
A 503 1 n ASP . 503 A 503 
A 504 1 n SER . 504 A 504 
A 505 1 n TYR . 505 A 505 
A 506 1 n ARG . 506 A 506 
A 507 1 n ALA . 507 A 507 
A 508 1 n SER . 508 A 508 
A 509 1 n LYS . 509 A 509 
A 510 1 n THR . 510 A 510 
A 511 1 n PHE . 511 A 511 
A 512 1 n ALA . 512 A 512 
A 513 1 n HIS . 513 A 513 
A 514 1 n GLU . 514 A 514 
A 515 1 n PHE . 515 A 515 
A 516 1 n GLY . 516 A 516 
A 517 1 n HIS . 517 A 517 
A 518 1 n GLY . 518 A 518 
A 519 1 n LEU . 519 A 519 
A 520 1 n LEU . 520 A 520 
A 521 1 n GLY . 521 A 521 
A 522 1 n LEU . 522 A 522 
A 523 1 n GLY . 523 A 523 
A 524 1 n ASP . 524 A 524 
A 525 1 n GLU . 525 A 525 
A 526 1 n TYR . 526 A 526 
A 527 1 n SER . 527 A 527 
A 528 1 n ASN . 528 A 528 
A 529 1 n GLY . 529 A 529 
A 530 1 n TYR . 530 A 530 
A 531 1 n LEU . 531 A 531 
A 532 1 n LEU . 532 A 532 
A 533 1 n ASP . 533 A 533 
A 534 1 n ASP . 534 A 534 
A 535 1 n LYS . 535 A 535 
A 536 1 n GLU . 536 A 536 
A 537 1 n LEU . 537 A 537 
A 538 1 n LYS . 538 A 538 
A 539 1 n SER . 539 A 539 
A 540 1 n LEU . 540 A 540 
A 541 1 n ASN . 541 A 541 
A 542 1 n LEU . 542 A 542 
A 543 1 n SER . 543 A 543 
A 544 1 n SER . 544 A 544 
A 545 1 n VAL . 545 A 545 
A 546 1 n GLU . 546 A 546 
A 547 1 n ASP . 547 A 547 
A 548 1 n PRO . 548 A 548 
A 549 1 n GLU . 549 A 549 
A 550 1 n LYS . 550 A 550 
A 551 1 n ILE . 551 A 551 
A 552 1 n LYS . 552 A 552 
A 553 1 n TRP . 553 A 553 
A 554 1 n ARG . 554 A 554 
A 555 1 n GLN . 555 A 555 
A 556 1 n LEU . 556 A 556 
A 557 1 n LEU . 557 A 557 
A 558 1 n GLY . 558 A 558 
A 559 1 n PHE . 559 A 559 
A 560 1 n ARG . 560 A 560 
A 561 1 n ASN . 561 A 561 
A 562 1 n THR . 562 A 562 
A 563 1 n TYR . 563 A 563 
A 564 1 n THR . 564 A 564 
A 565 1 n CYS . 565 A 565 
A 566 1 n ARG . 566 A 566 
A 567 1 n ASN . 567 A 567 
A 568 1 n ALA . 568 A 568 
A 569 1 n TYR . 569 A 569 
A 570 1 n GLY . 570 A 570 
A 571 1 n SER . 571 A 571 
A 572 1 n LYS . 572 A 572 
A 573 1 n MET . 573 A 573 
A 574 1 n LEU . 574 A 574 
A 575 1 n VAL . 575 A 575 
A 576 1 n SER . 576 A 576 
A 577 1 n SER . 577 A 577 
A 578 1 n TYR . 578 A 578 
A 579 1 n GLU . 579 A 579 
A 580 1 n CYS . 580 A 580 
A 581 1 n ILE . 581 A 581 
A 582 1 n MET . 582 A 582 
A 583 1 n ARG . 583 A 583 
A 584 1 n ASP . 584 A 584 
A 585 1 n THR . 585 A 585 
A 586 1 n ASN . 586 A 586 
A 587 1 n TYR . 587 A 587 
A 588 1 n GLN . 588 A 588 
A 589 1 n PHE . 589 A 589 
A 590 1 n CYS . 590 A 590 
A 591 1 n GLU . 591 A 591 
A 592 1 n VAL . 592 A 592 
A 593 1 n CYS . 593 A 593 
A 594 1 n ARG . 594 A 594 
A 595 1 n LEU . 595 A 595 
A 596 1 n GLN . 596 A 596 
A 597 1 n GLY . 597 A 597 
A 598 1 n PHE . 598 A 598 
A 599 1 n LYS . 599 A 599 
A 600 1 n ARG . 600 A 600 
A 601 1 n MET . 601 A 601 
A 602 1 n SER . 602 A 602 
A 603 1 n GLN . 603 A 603 
A 604 1 n LEU . 604 A 604 
A 605 1 n VAL . 605 A 605 
A 606 1 n LYS . 606 A 606 
A 607 1 n ASP . 607 A 607 
A 608 1 n VAL . 608 A 608 
A 609 1 n ASP . 609 A 609 
A 610 1 n LEU . 610 A 610 
A 611 1 n TYR . 611 A 611 
A 612 1 n VAL . 612 A 612 
A 613 1 n ALA . 613 A 613 
A 614 1 n THR . 614 A 614 
A 615 1 n PRO . 615 A 615 
A 616 1 n GLU . 616 A 616 
A 617 1 n VAL . 617 A 617 
A 618 1 n LYS . 618 A 618 
A 619 1 n GLU . 619 A 619 
A 620 1 n TYR . 620 A 620 
A 621 1 n THR . 621 A 621 
A 622 1 n GLY . 622 A 622 
A 623 1 n ALA . 623 A 623 
A 624 1 n TYR . 624 A 624 
A 625 1 n SER . 625 A 625 
A 626 1 n LYS . 626 A 626 
A 627 1 n PRO . 627 A 627 
A 628 1 n SER . 628 A 628 
A 629 1 n ASP . 629 A 629 
A 630 1 n PHE . 630 A 630 
A 631 1 n THR . 631 A 631 
A 632 1 n ASP . 632 A 632 
A 633 1 n LEU . 633 A 633 
A 634 1 n GLU . 634 A 634 
A 635 1 n THR . 635 A 635 
A 636 1 n SER . 636 A 636 
A 637 1 n SER . 637 A 637 
A 638 1 n TYR . 638 A 638 
A 639 1 n TYR . 639 A 639 
A 640 1 n ASN . 640 A 640 
A 641 1 n TYR . 641 A 641 
A 642 1 n THR . 642 A 642 
A 643 1 n TYR . 643 A 643 
A 644 1 n ASN . 644 A 644 
A 645 1 n ARG . 645 A 645 
A 646 1 n ASN . 646 A 646 
A 647 1 n ASP . 647 A 647 
A 648 1 n ARG . 648 A 648 
A 649 1 n LEU . 649 A 649 
A 650 1 n LEU . 650 A 650 
A 651 1 n SER . 651 A 651 
A 652 1 n GLY . 652 A 652 
A 653 1 n ASN . 653 A 653 
A 654 1 n SER . 654 A 654 
A 655 1 n LYS . 655 A 655 
A 656 1 n SER . 656 A 656 
A 657 1 n ARG . 657 A 657 
A 658 1 n PHE . 658 A 658 
A 659 1 n ASN . 659 A 659 
A 660 1 n THR . 660 A 660 
A 661 1 n ASN . 661 A 661 
A 662 1 n MET . 662 A 662 
A 663 1 n ASN . 663 A 663 
A 664 1 n GLY . 664 A 664 
A 665 1 n LYS . 665 A 665 
A 666 1 n LYS . 666 A 666 
A 667 1 n ILE . 667 A 667 
A 668 1 n GLU . 668 A 668 
A 669 1 n LEU . 669 A 669 
A 670 1 n ARG . 670 A 670 
A 671 1 n THR . 671 A 671 
A 672 1 n VAL . 672 A 672 
A 673 1 n ILE . 673 A 673 
A 674 1 n GLN . 674 A 674 
A 675 1 n ASN . 675 A 675 
A 676 1 n ILE . 676 A 676 
A 677 1 n SER . 677 A 677 
A 678 1 n ASP . 678 A 678 
A 679 1 n LYS . 679 A 679 
A 680 1 n ASN . 680 A 680 
A 681 1 n ALA . 681 A 681 
A 682 1 n ARG . 682 A 682 
A 683 1 n GLN . 683 A 683 
A 684 1 n LEU . 684 A 684 
A 685 1 n LYS . 685 A 685 
A 686 1 n PHE . 686 A 686 
A 687 1 n LYS . 687 A 687 
A 688 1 n MET . 688 A 688 
A 689 1 n TRP . 689 A 689 
A 690 1 n ILE . 690 A 690 
A 691 1 n LYS . 691 A 691 
A 692 1 n HIS . 692 A 692 
A 693 1 n SER . 693 A 693 
A 694 1 n ASP . 694 A 694 
A 695 1 n GLY . 695 A 695 
A 696 1 n SER . 696 A 696 
A 697 1 n VAL . 697 A 697 
A 698 1 n ALA . 698 A 698 
A 699 1 n THR . 699 A 699 
A 700 1 n ASP . 700 A 700 
A 701 1 n SER . 701 A 701 
A 702 1 n SER . 702 A 702 
A 703 1 n GLY . 703 A 703 
A 704 1 n ASN . 704 A 704 
A 705 1 n PRO . 705 A 705 
A 706 1 n LEU . 706 A 706 
A 707 1 n GLN . 707 A 707 
A 708 1 n THR . 708 A 708 
A 709 1 n VAL . 709 A 709 
A 710 1 n GLN . 710 A 710 
A 711 1 n THR . 711 A 711 
A 712 1 n PHE . 712 A 712 
A 713 1 n ASP . 713 A 713 
A 714 1 n ILE . 714 A 714 
A 715 1 n PRO . 715 A 715 
A 716 1 n VAL . 716 A 716 
A 717 1 n TRP . 717 A 717 
A 718 1 n ASN . 718 A 718 
A 719 1 n ASP . 719 A 719 
A 720 1 n LYS . 720 A 720 
A 721 1 n ALA . 721 A 721 
A 722 1 n ASN . 722 A 722 
A 723 1 n PHE . 723 A 723 
A 724 1 n TRP . 724 A 724 
A 725 1 n PRO . 725 A 725 
A 726 1 n LEU . 726 A 726 
A 727 1 n GLY . 727 A 727 
A 728 1 n ALA . 728 A 728 
A 729 1 n LEU . 729 A 729 
A 730 1 n ASP . 730 A 730 
A 731 1 n HIS . 731 A 731 
A 732 1 n ILE . 732 A 732 
A 733 1 n LYS . 733 A 733 
A 734 1 n SER . 734 A 734 
A 735 1 n ASP . 735 A 735 
A 736 1 n PHE . 736 A 736 
A 737 1 n ASN . 737 A 737 
A 738 1 n SER . 738 A 738 
A 739 1 n GLY . 739 A 739 
A 740 1 n LEU . 740 A 740 
A 741 1 n LYS . 741 A 741 
A 742 1 n SER . 742 A 742 
A 743 1 n CYS . 743 A 743 
A 744 1 n SER . 744 A 744 
A 745 1 n LEU . 745 A 745 
A 746 1 n ILE . 746 A 746 
A 747 1 n TYR . 747 A 747 
A 748 1 n GLN . 748 A 748 
A 749 1 n ILE . 749 A 749 
A 750 1 n PRO . 750 A 750 
A 751 1 n SER . 751 A 751 
A 752 1 n ASP . 752 A 752 
A 753 1 n ALA . 753 A 753 
A 754 1 n GLN . 754 A 754 
A 755 1 n LEU . 755 A 755 
A 756 1 n LYS . 756 A 756 
A 757 1 n SER . 757 A 757 
A 758 1 n GLY . 758 A 758 
A 759 1 n ASP . 759 A 759 
A 760 1 n THR . 760 A 760 
A 761 1 n VAL . 761 A 761 
A 762 1 n ALA . 762 A 762 
A 763 1 n PHE . 763 A 763 
A 764 1 n GLN . 764 A 764 
A 765 1 n VAL . 765 A 765 
A 766 1 n LEU . 766 A 766 
A 767 1 n ASP . 767 A 767 
A 768 1 n GLU . 768 A 768 
A 769 1 n ASN . 769 A 769 
A 770 1 n GLY . 770 A 770 
A 771 1 n ASN . 771 A 771 
A 772 1 n VAL . 772 A 772 
A 773 1 n LEU . 773 A 773 
A 774 1 n ALA . 774 A 774 
A 775 1 n ASP . 775 A 775 
A 776 1 n ASP . 776 A 776 
A 777 1 n ASN . 777 A 777 
A 778 1 n THR . 778 A 778 
A 779 1 n GLU . 779 A 779 
A 780 1 n THR . 780 A 780 
A 781 1 n GLN . 781 A 781 
A 782 1 n ARG . 782 A 782 
A 783 1 n TYR . 783 A 783 
A 784 1 n THR . 784 A 784 
A 785 1 n THR . 785 A 785 
A 786 1 n VAL . 786 A 786 
A 787 1 n SER . 787 A 787 
A 788 1 n ILE . 788 A 788 
A 789 1 n GLN . 789 A 789 
A 790 1 n TYR . 790 A 790 
A 791 1 n LYS . 791 A 791 
A 792 1 n PHE . 792 A 792 
A 793 1 n GLU . 793 A 793 
A 794 1 n ASP . 794 A 794 
A 795 1 n GLY . 795 A 795 
A 796 1 n SER . 796 A 796 
A 797 1 n GLU . 797 A 797 
A 798 1 n ILE . 798 A 798 
A 799 1 n PRO . 799 A 799 
A 800 1 n ASN . 800 A 800 
A 801 1 n THR . 801 A 801 
A 802 1 n ALA . 802 A 802 
A 803 1 n GLY . 803 A 803 
A 804 1 n GLY . 804 A 804 
A 805 1 n THR . 805 A 805 
A 806 1 n PHE . 806 A 806 
A 807 1 n THR . 807 A 807 
A 808 1 n VAL . 808 A 808 
A 809 1 n PRO . 809 A 809 
A 810 1 n TYR . 810 A 810 
A 811 1 n GLY . 811 A 811 
A 812 1 n THR . 812 A 812 
A 813 1 n LYS . 813 A 813 
A 814 1 n LEU . 814 A 814 
A 815 1 n ASP . 815 A 815 
A 816 1 n LEU . 816 A 816 
A 817 1 n THR . 817 A 817 
A 818 1 n PRO . 818 A 818 
A 819 1 n ALA . 819 A 819 
A 820 1 n LYS . 820 A 820 
A 821 1 n THR . 821 A 821 
A 822 1 n LEU . 822 A 822 
A 823 1 n TYR . 823 A 823 
A 824 1 n ASP . 824 A 824 
A 825 1 n TYR . 825 A 825 
A 826 1 n GLU . 826 A 826 
A 827 1 n PHE . 827 A 827 
A 828 1 n ILE . 828 A 828 
A 829 1 n LYS . 829 A 829 
A 830 1 n VAL . 830 A 830 
A 831 1 n ASP . 831 A 831 
A 832 1 n GLY . 832 A 832 
A 833 1 n LEU . 833 A 833 
A 834 1 n ASN . 834 A 834 
A 835 1 n LYS . 835 A 835 
A 836 1 n PRO . 836 A 836 
A 837 1 n ILE . 837 A 837 
A 838 1 n VAL . 838 A 838 
A 839 1 n SER . 839 A 839 
A 840 1 n ASP . 840 A 840 
A 841 1 n GLY . 841 A 841 
A 842 1 n THR . 842 A 842 
A 843 1 n VAL . 843 A 843 
A 844 1 n VAL . 844 A 844 
A 845 1 n THR . 845 A 845 
A 846 1 n TYR . 846 A 846 
A 847 1 n TYR . 847 A 847 
A 848 1 n TYR . 848 A 848 
A 849 1 n LYS . 849 A 849 
A 850 1 n ASN . 850 A 850 
A 851 1 n LYS . 851 A 851 
A 852 1 n ASN . 852 A 852 
#
_software.classification other
_software.date           ?
_software.description    "Structure prediction"
_software.name           AlphaFold
_software.pdbx_ordinal   1
_software.type           package
_software.version        "AlphaFold-beta-20231127 (fb0b9d13-0bdd-4522-ba5f-0ee1f426d085 @ 2025-02-05 02:57:51)"
#
_struct_asym.entity_id 1
_struct_asym.id        A
#
loop_
_atom_site.group_PDB
_atom_site.id
_atom_site.type_symbol
_atom_site.label_atom_id
_atom_site.label_alt_id
_atom_site.label_comp_id
_atom_site.label_asym_id
_atom_site.label_entity_id
_atom_site.label_seq_id
_atom_site.pdbx_PDB_ins_code
_atom_site.Cartn_x
_atom_site.Cartn_y
_atom_site.Cartn_z
_atom_site.occupancy
_atom_site.B_iso_or_equiv
_atom_site.auth_seq_id
_atom_site.auth_asym_id
_atom_site.pdbx_PDB_model_num
ATOM 1    N N   . GLY A 1 1   ? -42.874 25.228  45.024  1.00 29.51 1   A 1 
ATOM 2    C CA  . GLY A 1 1   ? -41.597 24.833  45.644  1.00 32.34 1   A 1 
ATOM 3    C C   . GLY A 1 1   ? -40.694 24.319  44.548  1.00 35.64 1   A 1 
ATOM 4    O O   . GLY A 1 1   ? -41.171 23.509  43.771  1.00 34.14 1   A 1 
ATOM 5    N N   . GLY A 1 2   ? -39.480 24.830  44.456  1.00 34.04 2   A 1 
ATOM 6    C CA  . GLY A 1 2   ? -38.564 24.357  43.424  1.00 35.80 2   A 1 
ATOM 7    C C   . GLY A 1 2   ? -38.214 22.897  43.712  1.00 38.62 2   A 1 
ATOM 8    O O   . GLY A 1 2   ? -37.621 22.617  44.744  1.00 37.02 2   A 1 
ATOM 9    N N   . SER A 1 3   ? -38.632 21.971  42.860  1.00 43.60 3   A 1 
ATOM 10   C CA  . SER A 1 3   ? -38.255 20.565  42.945  1.00 46.28 3   A 1 
ATOM 11   C C   . SER A 1 3   ? -36.742 20.480  42.730  1.00 48.71 3   A 1 
ATOM 12   O O   . SER A 1 3   ? -36.275 20.546  41.591  1.00 45.91 3   A 1 
ATOM 13   C CB  . SER A 1 3   ? -39.032 19.739  41.908  1.00 42.86 3   A 1 
ATOM 14   O OG  . SER A 1 3   ? -38.946 20.341  40.630  1.00 39.80 3   A 1 
ATOM 15   N N   . GLY A 1 4   ? -35.985 20.431  43.811  1.00 52.52 4   A 1 
ATOM 16   C CA  . GLY A 1 4   ? -34.533 20.448  43.764  1.00 57.08 4   A 1 
ATOM 17   C C   . GLY A 1 4   ? -34.019 19.215  43.023  1.00 60.62 4   A 1 
ATOM 18   O O   . GLY A 1 4   ? -34.327 18.094  43.410  1.00 56.60 4   A 1 
ATOM 19   N N   . ALA A 1 5   ? -33.239 19.435  41.999  1.00 68.40 5   A 1 
ATOM 20   C CA  . ALA A 1 5   ? -32.535 18.362  41.326  1.00 74.06 5   A 1 
ATOM 21   C C   . ALA A 1 5   ? -31.552 17.727  42.326  1.00 77.56 5   A 1 
ATOM 22   O O   . ALA A 1 5   ? -30.722 18.415  42.915  1.00 73.64 5   A 1 
ATOM 23   C CB  . ALA A 1 5   ? -31.841 18.932  40.086  1.00 69.18 5   A 1 
ATOM 24   N N   . SER A 1 6   ? -31.672 16.407  42.539  1.00 80.96 6   A 1 
ATOM 25   C CA  . SER A 1 6   ? -30.771 15.645  43.392  1.00 85.59 6   A 1 
ATOM 26   C C   . SER A 1 6   ? -29.857 14.767  42.547  1.00 89.08 6   A 1 
ATOM 27   O O   . SER A 1 6   ? -30.241 14.304  41.479  1.00 86.49 6   A 1 
ATOM 28   C CB  . SER A 1 6   ? -31.551 14.832  44.426  1.00 78.69 6   A 1 
ATOM 29   O OG  . SER A 1 6   ? -32.283 13.774  43.839  1.00 68.90 6   A 1 
ATOM 30   N N   . LYS A 1 7   ? -28.652 14.518  43.030  1.00 86.82 7   A 1 
ATOM 31   C CA  . LYS A 1 7   ? -27.682 13.625  42.385  1.00 88.94 7   A 1 
ATOM 32   C C   . LYS A 1 7   ? -27.812 12.246  43.024  1.00 90.78 7   A 1 
ATOM 33   O O   . LYS A 1 7   ? -27.362 12.091  44.158  1.00 88.16 7   A 1 
ATOM 34   C CB  . LYS A 1 7   ? -26.289 14.258  42.487  1.00 84.25 7   A 1 
ATOM 35   C CG  . LYS A 1 7   ? -25.344 13.760  41.385  1.00 77.72 7   A 1 
ATOM 36   C CD  . LYS A 1 7   ? -24.014 14.525  41.416  1.00 75.59 7   A 1 
ATOM 37   C CE  . LYS A 1 7   ? -23.204 14.174  40.174  1.00 69.46 7   A 1 
ATOM 38   N NZ  . LYS A 1 7   ? -21.931 14.921  40.055  1.00 63.01 7   A 1 
ATOM 39   N N   . PRO A 1 8   ? -28.504 11.277  42.392  1.00 90.79 8   A 1 
ATOM 40   C CA  . PRO A 1 8   ? -28.699 9.962   42.990  1.00 91.29 8   A 1 
ATOM 41   C C   . PRO A 1 8   ? -27.411 9.134   42.934  1.00 92.37 8   A 1 
ATOM 42   O O   . PRO A 1 8   ? -26.625 9.240   41.996  1.00 90.23 8   A 1 
ATOM 43   C CB  . PRO A 1 8   ? -29.829 9.323   42.177  1.00 88.84 8   A 1 
ATOM 44   C CG  . PRO A 1 8   ? -29.614 9.908   40.787  1.00 88.39 8   A 1 
ATOM 45   C CD  . PRO A 1 8   ? -29.115 11.328  41.073  1.00 90.83 8   A 1 
ATOM 46   N N   . ASP A 1 9   ? -27.238 8.247   43.921  1.00 92.13 9   A 1 
ATOM 47   C CA  . ASP A 1 9   ? -26.217 7.203   43.915  1.00 92.22 9   A 1 
ATOM 48   C C   . ASP A 1 9   ? -26.814 5.943   43.271  1.00 93.35 9   A 1 
ATOM 49   O O   . ASP A 1 9   ? -27.484 5.156   43.943  1.00 91.03 9   A 1 
ATOM 50   C CB  . ASP A 1 9   ? -25.725 6.979   45.355  1.00 88.96 9   A 1 
ATOM 51   C CG  . ASP A 1 9   ? -24.644 5.907   45.475  1.00 83.34 9   A 1 
ATOM 52   O OD1 . ASP A 1 9   ? -23.857 5.758   44.521  1.00 77.65 9   A 1 
ATOM 53   O OD2 . ASP A 1 9   ? -24.617 5.233   46.535  1.00 75.53 9   A 1 
ATOM 54   N N   . ILE A 1 10  ? -26.644 5.804   41.954  1.00 93.25 10  A 1 
ATOM 55   C CA  . ILE A 1 10  ? -27.213 4.699   41.176  1.00 93.76 10  A 1 
ATOM 56   C C   . ILE A 1 10  ? -26.508 3.390   41.538  1.00 94.38 10  A 1 
ATOM 57   O O   . ILE A 1 10  ? -25.287 3.291   41.453  1.00 93.09 10  A 1 
ATOM 58   C CB  . ILE A 1 10  ? -27.146 4.972   39.661  1.00 92.67 10  A 1 
ATOM 59   C CG1 . ILE A 1 10  ? -27.878 6.271   39.246  1.00 89.28 10  A 1 
ATOM 60   C CG2 . ILE A 1 10  ? -27.685 3.792   38.837  1.00 89.69 10  A 1 
ATOM 61   C CD1 . ILE A 1 10  ? -29.397 6.266   39.481  1.00 83.83 10  A 1 
ATOM 62   N N   . LYS A 1 11  ? -27.300 2.369   41.872  1.00 95.29 11  A 1 
ATOM 63   C CA  . LYS A 1 11  ? -26.827 1.032   42.225  1.00 95.38 11  A 1 
ATOM 64   C C   . LYS A 1 11  ? -27.342 -0.020  41.253  1.00 96.30 11  A 1 
ATOM 65   O O   . LYS A 1 11  ? -28.343 0.176   40.557  1.00 95.42 11  A 1 
ATOM 66   C CB  . LYS A 1 11  ? -27.219 0.705   43.672  1.00 92.91 11  A 1 
ATOM 67   C CG  . LYS A 1 11  ? -26.540 1.705   44.612  1.00 86.01 11  A 1 
ATOM 68   C CD  . LYS A 1 11  ? -26.805 1.437   46.095  1.00 80.09 11  A 1 
ATOM 69   C CE  . LYS A 1 11  ? -26.124 2.615   46.781  1.00 68.89 11  A 1 
ATOM 70   N NZ  . LYS A 1 11  ? -26.168 2.549   48.247  1.00 60.72 11  A 1 
ATOM 71   N N   . VAL A 1 12  ? -26.690 -1.170  41.235  1.00 95.86 12  A 1 
ATOM 72   C CA  . VAL A 1 12  ? -27.165 -2.319  40.468  1.00 96.27 12  A 1 
ATOM 73   C C   . VAL A 1 12  ? -28.581 -2.691  40.921  1.00 96.38 12  A 1 
ATOM 74   O O   . VAL A 1 12  ? -28.825 -2.940  42.094  1.00 95.02 12  A 1 
ATOM 75   C CB  . VAL A 1 12  ? -26.220 -3.522  40.589  1.00 95.45 12  A 1 
ATOM 76   C CG1 . VAL A 1 12  ? -26.753 -4.739  39.824  1.00 91.14 12  A 1 
ATOM 77   C CG2 . VAL A 1 12  ? -24.837 -3.188  40.019  1.00 89.31 12  A 1 
ATOM 78   N N   . GLY A 1 13  ? -29.492 -2.746  39.954  1.00 96.81 13  A 1 
ATOM 79   C CA  . GLY A 1 13  ? -30.905 -3.006  40.172  1.00 96.58 13  A 1 
ATOM 80   C C   . GLY A 1 13  ? -31.799 -1.768  40.117  1.00 97.09 13  A 1 
ATOM 81   O O   . GLY A 1 13  ? -33.010 -1.946  39.938  1.00 95.75 13  A 1 
ATOM 82   N N   . ASP A 1 14  ? -31.252 -0.568  40.244  1.00 96.41 14  A 1 
ATOM 83   C CA  . ASP A 1 14  ? -32.025 0.672   40.183  1.00 96.76 14  A 1 
ATOM 84   C C   . ASP A 1 14  ? -32.580 0.938   38.785  1.00 97.12 14  A 1 
ATOM 85   O O   . ASP A 1 14  ? -31.954 0.631   37.773  1.00 96.66 14  A 1 
ATOM 86   C CB  . ASP A 1 14  ? -31.190 1.875   40.640  1.00 95.99 14  A 1 
ATOM 87   C CG  . ASP A 1 14  ? -30.892 1.902   42.140  1.00 95.81 14  A 1 
ATOM 88   O OD1 . ASP A 1 14  ? -31.543 1.154   42.894  1.00 90.94 14  A 1 
ATOM 89   O OD2 . ASP A 1 14  ? -30.021 2.705   42.533  1.00 91.17 14  A 1 
ATOM 90   N N   . TYR A 1 15  ? -33.761 1.554   38.741  1.00 97.23 15  A 1 
ATOM 91   C CA  . TYR A 1 15  ? -34.445 1.921   37.510  1.00 97.43 15  A 1 
ATOM 92   C C   . TYR A 1 15  ? -34.366 3.427   37.262  1.00 97.37 15  A 1 
ATOM 93   O O   . TYR A 1 15  ? -34.562 4.243   38.166  1.00 96.42 15  A 1 
ATOM 94   C CB  . TYR A 1 15  ? -35.893 1.440   37.541  1.00 97.13 15  A 1 
ATOM 95   C CG  . TYR A 1 15  ? -36.061 -0.063  37.477  1.00 97.50 15  A 1 
ATOM 96   C CD1 . TYR A 1 15  ? -36.326 -0.686  36.240  1.00 94.02 15  A 1 
ATOM 97   C CD2 . TYR A 1 15  ? -35.982 -0.846  38.644  1.00 94.31 15  A 1 
ATOM 98   C CE1 . TYR A 1 15  ? -36.534 -2.079  36.174  1.00 93.87 15  A 1 
ATOM 99   C CE2 . TYR A 1 15  ? -36.179 -2.237  38.584  1.00 93.21 15  A 1 
ATOM 100  C CZ  . TYR A 1 15  ? -36.463 -2.845  37.351  1.00 96.64 15  A 1 
ATOM 101  O OH  . TYR A 1 15  ? -36.680 -4.201  37.286  1.00 95.59 15  A 1 
ATOM 102  N N   . VAL A 1 16  ? -34.164 3.786   36.016  1.00 97.55 16  A 1 
ATOM 103  C CA  . VAL A 1 16  ? -34.197 5.158   35.514  1.00 97.28 16  A 1 
ATOM 104  C C   . VAL A 1 16  ? -35.172 5.224   34.347  1.00 97.28 16  A 1 
ATOM 105  O O   . VAL A 1 16  ? -35.164 4.368   33.469  1.00 96.80 16  A 1 
ATOM 106  C CB  . VAL A 1 16  ? -32.790 5.640   35.097  1.00 96.55 16  A 1 
ATOM 107  C CG1 . VAL A 1 16  ? -32.819 7.010   34.422  1.00 93.37 16  A 1 
ATOM 108  C CG2 . VAL A 1 16  ? -31.868 5.732   36.311  1.00 93.78 16  A 1 
ATOM 109  N N   . LYS A 1 17  ? -36.008 6.251   34.316  1.00 96.77 17  A 1 
ATOM 110  C CA  . LYS A 1 17  ? -36.892 6.531   33.197  1.00 96.26 17  A 1 
ATOM 111  C C   . LYS A 1 17  ? -36.359 7.745   32.441  1.00 95.72 17  A 1 
ATOM 112  O O   . LYS A 1 17  ? -36.337 8.843   33.004  1.00 94.75 17  A 1 
ATOM 113  C CB  . LYS A 1 17  ? -38.317 6.713   33.728  1.00 95.27 17  A 1 
ATOM 114  C CG  . LYS A 1 17  ? -39.330 6.627   32.590  1.00 90.52 17  A 1 
ATOM 115  C CD  . LYS A 1 17  ? -40.738 6.726   33.177  1.00 87.98 17  A 1 
ATOM 116  C CE  . LYS A 1 17  ? -41.720 6.436   32.061  1.00 79.28 17  A 1 
ATOM 117  N NZ  . LYS A 1 17  ? -43.130 6.560   32.472  1.00 71.80 17  A 1 
ATOM 118  N N   . MET A 1 18  ? -35.930 7.543   31.220  1.00 95.99 18  A 1 
ATOM 119  C CA  . MET A 1 18  ? -35.275 8.578   30.429  1.00 95.77 18  A 1 
ATOM 120  C C   . MET A 1 18  ? -35.418 8.313   28.936  1.00 96.38 18  A 1 
ATOM 121  O O   . MET A 1 18  ? -35.268 7.168   28.498  1.00 95.38 18  A 1 
ATOM 122  C CB  . MET A 1 18  ? -33.800 8.637   30.831  1.00 93.69 18  A 1 
ATOM 123  C CG  . MET A 1 18  ? -33.096 9.892   30.295  1.00 90.94 18  A 1 
ATOM 124  S SD  . MET A 1 18  ? -31.352 10.015  30.752  1.00 91.50 18  A 1 
ATOM 125  C CE  . MET A 1 18  ? -30.664 8.763   29.639  1.00 84.85 18  A 1 
ATOM 126  N N   . GLY A 1 19  ? -35.698 9.345   28.161  1.00 95.61 19  A 1 
ATOM 127  C CA  . GLY A 1 19  ? -35.885 9.272   26.724  1.00 95.63 19  A 1 
ATOM 128  C C   . GLY A 1 19  ? -37.255 8.741   26.310  1.00 96.35 19  A 1 
ATOM 129  O O   . GLY A 1 19  ? -38.039 8.219   27.106  1.00 94.96 19  A 1 
ATOM 130  N N   . VAL A 1 20  ? -37.540 8.881   25.022  1.00 95.48 20  A 1 
ATOM 131  C CA  . VAL A 1 20  ? -38.810 8.492   24.400  1.00 95.47 20  A 1 
ATOM 132  C C   . VAL A 1 20  ? -38.522 7.761   23.095  1.00 95.92 20  A 1 
ATOM 133  O O   . VAL A 1 20  ? -37.707 8.209   22.290  1.00 94.57 20  A 1 
ATOM 134  C CB  . VAL A 1 20  ? -39.704 9.723   24.155  1.00 93.04 20  A 1 
ATOM 135  C CG1 . VAL A 1 20  ? -41.045 9.348   23.529  1.00 85.53 20  A 1 
ATOM 136  C CG2 . VAL A 1 20  ? -40.017 10.471  25.460  1.00 85.71 20  A 1 
ATOM 137  N N   . TYR A 1 21  ? -39.215 6.653   22.857  1.00 95.26 21  A 1 
ATOM 138  C CA  . TYR A 1 21  ? -39.230 5.935   21.585  1.00 95.38 21  A 1 
ATOM 139  C C   . TYR A 1 21  ? -40.641 5.428   21.291  1.00 94.89 21  A 1 
ATOM 140  O O   . TYR A 1 21  ? -41.327 4.965   22.196  1.00 92.57 21  A 1 
ATOM 141  C CB  . TYR A 1 21  ? -38.215 4.789   21.633  1.00 95.33 21  A 1 
ATOM 142  C CG  . TYR A 1 21  ? -38.163 3.999   20.345  1.00 96.29 21  A 1 
ATOM 143  C CD1 . TYR A 1 21  ? -38.726 2.712   20.265  1.00 91.10 21  A 1 
ATOM 144  C CD2 . TYR A 1 21  ? -37.588 4.577   19.198  1.00 91.77 21  A 1 
ATOM 145  C CE1 . TYR A 1 21  ? -38.720 2.012   19.048  1.00 91.75 21  A 1 
ATOM 146  C CE2 . TYR A 1 21  ? -37.575 3.887   17.976  1.00 91.45 21  A 1 
ATOM 147  C CZ  . TYR A 1 21  ? -38.152 2.604   17.901  1.00 95.55 21  A 1 
ATOM 148  O OH  . TYR A 1 21  ? -38.164 1.950   16.701  1.00 94.49 21  A 1 
ATOM 149  N N   . ASN A 1 22  ? -41.106 5.553   20.043  1.00 94.08 22  A 1 
ATOM 150  C CA  . ASN A 1 22  ? -42.479 5.234   19.645  1.00 92.55 22  A 1 
ATOM 151  C C   . ASN A 1 22  ? -43.551 5.859   20.564  1.00 93.05 22  A 1 
ATOM 152  O O   . ASN A 1 22  ? -44.494 5.202   20.991  1.00 89.30 22  A 1 
ATOM 153  C CB  . ASN A 1 22  ? -42.633 3.713   19.448  1.00 89.52 22  A 1 
ATOM 154  C CG  . ASN A 1 22  ? -41.987 3.191   18.176  1.00 83.60 22  A 1 
ATOM 155  O OD1 . ASN A 1 22  ? -41.709 3.926   17.242  1.00 76.43 22  A 1 
ATOM 156  N ND2 . ASN A 1 22  ? -41.777 1.889   18.082  1.00 74.91 22  A 1 
ATOM 157  N N   . ASN A 1 23  ? -43.387 7.132   20.930  1.00 91.34 23  A 1 
ATOM 158  C CA  . ASN A 1 23  ? -44.250 7.889   21.849  1.00 91.29 23  A 1 
ATOM 159  C C   . ASN A 1 23  ? -44.358 7.311   23.278  1.00 91.80 23  A 1 
ATOM 160  O O   . ASN A 1 23  ? -45.176 7.775   24.074  1.00 88.49 23  A 1 
ATOM 161  C CB  . ASN A 1 23  ? -45.620 8.144   21.202  1.00 89.35 23  A 1 
ATOM 162  C CG  . ASN A 1 23  ? -45.529 8.977   19.933  1.00 83.48 23  A 1 
ATOM 163  O OD1 . ASN A 1 23  ? -44.684 9.836   19.795  1.00 74.28 23  A 1 
ATOM 164  N ND2 . ASN A 1 23  ? -46.404 8.756   18.976  1.00 71.00 23  A 1 
ATOM 165  N N   . ALA A 1 24  ? -43.517 6.334   23.627  1.00 92.39 24  A 1 
ATOM 166  C CA  . ALA A 1 24  ? -43.434 5.779   24.967  1.00 92.30 24  A 1 
ATOM 167  C C   . ALA A 1 24  ? -42.087 6.140   25.612  1.00 94.09 24  A 1 
ATOM 168  O O   . ALA A 1 24  ? -41.036 6.069   24.995  1.00 92.46 24  A 1 
ATOM 169  C CB  . ALA A 1 24  ? -43.667 4.266   24.908  1.00 89.55 24  A 1 
ATOM 170  N N   . SER A 1 25  ? -42.134 6.495   26.893  1.00 93.95 25  A 1 
ATOM 171  C CA  . SER A 1 25  ? -40.916 6.705   27.674  1.00 93.72 25  A 1 
ATOM 172  C C   . SER A 1 25  ? -40.214 5.382   27.951  1.00 95.08 25  A 1 
ATOM 173  O O   . SER A 1 25  ? -40.874 4.397   28.307  1.00 93.83 25  A 1 
ATOM 174  C CB  . SER A 1 25  ? -41.258 7.418   28.984  1.00 91.52 25  A 1 
ATOM 175  O OG  . SER A 1 25  ? -42.451 6.855   29.498  1.00 79.05 25  A 1 
ATOM 176  N N   . ILE A 1 26  ? -38.897 5.367   27.858  1.00 95.78 26  A 1 
ATOM 177  C CA  . ILE A 1 26  ? -38.086 4.160   28.007  1.00 96.61 26  A 1 
ATOM 178  C C   . ILE A 1 26  ? -37.707 3.988   29.481  1.00 96.91 26  A 1 
ATOM 179  O O   . ILE A 1 26  ? -37.246 4.918   30.145  1.00 96.54 26  A 1 
ATOM 180  C CB  . ILE A 1 26  ? -36.852 4.208   27.086  1.00 96.74 26  A 1 
ATOM 181  C CG1 . ILE A 1 26  ? -37.244 4.523   25.617  1.00 94.86 26  A 1 
ATOM 182  C CG2 . ILE A 1 26  ? -36.106 2.862   27.147  1.00 94.45 26  A 1 
ATOM 183  C CD1 . ILE A 1 26  ? -36.044 4.872   24.744  1.00 92.14 26  A 1 
ATOM 184  N N   . LEU A 1 27  ? -37.916 2.771   29.992  1.00 96.21 27  A 1 
ATOM 185  C CA  . LEU A 1 27  ? -37.442 2.352   31.303  1.00 96.56 27  A 1 
ATOM 186  C C   . LEU A 1 27  ? -36.091 1.639   31.139  1.00 97.12 27  A 1 
ATOM 187  O O   . LEU A 1 27  ? -35.968 0.710   30.337  1.00 96.85 27  A 1 
ATOM 188  C CB  . LEU A 1 27  ? -38.507 1.473   31.965  1.00 95.98 27  A 1 
ATOM 189  C CG  . LEU A 1 27  ? -38.206 1.113   33.434  1.00 94.18 27  A 1 
ATOM 190  C CD1 . LEU A 1 27  ? -38.266 2.340   34.339  1.00 89.10 27  A 1 
ATOM 191  C CD2 . LEU A 1 27  ? -39.238 0.110   33.939  1.00 89.66 27  A 1 
ATOM 192  N N   . TRP A 1 28  ? -35.114 2.057   31.909  1.00 97.74 28  A 1 
ATOM 193  C CA  . TRP A 1 28  ? -33.774 1.484   31.966  1.00 97.91 28  A 1 
ATOM 194  C C   . TRP A 1 28  ? -33.497 0.941   33.359  1.00 98.04 28  A 1 
ATOM 195  O O   . TRP A 1 28  ? -34.021 1.448   34.351  1.00 97.39 28  A 1 
ATOM 196  C CB  . TRP A 1 28  ? -32.738 2.558   31.618  1.00 97.75 28  A 1 
ATOM 197  C CG  . TRP A 1 28  ? -32.993 3.308   30.357  1.00 98.03 28  A 1 
ATOM 198  C CD1 . TRP A 1 28  ? -33.762 4.415   30.237  1.00 96.84 28  A 1 
ATOM 199  C CD2 . TRP A 1 28  ? -32.500 3.012   29.013  1.00 98.12 28  A 1 
ATOM 200  N NE1 . TRP A 1 28  ? -33.767 4.839   28.918  1.00 97.22 28  A 1 
ATOM 201  C CE2 . TRP A 1 28  ? -32.995 4.010   28.137  1.00 97.82 28  A 1 
ATOM 202  C CE3 . TRP A 1 28  ? -31.664 2.009   28.472  1.00 97.82 28  A 1 
ATOM 203  C CZ2 . TRP A 1 28  ? -32.678 4.021   26.768  1.00 97.62 28  A 1 
ATOM 204  C CZ3 . TRP A 1 28  ? -31.345 2.018   27.099  1.00 96.55 28  A 1 
ATOM 205  C CH2 . TRP A 1 28  ? -31.849 3.016   26.257  1.00 96.61 28  A 1 
ATOM 206  N N   . ARG A 1 29  ? -32.631 -0.070  33.443  1.00 97.40 29  A 1 
ATOM 207  C CA  . ARG A 1 29  ? -32.167 -0.618  34.719  1.00 97.86 29  A 1 
ATOM 208  C C   . ARG A 1 29  ? -30.648 -0.670  34.761  1.00 98.05 29  A 1 
ATOM 209  O O   . ARG A 1 29  ? -30.026 -1.114  33.798  1.00 97.64 29  A 1 
ATOM 210  C CB  . ARG A 1 29  ? -32.795 -1.995  34.919  1.00 97.42 29  A 1 
ATOM 211  C CG  . ARG A 1 29  ? -32.697 -2.431  36.383  1.00 96.32 29  A 1 
ATOM 212  C CD  . ARG A 1 29  ? -33.350 -3.793  36.545  1.00 95.78 29  A 1 
ATOM 213  N NE  . ARG A 1 29  ? -33.413 -4.186  37.961  1.00 95.10 29  A 1 
ATOM 214  C CZ  . ARG A 1 29  ? -33.775 -5.369  38.422  1.00 95.11 29  A 1 
ATOM 215  N NH1 . ARG A 1 29  ? -34.099 -6.338  37.616  1.00 90.22 29  A 1 
ATOM 216  N NH2 . ARG A 1 29  ? -33.809 -5.573  39.702  1.00 91.27 29  A 1 
ATOM 217  N N   . CYS A 1 30  ? -30.066 -0.272  35.884  1.00 97.27 30  A 1 
ATOM 218  C CA  . CYS A 1 30  ? -28.647 -0.478  36.121  1.00 97.38 30  A 1 
ATOM 219  C C   . CYS A 1 30  ? -28.389 -1.980  36.326  1.00 97.28 30  A 1 
ATOM 220  O O   . CYS A 1 30  ? -28.905 -2.590  37.260  1.00 96.80 30  A 1 
ATOM 221  C CB  . CYS A 1 30  ? -28.200 0.357   37.329  1.00 97.19 30  A 1 
ATOM 222  S SG  . CYS A 1 30  ? -26.420 0.131   37.589  1.00 97.02 30  A 1 
ATOM 223  N N   . VAL A 1 31  ? -27.593 -2.577  35.438  1.00 97.22 31  A 1 
ATOM 224  C CA  . VAL A 1 31  ? -27.339 -4.027  35.407  1.00 96.90 31  A 1 
ATOM 225  C C   . VAL A 1 31  ? -25.927 -4.407  35.851  1.00 97.07 31  A 1 
ATOM 226  O O   . VAL A 1 31  ? -25.705 -5.522  36.309  1.00 96.35 31  A 1 
ATOM 227  C CB  . VAL A 1 31  ? -27.655 -4.619  34.030  1.00 96.56 31  A 1 
ATOM 228  C CG1 . VAL A 1 31  ? -29.155 -4.521  33.727  1.00 92.18 31  A 1 
ATOM 229  C CG2 . VAL A 1 31  ? -26.874 -3.947  32.890  1.00 89.34 31  A 1 
ATOM 230  N N   . SER A 1 32  ? -24.992 -3.482  35.766  1.00 97.39 32  A 1 
ATOM 231  C CA  . SER A 1 32  ? -23.658 -3.591  36.339  1.00 96.75 32  A 1 
ATOM 232  C C   . SER A 1 32  ? -23.067 -2.201  36.579  1.00 97.01 32  A 1 
ATOM 233  O O   . SER A 1 32  ? -23.589 -1.209  36.085  1.00 96.38 32  A 1 
ATOM 234  C CB  . SER A 1 32  ? -22.728 -4.423  35.437  1.00 95.05 32  A 1 
ATOM 235  O OG  . SER A 1 32  ? -22.465 -3.799  34.203  1.00 89.04 32  A 1 
ATOM 236  N N   . ILE A 1 33  ? -21.992 -2.146  37.356  1.00 96.64 33  A 1 
ATOM 237  C CA  . ILE A 1 33  ? -21.164 -0.951  37.508  1.00 96.01 33  A 1 
ATOM 238  C C   . ILE A 1 33  ? -19.723 -1.392  37.277  1.00 95.49 33  A 1 
ATOM 239  O O   . ILE A 1 33  ? -19.255 -2.322  37.937  1.00 93.65 33  A 1 
ATOM 240  C CB  . ILE A 1 33  ? -21.361 -0.276  38.880  1.00 95.53 33  A 1 
ATOM 241  C CG1 . ILE A 1 33  ? -22.842 0.109   39.087  1.00 93.67 33  A 1 
ATOM 242  C CG2 . ILE A 1 33  ? -20.450 0.958   39.000  1.00 93.50 33  A 1 
ATOM 243  C CD1 . ILE A 1 33  ? -23.163 0.702   40.472  1.00 90.48 33  A 1 
ATOM 244  N N   . ASP A 1 34  ? -19.041 -0.754  36.346  1.00 95.55 34  A 1 
ATOM 245  C CA  . ASP A 1 34  ? -17.650 -1.013  36.008  1.00 93.75 34  A 1 
ATOM 246  C C   . ASP A 1 34  ? -16.864 0.302   35.865  1.00 93.50 34  A 1 
ATOM 247  O O   . ASP A 1 34  ? -17.329 1.366   36.304  1.00 91.91 34  A 1 
ATOM 248  C CB  . ASP A 1 34  ? -17.585 -1.943  34.774  1.00 92.30 34  A 1 
ATOM 249  C CG  . ASP A 1 34  ? -18.160 -1.341  33.497  1.00 91.31 34  A 1 
ATOM 250  O OD1 . ASP A 1 34  ? -17.918 -0.146  33.246  1.00 86.06 34  A 1 
ATOM 251  O OD2 . ASP A 1 34  ? -18.819 -2.073  32.735  1.00 85.55 34  A 1 
ATOM 252  N N   . ASN A 1 35  ? -15.676 0.254   35.285  1.00 93.21 35  A 1 
ATOM 253  C CA  . ASN A 1 35  ? -14.803 1.420   35.128  1.00 91.78 35  A 1 
ATOM 254  C C   . ASN A 1 35  ? -15.432 2.552   34.286  1.00 92.51 35  A 1 
ATOM 255  O O   . ASN A 1 35  ? -15.028 3.705   34.424  1.00 90.03 35  A 1 
ATOM 256  C CB  . ASN A 1 35  ? -13.480 0.962   34.494  1.00 89.20 35  A 1 
ATOM 257  C CG  . ASN A 1 35  ? -12.683 -0.005  35.355  1.00 78.58 35  A 1 
ATOM 258  O OD1 . ASN A 1 35  ? -12.942 -0.233  36.514  1.00 69.70 35  A 1 
ATOM 259  N ND2 . ASN A 1 35  ? -11.659 -0.612  34.785  1.00 68.84 35  A 1 
ATOM 260  N N   . ASN A 1 36  ? -16.410 2.241   33.442  1.00 93.18 36  A 1 
ATOM 261  C CA  . ASN A 1 36  ? -17.140 3.231   32.661  1.00 93.16 36  A 1 
ATOM 262  C C   . ASN A 1 36  ? -18.310 3.858   33.446  1.00 93.96 36  A 1 
ATOM 263  O O   . ASN A 1 36  ? -18.825 4.899   33.044  1.00 92.14 36  A 1 
ATOM 264  C CB  . ASN A 1 36  ? -17.600 2.581   31.352  1.00 92.38 36  A 1 
ATOM 265  C CG  . ASN A 1 36  ? -16.444 2.213   30.431  1.00 91.80 36  A 1 
ATOM 266  O OD1 . ASN A 1 36  ? -15.441 2.886   30.351  1.00 83.02 36  A 1 
ATOM 267  N ND2 . ASN A 1 36  ? -16.580 1.138   29.691  1.00 81.77 36  A 1 
ATOM 268  N N   . GLY A 1 37  ? -18.717 3.262   34.570  1.00 94.42 37  A 1 
ATOM 269  C CA  . GLY A 1 37  ? -19.817 3.694   35.424  1.00 94.60 37  A 1 
ATOM 270  C C   . GLY A 1 37  ? -21.016 2.731   35.410  1.00 96.00 37  A 1 
ATOM 271  O O   . GLY A 1 37  ? -20.854 1.542   35.124  1.00 95.48 37  A 1 
ATOM 272  N N   . PRO A 1 38  ? -22.223 3.212   35.731  1.00 96.61 38  A 1 
ATOM 273  C CA  . PRO A 1 38  ? -23.432 2.395   35.724  1.00 96.65 38  A 1 
ATOM 274  C C   . PRO A 1 38  ? -23.845 2.023   34.295  1.00 97.17 38  A 1 
ATOM 275  O O   . PRO A 1 38  ? -24.214 2.891   33.503  1.00 96.80 38  A 1 
ATOM 276  C CB  . PRO A 1 38  ? -24.515 3.227   36.431  1.00 96.07 38  A 1 
ATOM 277  C CG  . PRO A 1 38  ? -23.729 4.309   37.165  1.00 94.31 38  A 1 
ATOM 278  C CD  . PRO A 1 38  ? -22.502 4.520   36.281  1.00 96.25 38  A 1 
ATOM 279  N N   . LEU A 1 39  ? -23.839 0.719   33.988  1.00 96.72 39  A 1 
ATOM 280  C CA  . LEU A 1 39  ? -24.362 0.192   32.737  1.00 97.10 39  A 1 
ATOM 281  C C   . LEU A 1 39  ? -25.888 0.111   32.811  1.00 97.51 39  A 1 
ATOM 282  O O   . LEU A 1 39  ? -26.439 -0.700  33.567  1.00 97.43 39  A 1 
ATOM 283  C CB  . LEU A 1 39  ? -23.706 -1.167  32.441  1.00 97.27 39  A 1 
ATOM 284  C CG  . LEU A 1 39  ? -24.219 -1.849  31.153  1.00 97.00 39  A 1 
ATOM 285  C CD1 . LEU A 1 39  ? -23.947 -1.030  29.902  1.00 91.11 39  A 1 
ATOM 286  C CD2 . LEU A 1 39  ? -23.519 -3.200  30.986  1.00 91.02 39  A 1 
ATOM 287  N N   . MET A 1 40  ? -26.551 0.930   32.035  1.00 97.66 40  A 1 
ATOM 288  C CA  . MET A 1 40  ? -28.003 0.993   31.925  1.00 97.66 40  A 1 
ATOM 289  C C   . MET A 1 40  ? -28.470 0.149   30.745  1.00 97.85 40  A 1 
ATOM 290  O O   . MET A 1 40  ? -28.010 0.342   29.624  1.00 97.47 40  A 1 
ATOM 291  C CB  . MET A 1 40  ? -28.445 2.452   31.770  1.00 97.53 40  A 1 
ATOM 292  C CG  . MET A 1 40  ? -27.922 3.373   32.886  1.00 96.43 40  A 1 
ATOM 293  S SD  . MET A 1 40  ? -28.300 2.858   34.596  1.00 96.42 40  A 1 
ATOM 294  C CE  . MET A 1 40  ? -30.096 2.977   34.587  1.00 90.39 40  A 1 
ATOM 295  N N   . LEU A 1 41  ? -29.395 -0.775  30.990  1.00 97.48 41  A 1 
ATOM 296  C CA  . LEU A 1 41  ? -29.988 -1.654  29.988  1.00 97.56 41  A 1 
ATOM 297  C C   . LEU A 1 41  ? -31.487 -1.377  29.886  1.00 97.63 41  A 1 
ATOM 298  O O   . LEU A 1 41  ? -32.161 -1.267  30.911  1.00 97.47 41  A 1 
ATOM 299  C CB  . LEU A 1 41  ? -29.700 -3.105  30.396  1.00 97.52 41  A 1 
ATOM 300  C CG  . LEU A 1 41  ? -30.262 -4.168  29.436  1.00 97.38 41  A 1 
ATOM 301  C CD1 . LEU A 1 41  ? -29.591 -4.123  28.061  1.00 91.87 41  A 1 
ATOM 302  C CD2 . LEU A 1 41  ? -30.024 -5.556  30.025  1.00 91.68 41  A 1 
ATOM 303  N N   . ALA A 1 42  ? -32.035 -1.311  28.675  1.00 97.36 42  A 1 
ATOM 304  C CA  . ALA A 1 42  ? -33.476 -1.199  28.476  1.00 97.26 42  A 1 
ATOM 305  C C   . ALA A 1 42  ? -34.210 -2.364  29.168  1.00 97.26 42  A 1 
ATOM 306  O O   . ALA A 1 42  ? -33.823 -3.528  29.034  1.00 97.04 42  A 1 
ATOM 307  C CB  . ALA A 1 42  ? -33.786 -1.132  26.977  1.00 97.27 42  A 1 
ATOM 308  N N   . ASP A 1 43  ? -35.261 -2.058  29.918  1.00 97.49 43  A 1 
ATOM 309  C CA  . ASP A 1 43  ? -36.013 -3.053  30.698  1.00 96.92 43  A 1 
ATOM 310  C C   . ASP A 1 43  ? -36.690 -4.095  29.794  1.00 96.90 43  A 1 
ATOM 311  O O   . ASP A 1 43  ? -36.760 -5.279  30.125  1.00 95.58 43  A 1 
ATOM 312  C CB  . ASP A 1 43  ? -37.035 -2.327  31.571  1.00 96.39 43  A 1 
ATOM 313  C CG  . ASP A 1 43  ? -37.765 -3.269  32.530  1.00 96.46 43  A 1 
ATOM 314  O OD1 . ASP A 1 43  ? -37.083 -3.909  33.363  1.00 91.52 43  A 1 
ATOM 315  O OD2 . ASP A 1 43  ? -39.010 -3.335  32.467  1.00 92.21 43  A 1 
ATOM 316  N N   . LYS A 1 44  ? -37.118 -3.655  28.611  1.00 96.38 44  A 1 
ATOM 317  C CA  . LYS A 1 44  ? -37.718 -4.469  27.554  1.00 96.26 44  A 1 
ATOM 318  C C   . LYS A 1 44  ? -37.021 -4.212  26.222  1.00 96.98 44  A 1 
ATOM 319  O O   . LYS A 1 44  ? -36.320 -3.212  26.082  1.00 95.76 44  A 1 
ATOM 320  C CB  . LYS A 1 44  ? -39.214 -4.150  27.459  1.00 94.35 44  A 1 
ATOM 321  C CG  . LYS A 1 44  ? -39.960 -4.519  28.748  1.00 90.59 44  A 1 
ATOM 322  C CD  . LYS A 1 44  ? -41.449 -4.278  28.542  1.00 86.14 44  A 1 
ATOM 323  C CE  . LYS A 1 44  ? -42.250 -4.744  29.755  1.00 77.75 44  A 1 
ATOM 324  N NZ  . LYS A 1 44  ? -43.690 -4.744  29.422  1.00 67.72 44  A 1 
ATOM 325  N N   . ILE A 1 45  ? -37.246 -5.076  25.232  1.00 97.17 45  A 1 
ATOM 326  C CA  . ILE A 1 45  ? -36.881 -4.727  23.859  1.00 96.83 45  A 1 
ATOM 327  C C   . ILE A 1 45  ? -37.682 -3.495  23.427  1.00 96.70 45  A 1 
ATOM 328  O O   . ILE A 1 45  ? -38.859 -3.355  23.784  1.00 95.50 45  A 1 
ATOM 329  C CB  . ILE A 1 45  ? -37.035 -5.907  22.873  1.00 96.06 45  A 1 
ATOM 330  C CG1 . ILE A 1 45  ? -38.498 -6.376  22.712  1.00 92.42 45  A 1 
ATOM 331  C CG2 . ILE A 1 45  ? -36.117 -7.053  23.318  1.00 91.37 45  A 1 
ATOM 332  C CD1 . ILE A 1 45  ? -38.710 -7.400  21.598  1.00 90.77 45  A 1 
ATOM 333  N N   . VAL A 1 46  ? -37.059 -2.583  22.695  1.00 97.25 46  A 1 
ATOM 334  C CA  . VAL A 1 46  ? -37.709 -1.350  22.221  1.00 96.66 46  A 1 
ATOM 335  C C   . VAL A 1 46  ? -38.373 -1.545  20.865  1.00 96.44 46  A 1 
ATOM 336  O O   . VAL A 1 46  ? -39.371 -0.901  20.581  1.00 95.13 46  A 1 
ATOM 337  C CB  . VAL A 1 46  ? -36.745 -0.156  22.196  1.00 96.04 46  A 1 
ATOM 338  C CG1 . VAL A 1 46  ? -36.229 0.156   23.607  1.00 92.46 46  A 1 
ATOM 339  C CG2 . VAL A 1 46  ? -35.545 -0.360  21.262  1.00 91.47 46  A 1 
ATOM 340  N N   . ASP A 1 47  ? -37.837 -2.442  20.048  1.00 96.64 47  A 1 
ATOM 341  C CA  . ASP A 1 47  ? -38.346 -2.790  18.712  1.00 96.74 47  A 1 
ATOM 342  C C   . ASP A 1 47  ? -37.771 -4.144  18.257  1.00 97.33 47  A 1 
ATOM 343  O O   . ASP A 1 47  ? -36.907 -4.714  18.925  1.00 96.42 47  A 1 
ATOM 344  C CB  . ASP A 1 47  ? -37.986 -1.673  17.720  1.00 95.78 47  A 1 
ATOM 345  C CG  . ASP A 1 47  ? -39.043 -1.462  16.639  1.00 95.65 47  A 1 
ATOM 346  O OD1 . ASP A 1 47  ? -39.728 -2.434  16.276  1.00 91.31 47  A 1 
ATOM 347  O OD2 . ASP A 1 47  ? -39.195 -0.307  16.180  1.00 91.54 47  A 1 
ATOM 348  N N   . THR A 1 48  ? -38.241 -4.650  17.113  1.00 96.18 48  A 1 
ATOM 349  C CA  . THR A 1 48  ? -37.658 -5.794  16.404  1.00 96.01 48  A 1 
ATOM 350  C C   . THR A 1 48  ? -37.113 -5.323  15.066  1.00 96.07 48  A 1 
ATOM 351  O O   . THR A 1 48  ? -37.878 -4.984  14.168  1.00 94.29 48  A 1 
ATOM 352  C CB  . THR A 1 48  ? -38.682 -6.920  16.184  1.00 95.17 48  A 1 
ATOM 353  O OG1 . THR A 1 48  ? -39.857 -6.416  15.612  1.00 87.30 48  A 1 
ATOM 354  C CG2 . THR A 1 48  ? -39.054 -7.614  17.492  1.00 85.27 48  A 1 
ATOM 355  N N   . LEU A 1 49  ? -35.789 -5.290  14.930  1.00 96.54 49  A 1 
ATOM 356  C CA  . LEU A 1 49  ? -35.100 -4.753  13.759  1.00 96.62 49  A 1 
ATOM 357  C C   . LEU A 1 49  ? -33.913 -5.646  13.387  1.00 96.97 49  A 1 
ATOM 358  O O   . LEU A 1 49  ? -33.275 -6.241  14.254  1.00 96.49 49  A 1 
ATOM 359  C CB  . LEU A 1 49  ? -34.614 -3.322  14.042  1.00 96.25 49  A 1 
ATOM 360  C CG  . LEU A 1 49  ? -35.713 -2.287  14.371  1.00 96.00 49  A 1 
ATOM 361  C CD1 . LEU A 1 49  ? -35.075 -0.958  14.776  1.00 92.87 49  A 1 
ATOM 362  C CD2 . LEU A 1 49  ? -36.633 -2.022  13.181  1.00 93.36 49  A 1 
ATOM 363  N N   . ALA A 1 50  ? -33.593 -5.695  12.098  1.00 96.13 50  A 1 
ATOM 364  C CA  . ALA A 1 50  ? -32.382 -6.349  11.628  1.00 96.13 50  A 1 
ATOM 365  C C   . ALA A 1 50  ? -31.137 -5.666  12.212  1.00 96.35 50  A 1 
ATOM 366  O O   . ALA A 1 50  ? -31.096 -4.447  12.371  1.00 95.70 50  A 1 
ATOM 367  C CB  . ALA A 1 50  ? -32.365 -6.338  10.104  1.00 95.25 50  A 1 
ATOM 368  N N   . TYR A 1 51  ? -30.111 -6.453  12.505  1.00 96.82 51  A 1 
ATOM 369  C CA  . TYR A 1 51  ? -28.816 -5.922  12.947  1.00 96.60 51  A 1 
ATOM 370  C C   . TYR A 1 51  ? -28.121 -5.158  11.825  1.00 96.43 51  A 1 
ATOM 371  O O   . TYR A 1 51  ? -27.620 -4.056  12.046  1.00 95.44 51  A 1 
ATOM 372  C CB  . TYR A 1 51  ? -27.957 -7.083  13.447  1.00 96.34 51  A 1 
ATOM 373  C CG  . TYR A 1 51  ? -26.579 -6.662  13.885  1.00 96.01 51  A 1 
ATOM 374  C CD1 . TYR A 1 51  ? -25.510 -6.649  12.963  1.00 90.12 51  A 1 
ATOM 375  C CD2 . TYR A 1 51  ? -26.356 -6.239  15.213  1.00 90.95 51  A 1 
ATOM 376  C CE1 . TYR A 1 51  ? -24.240 -6.244  13.362  1.00 88.93 51  A 1 
ATOM 377  C CE2 . TYR A 1 51  ? -25.079 -5.842  15.625  1.00 88.95 51  A 1 
ATOM 378  C CZ  . TYR A 1 51  ? -24.017 -5.848  14.700  1.00 92.04 51  A 1 
ATOM 379  O OH  . TYR A 1 51  ? -22.771 -5.482  15.095  1.00 89.75 51  A 1 
ATOM 380  N N   . ASP A 1 52  ? -28.133 -5.733  10.619  1.00 95.76 52  A 1 
ATOM 381  C CA  . ASP A 1 52  ? -27.498 -5.133  9.449   1.00 95.23 52  A 1 
ATOM 382  C C   . ASP A 1 52  ? -28.119 -5.704  8.165   1.00 95.38 52  A 1 
ATOM 383  O O   . ASP A 1 52  ? -28.365 -6.905  8.061   1.00 94.71 52  A 1 
ATOM 384  C CB  . ASP A 1 52  ? -25.992 -5.405  9.508   1.00 94.10 52  A 1 
ATOM 385  C CG  . ASP A 1 52  ? -25.255 -4.576  8.459   1.00 92.80 52  A 1 
ATOM 386  O OD1 . ASP A 1 52  ? -25.319 -3.334  8.558   1.00 85.27 52  A 1 
ATOM 387  O OD2 . ASP A 1 52  ? -24.653 -5.200  7.568   1.00 84.90 52  A 1 
ATOM 388  N N   . ALA A 1 53  ? -28.395 -4.847  7.198   1.00 93.30 53  A 1 
ATOM 389  C CA  . ALA A 1 53  ? -28.989 -5.235  5.932   1.00 91.56 53  A 1 
ATOM 390  C C   . ALA A 1 53  ? -27.993 -6.004  5.058   1.00 90.52 53  A 1 
ATOM 391  O O   . ALA A 1 53  ? -26.797 -5.732  5.078   1.00 89.28 53  A 1 
ATOM 392  C CB  . ALA A 1 53  ? -29.495 -3.985  5.229   1.00 90.22 53  A 1 
ATOM 393  N N   . LYS A 1 54  ? -28.483 -6.913  4.238   1.00 91.81 54  A 1 
ATOM 394  C CA  . LYS A 1 54  ? -27.668 -7.547  3.205   1.00 89.77 54  A 1 
ATOM 395  C C   . LYS A 1 54  ? -27.468 -6.609  2.014   1.00 86.89 54  A 1 
ATOM 396  O O   . LYS A 1 54  ? -28.353 -5.831  1.678   1.00 81.59 54  A 1 
ATOM 397  C CB  . LYS A 1 54  ? -28.270 -8.902  2.799   1.00 87.76 54  A 1 
ATOM 398  C CG  . LYS A 1 54  ? -29.600 -8.775  2.045   1.00 87.37 54  A 1 
ATOM 399  C CD  . LYS A 1 54  ? -30.128 -10.171 1.717   1.00 87.10 54  A 1 
ATOM 400  C CE  . LYS A 1 54  ? -31.342 -10.076 0.814   1.00 82.03 54  A 1 
ATOM 401  N NZ  . LYS A 1 54  ? -31.745 -11.429 0.368   1.00 77.89 54  A 1 
ATOM 402  N N   . THR A 1 55  ? -26.339 -6.731  1.324   1.00 85.11 55  A 1 
ATOM 403  C CA  . THR A 1 55  ? -26.121 -6.036  0.045   1.00 82.24 55  A 1 
ATOM 404  C C   . THR A 1 55  ? -25.130 -6.804  -0.817  1.00 81.12 55  A 1 
ATOM 405  O O   . THR A 1 55  ? -24.229 -7.456  -0.309  1.00 77.16 55  A 1 
ATOM 406  C CB  . THR A 1 55  ? -25.648 -4.596  0.255   1.00 76.92 55  A 1 
ATOM 407  O OG1 . THR A 1 55  ? -25.640 -3.927  -0.984  1.00 69.57 55  A 1 
ATOM 408  C CG2 . THR A 1 55  ? -24.245 -4.473  0.843   1.00 68.81 55  A 1 
ATOM 409  N N   . ASN A 1 56  ? -25.275 -6.701  -2.128  1.00 77.02 56  A 1 
ATOM 410  C CA  . ASN A 1 56  ? -24.301 -7.182  -3.115  1.00 72.49 56  A 1 
ATOM 411  C C   . ASN A 1 56  ? -23.532 -6.038  -3.795  1.00 70.93 56  A 1 
ATOM 412  O O   . ASN A 1 56  ? -22.759 -6.289  -4.714  1.00 64.93 56  A 1 
ATOM 413  C CB  . ASN A 1 56  ? -25.017 -8.098  -4.112  1.00 67.84 56  A 1 
ATOM 414  C CG  . ASN A 1 56  ? -26.063 -7.397  -4.967  1.00 62.85 56  A 1 
ATOM 415  O OD1 . ASN A 1 56  ? -26.516 -6.298  -4.715  1.00 56.82 56  A 1 
ATOM 416  N ND2 . ASN A 1 56  ? -26.505 -8.048  -6.013  1.00 55.75 56  A 1 
ATOM 417  N N   . ASP A 1 57  ? -23.748 -4.801  -3.361  1.00 69.84 57  A 1 
ATOM 418  C CA  . ASP A 1 57  ? -23.060 -3.632  -3.892  1.00 66.55 57  A 1 
ATOM 419  C C   . ASP A 1 57  ? -21.871 -3.250  -2.994  1.00 65.06 57  A 1 
ATOM 420  O O   . ASP A 1 57  ? -21.996 -2.507  -2.018  1.00 59.40 57  A 1 
ATOM 421  C CB  . ASP A 1 57  ? -24.041 -2.472  -4.098  1.00 62.48 57  A 1 
ATOM 422  C CG  . ASP A 1 57  ? -23.402 -1.301  -4.832  1.00 58.99 57  A 1 
ATOM 423  O OD1 . ASP A 1 57  ? -22.161 -1.321  -5.061  1.00 54.74 57  A 1 
ATOM 424  O OD2 . ASP A 1 57  ? -24.142 -0.358  -5.172  1.00 53.10 57  A 1 
ATOM 425  N N   . ASN A 1 58  ? -20.695 -3.748  -3.364  1.00 57.21 58  A 1 
ATOM 426  C CA  . ASN A 1 58  ? -19.444 -3.463  -2.671  1.00 54.45 58  A 1 
ATOM 427  C C   . ASN A 1 58  ? -19.096 -1.969  -2.636  1.00 56.28 58  A 1 
ATOM 428  O O   . ASN A 1 58  ? -18.365 -1.530  -1.753  1.00 50.90 58  A 1 
ATOM 429  C CB  . ASN A 1 58  ? -18.312 -4.220  -3.372  1.00 46.87 58  A 1 
ATOM 430  C CG  . ASN A 1 58  ? -18.362 -5.721  -3.210  1.00 43.00 58  A 1 
ATOM 431  O OD1 . ASN A 1 58  ? -19.082 -6.322  -2.425  1.00 39.83 58  A 1 
ATOM 432  N ND2 . ASN A 1 58  ? -17.533 -6.408  -3.963  1.00 38.96 58  A 1 
ATOM 433  N N   . SER A 1 59  ? -19.594 -1.186  -3.576  1.00 55.39 59  A 1 
ATOM 434  C CA  . SER A 1 59  ? -19.311 0.255   -3.636  1.00 52.58 59  A 1 
ATOM 435  C C   . SER A 1 59  ? -20.094 1.045   -2.582  1.00 54.70 59  A 1 
ATOM 436  O O   . SER A 1 59  ? -19.708 2.154   -2.246  1.00 50.53 59  A 1 
ATOM 437  C CB  . SER A 1 59  ? -19.628 0.801   -5.029  1.00 46.07 59  A 1 
ATOM 438  O OG  . SER A 1 59  ? -18.961 0.046   -6.018  1.00 43.46 59  A 1 
ATOM 439  N N   . ASN A 1 60  ? -21.159 0.462   -2.039  1.00 57.56 60  A 1 
ATOM 440  C CA  . ASN A 1 60  ? -22.033 1.083   -1.049  1.00 57.16 60  A 1 
ATOM 441  C C   . ASN A 1 60  ? -21.786 0.595   0.388   1.00 58.91 60  A 1 
ATOM 442  O O   . ASN A 1 60  ? -22.490 1.026   1.296   1.00 54.41 60  A 1 
ATOM 443  C CB  . ASN A 1 60  ? -23.493 0.872   -1.480  1.00 53.54 60  A 1 
ATOM 444  C CG  . ASN A 1 60  ? -23.894 1.776   -2.634  1.00 50.12 60  A 1 
ATOM 445  O OD1 . ASN A 1 60  ? -23.371 2.846   -2.839  1.00 45.88 60  A 1 
ATOM 446  N ND2 . ASN A 1 60  ? -24.876 1.380   -3.407  1.00 44.11 60  A 1 
ATOM 447  N N   . SER A 1 61  ? -20.815 -0.289  0.620   1.00 63.88 61  A 1 
ATOM 448  C CA  . SER A 1 61  ? -20.545 -0.761  1.973   1.00 63.75 61  A 1 
ATOM 449  C C   . SER A 1 61  ? -19.066 -1.069  2.210   1.00 66.08 61  A 1 
ATOM 450  O O   . SER A 1 61  ? -18.440 -1.806  1.453   1.00 61.96 61  A 1 
ATOM 451  C CB  . SER A 1 61  ? -21.399 -1.989  2.284   1.00 59.17 61  A 1 
ATOM 452  O OG  . SER A 1 61  ? -21.103 -2.452  3.580   1.00 57.46 61  A 1 
ATOM 453  N N   . LYS A 1 62  ? -18.535 -0.561  3.319   1.00 73.71 62  A 1 
ATOM 454  C CA  . LYS A 1 62  ? -17.156 -0.845  3.730   1.00 75.53 62  A 1 
ATOM 455  C C   . LYS A 1 62  ? -17.009 -2.279  4.258   1.00 78.68 62  A 1 
ATOM 456  O O   . LYS A 1 62  ? -16.173 -3.025  3.764   1.00 75.63 62  A 1 
ATOM 457  C CB  . LYS A 1 62  ? -16.677 0.194   4.763   1.00 70.09 62  A 1 
ATOM 458  C CG  . LYS A 1 62  ? -16.518 1.594   4.159   1.00 66.41 62  A 1 
ATOM 459  C CD  . LYS A 1 62  ? -15.922 2.591   5.169   1.00 63.19 62  A 1 
ATOM 460  C CE  . LYS A 1 62  ? -15.725 3.956   4.507   1.00 57.27 62  A 1 
ATOM 461  N NZ  . LYS A 1 62  ? -15.084 4.947   5.403   1.00 52.10 62  A 1 
ATOM 462  N N   . SER A 1 63  ? -17.809 -2.691  5.230   1.00 79.08 63  A 1 
ATOM 463  C CA  . SER A 1 63  ? -17.659 -4.023  5.831   1.00 81.00 63  A 1 
ATOM 464  C C   . SER A 1 63  ? -18.206 -5.150  4.953   1.00 81.97 63  A 1 
ATOM 465  O O   . SER A 1 63  ? -17.613 -6.222  4.915   1.00 81.25 63  A 1 
ATOM 466  C CB  . SER A 1 63  ? -18.269 -4.085  7.230   1.00 80.67 63  A 1 
ATOM 467  O OG  . SER A 1 63  ? -19.666 -3.998  7.171   1.00 79.36 63  A 1 
ATOM 468  N N   . HIS A 1 64  ? -19.284 -4.922  4.201   1.00 83.06 64  A 1 
ATOM 469  C CA  . HIS A 1 64  ? -19.857 -5.923  3.293   1.00 83.19 64  A 1 
ATOM 470  C C   . HIS A 1 64  ? -18.871 -6.345  2.205   1.00 81.85 64  A 1 
ATOM 471  O O   . HIS A 1 64  ? -18.819 -7.515  1.833   1.00 79.80 64  A 1 
ATOM 472  C CB  . HIS A 1 64  ? -21.139 -5.388  2.640   1.00 83.32 64  A 1 
ATOM 473  C CG  . HIS A 1 64  ? -22.325 -5.409  3.548   1.00 84.49 64  A 1 
ATOM 474  N ND1 . HIS A 1 64  ? -23.499 -6.091  3.306   1.00 76.13 64  A 1 
ATOM 475  C CD2 . HIS A 1 64  ? -22.452 -4.773  4.750   1.00 75.54 64  A 1 
ATOM 476  C CE1 . HIS A 1 64  ? -24.315 -5.860  4.341   1.00 78.45 64  A 1 
ATOM 477  N NE2 . HIS A 1 64  ? -23.707 -5.074  5.234   1.00 79.64 64  A 1 
ATOM 478  N N   . SER A 1 65  ? -18.028 -5.419  1.756   1.00 80.45 65  A 1 
ATOM 479  C CA  . SER A 1 65  ? -17.022 -5.685  0.728   1.00 78.40 65  A 1 
ATOM 480  C C   . SER A 1 65  ? -15.987 -6.748  1.136   1.00 79.02 65  A 1 
ATOM 481  O O   . SER A 1 65  ? -15.396 -7.404  0.274   1.00 77.01 65  A 1 
ATOM 482  C CB  . SER A 1 65  ? -16.332 -4.373  0.342   1.00 75.57 65  A 1 
ATOM 483  O OG  . SER A 1 65  ? -15.413 -3.962  1.329   1.00 70.91 65  A 1 
ATOM 484  N N   . ARG A 1 66  ? -15.814 -7.002  2.436   1.00 81.21 66  A 1 
ATOM 485  C CA  . ARG A 1 66  ? -14.819 -7.944  2.969   1.00 81.51 66  A 1 
ATOM 486  C C   . ARG A 1 66  ? -15.208 -9.420  2.827   1.00 82.21 66  A 1 
ATOM 487  O O   . ARG A 1 66  ? -14.346 -10.277 2.990   1.00 80.51 66  A 1 
ATOM 488  C CB  . ARG A 1 66  ? -14.517 -7.601  4.436   1.00 80.59 66  A 1 
ATOM 489  C CG  . ARG A 1 66  ? -13.986 -6.167  4.620   1.00 80.38 66  A 1 
ATOM 490  C CD  . ARG A 1 66  ? -13.860 -5.817  6.098   1.00 78.95 66  A 1 
ATOM 491  N NE  . ARG A 1 66  ? -13.568 -4.379  6.285   1.00 78.86 66  A 1 
ATOM 492  C CZ  . ARG A 1 66  ? -13.935 -3.632  7.302   1.00 78.94 66  A 1 
ATOM 493  N NH1 . ARG A 1 66  ? -14.566 -4.108  8.333   1.00 72.45 66  A 1 
ATOM 494  N NH2 . ARG A 1 66  ? -13.671 -2.359  7.303   1.00 75.18 66  A 1 
ATOM 495  N N   . SER A 1 67  ? -16.478 -9.737  2.549   1.00 84.27 67  A 1 
ATOM 496  C CA  . SER A 1 67  ? -16.936 -11.115 2.350   1.00 84.66 67  A 1 
ATOM 497  C C   . SER A 1 67  ? -18.195 -11.194 1.498   1.00 84.27 67  A 1 
ATOM 498  O O   . SER A 1 67  ? -19.215 -10.608 1.841   1.00 82.33 67  A 1 
ATOM 499  C CB  . SER A 1 67  ? -17.211 -11.774 3.706   1.00 83.86 67  A 1 
ATOM 500  O OG  . SER A 1 67  ? -17.656 -13.100 3.517   1.00 81.57 67  A 1 
ATOM 501  N N   . TYR A 1 68  ? -18.159 -12.034 0.452   1.00 83.40 68  A 1 
ATOM 502  C CA  . TYR A 1 68  ? -19.335 -12.296 -0.395  1.00 82.79 68  A 1 
ATOM 503  C C   . TYR A 1 68  ? -20.531 -12.891 0.366   1.00 84.03 68  A 1 
ATOM 504  O O   . TYR A 1 68  ? -21.655 -12.824 -0.110  1.00 82.79 68  A 1 
ATOM 505  C CB  . TYR A 1 68  ? -18.931 -13.237 -1.537  1.00 79.45 68  A 1 
ATOM 506  C CG  . TYR A 1 68  ? -18.723 -14.687 -1.119  1.00 73.67 68  A 1 
ATOM 507  C CD1 . TYR A 1 68  ? -17.460 -15.148 -0.688  1.00 67.94 68  A 1 
ATOM 508  C CD2 . TYR A 1 68  ? -19.809 -15.592 -1.148  1.00 66.76 68  A 1 
ATOM 509  C CE1 . TYR A 1 68  ? -17.292 -16.472 -0.283  1.00 61.07 68  A 1 
ATOM 510  C CE2 . TYR A 1 68  ? -19.646 -16.919 -0.737  1.00 60.73 68  A 1 
ATOM 511  C CZ  . TYR A 1 68  ? -18.382 -17.360 -0.307  1.00 61.61 68  A 1 
ATOM 512  O OH  . TYR A 1 68  ? -18.225 -18.666 0.105   1.00 57.58 68  A 1 
ATOM 513  N N   . LYS A 1 69  ? -20.339 -13.482 1.557   1.00 84.31 69  A 1 
ATOM 514  C CA  . LYS A 1 69  ? -21.441 -13.985 2.389   1.00 85.80 69  A 1 
ATOM 515  C C   . LYS A 1 69  ? -22.308 -12.851 2.936   1.00 88.04 69  A 1 
ATOM 516  O O   . LYS A 1 69  ? -23.488 -13.057 3.181   1.00 85.94 69  A 1 
ATOM 517  C CB  . LYS A 1 69  ? -20.894 -14.841 3.542   1.00 83.22 69  A 1 
ATOM 518  C CG  . LYS A 1 69  ? -20.317 -16.190 3.089   1.00 80.37 69  A 1 
ATOM 519  C CD  . LYS A 1 69  ? -21.428 -17.108 2.568   1.00 74.43 69  A 1 
ATOM 520  C CE  . LYS A 1 69  ? -20.910 -18.512 2.310   1.00 69.37 69  A 1 
ATOM 521  N NZ  . LYS A 1 69  ? -22.020 -19.393 1.857   1.00 61.14 69  A 1 
ATOM 522  N N   . ARG A 1 70  ? -21.738 -11.665 3.100   1.00 87.29 70  A 1 
ATOM 523  C CA  . ARG A 1 70  ? -22.458 -10.474 3.562   1.00 89.06 70  A 1 
ATOM 524  C C   . ARG A 1 70  ? -23.423 -9.925  2.502   1.00 89.55 70  A 1 
ATOM 525  O O   . ARG A 1 70  ? -24.387 -9.272  2.869   1.00 88.25 70  A 1 
ATOM 526  C CB  . ARG A 1 70  ? -21.451 -9.414  4.034   1.00 89.00 70  A 1 
ATOM 527  C CG  . ARG A 1 70  ? -20.636 -9.915  5.243   1.00 89.46 70  A 1 
ATOM 528  C CD  . ARG A 1 70  ? -19.611 -8.883  5.714   1.00 87.99 70  A 1 
ATOM 529  N NE  . ARG A 1 70  ? -18.899 -9.371  6.907   1.00 89.45 70  A 1 
ATOM 530  C CZ  . ARG A 1 70  ? -17.936 -8.772  7.584   1.00 91.01 70  A 1 
ATOM 531  N NH1 . ARG A 1 70  ? -17.441 -7.624  7.255   1.00 87.48 70  A 1 
ATOM 532  N NH2 . ARG A 1 70  ? -17.439 -9.335  8.643   1.00 88.34 70  A 1 
ATOM 533  N N   . ASP A 1 71  ? -23.234 -10.297 1.232   1.00 87.41 71  A 1 
ATOM 534  C CA  . ASP A 1 71  ? -24.158 -9.977  0.140   1.00 85.55 71  A 1 
ATOM 535  C C   . ASP A 1 71  ? -25.556 -10.573 0.395   1.00 87.17 71  A 1 
ATOM 536  O O   . ASP A 1 71  ? -26.562 -9.969  0.045   1.00 86.03 71  A 1 
ATOM 537  C CB  . ASP A 1 71  ? -23.642 -10.513 -1.212  1.00 82.63 71  A 1 
ATOM 538  C CG  . ASP A 1 71  ? -22.270 -10.009 -1.698  1.00 77.65 71  A 1 
ATOM 539  O OD1 . ASP A 1 71  ? -21.607 -9.198  -1.017  1.00 72.42 71  A 1 
ATOM 540  O OD2 . ASP A 1 71  ? -21.826 -10.453 -2.801  1.00 72.15 71  A 1 
ATOM 541  N N   . ASP A 1 72  ? -25.616 -11.753 1.040   1.00 88.28 72  A 1 
ATOM 542  C CA  . ASP A 1 72  ? -26.850 -12.520 1.235   1.00 88.82 72  A 1 
ATOM 543  C C   . ASP A 1 72  ? -27.390 -12.490 2.675   1.00 90.42 72  A 1 
ATOM 544  O O   . ASP A 1 72  ? -28.570 -12.790 2.884   1.00 88.75 72  A 1 
ATOM 545  C CB  . ASP A 1 72  ? -26.614 -13.978 0.821   1.00 87.29 72  A 1 
ATOM 546  C CG  . ASP A 1 72  ? -26.346 -14.165 -0.678  1.00 84.57 72  A 1 
ATOM 547  O OD1 . ASP A 1 72  ? -27.053 -13.532 -1.489  1.00 78.99 72  A 1 
ATOM 548  O OD2 . ASP A 1 72  ? -25.466 -15.009 -0.997  1.00 77.64 72  A 1 
ATOM 549  N N   . TYR A 1 73  ? -26.541 -12.172 3.653   1.00 91.24 73  A 1 
ATOM 550  C CA  . TYR A 1 73  ? -26.864 -12.329 5.077   1.00 92.54 73  A 1 
ATOM 551  C C   . TYR A 1 73  ? -26.658 -11.066 5.928   1.00 94.03 73  A 1 
ATOM 552  O O   . TYR A 1 73  ? -27.079 -11.060 7.090   1.00 92.42 73  A 1 
ATOM 553  C CB  . TYR A 1 73  ? -26.068 -13.506 5.647   1.00 91.59 73  A 1 
ATOM 554  C CG  . TYR A 1 73  ? -26.324 -14.833 4.957   1.00 91.48 73  A 1 
ATOM 555  C CD1 . TYR A 1 73  ? -27.540 -15.513 5.150   1.00 86.74 73  A 1 
ATOM 556  C CD2 . TYR A 1 73  ? -25.352 -15.397 4.099   1.00 86.88 73  A 1 
ATOM 557  C CE1 . TYR A 1 73  ? -27.791 -16.735 4.496   1.00 84.77 73  A 1 
ATOM 558  C CE2 . TYR A 1 73  ? -25.591 -16.611 3.442   1.00 84.49 73  A 1 
ATOM 559  C CZ  . TYR A 1 73  ? -26.816 -17.278 3.642   1.00 86.65 73  A 1 
ATOM 560  O OH  . TYR A 1 73  ? -27.063 -18.454 2.992   1.00 83.96 73  A 1 
ATOM 561  N N   . GLY A 1 74  ? -26.050 -10.023 5.399   1.00 91.36 74  A 1 
ATOM 562  C CA  . GLY A 1 74  ? -25.629 -8.850  6.159   1.00 91.74 74  A 1 
ATOM 563  C C   . GLY A 1 74  ? -24.249 -9.029  6.812   1.00 92.53 74  A 1 
ATOM 564  O O   . GLY A 1 74  ? -23.620 -10.087 6.731   1.00 91.23 74  A 1 
ATOM 565  N N   . SER A 1 75  ? -23.771 -7.960  7.448   1.00 92.82 75  A 1 
ATOM 566  C CA  . SER A 1 75  ? -22.460 -7.918  8.106   1.00 92.88 75  A 1 
ATOM 567  C C   . SER A 1 75  ? -22.576 -8.122  9.612   1.00 93.61 75  A 1 
ATOM 568  O O   . SER A 1 75  ? -23.482 -7.606  10.263  1.00 94.17 75  A 1 
ATOM 569  C CB  . SER A 1 75  ? -21.785 -6.580  7.789   1.00 91.61 75  A 1 
ATOM 570  O OG  . SER A 1 75  ? -20.525 -6.486  8.428   1.00 88.01 75  A 1 
ATOM 571  N N   . ASN A 1 76  ? -21.599 -8.818  10.189  1.00 92.78 76  A 1 
ATOM 572  C CA  . ASN A 1 76  ? -21.447 -8.943  11.634  1.00 92.91 76  A 1 
ATOM 573  C C   . ASN A 1 76  ? -20.393 -7.985  12.223  1.00 93.35 76  A 1 
ATOM 574  O O   . ASN A 1 76  ? -19.949 -8.173  13.355  1.00 92.39 76  A 1 
ATOM 575  C CB  . ASN A 1 76  ? -21.219 -10.415 11.999  1.00 91.72 76  A 1 
ATOM 576  C CG  . ASN A 1 76  ? -19.898 -11.001 11.558  1.00 91.13 76  A 1 
ATOM 577  O OD1 . ASN A 1 76  ? -19.060 -10.391 10.921  1.00 87.30 76  A 1 
ATOM 578  N ND2 . ASN A 1 76  ? -19.671 -12.259 11.909  1.00 84.76 76  A 1 
ATOM 579  N N   . TYR A 1 77  ? -20.013 -6.954  11.474  1.00 92.70 77  A 1 
ATOM 580  C CA  . TYR A 1 77  ? -19.112 -5.919  11.949  1.00 91.66 77  A 1 
ATOM 581  C C   . TYR A 1 77  ? -19.906 -4.822  12.675  1.00 92.28 77  A 1 
ATOM 582  O O   . TYR A 1 77  ? -20.797 -4.212  12.095  1.00 92.15 77  A 1 
ATOM 583  C CB  . TYR A 1 77  ? -18.317 -5.365  10.770  1.00 90.27 77  A 1 
ATOM 584  C CG  . TYR A 1 77  ? -17.256 -4.355  11.150  1.00 88.94 77  A 1 
ATOM 585  C CD1 . TYR A 1 77  ? -17.228 -3.089  10.534  1.00 80.27 77  A 1 
ATOM 586  C CD2 . TYR A 1 77  ? -16.266 -4.694  12.086  1.00 80.78 77  A 1 
ATOM 587  C CE1 . TYR A 1 77  ? -16.204 -2.180  10.829  1.00 78.93 77  A 1 
ATOM 588  C CE2 . TYR A 1 77  ? -15.244 -3.781  12.394  1.00 78.65 77  A 1 
ATOM 589  C CZ  . TYR A 1 77  ? -15.206 -2.524  11.758  1.00 85.54 77  A 1 
ATOM 590  O OH  . TYR A 1 77  ? -14.193 -1.649  12.030  1.00 83.04 77  A 1 
ATOM 591  N N   . TRP A 1 78  ? -19.613 -4.589  13.944  1.00 92.92 78  A 1 
ATOM 592  C CA  . TRP A 1 78  ? -20.363 -3.631  14.760  1.00 93.32 78  A 1 
ATOM 593  C C   . TRP A 1 78  ? -20.166 -2.187  14.302  1.00 93.04 78  A 1 
ATOM 594  O O   . TRP A 1 78  ? -21.139 -1.447  14.185  1.00 91.92 78  A 1 
ATOM 595  C CB  . TRP A 1 78  ? -19.973 -3.778  16.237  1.00 93.51 78  A 1 
ATOM 596  C CG  . TRP A 1 78  ? -20.448 -2.670  17.124  1.00 94.37 78  A 1 
ATOM 597  C CD1 . TRP A 1 78  ? -19.659 -1.760  17.744  1.00 92.78 78  A 1 
ATOM 598  C CD2 . TRP A 1 78  ? -21.828 -2.301  17.470  1.00 94.89 78  A 1 
ATOM 599  N NE1 . TRP A 1 78  ? -20.435 -0.860  18.459  1.00 92.58 78  A 1 
ATOM 600  C CE2 . TRP A 1 78  ? -21.777 -1.153  18.313  1.00 94.60 78  A 1 
ATOM 601  C CE3 . TRP A 1 78  ? -23.091 -2.818  17.140  1.00 94.74 78  A 1 
ATOM 602  C CZ2 . TRP A 1 78  ? -22.945 -0.540  18.824  1.00 95.50 78  A 1 
ATOM 603  C CZ3 . TRP A 1 78  ? -24.258 -2.212  17.652  1.00 93.49 78  A 1 
ATOM 604  C CH2 . TRP A 1 78  ? -24.185 -1.082  18.480  1.00 94.05 78  A 1 
ATOM 605  N N   . LYS A 1 79  ? -18.928 -1.790  14.037  1.00 91.30 79  A 1 
ATOM 606  C CA  . LYS A 1 79  ? -18.526 -0.385  13.867  1.00 89.63 79  A 1 
ATOM 607  C C   . LYS A 1 79  ? -19.317 0.363   12.787  1.00 89.17 79  A 1 
ATOM 608  O O   . LYS A 1 79  ? -19.667 1.522   13.001  1.00 88.31 79  A 1 
ATOM 609  C CB  . LYS A 1 79  ? -17.009 -0.330  13.619  1.00 87.69 79  A 1 
ATOM 610  C CG  . LYS A 1 79  ? -16.498 1.118   13.543  1.00 82.52 79  A 1 
ATOM 611  C CD  . LYS A 1 79  ? -14.979 1.211   13.314  1.00 79.38 79  A 1 
ATOM 612  C CE  . LYS A 1 79  ? -14.197 1.172   14.620  1.00 72.43 79  A 1 
ATOM 613  N NZ  . LYS A 1 79  ? -12.875 1.808   14.472  1.00 65.73 79  A 1 
ATOM 614  N N   . ASP A 1 80  ? -19.642 -0.283  11.657  1.00 89.31 80  A 1 
ATOM 615  C CA  . ASP A 1 80  ? -20.412 0.314   10.565  1.00 88.41 80  A 1 
ATOM 616  C C   . ASP A 1 80  ? -21.822 -0.288  10.392  1.00 89.85 80  A 1 
ATOM 617  O O   . ASP A 1 80  ? -22.500 -0.014  9.404   1.00 89.34 80  A 1 
ATOM 618  C CB  . ASP A 1 80  ? -19.588 0.305   9.262   1.00 85.65 80  A 1 
ATOM 619  C CG  . ASP A 1 80  ? -19.430 -1.059  8.594   1.00 84.09 80  A 1 
ATOM 620  O OD1 . ASP A 1 80  ? -19.915 -2.081  9.115   1.00 80.08 80  A 1 
ATOM 621  O OD2 . ASP A 1 80  ? -18.802 -1.115  7.508   1.00 81.48 80  A 1 
ATOM 622  N N   . SER A 1 81  ? -22.299 -1.081  11.352  1.00 90.85 81  A 1 
ATOM 623  C CA  . SER A 1 81  ? -23.612 -1.722  11.275  1.00 92.23 81  A 1 
ATOM 624  C C   . SER A 1 81  ? -24.757 -0.710  11.192  1.00 92.64 81  A 1 
ATOM 625  O O   . SER A 1 81  ? -24.714 0.369   11.796  1.00 92.65 81  A 1 
ATOM 626  C CB  . SER A 1 81  ? -23.839 -2.668  12.460  1.00 93.17 81  A 1 
ATOM 627  O OG  . SER A 1 81  ? -23.860 -1.971  13.693  1.00 92.15 81  A 1 
ATOM 628  N N   . ASN A 1 82  ? -25.861 -1.103  10.530  1.00 93.99 82  A 1 
ATOM 629  C CA  . ASN A 1 82  ? -27.096 -0.326  10.557  1.00 94.41 82  A 1 
ATOM 630  C C   . ASN A 1 82  ? -27.602 -0.132  11.993  1.00 95.01 82  A 1 
ATOM 631  O O   . ASN A 1 82  ? -28.082 0.944   12.332  1.00 95.16 82  A 1 
ATOM 632  C CB  . ASN A 1 82  ? -28.172 -1.051  9.742   1.00 93.78 82  A 1 
ATOM 633  C CG  . ASN A 1 82  ? -27.901 -1.178  8.254   1.00 92.84 82  A 1 
ATOM 634  O OD1 . ASN A 1 82  ? -28.413 -2.097  7.628   1.00 86.02 82  A 1 
ATOM 635  N ND2 . ASN A 1 82  ? -27.169 -0.288  7.635   1.00 84.51 82  A 1 
ATOM 636  N N   . MET A 1 83  ? -27.441 -1.135  12.844  1.00 96.20 83  A 1 
ATOM 637  C CA  . MET A 1 83  ? -27.854 -1.075  14.240  1.00 96.53 83  A 1 
ATOM 638  C C   . MET A 1 83  ? -27.111 0.017   15.007  1.00 96.73 83  A 1 
ATOM 639  O O   . MET A 1 83  ? -27.751 0.835   15.665  1.00 96.55 83  A 1 
ATOM 640  C CB  . MET A 1 83  ? -27.646 -2.452  14.882  1.00 96.54 83  A 1 
ATOM 641  C CG  . MET A 1 83  ? -28.171 -2.505  16.323  1.00 94.57 83  A 1 
ATOM 642  S SD  . MET A 1 83  ? -29.938 -2.122  16.532  1.00 94.92 83  A 1 
ATOM 643  C CE  . MET A 1 83  ? -30.683 -3.428  15.530  1.00 89.49 83  A 1 
ATOM 644  N N   . ARG A 1 84  ? -25.792 0.080   14.907  1.00 95.73 84  A 1 
ATOM 645  C CA  . ARG A 1 84  ? -24.996 1.136   15.553  1.00 95.29 84  A 1 
ATOM 646  C C   . ARG A 1 84  ? -25.351 2.509   15.005  1.00 95.37 84  A 1 
ATOM 647  O O   . ARG A 1 84  ? -25.513 3.442   15.779  1.00 94.84 84  A 1 
ATOM 648  C CB  . ARG A 1 84  ? -23.504 0.835   15.389  1.00 94.31 84  A 1 
ATOM 649  C CG  . ARG A 1 84  ? -22.631 1.838   16.147  1.00 93.27 84  A 1 
ATOM 650  C CD  . ARG A 1 84  ? -21.154 1.471   16.033  1.00 91.54 84  A 1 
ATOM 651  N NE  . ARG A 1 84  ? -20.275 2.412   16.730  1.00 89.78 84  A 1 
ATOM 652  C CZ  . ARG A 1 84  ? -19.396 3.245   16.201  1.00 90.11 84  A 1 
ATOM 653  N NH1 . ARG A 1 84  ? -19.217 3.392   14.922  1.00 83.24 84  A 1 
ATOM 654  N NH2 . ARG A 1 84  ? -18.635 3.949   16.976  1.00 85.17 84  A 1 
ATOM 655  N N   . SER A 1 85  ? -25.521 2.610   13.687  1.00 94.64 85  A 1 
ATOM 656  C CA  . SER A 1 85  ? -25.894 3.859   13.009  1.00 93.90 85  A 1 
ATOM 657  C C   . SER A 1 85  ? -27.225 4.397   13.547  1.00 94.57 85  A 1 
ATOM 658  O O   . SER A 1 85  ? -27.307 5.552   13.944  1.00 94.69 85  A 1 
ATOM 659  C CB  . SER A 1 85  ? -25.991 3.645   11.493  1.00 92.95 85  A 1 
ATOM 660  O OG  . SER A 1 85  ? -24.805 3.083   10.977  1.00 88.15 85  A 1 
ATOM 661  N N   . TRP A 1 86  ? -28.238 3.540   13.621  1.00 95.59 86  A 1 
ATOM 662  C CA  . TRP A 1 86  ? -29.571 3.916   14.072  1.00 96.43 86  A 1 
ATOM 663  C C   . TRP A 1 86  ? -29.635 4.250   15.569  1.00 96.67 86  A 1 
ATOM 664  O O   . TRP A 1 86  ? -30.196 5.286   15.936  1.00 96.42 86  A 1 
ATOM 665  C CB  . TRP A 1 86  ? -30.548 2.799   13.709  1.00 96.85 86  A 1 
ATOM 666  C CG  . TRP A 1 86  ? -31.956 3.069   14.114  1.00 97.28 86  A 1 
ATOM 667  C CD1 . TRP A 1 86  ? -32.807 3.912   13.484  1.00 96.18 86  A 1 
ATOM 668  C CD2 . TRP A 1 86  ? -32.675 2.555   15.272  1.00 97.44 86  A 1 
ATOM 669  N NE1 . TRP A 1 86  ? -34.019 3.950   14.169  1.00 96.16 86  A 1 
ATOM 670  C CE2 . TRP A 1 86  ? -33.976 3.128   15.281  1.00 97.08 86  A 1 
ATOM 671  C CE3 . TRP A 1 86  ? -32.350 1.648   16.309  1.00 96.95 86  A 1 
ATOM 672  C CZ2 . TRP A 1 86  ? -34.930 2.826   16.281  1.00 97.06 86  A 1 
ATOM 673  C CZ3 . TRP A 1 86  ? -33.297 1.351   17.308  1.00 96.08 86  A 1 
ATOM 674  C CH2 . TRP A 1 86  ? -34.571 1.936   17.292  1.00 96.15 86  A 1 
ATOM 675  N N   . LEU A 1 87  ? -29.028 3.423   16.425  1.00 96.52 87  A 1 
ATOM 676  C CA  . LEU A 1 87  ? -29.065 3.606   17.882  1.00 96.58 87  A 1 
ATOM 677  C C   . LEU A 1 87  ? -28.441 4.932   18.333  1.00 96.54 87  A 1 
ATOM 678  O O   . LEU A 1 87  ? -28.830 5.458   19.374  1.00 96.39 87  A 1 
ATOM 679  C CB  . LEU A 1 87  ? -28.326 2.448   18.572  1.00 96.84 87  A 1 
ATOM 680  C CG  . LEU A 1 87  ? -29.108 1.126   18.644  1.00 96.75 87  A 1 
ATOM 681  C CD1 . LEU A 1 87  ? -28.205 0.051   19.241  1.00 93.33 87  A 1 
ATOM 682  C CD2 . LEU A 1 87  ? -30.352 1.235   19.530  1.00 93.14 87  A 1 
ATOM 683  N N   . ASN A 1 88  ? -27.505 5.465   17.586  1.00 96.18 88  A 1 
ATOM 684  C CA  . ASN A 1 88  ? -26.771 6.676   17.929  1.00 95.32 88  A 1 
ATOM 685  C C   . ASN A 1 88  ? -27.150 7.890   17.078  1.00 94.65 88  A 1 
ATOM 686  O O   . ASN A 1 88  ? -26.474 8.912   17.129  1.00 92.62 88  A 1 
ATOM 687  C CB  . ASN A 1 88  ? -25.275 6.366   17.887  1.00 94.96 88  A 1 
ATOM 688  C CG  . ASN A 1 88  ? -24.858 5.423   18.999  1.00 94.63 88  A 1 
ATOM 689  O OD1 . ASN A 1 88  ? -24.620 5.832   20.123  1.00 86.33 88  A 1 
ATOM 690  N ND2 . ASN A 1 88  ? -24.762 4.149   18.709  1.00 85.64 88  A 1 
ATOM 691  N N   . SER A 1 89  ? -28.221 7.800   16.297  1.00 95.35 89  A 1 
ATOM 692  C CA  . SER A 1 89  ? -28.676 8.898   15.450  1.00 95.12 89  A 1 
ATOM 693  C C   . SER A 1 89  ? -29.774 9.721   16.123  1.00 95.31 89  A 1 
ATOM 694  O O   . SER A 1 89  ? -30.750 9.188   16.643  1.00 95.45 89  A 1 
ATOM 695  C CB  . SER A 1 89  ? -29.142 8.365   14.103  1.00 94.71 89  A 1 
ATOM 696  O OG  . SER A 1 89  ? -29.458 9.449   13.252  1.00 91.92 89  A 1 
ATOM 697  N N   . THR A 1 90  ? -29.651 11.041  16.046  1.00 94.38 90  A 1 
ATOM 698  C CA  . THR A 1 90  ? -30.699 12.014  16.393  1.00 93.83 90  A 1 
ATOM 699  C C   . THR A 1 90  ? -31.504 12.470  15.178  1.00 94.22 90  A 1 
ATOM 700  O O   . THR A 1 90  ? -32.361 13.341  15.291  1.00 93.37 90  A 1 
ATOM 701  C CB  . THR A 1 90  ? -30.094 13.242  17.089  1.00 93.21 90  A 1 
ATOM 702  O OG1 . THR A 1 90  ? -29.191 13.889  16.234  1.00 89.49 90  A 1 
ATOM 703  C CG2 . THR A 1 90  ? -29.340 12.885  18.369  1.00 88.46 90  A 1 
ATOM 704  N N   . ALA A 1 91  ? -31.205 11.927  13.988  1.00 93.55 91  A 1 
ATOM 705  C CA  . ALA A 1 91  ? -31.754 12.399  12.729  1.00 93.28 91  A 1 
ATOM 706  C C   . ALA A 1 91  ? -33.270 12.181  12.628  1.00 94.02 91  A 1 
ATOM 707  O O   . ALA A 1 91  ? -33.827 11.237  13.189  1.00 94.01 91  A 1 
ATOM 708  C CB  . ALA A 1 91  ? -31.007 11.731  11.573  1.00 91.99 91  A 1 
ATOM 709  N N   . ALA A 1 92  ? -33.925 13.049  11.866  1.00 93.90 92  A 1 
ATOM 710  C CA  . ALA A 1 92  ? -35.328 12.912  11.523  1.00 93.77 92  A 1 
ATOM 711  C C   . ALA A 1 92  ? -35.576 11.708  10.590  1.00 93.83 92  A 1 
ATOM 712  O O   . ALA A 1 92  ? -34.642 11.098  10.075  1.00 92.89 92  A 1 
ATOM 713  C CB  . ALA A 1 92  ? -35.795 14.228  10.893  1.00 92.93 92  A 1 
ATOM 714  N N   . GLU A 1 93  ? -36.842 11.395  10.353  1.00 93.80 93  A 1 
ATOM 715  C CA  . GLU A 1 93  ? -37.261 10.313  9.466   1.00 93.70 93  A 1 
ATOM 716  C C   . GLU A 1 93  ? -36.575 10.366  8.092   1.00 93.26 93  A 1 
ATOM 717  O O   . GLU A 1 93  ? -36.482 11.422  7.460   1.00 90.52 93  A 1 
ATOM 718  C CB  . GLU A 1 93  ? -38.788 10.328  9.287   1.00 93.12 93  A 1 
ATOM 719  C CG  . GLU A 1 93  ? -39.523 10.010  10.597  1.00 88.55 93  A 1 
ATOM 720  C CD  . GLU A 1 93  ? -41.048 10.022  10.473  1.00 86.87 93  A 1 
ATOM 721  O OE1 . GLU A 1 93  ? -41.697 9.671   11.478  1.00 78.62 93  A 1 
ATOM 722  O OE2 . GLU A 1 93  ? -41.560 10.410  9.400   1.00 80.57 93  A 1 
ATOM 723  N N   . GLY A 1 94  ? -36.039 9.236   7.651   1.00 93.88 94  A 1 
ATOM 724  C CA  . GLY A 1 94  ? -35.318 9.101   6.389   1.00 92.56 94  A 1 
ATOM 725  C C   . GLY A 1 94  ? -33.981 9.857   6.305   1.00 93.09 94  A 1 
ATOM 726  O O   . GLY A 1 94  ? -33.423 9.994   5.219   1.00 89.75 94  A 1 
ATOM 727  N N   . LYS A 1 95  ? -33.471 10.374  7.434   1.00 92.62 95  A 1 
ATOM 728  C CA  . LYS A 1 95  ? -32.235 11.174  7.504   1.00 91.50 95  A 1 
ATOM 729  C C   . LYS A 1 95  ? -31.126 10.538  8.347   1.00 91.40 95  A 1 
ATOM 730  O O   . LYS A 1 95  ? -30.115 11.191  8.571   1.00 89.46 95  A 1 
ATOM 731  C CB  . LYS A 1 95  ? -32.553 12.594  8.000   1.00 90.36 95  A 1 
ATOM 732  C CG  . LYS A 1 95  ? -33.522 13.389  7.111   1.00 88.64 95  A 1 
ATOM 733  C CD  . LYS A 1 95  ? -32.937 13.606  5.714   1.00 81.58 95  A 1 
ATOM 734  C CE  . LYS A 1 95  ? -33.875 14.465  4.879   1.00 75.63 95  A 1 
ATOM 735  N NZ  . LYS A 1 95  ? -33.347 14.614  3.491   1.00 65.80 95  A 1 
ATOM 736  N N   . VAL A 1 96  ? -31.305 9.300   8.799   1.00 92.08 96  A 1 
ATOM 737  C CA  . VAL A 1 96  ? -30.233 8.566   9.483   1.00 92.35 96  A 1 
ATOM 738  C C   . VAL A 1 96  ? -29.068 8.375   8.515   1.00 91.17 96  A 1 
ATOM 739  O O   . VAL A 1 96  ? -29.266 7.907   7.398   1.00 89.71 96  A 1 
ATOM 740  C CB  . VAL A 1 96  ? -30.736 7.217   10.026  1.00 93.15 96  A 1 
ATOM 741  C CG1 . VAL A 1 96  ? -29.615 6.386   10.654  1.00 89.36 96  A 1 
ATOM 742  C CG2 . VAL A 1 96  ? -31.804 7.438   11.104  1.00 86.42 96  A 1 
ATOM 743  N N   . ASP A 1 97  ? -27.872 8.718   8.960   1.00 90.61 97  A 1 
ATOM 744  C CA  . ASP A 1 97  ? -26.638 8.428   8.233   1.00 88.72 97  A 1 
ATOM 745  C C   . ASP A 1 97  ? -26.195 6.992   8.529   1.00 89.73 97  A 1 
ATOM 746  O O   . ASP A 1 97  ? -25.966 6.617   9.683   1.00 89.17 97  A 1 
ATOM 747  C CB  . ASP A 1 97  ? -25.559 9.460   8.588   1.00 85.55 97  A 1 
ATOM 748  C CG  . ASP A 1 97  ? -24.303 9.305   7.730   1.00 77.00 97  A 1 
ATOM 749  O OD1 . ASP A 1 97  ? -24.413 8.717   6.630   1.00 70.12 97  A 1 
ATOM 750  O OD2 . ASP A 1 97  ? -23.237 9.780   8.184   1.00 68.59 97  A 1 
ATOM 751  N N   . TRP A 1 98  ? -26.160 6.165   7.487   1.00 88.98 98  A 1 
ATOM 752  C CA  . TRP A 1 98  ? -25.816 4.750   7.581   1.00 89.20 98  A 1 
ATOM 753  C C   . TRP A 1 98  ? -24.324 4.590   7.328   1.00 86.89 98  A 1 
ATOM 754  O O   . TRP A 1 98  ? -23.881 4.672   6.186   1.00 83.68 98  A 1 
ATOM 755  C CB  . TRP A 1 98  ? -26.669 3.931   6.602   1.00 90.99 98  A 1 
ATOM 756  C CG  . TRP A 1 98  ? -28.148 4.109   6.764   1.00 91.97 98  A 1 
ATOM 757  C CD1 . TRP A 1 98  ? -28.938 4.856   5.967   1.00 91.11 98  A 1 
ATOM 758  C CD2 . TRP A 1 98  ? -29.013 3.609   7.841   1.00 93.21 98  A 1 
ATOM 759  N NE1 . TRP A 1 98  ? -30.230 4.860   6.458   1.00 92.15 98  A 1 
ATOM 760  C CE2 . TRP A 1 98  ? -30.319 4.120   7.614   1.00 93.49 98  A 1 
ATOM 761  C CE3 . TRP A 1 98  ? -28.800 2.798   8.969   1.00 94.00 98  A 1 
ATOM 762  C CZ2 . TRP A 1 98  ? -31.392 3.854   8.499   1.00 94.69 98  A 1 
ATOM 763  C CZ3 . TRP A 1 98  ? -29.870 2.531   9.852   1.00 93.51 98  A 1 
ATOM 764  C CH2 . TRP A 1 98  ? -31.142 3.057   9.616   1.00 93.79 98  A 1 
ATOM 765  N N   . LEU A 1 99  ? -23.557 4.314   8.378   1.00 88.74 99  A 1 
ATOM 766  C CA  . LEU A 1 99  ? -22.087 4.289   8.345   1.00 86.35 99  A 1 
ATOM 767  C C   . LEU A 1 99  ? -21.500 3.306   7.314   1.00 84.24 99  A 1 
ATOM 768  O O   . LEU A 1 99  ? -20.412 3.529   6.789   1.00 81.02 99  A 1 
ATOM 769  C CB  . LEU A 1 99  ? -21.571 3.907   9.736   1.00 85.38 99  A 1 
ATOM 770  C CG  . LEU A 1 99  ? -21.903 4.911   10.849  1.00 83.61 99  A 1 
ATOM 771  C CD1 . LEU A 1 99  ? -21.489 4.299   12.190  1.00 79.86 99  A 1 
ATOM 772  C CD2 . LEU A 1 99  ? -21.171 6.238   10.678  1.00 79.51 99  A 1 
ATOM 773  N N   . CYS A 1 100 ? -22.222 2.219   7.017   1.00 83.74 100 A 1 
ATOM 774  C CA  . CYS A 1 100 ? -21.842 1.255   5.987   1.00 82.35 100 A 1 
ATOM 775  C C   . CYS A 1 100 ? -22.182 1.713   4.557   1.00 82.33 100 A 1 
ATOM 776  O O   . CYS A 1 100 ? -21.803 1.031   3.606   1.00 79.13 100 A 1 
ATOM 777  C CB  . CYS A 1 100 ? -22.494 -0.089  6.310   1.00 78.69 100 A 1 
ATOM 778  S SG  . CYS A 1 100 ? -24.314 0.052   6.308   1.00 67.62 100 A 1 
ATOM 779  N N   . GLY A 1 101 ? -22.929 2.798   4.391   1.00 82.20 101 A 1 
ATOM 780  C CA  . GLY A 1 101 ? -23.490 3.223   3.108   1.00 81.30 101 A 1 
ATOM 781  C C   . GLY A 1 101 ? -24.651 2.356   2.603   1.00 82.58 101 A 1 
ATOM 782  O O   . GLY A 1 101 ? -25.164 2.592   1.512   1.00 80.36 101 A 1 
ATOM 783  N N   . ASN A 1 102 ? -25.092 1.352   3.377   1.00 84.01 102 A 1 
ATOM 784  C CA  . ASN A 1 102 ? -26.111 0.377   2.994   1.00 84.38 102 A 1 
ATOM 785  C C   . ASN A 1 102 ? -27.358 0.471   3.895   1.00 87.19 102 A 1 
ATOM 786  O O   . ASN A 1 102 ? -27.440 -0.236  4.903   1.00 85.91 102 A 1 
ATOM 787  C CB  . ASN A 1 102 ? -25.475 -1.016  3.007   1.00 79.01 102 A 1 
ATOM 788  C CG  . ASN A 1 102 ? -26.453 -2.073  2.544   1.00 70.83 102 A 1 
ATOM 789  O OD1 . ASN A 1 102 ? -27.266 -1.862  1.658   1.00 63.79 102 A 1 
ATOM 790  N ND2 . ASN A 1 102 ? -26.398 -3.253  3.126   1.00 62.13 102 A 1 
ATOM 791  N N   . PRO A 1 103 ? -28.342 1.317   3.575   1.00 89.69 103 A 1 
ATOM 792  C CA  . PRO A 1 103 ? -29.516 1.502   4.419   1.00 90.87 103 A 1 
ATOM 793  C C   . PRO A 1 103 ? -30.399 0.243   4.485   1.00 92.61 103 A 1 
ATOM 794  O O   . PRO A 1 103 ? -30.555 -0.449  3.472   1.00 92.37 103 A 1 
ATOM 795  C CB  . PRO A 1 103 ? -30.259 2.706   3.824   1.00 88.71 103 A 1 
ATOM 796  C CG  . PRO A 1 103 ? -29.799 2.723   2.364   1.00 86.67 103 A 1 
ATOM 797  C CD  . PRO A 1 103 ? -28.373 2.200   2.424   1.00 89.59 103 A 1 
ATOM 798  N N   . PRO A 1 104 ? -31.072 -0.031  5.623   1.00 93.53 104 A 1 
ATOM 799  C CA  . PRO A 1 104 ? -31.921 -1.204  5.839   1.00 94.28 104 A 1 
ATOM 800  C C   . PRO A 1 104 ? -33.282 -1.052  5.149   1.00 94.88 104 A 1 
ATOM 801  O O   . PRO A 1 104 ? -34.333 -0.896  5.782   1.00 94.34 104 A 1 
ATOM 802  C CB  . PRO A 1 104 ? -32.005 -1.338  7.366   1.00 94.01 104 A 1 
ATOM 803  C CG  . PRO A 1 104 ? -31.949 0.112   7.836   1.00 93.60 104 A 1 
ATOM 804  C CD  . PRO A 1 104 ? -30.961 0.744   6.857   1.00 94.74 104 A 1 
ATOM 805  N N   . LYS A 1 105 ? -33.266 -1.083  3.820   1.00 94.23 105 A 1 
ATOM 806  C CA  . LYS A 1 105 ? -34.434 -0.928  2.948   1.00 93.45 105 A 1 
ATOM 807  C C   . LYS A 1 105 ? -35.223 -2.229  2.821   1.00 93.75 105 A 1 
ATOM 808  O O   . LYS A 1 105 ? -34.711 -3.318  3.069   1.00 93.23 105 A 1 
ATOM 809  C CB  . LYS A 1 105 ? -34.007 -0.416  1.562   1.00 90.75 105 A 1 
ATOM 810  C CG  . LYS A 1 105 ? -33.453 1.008   1.616   1.00 84.28 105 A 1 
ATOM 811  C CD  . LYS A 1 105 ? -33.026 1.482   0.228   1.00 84.31 105 A 1 
ATOM 812  C CE  . LYS A 1 105 ? -32.483 2.904   0.329   1.00 74.79 105 A 1 
ATOM 813  N NZ  . LYS A 1 105 ? -32.001 3.407   -0.983  1.00 69.17 105 A 1 
ATOM 814  N N   . ASP A 1 106 ? -36.455 -2.114  2.347   1.00 93.13 106 A 1 
ATOM 815  C CA  . ASP A 1 106 ? -37.262 -3.265  1.974   1.00 91.95 106 A 1 
ATOM 816  C C   . ASP A 1 106 ? -36.561 -4.118  0.896   1.00 90.63 106 A 1 
ATOM 817  O O   . ASP A 1 106 ? -35.911 -3.603  -0.009  1.00 88.33 106 A 1 
ATOM 818  C CB  . ASP A 1 106 ? -38.655 -2.809  1.511   1.00 91.74 106 A 1 
ATOM 819  C CG  . ASP A 1 106 ? -39.614 -3.989  1.368   1.00 89.20 106 A 1 
ATOM 820  O OD1 . ASP A 1 106 ? -39.495 -4.933  2.182   1.00 81.62 106 A 1 
ATOM 821  O OD2 . ASP A 1 106 ? -40.442 -3.959  0.431   1.00 81.08 106 A 1 
ATOM 822  N N   . GLY A 1 107 ? -36.609 -5.436  1.065   1.00 92.06 107 A 1 
ATOM 823  C CA  . GLY A 1 107 ? -35.852 -6.402  0.266   1.00 90.72 107 A 1 
ATOM 824  C C   . GLY A 1 107 ? -34.385 -6.609  0.691   1.00 91.84 107 A 1 
ATOM 825  O O   . GLY A 1 107 ? -33.801 -7.635  0.334   1.00 89.81 107 A 1 
ATOM 826  N N   . TYR A 1 108 ? -33.800 -5.704  1.475   1.00 92.45 108 A 1 
ATOM 827  C CA  . TYR A 1 108 ? -32.445 -5.822  2.027   1.00 92.62 108 A 1 
ATOM 828  C C   . TYR A 1 108 ? -32.433 -6.372  3.459   1.00 93.53 108 A 1 
ATOM 829  O O   . TYR A 1 108 ? -31.411 -6.868  3.939   1.00 92.37 108 A 1 
ATOM 830  C CB  . TYR A 1 108 ? -31.727 -4.467  1.972   1.00 91.19 108 A 1 
ATOM 831  C CG  . TYR A 1 108 ? -31.419 -3.960  0.580   1.00 89.92 108 A 1 
ATOM 832  C CD1 . TYR A 1 108 ? -30.100 -4.012  0.085   1.00 83.72 108 A 1 
ATOM 833  C CD2 . TYR A 1 108 ? -32.435 -3.441  -0.248  1.00 83.28 108 A 1 
ATOM 834  C CE1 . TYR A 1 108 ? -29.796 -3.544  -1.195  1.00 80.68 108 A 1 
ATOM 835  C CE2 . TYR A 1 108 ? -32.144 -2.979  -1.542  1.00 80.64 108 A 1 
ATOM 836  C CZ  . TYR A 1 108 ? -30.820 -3.028  -2.010  1.00 82.94 108 A 1 
ATOM 837  O OH  . TYR A 1 108 ? -30.531 -2.579  -3.283  1.00 80.23 108 A 1 
ATOM 838  N N   . VAL A 1 109 ? -33.587 -6.321  4.138   1.00 94.04 109 A 1 
ATOM 839  C CA  . VAL A 1 109 ? -33.850 -6.967  5.424   1.00 94.19 109 A 1 
ATOM 840  C C   . VAL A 1 109 ? -35.029 -7.926  5.273   1.00 93.82 109 A 1 
ATOM 841  O O   . VAL A 1 109 ? -35.827 -7.796  4.344   1.00 92.45 109 A 1 
ATOM 842  C CB  . VAL A 1 109 ? -34.080 -5.936  6.544   1.00 93.77 109 A 1 
ATOM 843  C CG1 . VAL A 1 109 ? -32.835 -5.061  6.746   1.00 90.23 109 A 1 
ATOM 844  C CG2 . VAL A 1 109 ? -35.285 -5.031  6.278   1.00 90.64 109 A 1 
ATOM 845  N N   . SER A 1 110 ? -35.131 -8.924  6.152   1.00 94.63 110 A 1 
ATOM 846  C CA  . SER A 1 110 ? -36.173 -9.943  6.029   1.00 94.04 110 A 1 
ATOM 847  C C   . SER A 1 110 ? -37.569 -9.403  6.356   1.00 93.57 110 A 1 
ATOM 848  O O   . SER A 1 110 ? -37.746 -8.612  7.286   1.00 91.94 110 A 1 
ATOM 849  C CB  . SER A 1 110 ? -35.844 -11.181 6.871   1.00 93.35 110 A 1 
ATOM 850  O OG  . SER A 1 110 ? -36.054 -10.940 8.246   1.00 91.31 110 A 1 
ATOM 851  N N   . GLY A 1 111 ? -38.576 -9.868  5.625   1.00 92.41 111 A 1 
ATOM 852  C CA  . GLY A 1 111 ? -39.973 -9.545  5.879   1.00 91.37 111 A 1 
ATOM 853  C C   . GLY A 1 111 ? -40.277 -8.047  5.739   1.00 92.57 111 A 1 
ATOM 854  O O   . GLY A 1 111 ? -39.801 -7.391  4.820   1.00 88.69 111 A 1 
ATOM 855  N N   . VAL A 1 112 ? -41.079 -7.518  6.676   1.00 91.26 112 A 1 
ATOM 856  C CA  . VAL A 1 112 ? -41.539 -6.115  6.699   1.00 88.40 112 A 1 
ATOM 857  C C   . VAL A 1 112 ? -40.764 -5.258  7.708   1.00 86.90 112 A 1 
ATOM 858  O O   . VAL A 1 112 ? -41.296 -4.324  8.293   1.00 78.07 112 A 1 
ATOM 859  C CB  . VAL A 1 112 ? -43.074 -6.029  6.893   1.00 84.78 112 A 1 
ATOM 860  C CG1 . VAL A 1 112 ? -43.808 -6.625  5.684   1.00 76.39 112 A 1 
ATOM 861  C CG2 . VAL A 1 112 ? -43.539 -6.757  8.157   1.00 76.83 112 A 1 
ATOM 862  N N   . GLY A 1 113 ? -39.500 -5.612  7.940   1.00 90.44 113 A 1 
ATOM 863  C CA  . GLY A 1 113 ? -38.664 -4.987  8.965   1.00 91.13 113 A 1 
ATOM 864  C C   . GLY A 1 113 ? -37.840 -3.777  8.514   1.00 94.19 113 A 1 
ATOM 865  O O   . GLY A 1 113 ? -36.956 -3.351  9.255   1.00 91.59 113 A 1 
ATOM 866  N N   . ALA A 1 114 ? -38.100 -3.231  7.332   1.00 93.93 114 A 1 
ATOM 867  C CA  . ALA A 1 114 ? -37.364 -2.068  6.836   1.00 94.27 114 A 1 
ATOM 868  C C   . ALA A 1 114 ? -37.503 -0.874  7.798   1.00 94.57 114 A 1 
ATOM 869  O O   . ALA A 1 114 ? -38.592 -0.558  8.263   1.00 93.03 114 A 1 
ATOM 870  C CB  . ALA A 1 114 ? -37.859 -1.711  5.432   1.00 93.16 114 A 1 
ATOM 871  N N   . TYR A 1 115 ? -36.387 -0.209  8.088   1.00 95.96 115 A 1 
ATOM 872  C CA  . TYR A 1 115 ? -36.360 0.938   8.999   1.00 96.19 115 A 1 
ATOM 873  C C   . TYR A 1 115 ? -35.513 2.109   8.483   1.00 96.20 115 A 1 
ATOM 874  O O   . TYR A 1 115 ? -35.224 3.036   9.237   1.00 94.65 115 A 1 
ATOM 875  C CB  . TYR A 1 115 ? -35.964 0.484   10.409  1.00 95.53 115 A 1 
ATOM 876  C CG  . TYR A 1 115 ? -34.575 -0.093  10.554  1.00 95.90 115 A 1 
ATOM 877  C CD1 . TYR A 1 115 ? -34.330 -1.450  10.264  1.00 92.37 115 A 1 
ATOM 878  C CD2 . TYR A 1 115 ? -33.524 0.700   11.057  1.00 90.76 115 A 1 
ATOM 879  C CE1 . TYR A 1 115 ? -33.061 -2.010  10.473  1.00 90.08 115 A 1 
ATOM 880  C CE2 . TYR A 1 115 ? -32.252 0.151   11.263  1.00 89.01 115 A 1 
ATOM 881  C CZ  . TYR A 1 115 ? -32.023 -1.212  10.976  1.00 95.07 115 A 1 
ATOM 882  O OH  . TYR A 1 115 ? -30.786 -1.758  11.198  1.00 94.54 115 A 1 
ATOM 883  N N   . ASN A 1 116 ? -35.189 2.120   7.201   1.00 95.35 116 A 1 
ATOM 884  C CA  . ASN A 1 116 ? -34.467 3.219   6.557   1.00 94.26 116 A 1 
ATOM 885  C C   . ASN A 1 116 ? -35.220 4.562   6.602   1.00 94.29 116 A 1 
ATOM 886  O O   . ASN A 1 116 ? -34.582 5.609   6.542   1.00 92.86 116 A 1 
ATOM 887  C CB  . ASN A 1 116 ? -34.145 2.828   5.100   1.00 93.12 116 A 1 
ATOM 888  C CG  . ASN A 1 116 ? -35.395 2.644   4.257   1.00 93.03 116 A 1 
ATOM 889  O OD1 . ASN A 1 116 ? -36.089 1.651   4.352   1.00 86.09 116 A 1 
ATOM 890  N ND2 . ASN A 1 116 ? -35.724 3.600   3.416   1.00 86.13 116 A 1 
ATOM 891  N N   . GLU A 1 117 ? -36.546 4.529   6.736   1.00 95.59 117 A 1 
ATOM 892  C CA  . GLU A 1 117 ? -37.379 5.734   6.855   1.00 95.12 117 A 1 
ATOM 893  C C   . GLU A 1 117 ? -37.659 6.121   8.314   1.00 95.74 117 A 1 
ATOM 894  O O   . GLU A 1 117 ? -38.258 7.164   8.571   1.00 94.06 117 A 1 
ATOM 895  C CB  . GLU A 1 117 ? -38.699 5.543   6.086   1.00 94.34 117 A 1 
ATOM 896  C CG  . GLU A 1 117 ? -38.542 5.289   4.582   1.00 90.79 117 A 1 
ATOM 897  C CD  . GLU A 1 117 ? -37.768 6.400   3.841   1.00 83.21 117 A 1 
ATOM 898  O OE1 . GLU A 1 117 ? -37.030 6.050   2.893   1.00 72.64 117 A 1 
ATOM 899  O OE2 . GLU A 1 117 ? -37.892 7.579   4.239   1.00 74.89 117 A 1 
ATOM 900  N N   . LYS A 1 118 ? -37.263 5.313   9.299   1.00 95.21 118 A 1 
ATOM 901  C CA  . LYS A 1 118 ? -37.429 5.674   10.710  1.00 94.80 118 A 1 
ATOM 902  C C   . LYS A 1 118 ? -36.516 6.848   11.068  1.00 95.09 118 A 1 
ATOM 903  O O   . LYS A 1 118 ? -35.418 6.992   10.536  1.00 94.23 118 A 1 
ATOM 904  C CB  . LYS A 1 118 ? -37.165 4.484   11.638  1.00 93.94 118 A 1 
ATOM 905  C CG  . LYS A 1 118 ? -38.304 3.442   11.606  1.00 90.35 118 A 1 
ATOM 906  C CD  . LYS A 1 118 ? -38.028 2.301   12.594  1.00 88.84 118 A 1 
ATOM 907  C CE  . LYS A 1 118 ? -39.205 1.331   12.683  1.00 84.93 118 A 1 
ATOM 908  N NZ  . LYS A 1 118 ? -39.881 1.395   14.005  1.00 78.33 118 A 1 
ATOM 909  N N   . ALA A 1 119 ? -36.961 7.644   12.027  1.00 95.44 119 A 1 
ATOM 910  C CA  . ALA A 1 119 ? -36.083 8.568   12.719  1.00 95.60 119 A 1 
ATOM 911  C C   . ALA A 1 119 ? -35.015 7.798   13.516  1.00 96.12 119 A 1 
ATOM 912  O O   . ALA A 1 119 ? -35.229 6.654   13.921  1.00 95.59 119 A 1 
ATOM 913  C CB  . ALA A 1 119 ? -36.932 9.468   13.623  1.00 94.96 119 A 1 
ATOM 914  N N   . GLY A 1 120 ? -33.886 8.432   13.764  1.00 95.81 120 A 1 
ATOM 915  C CA  . GLY A 1 120 ? -32.854 7.881   14.636  1.00 95.76 120 A 1 
ATOM 916  C C   . GLY A 1 120 ? -33.390 7.588   16.036  1.00 96.29 120 A 1 
ATOM 917  O O   . GLY A 1 120 ? -34.281 8.284   16.528  1.00 95.74 120 A 1 
ATOM 918  N N   . PHE A 1 121 ? -32.849 6.581   16.711  1.00 96.22 121 A 1 
ATOM 919  C CA  . PHE A 1 121 ? -33.309 6.161   18.041  1.00 96.66 121 A 1 
ATOM 920  C C   . PHE A 1 121 ? -33.311 7.311   19.061  1.00 96.83 121 A 1 
ATOM 921  O O   . PHE A 1 121 ? -34.193 7.379   19.919  1.00 96.46 121 A 1 
ATOM 922  C CB  . PHE A 1 121 ? -32.435 5.000   18.518  1.00 96.87 121 A 1 
ATOM 923  C CG  . PHE A 1 121 ? -32.753 4.525   19.923  1.00 97.45 121 A 1 
ATOM 924  C CD1 . PHE A 1 121 ? -31.831 4.727   20.959  1.00 93.58 121 A 1 
ATOM 925  C CD2 . PHE A 1 121 ? -33.993 3.928   20.191  1.00 93.40 121 A 1 
ATOM 926  C CE1 . PHE A 1 121 ? -32.145 4.325   22.273  1.00 94.17 121 A 1 
ATOM 927  C CE2 . PHE A 1 121 ? -34.311 3.531   21.502  1.00 92.93 121 A 1 
ATOM 928  C CZ  . PHE A 1 121 ? -33.384 3.729   22.540  1.00 97.26 121 A 1 
ATOM 929  N N   . LEU A 1 122 ? -32.375 8.239   18.943  1.00 96.69 122 A 1 
ATOM 930  C CA  . LEU A 1 122 ? -32.225 9.395   19.829  1.00 96.42 122 A 1 
ATOM 931  C C   . LEU A 1 122 ? -33.017 10.642  19.382  1.00 96.16 122 A 1 
ATOM 932  O O   . LEU A 1 122 ? -32.941 11.662  20.058  1.00 95.11 122 A 1 
ATOM 933  C CB  . LEU A 1 122 ? -30.726 9.709   19.996  1.00 96.16 122 A 1 
ATOM 934  C CG  . LEU A 1 122 ? -29.883 8.589   20.629  1.00 96.12 122 A 1 
ATOM 935  C CD1 . LEU A 1 122 ? -28.422 9.044   20.723  1.00 92.27 122 A 1 
ATOM 936  C CD2 . LEU A 1 122 ? -30.359 8.233   22.042  1.00 92.28 122 A 1 
ATOM 937  N N   . ASN A 1 123 ? -33.769 10.577  18.268  1.00 95.48 123 A 1 
ATOM 938  C CA  . ASN A 1 123 ? -34.447 11.761  17.717  1.00 94.52 123 A 1 
ATOM 939  C C   . ASN A 1 123 ? -35.405 12.425  18.714  1.00 94.37 123 A 1 
ATOM 940  O O   . ASN A 1 123 ? -35.453 13.649  18.811  1.00 93.39 123 A 1 
ATOM 941  C CB  . ASN A 1 123 ? -35.190 11.339  16.439  1.00 94.22 123 A 1 
ATOM 942  C CG  . ASN A 1 123 ? -36.013 12.469  15.844  1.00 93.81 123 A 1 
ATOM 943  O OD1 . ASN A 1 123 ? -37.211 12.558  16.024  1.00 83.33 123 A 1 
ATOM 944  N ND2 . ASN A 1 123 ? -35.379 13.390  15.143  1.00 83.35 123 A 1 
ATOM 945  N N   . ALA A 1 124 ? -36.161 11.631  19.482  1.00 94.86 124 A 1 
ATOM 946  C CA  . ALA A 1 124 ? -37.126 12.133  20.460  1.00 94.26 124 A 1 
ATOM 947  C C   . ALA A 1 124 ? -36.519 12.366  21.860  1.00 94.46 124 A 1 
ATOM 948  O O   . ALA A 1 124 ? -37.248 12.734  22.784  1.00 92.59 124 A 1 
ATOM 949  C CB  . ALA A 1 124 ? -38.330 11.184  20.474  1.00 93.80 124 A 1 
ATOM 950  N N   . PHE A 1 125 ? -35.214 12.157  22.047  1.00 94.79 125 A 1 
ATOM 951  C CA  . PHE A 1 125 ? -34.529 12.474  23.290  1.00 94.94 125 A 1 
ATOM 952  C C   . PHE A 1 125 ? -34.216 13.971  23.345  1.00 94.56 125 A 1 
ATOM 953  O O   . PHE A 1 125 ? -33.822 14.582  22.355  1.00 92.89 125 A 1 
ATOM 954  C CB  . PHE A 1 125 ? -33.246 11.648  23.446  1.00 95.17 125 A 1 
ATOM 955  C CG  . PHE A 1 125 ? -33.435 10.182  23.780  1.00 96.09 125 A 1 
ATOM 956  C CD1 . PHE A 1 125 ? -32.839 9.642   24.941  1.00 90.41 125 A 1 
ATOM 957  C CD2 . PHE A 1 125 ? -34.157 9.325   22.932  1.00 90.77 125 A 1 
ATOM 958  C CE1 . PHE A 1 125 ? -32.958 8.278   25.238  1.00 90.05 125 A 1 
ATOM 959  C CE2 . PHE A 1 125 ? -34.287 7.963   23.231  1.00 89.78 125 A 1 
ATOM 960  C CZ  . PHE A 1 125 ? -33.683 7.429   24.381  1.00 95.10 125 A 1 
ATOM 961  N N   . SER A 1 126 ? -34.352 14.568  24.513  1.00 94.00 126 A 1 
ATOM 962  C CA  . SER A 1 126 ? -33.864 15.919  24.749  1.00 93.35 126 A 1 
ATOM 963  C C   . SER A 1 126 ? -32.332 15.961  24.796  1.00 93.56 126 A 1 
ATOM 964  O O   . SER A 1 126 ? -31.674 14.980  25.153  1.00 93.36 126 A 1 
ATOM 965  C CB  . SER A 1 126 ? -34.468 16.478  26.031  1.00 92.77 126 A 1 
ATOM 966  O OG  . SER A 1 126 ? -34.001 15.763  27.152  1.00 90.49 126 A 1 
ATOM 967  N N   . LYS A 1 127 ? -31.749 17.131  24.543  1.00 91.93 127 A 1 
ATOM 968  C CA  . LYS A 1 127 ? -30.295 17.334  24.671  1.00 91.70 127 A 1 
ATOM 969  C C   . LYS A 1 127 ? -29.754 16.911  26.038  1.00 93.07 127 A 1 
ATOM 970  O O   . LYS A 1 127 ? -28.686 16.332  26.132  1.00 92.23 127 A 1 
ATOM 971  C CB  . LYS A 1 127 ? -29.929 18.806  24.401  1.00 88.67 127 A 1 
ATOM 972  C CG  . LYS A 1 127 ? -29.281 18.956  23.027  1.00 78.00 127 A 1 
ATOM 973  C CD  . LYS A 1 127 ? -28.731 20.361  22.778  1.00 71.34 127 A 1 
ATOM 974  C CE  . LYS A 1 127 ? -27.977 20.278  21.441  1.00 61.66 127 A 1 
ATOM 975  N NZ  . LYS A 1 127 ? -27.234 21.475  21.029  1.00 54.26 127 A 1 
ATOM 976  N N   . SER A 1 128 ? -30.494 17.183  27.113  1.00 93.09 128 A 1 
ATOM 977  C CA  . SER A 1 128 ? -30.075 16.835  28.469  1.00 93.48 128 A 1 
ATOM 978  C C   . SER A 1 128 ? -30.173 15.335  28.770  1.00 94.69 128 A 1 
ATOM 979  O O   . SER A 1 128 ? -29.392 14.833  29.572  1.00 93.89 128 A 1 
ATOM 980  C CB  . SER A 1 128 ? -30.876 17.640  29.494  1.00 92.05 128 A 1 
ATOM 981  O OG  . SER A 1 128 ? -32.269 17.460  29.337  1.00 82.37 128 A 1 
ATOM 982  N N   . GLU A 1 129 ? -31.079 14.604  28.114  1.00 94.40 129 A 1 
ATOM 983  C CA  . GLU A 1 129 ? -31.149 13.142  28.201  1.00 94.87 129 A 1 
ATOM 984  C C   . GLU A 1 129 ? -29.994 12.491  27.432  1.00 95.46 129 A 1 
ATOM 985  O O   . GLU A 1 129 ? -29.341 11.601  27.960  1.00 95.07 129 A 1 
ATOM 986  C CB  . GLU A 1 129 ? -32.491 12.650  27.662  1.00 94.81 129 A 1 
ATOM 987  C CG  . GLU A 1 129 ? -33.646 12.957  28.626  1.00 93.99 129 A 1 
ATOM 988  C CD  . GLU A 1 129 ? -35.014 12.764  27.966  1.00 94.86 129 A 1 
ATOM 989  O OE1 . GLU A 1 129 ? -35.883 12.110  28.583  1.00 87.23 129 A 1 
ATOM 990  O OE2 . GLU A 1 129 ? -35.192 13.285  26.847  1.00 88.79 129 A 1 
ATOM 991  N N   . ILE A 1 130 ? -29.687 12.990  26.250  1.00 95.16 130 A 1 
ATOM 992  C CA  . ILE A 1 130 ? -28.522 12.529  25.479  1.00 95.29 130 A 1 
ATOM 993  C C   . ILE A 1 130 ? -27.224 12.828  26.243  1.00 95.38 130 A 1 
ATOM 994  O O   . ILE A 1 130 ? -26.340 11.975  26.320  1.00 94.98 130 A 1 
ATOM 995  C CB  . ILE A 1 130 ? -28.521 13.142  24.066  1.00 95.16 130 A 1 
ATOM 996  C CG1 . ILE A 1 130 ? -29.782 12.701  23.288  1.00 94.01 130 A 1 
ATOM 997  C CG2 . ILE A 1 130 ? -27.255 12.746  23.297  1.00 93.86 130 A 1 
ATOM 998  C CD1 . ILE A 1 130 ? -29.981 13.424  21.952  1.00 90.95 130 A 1 
ATOM 999  N N   . ALA A 1 131 ? -27.118 13.997  26.872  1.00 93.56 131 A 1 
ATOM 1000 C CA  . ALA A 1 131 ? -25.957 14.358  27.688  1.00 93.00 131 A 1 
ATOM 1001 C C   . ALA A 1 131 ? -25.773 13.443  28.908  1.00 93.69 131 A 1 
ATOM 1002 O O   . ALA A 1 131 ? -24.640 13.199  29.326  1.00 93.55 131 A 1 
ATOM 1003 C CB  . ALA A 1 131 ? -26.082 15.829  28.086  1.00 92.68 131 A 1 
ATOM 1004 N N   . ALA A 1 132 ? -26.860 12.884  29.443  1.00 95.13 132 A 1 
ATOM 1005 C CA  . ALA A 1 132 ? -26.789 11.910  30.533  1.00 95.35 132 A 1 
ATOM 1006 C C   . ALA A 1 132 ? -26.205 10.552  30.103  1.00 95.90 132 A 1 
ATOM 1007 O O   . ALA A 1 132 ? -25.748 9.783   30.952  1.00 95.76 132 A 1 
ATOM 1008 C CB  . ALA A 1 132 ? -28.183 11.743  31.143  1.00 95.46 132 A 1 
ATOM 1009 N N   . MET A 1 133 ? -26.173 10.262  28.806  1.00 95.94 133 A 1 
ATOM 1010 C CA  . MET A 1 133 ? -25.466 9.114   28.251  1.00 95.76 133 A 1 
ATOM 1011 C C   . MET A 1 133 ? -23.989 9.467   28.068  1.00 95.19 133 A 1 
ATOM 1012 O O   . MET A 1 133 ? -23.644 10.427  27.372  1.00 93.97 133 A 1 
ATOM 1013 C CB  . MET A 1 133 ? -26.093 8.693   26.917  1.00 95.84 133 A 1 
ATOM 1014 C CG  . MET A 1 133 ? -27.564 8.303   27.045  1.00 95.12 133 A 1 
ATOM 1015 S SD  . MET A 1 133 ? -28.298 7.808   25.460  1.00 94.35 133 A 1 
ATOM 1016 C CE  . MET A 1 133 ? -29.916 7.261   26.029  1.00 87.76 133 A 1 
ATOM 1017 N N   . LYS A 1 134 ? -23.104 8.701   28.683  1.00 94.71 134 A 1 
ATOM 1018 C CA  . LYS A 1 134 ? -21.668 8.902   28.565  1.00 93.61 134 A 1 
ATOM 1019 C C   . LYS A 1 134 ? -21.175 8.364   27.223  1.00 93.41 134 A 1 
ATOM 1020 O O   . LYS A 1 134 ? -21.511 7.235   26.859  1.00 92.50 134 A 1 
ATOM 1021 C CB  . LYS A 1 134 ? -20.983 8.240   29.770  1.00 91.77 134 A 1 
ATOM 1022 C CG  . LYS A 1 134 ? -19.523 8.671   29.925  1.00 85.31 134 A 1 
ATOM 1023 C CD  . LYS A 1 134 ? -18.923 8.039   31.191  1.00 86.66 134 A 1 
ATOM 1024 C CE  . LYS A 1 134 ? -17.477 8.493   31.391  1.00 81.49 134 A 1 
ATOM 1025 N NZ  . LYS A 1 134 ? -16.914 7.895   32.615  1.00 76.95 134 A 1 
ATOM 1026 N N   . THR A 1 135 ? -20.367 9.112   26.527  1.00 92.47 135 A 1 
ATOM 1027 C CA  . THR A 1 135 ? -19.603 8.596   25.381  1.00 90.87 135 A 1 
ATOM 1028 C C   . THR A 1 135 ? -18.473 7.722   25.916  1.00 91.09 135 A 1 
ATOM 1029 O O   . THR A 1 135 ? -17.662 8.184   26.711  1.00 89.92 135 A 1 
ATOM 1030 C CB  . THR A 1 135 ? -19.064 9.741   24.530  1.00 88.93 135 A 1 
ATOM 1031 O OG1 . THR A 1 135 ? -20.123 10.561  24.104  1.00 85.00 135 A 1 
ATOM 1032 C CG2 . THR A 1 135 ? -18.374 9.239   23.266  1.00 83.76 135 A 1 
ATOM 1033 N N   . VAL A 1 136 ? -18.455 6.443   25.534  1.00 91.04 136 A 1 
ATOM 1034 C CA  . VAL A 1 136 ? -17.537 5.444   26.091  1.00 90.60 136 A 1 
ATOM 1035 C C   . VAL A 1 136 ? -16.798 4.721   24.975  1.00 89.83 136 A 1 
ATOM 1036 O O   . VAL A 1 136 ? -17.415 4.216   24.048  1.00 88.76 136 A 1 
ATOM 1037 C CB  . VAL A 1 136 ? -18.286 4.433   26.983  1.00 90.07 136 A 1 
ATOM 1038 C CG1 . VAL A 1 136 ? -17.363 3.353   27.533  1.00 79.34 136 A 1 
ATOM 1039 C CG2 . VAL A 1 136 ? -18.913 5.143   28.190  1.00 79.81 136 A 1 
ATOM 1040 N N   . THR A 1 137 ? -15.485 4.594   25.128  1.00 89.82 137 A 1 
ATOM 1041 C CA  . THR A 1 137 ? -14.644 3.711   24.312  1.00 88.69 137 A 1 
ATOM 1042 C C   . THR A 1 137 ? -14.568 2.347   24.982  1.00 89.64 137 A 1 
ATOM 1043 O O   . THR A 1 137 ? -14.166 2.240   26.141  1.00 88.78 137 A 1 
ATOM 1044 C CB  . THR A 1 137 ? -13.243 4.295   24.126  1.00 85.97 137 A 1 
ATOM 1045 O OG1 . THR A 1 137 ? -13.332 5.608   23.638  1.00 82.92 137 A 1 
ATOM 1046 C CG2 . THR A 1 137 ? -12.408 3.489   23.130  1.00 80.63 137 A 1 
ATOM 1047 N N   . GLN A 1 138 ? -14.973 1.290   24.271  1.00 90.54 138 A 1 
ATOM 1048 C CA  . GLN A 1 138 ? -15.017 -0.068  24.798  1.00 91.16 138 A 1 
ATOM 1049 C C   . GLN A 1 138 ? -14.648 -1.114  23.737  1.00 90.91 138 A 1 
ATOM 1050 O O   . GLN A 1 138 ? -14.593 -0.833  22.541  1.00 90.08 138 A 1 
ATOM 1051 C CB  . GLN A 1 138 ? -16.402 -0.343  25.412  1.00 90.61 138 A 1 
ATOM 1052 C CG  . GLN A 1 138 ? -17.539 -0.290  24.386  1.00 90.45 138 A 1 
ATOM 1053 C CD  . GLN A 1 138 ? -18.916 -0.539  24.992  1.00 92.72 138 A 1 
ATOM 1054 O OE1 . GLN A 1 138 ? -19.089 -1.140  26.050  1.00 86.44 138 A 1 
ATOM 1055 N NE2 . GLN A 1 138 ? -19.953 -0.101  24.323  1.00 85.80 138 A 1 
ATOM 1056 N N   . ARG A 1 139 ? -14.396 -2.329  24.185  1.00 91.07 139 A 1 
ATOM 1057 C CA  . ARG A 1 139 ? -14.049 -3.453  23.327  1.00 92.01 139 A 1 
ATOM 1058 C C   . ARG A 1 139 ? -15.264 -3.927  22.529  1.00 93.26 139 A 1 
ATOM 1059 O O   . ARG A 1 139 ? -16.317 -4.204  23.092  1.00 92.68 139 A 1 
ATOM 1060 C CB  . ARG A 1 139 ? -13.453 -4.561  24.220  1.00 90.03 139 A 1 
ATOM 1061 C CG  . ARG A 1 139 ? -12.903 -5.735  23.412  1.00 82.37 139 A 1 
ATOM 1062 C CD  . ARG A 1 139 ? -12.249 -6.801  24.300  1.00 82.62 139 A 1 
ATOM 1063 N NE  . ARG A 1 139 ? -10.968 -6.339  24.870  1.00 79.96 139 A 1 
ATOM 1064 C CZ  . ARG A 1 139 ? -9.934  -7.118  25.198  1.00 76.80 139 A 1 
ATOM 1065 N NH1 . ARG A 1 139 ? -9.981  -8.407  25.096  1.00 70.77 139 A 1 
ATOM 1066 N NH2 . ARG A 1 139 ? -8.824  -6.592  25.626  1.00 70.66 139 A 1 
ATOM 1067 N N   . SER A 1 140 ? -15.098 -4.088  21.222  1.00 92.16 140 A 1 
ATOM 1068 C CA  . SER A 1 140 ? -16.046 -4.748  20.325  1.00 92.25 140 A 1 
ATOM 1069 C C   . SER A 1 140 ? -15.320 -5.863  19.583  1.00 92.51 140 A 1 
ATOM 1070 O O   . SER A 1 140 ? -14.393 -5.599  18.829  1.00 91.62 140 A 1 
ATOM 1071 C CB  . SER A 1 140 ? -16.652 -3.742  19.336  1.00 91.72 140 A 1 
ATOM 1072 O OG  . SER A 1 140 ? -17.415 -2.788  20.046  1.00 85.65 140 A 1 
ATOM 1073 N N   . LEU A 1 141 ? -15.705 -7.118  19.820  1.00 92.67 141 A 1 
ATOM 1074 C CA  . LEU A 1 141 ? -15.073 -8.257  19.146  1.00 92.97 141 A 1 
ATOM 1075 C C   . LEU A 1 141 ? -15.339 -8.188  17.637  1.00 92.81 141 A 1 
ATOM 1076 O O   . LEU A 1 141 ? -16.395 -7.735  17.204  1.00 93.50 141 A 1 
ATOM 1077 C CB  . LEU A 1 141 ? -15.548 -9.592  19.735  1.00 94.14 141 A 1 
ATOM 1078 C CG  . LEU A 1 141 ? -14.726 -10.069 20.947  1.00 92.69 141 A 1 
ATOM 1079 C CD1 . LEU A 1 141 ? -14.837 -9.153  22.172  1.00 85.65 141 A 1 
ATOM 1080 C CD2 . LEU A 1 141 ? -15.192 -11.456 21.371  1.00 84.67 141 A 1 
ATOM 1081 N N   . VAL A 1 142 ? -14.373 -8.679  16.854  1.00 92.22 142 A 1 
ATOM 1082 C CA  . VAL A 1 142 ? -14.431 -8.706  15.394  1.00 91.72 142 A 1 
ATOM 1083 C C   . VAL A 1 142 ? -14.318 -10.138 14.868  1.00 91.75 142 A 1 
ATOM 1084 O O   . VAL A 1 142 ? -13.796 -11.027 15.552  1.00 91.36 142 A 1 
ATOM 1085 C CB  . VAL A 1 142 ? -13.376 -7.784  14.751  1.00 90.41 142 A 1 
ATOM 1086 C CG1 . VAL A 1 142 ? -13.652 -6.321  15.112  1.00 82.51 142 A 1 
ATOM 1087 C CG2 . VAL A 1 142 ? -11.946 -8.144  15.140  1.00 81.79 142 A 1 
ATOM 1088 N N   . SER A 1 143 ? -14.813 -10.368 13.655  1.00 93.18 143 A 1 
ATOM 1089 C CA  . SER A 1 143 ? -14.751 -11.661 12.978  1.00 92.06 143 A 1 
ATOM 1090 C C   . SER A 1 143 ? -13.617 -11.730 11.954  1.00 90.28 143 A 1 
ATOM 1091 O O   . SER A 1 143 ? -12.944 -10.741 11.665  1.00 89.04 143 A 1 
ATOM 1092 C CB  . SER A 1 143 ? -16.115 -11.998 12.372  1.00 91.60 143 A 1 
ATOM 1093 O OG  . SER A 1 143 ? -16.436 -11.177 11.276  1.00 83.24 143 A 1 
ATOM 1094 N N   . HIS A 1 144 ? -13.375 -12.918 11.391  1.00 89.85 144 A 1 
ATOM 1095 C CA  . HIS A 1 144 ? -12.234 -13.154 10.507  1.00 87.56 144 A 1 
ATOM 1096 C C   . HIS A 1 144 ? -12.152 -12.271 9.245   1.00 87.13 144 A 1 
ATOM 1097 O O   . HIS A 1 144 ? -11.033 -11.996 8.829   1.00 84.61 144 A 1 
ATOM 1098 C CB  . HIS A 1 144 ? -12.122 -14.642 10.165  1.00 84.15 144 A 1 
ATOM 1099 C CG  . HIS A 1 144 ? -13.173 -15.133 9.219   1.00 79.96 144 A 1 
ATOM 1100 N ND1 . HIS A 1 144 ? -14.367 -15.713 9.575   1.00 69.21 144 A 1 
ATOM 1101 C CD2 . HIS A 1 144 ? -13.086 -15.163 7.851   1.00 68.32 144 A 1 
ATOM 1102 C CE1 . HIS A 1 144 ? -14.986 -16.086 8.450   1.00 67.42 144 A 1 
ATOM 1103 N NE2 . HIS A 1 144 ? -14.247 -15.768 7.385   1.00 68.40 144 A 1 
ATOM 1104 N N   . PRO A 1 145 ? -13.244 -11.762 8.637   1.00 86.69 145 A 1 
ATOM 1105 C CA  . PRO A 1 145 ? -13.113 -10.802 7.538   1.00 83.85 145 A 1 
ATOM 1106 C C   . PRO A 1 145 ? -12.428 -9.495  7.952   1.00 82.74 145 A 1 
ATOM 1107 O O   . PRO A 1 145 ? -11.791 -8.853  7.119   1.00 80.19 145 A 1 
ATOM 1108 C CB  . PRO A 1 145 ? -14.536 -10.552 7.035   1.00 82.70 145 A 1 
ATOM 1109 C CG  . PRO A 1 145 ? -15.302 -11.787 7.480   1.00 83.03 145 A 1 
ATOM 1110 C CD  . PRO A 1 145 ? -14.643 -12.114 8.809   1.00 85.83 145 A 1 
ATOM 1111 N N   . GLU A 1 146 ? -12.527 -9.134  9.220   1.00 86.59 146 A 1 
ATOM 1112 C CA  . GLU A 1 146 ? -11.881 -7.959  9.797   1.00 84.56 146 A 1 
ATOM 1113 C C   . GLU A 1 146 ? -10.463 -8.284  10.294  1.00 82.44 146 A 1 
ATOM 1114 O O   . GLU A 1 146 ? -9.512  -7.639  9.854   1.00 79.08 146 A 1 
ATOM 1115 C CB  . GLU A 1 146 ? -12.749 -7.400  10.943  1.00 85.17 146 A 1 
ATOM 1116 C CG  . GLU A 1 146 ? -13.910 -6.534  10.450  1.00 83.33 146 A 1 
ATOM 1117 C CD  . GLU A 1 146 ? -14.990 -7.290  9.651   1.00 85.08 146 A 1 
ATOM 1118 O OE1 . GLU A 1 146 ? -15.387 -6.812  8.570   1.00 75.23 146 A 1 
ATOM 1119 O OE2 . GLU A 1 146 ? -15.477 -8.349  10.092  1.00 81.43 146 A 1 
ATOM 1120 N N   . TYR A 1 147 ? -10.294 -9.280  11.170  1.00 84.49 147 A 1 
ATOM 1121 C CA  . TYR A 1 147 ? -8.976  -9.534  11.766  1.00 81.35 147 A 1 
ATOM 1122 C C   . TYR A 1 147 ? -7.938  -10.051 10.760  1.00 78.44 147 A 1 
ATOM 1123 O O   . TYR A 1 147 ? -6.755  -9.747  10.905  1.00 74.69 147 A 1 
ATOM 1124 C CB  . TYR A 1 147 ? -9.087  -10.422 13.010  1.00 81.75 147 A 1 
ATOM 1125 C CG  . TYR A 1 147 ? -9.535  -11.857 12.809  1.00 81.90 147 A 1 
ATOM 1126 C CD1 . TYR A 1 147 ? -10.713 -12.314 13.423  1.00 72.63 147 A 1 
ATOM 1127 C CD2 . TYR A 1 147 ? -8.733  -12.767 12.089  1.00 71.83 147 A 1 
ATOM 1128 C CE1 . TYR A 1 147 ? -11.105 -13.651 13.298  1.00 71.31 147 A 1 
ATOM 1129 C CE2 . TYR A 1 147 ? -9.131  -14.110 11.945  1.00 70.33 147 A 1 
ATOM 1130 C CZ  . TYR A 1 147 ? -10.322 -14.547 12.547  1.00 79.93 147 A 1 
ATOM 1131 O OH  . TYR A 1 147 ? -10.714 -15.856 12.388  1.00 78.07 147 A 1 
ATOM 1132 N N   . ASN A 1 148 ? -8.355  -10.744 9.687   1.00 81.59 148 A 1 
ATOM 1133 C CA  . ASN A 1 148 ? -7.451  -11.137 8.601   1.00 78.33 148 A 1 
ATOM 1134 C C   . ASN A 1 148 ? -6.942  -9.942  7.789   1.00 75.84 148 A 1 
ATOM 1135 O O   . ASN A 1 148 ? -5.922  -10.046 7.106   1.00 73.57 148 A 1 
ATOM 1136 C CB  . ASN A 1 148 ? -8.149  -12.142 7.673   1.00 77.22 148 A 1 
ATOM 1137 C CG  . ASN A 1 148 ? -8.318  -13.525 8.278   1.00 74.84 148 A 1 
ATOM 1138 O OD1 . ASN A 1 148 ? -7.626  -13.940 9.183   1.00 69.42 148 A 1 
ATOM 1139 N ND2 . ASN A 1 148 ? -9.224  -14.311 7.743   1.00 67.32 148 A 1 
ATOM 1140 N N   . LYS A 1 149 ? -7.606  -8.786  7.884   1.00 77.92 149 A 1 
ATOM 1141 C CA  . LYS A 1 149 ? -7.180  -7.511  7.297   1.00 75.79 149 A 1 
ATOM 1142 C C   . LYS A 1 149 ? -6.445  -6.607  8.297   1.00 74.87 149 A 1 
ATOM 1143 O O   . LYS A 1 149 ? -6.187  -5.455  7.989   1.00 69.17 149 A 1 
ATOM 1144 C CB  . LYS A 1 149 ? -8.371  -6.808  6.641   1.00 72.40 149 A 1 
ATOM 1145 C CG  . LYS A 1 149 ? -8.889  -7.612  5.442   1.00 66.84 149 A 1 
ATOM 1146 C CD  . LYS A 1 149 ? -9.864  -6.783  4.603   1.00 62.13 149 A 1 
ATOM 1147 C CE  . LYS A 1 149 ? -10.240 -7.593  3.367   1.00 55.90 149 A 1 
ATOM 1148 N NZ  . LYS A 1 149 ? -10.828 -6.743  2.302   1.00 51.08 149 A 1 
ATOM 1149 N N   . GLY A 1 150 ? -6.123  -7.107  9.473   1.00 76.48 150 A 1 
ATOM 1150 C CA  . GLY A 1 150 ? -5.410  -6.351  10.501  1.00 74.30 150 A 1 
ATOM 1151 C C   . GLY A 1 150 ? -6.281  -5.364  11.292  1.00 75.78 150 A 1 
ATOM 1152 O O   . GLY A 1 150 ? -5.732  -4.565  12.050  1.00 72.26 150 A 1 
ATOM 1153 N N   . ILE A 1 151 ? -7.614  -5.438  11.170  1.00 76.85 151 A 1 
ATOM 1154 C CA  . ILE A 1 151 ? -8.557  -4.675  11.991  1.00 77.95 151 A 1 
ATOM 1155 C C   . ILE A 1 151 ? -8.688  -5.391  13.345  1.00 79.48 151 A 1 
ATOM 1156 O O   . ILE A 1 151 ? -9.619  -6.158  13.582  1.00 78.09 151 A 1 
ATOM 1157 C CB  . ILE A 1 151 ? -9.909  -4.480  11.276  1.00 76.66 151 A 1 
ATOM 1158 C CG1 . ILE A 1 151 ? -9.718  -3.833  9.884   1.00 75.73 151 A 1 
ATOM 1159 C CG2 . ILE A 1 151 ? -10.841 -3.616  12.148  1.00 75.41 151 A 1 
ATOM 1160 C CD1 . ILE A 1 151 ? -10.992 -3.823  9.035   1.00 71.35 151 A 1 
ATOM 1161 N N   . VAL A 1 152 ? -7.684  -5.200  14.182  1.00 78.46 152 A 1 
ATOM 1162 C CA  . VAL A 1 152 ? -7.585  -5.805  15.508  1.00 77.27 152 A 1 
ATOM 1163 C C   . VAL A 1 152 ? -6.658  -4.955  16.382  1.00 76.81 152 A 1 
ATOM 1164 O O   . VAL A 1 152 ? -5.598  -4.513  15.923  1.00 72.85 152 A 1 
ATOM 1165 C CB  . VAL A 1 152 ? -7.119  -7.272  15.415  1.00 73.59 152 A 1 
ATOM 1166 C CG1 . VAL A 1 152 ? -5.730  -7.455  14.782  1.00 65.78 152 A 1 
ATOM 1167 C CG2 . VAL A 1 152 ? -7.125  -7.965  16.774  1.00 64.66 152 A 1 
ATOM 1168 N N   . ASP A 1 153 ? -7.049  -4.753  17.649  1.00 79.09 153 A 1 
ATOM 1169 C CA  . ASP A 1 153 ? -6.274  -4.002  18.628  1.00 78.77 153 A 1 
ATOM 1170 C C   . ASP A 1 153 ? -5.545  -4.925  19.618  1.00 77.91 153 A 1 
ATOM 1171 O O   . ASP A 1 153 ? -5.951  -6.060  19.889  1.00 72.95 153 A 1 
ATOM 1172 C CB  . ASP A 1 153 ? -7.178  -3.006  19.373  1.00 75.32 153 A 1 
ATOM 1173 C CG  . ASP A 1 153 ? -7.683  -1.834  18.520  1.00 74.18 153 A 1 
ATOM 1174 O OD1 . ASP A 1 153 ? -6.983  -1.458  17.559  1.00 68.97 153 A 1 
ATOM 1175 O OD2 . ASP A 1 153 ? -8.745  -1.285  18.889  1.00 68.44 153 A 1 
ATOM 1176 N N   . GLY A 1 154 ? -4.470  -4.412  20.198  1.00 74.26 154 A 1 
ATOM 1177 C CA  . GLY A 1 154 ? -3.727  -5.078  21.250  1.00 71.87 154 A 1 
ATOM 1178 C C   . GLY A 1 154 ? -3.012  -6.361  20.801  1.00 72.40 154 A 1 
ATOM 1179 O O   . GLY A 1 154 ? -2.494  -6.459  19.695  1.00 67.03 154 A 1 
ATOM 1180 N N   . ASP A 1 155 ? -2.969  -7.337  21.712  1.00 72.80 155 A 1 
ATOM 1181 C CA  . ASP A 1 155 ? -2.273  -8.623  21.589  1.00 72.72 155 A 1 
ATOM 1182 C C   . ASP A 1 155 ? -3.234  -9.815  21.442  1.00 75.20 155 A 1 
ATOM 1183 O O   . ASP A 1 155 ? -2.847  -10.969 21.613  1.00 70.23 155 A 1 
ATOM 1184 C CB  . ASP A 1 155 ? -1.315  -8.788  22.786  1.00 67.68 155 A 1 
ATOM 1185 C CG  . ASP A 1 155 ? -2.002  -8.819  24.162  1.00 61.32 155 A 1 
ATOM 1186 O OD1 . ASP A 1 155 ? -3.151  -8.321  24.279  1.00 54.15 155 A 1 
ATOM 1187 O OD2 . ASP A 1 155 ? -1.349  -9.295  25.119  1.00 53.41 155 A 1 
ATOM 1188 N N   . ALA A 1 156 ? -4.501  -9.533  21.104  1.00 72.61 156 A 1 
ATOM 1189 C CA  . ALA A 1 156 ? -5.510  -10.555 20.857  1.00 72.44 156 A 1 
ATOM 1190 C C   . ALA A 1 156 ? -5.073  -11.515 19.740  1.00 72.15 156 A 1 
ATOM 1191 O O   . ALA A 1 156 ? -4.489  -11.102 18.739  1.00 69.11 156 A 1 
ATOM 1192 C CB  . ALA A 1 156 ? -6.833  -9.863  20.518  1.00 71.24 156 A 1 
ATOM 1193 N N   . ASN A 1 157 ? -5.364  -12.808 19.923  1.00 79.94 157 A 1 
ATOM 1194 C CA  . ASN A 1 157 ? -4.800  -13.857 19.070  1.00 78.82 157 A 1 
ATOM 1195 C C   . ASN A 1 157 ? -5.720  -15.075 18.857  1.00 81.46 157 A 1 
ATOM 1196 O O   . ASN A 1 157 ? -5.253  -16.103 18.366  1.00 76.10 157 A 1 
ATOM 1197 C CB  . ASN A 1 157 ? -3.427  -14.244 19.645  1.00 73.38 157 A 1 
ATOM 1198 C CG  . ASN A 1 157 ? -3.491  -14.837 21.050  1.00 69.54 157 A 1 
ATOM 1199 O OD1 . ASN A 1 157 ? -4.489  -15.319 21.552  1.00 61.45 157 A 1 
ATOM 1200 N ND2 . ASN A 1 157 ? -2.378  -14.838 21.744  1.00 59.00 157 A 1 
ATOM 1201 N N   . SER A 1 158 ? -7.004  -14.988 19.210  1.00 83.58 158 A 1 
ATOM 1202 C CA  . SER A 1 158 ? -7.930  -16.108 19.060  1.00 85.94 158 A 1 
ATOM 1203 C C   . SER A 1 158 ? -9.334  -15.684 18.635  1.00 88.31 158 A 1 
ATOM 1204 O O   . SER A 1 158 ? -9.795  -14.589 18.950  1.00 86.95 158 A 1 
ATOM 1205 C CB  . SER A 1 158 ? -7.999  -16.924 20.360  1.00 82.39 158 A 1 
ATOM 1206 O OG  . SER A 1 158 ? -8.657  -16.224 21.392  1.00 77.10 158 A 1 
ATOM 1207 N N   . ASP A 1 159 ? -10.055 -16.613 18.014  1.00 88.21 159 A 1 
ATOM 1208 C CA  . ASP A 1 159 ? -11.512 -16.558 17.939  1.00 88.83 159 A 1 
ATOM 1209 C C   . ASP A 1 159 ? -12.143 -16.723 19.329  1.00 90.04 159 A 1 
ATOM 1210 O O   . ASP A 1 159 ? -11.603 -17.410 20.205  1.00 88.02 159 A 1 
ATOM 1211 C CB  . ASP A 1 159 ? -12.026 -17.651 16.995  1.00 86.93 159 A 1 
ATOM 1212 C CG  . ASP A 1 159 ? -11.754 -17.270 15.543  1.00 85.73 159 A 1 
ATOM 1213 O OD1 . ASP A 1 159 ? -12.424 -16.317 15.073  1.00 77.57 159 A 1 
ATOM 1214 O OD2 . ASP A 1 159 ? -10.859 -17.887 14.930  1.00 77.88 159 A 1 
ATOM 1215 N N   . LEU A 1 160 ? -13.321 -16.120 19.537  1.00 90.47 160 A 1 
ATOM 1216 C CA  . LEU A 1 160 ? -14.129 -16.393 20.717  1.00 90.52 160 A 1 
ATOM 1217 C C   . LEU A 1 160 ? -14.816 -17.751 20.546  1.00 90.40 160 A 1 
ATOM 1218 O O   . LEU A 1 160 ? -15.682 -17.917 19.687  1.00 90.75 160 A 1 
ATOM 1219 C CB  . LEU A 1 160 ? -15.134 -15.263 20.962  1.00 91.85 160 A 1 
ATOM 1220 C CG  . LEU A 1 160 ? -16.021 -15.501 22.196  1.00 91.86 160 A 1 
ATOM 1221 C CD1 . LEU A 1 160 ? -15.253 -15.446 23.517  1.00 85.50 160 A 1 
ATOM 1222 C CD2 . LEU A 1 160 ? -17.117 -14.437 22.281  1.00 86.24 160 A 1 
ATOM 1223 N N   . LEU A 1 161 ? -14.504 -18.695 21.435  1.00 91.92 161 A 1 
ATOM 1224 C CA  . LEU A 1 161 ? -15.130 -20.009 21.467  1.00 90.90 161 A 1 
ATOM 1225 C C   . LEU A 1 161 ? -16.663 -19.884 21.537  1.00 91.17 161 A 1 
ATOM 1226 O O   . LEU A 1 161 ? -17.209 -19.046 22.253  1.00 90.74 161 A 1 
ATOM 1227 C CB  . LEU A 1 161 ? -14.588 -20.820 22.658  1.00 89.96 161 A 1 
ATOM 1228 C CG  . LEU A 1 161 ? -13.099 -21.202 22.549  1.00 86.45 161 A 1 
ATOM 1229 C CD1 . LEU A 1 161 ? -12.635 -21.845 23.855  1.00 79.90 161 A 1 
ATOM 1230 C CD2 . LEU A 1 161 ? -12.835 -22.183 21.409  1.00 80.63 161 A 1 
ATOM 1231 N N   . TYR A 1 162 ? -17.361 -20.729 20.782  1.00 91.97 162 A 1 
ATOM 1232 C CA  . TYR A 1 162 ? -18.817 -20.685 20.728  1.00 91.43 162 A 1 
ATOM 1233 C C   . TYR A 1 162 ? -19.440 -21.628 21.762  1.00 91.85 162 A 1 
ATOM 1234 O O   . TYR A 1 162 ? -19.616 -22.816 21.514  1.00 89.49 162 A 1 
ATOM 1235 C CB  . TYR A 1 162 ? -19.306 -20.944 19.295  1.00 89.35 162 A 1 
ATOM 1236 C CG  . TYR A 1 162 ? -20.797 -20.733 19.155  1.00 89.51 162 A 1 
ATOM 1237 C CD1 . TYR A 1 162 ? -21.674 -21.831 19.196  1.00 81.38 162 A 1 
ATOM 1238 C CD2 . TYR A 1 162 ? -21.323 -19.431 19.030  1.00 80.87 162 A 1 
ATOM 1239 C CE1 . TYR A 1 162 ? -23.066 -21.636 19.108  1.00 78.97 162 A 1 
ATOM 1240 C CE2 . TYR A 1 162 ? -22.704 -19.228 18.942  1.00 78.09 162 A 1 
ATOM 1241 C CZ  . TYR A 1 162 ? -23.583 -20.331 18.984  1.00 84.07 162 A 1 
ATOM 1242 O OH  . TYR A 1 162 ? -24.931 -20.138 18.914  1.00 80.98 162 A 1 
ATOM 1243 N N   . TYR A 1 163 ? -19.821 -21.067 22.906  1.00 92.27 163 A 1 
ATOM 1244 C CA  . TYR A 1 163 ? -20.635 -21.746 23.909  1.00 92.63 163 A 1 
ATOM 1245 C C   . TYR A 1 163 ? -22.037 -21.128 23.958  1.00 93.45 163 A 1 
ATOM 1246 O O   . TYR A 1 163 ? -22.200 -19.913 23.888  1.00 92.23 163 A 1 
ATOM 1247 C CB  . TYR A 1 163 ? -19.948 -21.700 25.274  1.00 91.22 163 A 1 
ATOM 1248 C CG  . TYR A 1 163 ? -18.647 -22.486 25.334  1.00 89.65 163 A 1 
ATOM 1249 C CD1 . TYR A 1 163 ? -18.665 -23.894 25.285  1.00 82.01 163 A 1 
ATOM 1250 C CD2 . TYR A 1 163 ? -17.415 -21.813 25.446  1.00 82.24 163 A 1 
ATOM 1251 C CE1 . TYR A 1 163 ? -17.468 -24.622 25.345  1.00 79.83 163 A 1 
ATOM 1252 C CE2 . TYR A 1 163 ? -16.215 -22.536 25.508  1.00 79.81 163 A 1 
ATOM 1253 C CZ  . TYR A 1 163 ? -16.244 -23.941 25.460  1.00 83.80 163 A 1 
ATOM 1254 O OH  . TYR A 1 163 ? -15.071 -24.648 25.527  1.00 79.49 163 A 1 
ATOM 1255 N N   . THR A 1 164 ? -23.056 -21.978 24.089  1.00 92.39 164 A 1 
ATOM 1256 C CA  . THR A 1 164 ? -24.460 -21.544 24.152  1.00 92.98 164 A 1 
ATOM 1257 C C   . THR A 1 164 ? -24.905 -21.190 25.570  1.00 94.10 164 A 1 
ATOM 1258 O O   . THR A 1 164 ? -25.872 -20.453 25.733  1.00 92.88 164 A 1 
ATOM 1259 C CB  . THR A 1 164 ? -25.405 -22.616 23.586  1.00 91.86 164 A 1 
ATOM 1260 O OG1 . THR A 1 164 ? -25.212 -23.848 24.249  1.00 86.50 164 A 1 
ATOM 1261 C CG2 . THR A 1 164 ? -25.163 -22.865 22.092  1.00 85.17 164 A 1 
ATOM 1262 N N   . ASP A 1 165 ? -24.213 -21.682 26.591  1.00 94.26 165 A 1 
ATOM 1263 C CA  . ASP A 1 165 ? -24.497 -21.322 27.974  1.00 94.19 165 A 1 
ATOM 1264 C C   . ASP A 1 165 ? -23.899 -19.945 28.300  1.00 94.16 165 A 1 
ATOM 1265 O O   . ASP A 1 165 ? -22.718 -19.689 28.069  1.00 93.13 165 A 1 
ATOM 1266 C CB  . ASP A 1 165 ? -23.999 -22.410 28.937  1.00 93.68 165 A 1 
ATOM 1267 C CG  . ASP A 1 165 ? -24.606 -22.204 30.322  1.00 88.15 165 A 1 
ATOM 1268 O OD1 . ASP A 1 165 ? -24.288 -21.167 30.960  1.00 79.50 165 A 1 
ATOM 1269 O OD2 . ASP A 1 165 ? -25.457 -23.027 30.729  1.00 78.87 165 A 1 
ATOM 1270 N N   . ILE A 1 166 ? -24.718 -19.059 28.861  1.00 95.10 166 A 1 
ATOM 1271 C CA  . ILE A 1 166 ? -24.297 -17.692 29.180  1.00 94.88 166 A 1 
ATOM 1272 C C   . ILE A 1 166 ? -23.130 -17.654 30.188  1.00 94.98 166 A 1 
ATOM 1273 O O   . ILE A 1 166 ? -22.354 -16.698 30.190  1.00 93.87 166 A 1 
ATOM 1274 C CB  . ILE A 1 166 ? -25.504 -16.874 29.681  1.00 94.30 166 A 1 
ATOM 1275 C CG1 . ILE A 1 166 ? -25.225 -15.374 29.849  1.00 92.49 166 A 1 
ATOM 1276 C CG2 . ILE A 1 166 ? -26.080 -17.431 31.010  1.00 92.56 166 A 1 
ATOM 1277 C CD1 . ILE A 1 166 ? -24.769 -14.674 28.555  1.00 89.74 166 A 1 
ATOM 1278 N N   . SER A 1 167 ? -22.986 -18.662 31.029  1.00 94.82 167 A 1 
ATOM 1279 C CA  . SER A 1 167 ? -21.887 -18.747 31.993  1.00 93.17 167 A 1 
ATOM 1280 C C   . SER A 1 167 ? -20.541 -19.064 31.334  1.00 93.27 167 A 1 
ATOM 1281 O O   . SER A 1 167 ? -19.509 -18.605 31.822  1.00 92.03 167 A 1 
ATOM 1282 C CB  . SER A 1 167 ? -22.215 -19.775 33.084  1.00 92.92 167 A 1 
ATOM 1283 O OG  . SER A 1 167 ? -22.239 -21.097 32.617  1.00 87.13 167 A 1 
ATOM 1284 N N   . GLU A 1 168 ? -20.561 -19.783 30.210  1.00 93.38 168 A 1 
ATOM 1285 C CA  . GLU A 1 168 ? -19.372 -20.239 29.468  1.00 92.41 168 A 1 
ATOM 1286 C C   . GLU A 1 168 ? -19.092 -19.387 28.222  1.00 92.80 168 A 1 
ATOM 1287 O O   . GLU A 1 168 ? -17.979 -19.399 27.702  1.00 90.72 168 A 1 
ATOM 1288 C CB  . GLU A 1 168 ? -19.556 -21.713 29.084  1.00 91.34 168 A 1 
ATOM 1289 C CG  . GLU A 1 168 ? -19.683 -22.633 30.307  1.00 85.66 168 A 1 
ATOM 1290 C CD  . GLU A 1 168 ? -19.782 -24.131 29.938  1.00 78.53 168 A 1 
ATOM 1291 O OE1 . GLU A 1 168 ? -19.743 -24.945 30.886  1.00 67.40 168 A 1 
ATOM 1292 O OE2 . GLU A 1 168 ? -19.883 -24.459 28.735  1.00 70.62 168 A 1 
ATOM 1293 N N   . ALA A 1 169 ? -20.061 -18.570 27.788  1.00 92.46 169 A 1 
ATOM 1294 C CA  . ALA A 1 169 ? -19.988 -17.749 26.574  1.00 91.41 169 A 1 
ATOM 1295 C C   . ALA A 1 169 ? -18.834 -16.723 26.540  1.00 92.41 169 A 1 
ATOM 1296 O O   . ALA A 1 169 ? -18.606 -16.096 25.501  1.00 90.93 169 A 1 
ATOM 1297 C CB  . ALA A 1 169 ? -21.344 -17.059 26.402  1.00 90.89 169 A 1 
ATOM 1298 N N   . VAL A 1 170 ? -18.128 -16.545 27.656  1.00 94.22 170 A 1 
ATOM 1299 C CA  . VAL A 1 170 ? -16.999 -15.616 27.825  1.00 92.92 170 A 1 
ATOM 1300 C C   . VAL A 1 170 ? -15.663 -16.327 28.050  1.00 91.78 170 A 1 
ATOM 1301 O O   . VAL A 1 170 ? -14.699 -15.681 28.436  1.00 88.58 170 A 1 
ATOM 1302 C CB  . VAL A 1 170 ? -17.287 -14.602 28.948  1.00 92.31 170 A 1 
ATOM 1303 C CG1 . VAL A 1 170 ? -18.537 -13.771 28.643  1.00 85.96 170 A 1 
ATOM 1304 C CG2 . VAL A 1 170 ? -17.471 -15.276 30.316  1.00 86.40 170 A 1 
ATOM 1305 N N   . ALA A 1 171 ? -15.582 -17.647 27.822  1.00 91.08 171 A 1 
ATOM 1306 C CA  . ALA A 1 171 ? -14.468 -18.501 28.257  1.00 88.06 171 A 1 
ATOM 1307 C C   . ALA A 1 171 ? -13.068 -17.971 27.893  1.00 88.25 171 A 1 
ATOM 1308 O O   . ALA A 1 171 ? -12.162 -18.008 28.725  1.00 83.67 171 A 1 
ATOM 1309 C CB  . ALA A 1 171 ? -14.691 -19.898 27.670  1.00 84.43 171 A 1 
ATOM 1310 N N   . ASN A 1 172 ? -12.901 -17.457 26.675  1.00 89.92 172 A 1 
ATOM 1311 C CA  . ASN A 1 172 ? -11.646 -16.875 26.202  1.00 89.76 172 A 1 
ATOM 1312 C C   . ASN A 1 172 ? -11.825 -15.440 25.668  1.00 91.20 172 A 1 
ATOM 1313 O O   . ASN A 1 172 ? -11.142 -15.024 24.738  1.00 89.45 172 A 1 
ATOM 1314 C CB  . ASN A 1 172 ? -10.978 -17.831 25.196  1.00 87.52 172 A 1 
ATOM 1315 C CG  . ASN A 1 172 ? -11.722 -17.915 23.879  1.00 86.77 172 A 1 
ATOM 1316 O OD1 . ASN A 1 172 ? -12.937 -17.978 23.823  1.00 80.05 172 A 1 
ATOM 1317 N ND2 . ASN A 1 172 ? -11.004 -17.940 22.780  1.00 79.02 172 A 1 
ATOM 1318 N N   . TYR A 1 173 ? -12.751 -14.678 26.263  1.00 92.14 173 A 1 
ATOM 1319 C CA  . TYR A 1 173 ? -13.074 -13.317 25.813  1.00 91.83 173 A 1 
ATOM 1320 C C   . TYR A 1 173 ? -11.850 -12.383 25.776  1.00 91.37 173 A 1 
ATOM 1321 O O   . TYR A 1 173 ? -11.697 -11.607 24.847  1.00 89.14 173 A 1 
ATOM 1322 C CB  . TYR A 1 173 ? -14.156 -12.747 26.735  1.00 92.36 173 A 1 
ATOM 1323 C CG  . TYR A 1 173 ? -14.567 -11.338 26.416  1.00 93.39 173 A 1 
ATOM 1324 C CD1 . TYR A 1 173 ? -13.851 -10.246 26.950  1.00 89.32 173 A 1 
ATOM 1325 C CD2 . TYR A 1 173 ? -15.669 -11.085 25.566  1.00 88.91 173 A 1 
ATOM 1326 C CE1 . TYR A 1 173 ? -14.220 -8.929  26.648  1.00 88.51 173 A 1 
ATOM 1327 C CE2 . TYR A 1 173 ? -16.050 -9.768  25.267  1.00 88.31 173 A 1 
ATOM 1328 C CZ  . TYR A 1 173 ? -15.323 -8.692  25.810  1.00 93.03 173 A 1 
ATOM 1329 O OH  . TYR A 1 173 ? -15.691 -7.396  25.526  1.00 91.88 173 A 1 
ATOM 1330 N N   . ASP A 1 174 ? -10.988 -12.479 26.783  1.00 91.79 174 A 1 
ATOM 1331 C CA  . ASP A 1 174 ? -9.872  -11.535 26.931  1.00 89.32 174 A 1 
ATOM 1332 C C   . ASP A 1 174 ? -8.767  -11.740 25.883  1.00 88.50 174 A 1 
ATOM 1333 O O   . ASP A 1 174 ? -8.049  -10.791 25.581  1.00 86.14 174 A 1 
ATOM 1334 C CB  . ASP A 1 174 ? -9.333  -11.593 28.374  1.00 87.66 174 A 1 
ATOM 1335 C CG  . ASP A 1 174 ? -10.346 -11.125 29.431  1.00 83.93 174 A 1 
ATOM 1336 O OD1 . ASP A 1 174 ? -11.168 -10.201 29.175  1.00 78.01 174 A 1 
ATOM 1337 O OD2 . ASP A 1 174 ? -10.345 -11.686 30.544  1.00 76.65 174 A 1 
ATOM 1338 N N   . SER A 1 175 ? -8.657  -12.928 25.270  1.00 88.73 175 A 1 
ATOM 1339 C CA  . SER A 1 175 ? -7.726  -13.220 24.163  1.00 87.32 175 A 1 
ATOM 1340 C C   . SER A 1 175 ? -8.362  -13.110 22.777  1.00 87.88 175 A 1 
ATOM 1341 O O   . SER A 1 175 ? -7.671  -13.289 21.776  1.00 85.81 175 A 1 
ATOM 1342 C CB  . SER A 1 175 ? -7.101  -14.611 24.341  1.00 85.74 175 A 1 
ATOM 1343 O OG  . SER A 1 175 ? -8.069  -15.638 24.254  1.00 78.97 175 A 1 
ATOM 1344 N N   . SER A 1 176 ? -9.676  -12.862 22.710  1.00 89.95 176 A 1 
ATOM 1345 C CA  . SER A 1 176 ? -10.406 -12.840 21.440  1.00 90.54 176 A 1 
ATOM 1346 C C   . SER A 1 176 ? -10.144 -11.551 20.667  1.00 89.79 176 A 1 
ATOM 1347 O O   . SER A 1 176 ? -10.060 -10.471 21.258  1.00 89.27 176 A 1 
ATOM 1348 C CB  . SER A 1 176 ? -11.903 -13.017 21.660  1.00 91.90 176 A 1 
ATOM 1349 O OG  . SER A 1 176 ? -12.157 -14.259 22.281  1.00 85.82 176 A 1 
ATOM 1350 N N   . TYR A 1 177 ? -10.064 -11.667 19.325  1.00 90.21 177 A 1 
ATOM 1351 C CA  . TYR A 1 177 ? -9.862  -10.542 18.417  1.00 89.50 177 A 1 
ATOM 1352 C C   . TYR A 1 177 ? -10.914 -9.454  18.609  1.00 90.86 177 A 1 
ATOM 1353 O O   . TYR A 1 177 ? -12.117 -9.729  18.590  1.00 90.66 177 A 1 
ATOM 1354 C CB  . TYR A 1 177 ? -9.885  -11.030 16.965  1.00 87.18 177 A 1 
ATOM 1355 C CG  . TYR A 1 177 ? -8.778  -11.985 16.596  1.00 83.66 177 A 1 
ATOM 1356 C CD1 . TYR A 1 177 ? -7.431  -11.556 16.599  1.00 75.85 177 A 1 
ATOM 1357 C CD2 . TYR A 1 177 ? -9.079  -13.314 16.223  1.00 75.74 177 A 1 
ATOM 1358 C CE1 . TYR A 1 177 ? -6.404  -12.435 16.244  1.00 72.82 177 A 1 
ATOM 1359 C CE2 . TYR A 1 177 ? -8.056  -14.197 15.862  1.00 71.85 177 A 1 
ATOM 1360 C CZ  . TYR A 1 177 ? -6.710  -13.756 15.865  1.00 78.71 177 A 1 
ATOM 1361 O OH  . TYR A 1 177 ? -5.708  -14.614 15.514  1.00 72.68 177 A 1 
ATOM 1362 N N   . PHE A 1 178 ? -10.463 -8.220  18.765  1.00 90.57 178 A 1 
ATOM 1363 C CA  . PHE A 1 178 ? -11.326 -7.071  18.989  1.00 89.00 178 A 1 
ATOM 1364 C C   . PHE A 1 178 ? -10.723 -5.803  18.381  1.00 87.84 178 A 1 
ATOM 1365 O O   . PHE A 1 178 ? -9.524  -5.731  18.131  1.00 86.31 178 A 1 
ATOM 1366 C CB  . PHE A 1 178 ? -11.567 -6.885  20.499  1.00 88.64 178 A 1 
ATOM 1367 C CG  . PHE A 1 178 ? -10.392 -6.314  21.269  1.00 87.43 178 A 1 
ATOM 1368 C CD1 . PHE A 1 178 ? -9.318  -7.141  21.655  1.00 82.03 178 A 1 
ATOM 1369 C CD2 . PHE A 1 178 ? -10.335 -4.948  21.575  1.00 81.36 178 A 1 
ATOM 1370 C CE1 . PHE A 1 178 ? -8.210  -6.608  22.331  1.00 80.45 178 A 1 
ATOM 1371 C CE2 . PHE A 1 178 ? -9.224  -4.409  22.252  1.00 79.91 178 A 1 
ATOM 1372 C CZ  . PHE A 1 178 ? -8.155  -5.237  22.628  1.00 85.04 178 A 1 
ATOM 1373 N N   . GLU A 1 179 ? -11.566 -4.799  18.247  1.00 88.57 179 A 1 
ATOM 1374 C CA  . GLU A 1 179 ? -11.165 -3.399  18.146  1.00 87.31 179 A 1 
ATOM 1375 C C   . GLU A 1 179 ? -11.844 -2.594  19.260  1.00 87.78 179 A 1 
ATOM 1376 O O   . GLU A 1 179 ? -12.752 -3.086  19.943  1.00 87.35 179 A 1 
ATOM 1377 C CB  . GLU A 1 179 ? -11.484 -2.856  16.753  1.00 84.54 179 A 1 
ATOM 1378 C CG  . GLU A 1 179 ? -12.992 -2.771  16.490  1.00 80.44 179 A 1 
ATOM 1379 C CD  . GLU A 1 179 ? -13.351 -2.187  15.124  1.00 82.03 179 A 1 
ATOM 1380 O OE1 . GLU A 1 179 ? -14.502 -2.417  14.699  1.00 74.00 179 A 1 
ATOM 1381 O OE2 . GLU A 1 179 ? -12.527 -1.488  14.516  1.00 77.18 179 A 1 
ATOM 1382 N N   . THR A 1 180 ? -11.437 -1.342  19.443  1.00 87.06 180 A 1 
ATOM 1383 C CA  . THR A 1 180 ? -12.150 -0.402  20.307  1.00 85.78 180 A 1 
ATOM 1384 C C   . THR A 1 180 ? -13.107 0.460   19.490  1.00 85.83 180 A 1 
ATOM 1385 O O   . THR A 1 180 ? -12.745 0.993   18.443  1.00 84.41 180 A 1 
ATOM 1386 C CB  . THR A 1 180 ? -11.191 0.449   21.140  1.00 83.45 180 A 1 
ATOM 1387 O OG1 . THR A 1 180 ? -10.199 1.044   20.344  1.00 76.55 180 A 1 
ATOM 1388 C CG2 . THR A 1 180 ? -10.498 -0.400  22.202  1.00 74.26 180 A 1 
ATOM 1389 N N   . THR A 1 181 ? -14.342 0.620   19.978  1.00 88.26 181 A 1 
ATOM 1390 C CA  . THR A 1 181 ? -15.350 1.500   19.374  1.00 87.85 181 A 1 
ATOM 1391 C C   . THR A 1 181 ? -15.825 2.518   20.398  1.00 87.60 181 A 1 
ATOM 1392 O O   . THR A 1 181 ? -15.848 2.235   21.598  1.00 86.83 181 A 1 
ATOM 1393 C CB  . THR A 1 181 ? -16.532 0.724   18.784  1.00 87.58 181 A 1 
ATOM 1394 O OG1 . THR A 1 181 ? -17.208 -0.040  19.749  1.00 83.49 181 A 1 
ATOM 1395 C CG2 . THR A 1 181 ? -16.077 -0.232  17.693  1.00 83.05 181 A 1 
ATOM 1396 N N   . THR A 1 182 ? -16.201 3.708   19.940  1.00 88.53 182 A 1 
ATOM 1397 C CA  . THR A 1 182 ? -16.637 4.797   20.809  1.00 88.05 182 A 1 
ATOM 1398 C C   . THR A 1 182 ? -18.028 5.268   20.430  1.00 89.28 182 A 1 
ATOM 1399 O O   . THR A 1 182 ? -18.237 5.815   19.350  1.00 88.75 182 A 1 
ATOM 1400 C CB  . THR A 1 182 ? -15.644 5.961   20.799  1.00 85.97 182 A 1 
ATOM 1401 O OG1 . THR A 1 182 ? -14.346 5.517   21.114  1.00 82.74 182 A 1 
ATOM 1402 C CG2 . THR A 1 182 ? -16.005 7.012   21.847  1.00 80.92 182 A 1 
ATOM 1403 N N   . GLU A 1 183 ? -18.991 5.069   21.335  1.00 90.75 183 A 1 
ATOM 1404 C CA  . GLU A 1 183 ? -20.386 5.455   21.132  1.00 91.62 183 A 1 
ATOM 1405 C C   . GLU A 1 183 ? -21.104 5.701   22.471  1.00 92.70 183 A 1 
ATOM 1406 O O   . GLU A 1 183 ? -20.577 5.414   23.543  1.00 92.45 183 A 1 
ATOM 1407 C CB  . GLU A 1 183 ? -21.133 4.409   20.275  1.00 90.85 183 A 1 
ATOM 1408 C CG  . GLU A 1 183 ? -21.198 2.980   20.859  1.00 88.79 183 A 1 
ATOM 1409 C CD  . GLU A 1 183 ? -20.017 2.060   20.501  1.00 91.79 183 A 1 
ATOM 1410 O OE1 . GLU A 1 183 ? -19.815 1.058   21.207  1.00 84.43 183 A 1 
ATOM 1411 O OE2 . GLU A 1 183 ? -19.321 2.304   19.487  1.00 87.94 183 A 1 
ATOM 1412 N N   . LYS A 1 184 ? -22.317 6.239   22.419  1.00 93.44 184 A 1 
ATOM 1413 C CA  . LYS A 1 184 ? -23.190 6.393   23.589  1.00 95.18 184 A 1 
ATOM 1414 C C   . LYS A 1 184 ? -24.107 5.202   23.788  1.00 96.40 184 A 1 
ATOM 1415 O O   . LYS A 1 184 ? -24.195 4.672   24.900  1.00 96.24 184 A 1 
ATOM 1416 C CB  . LYS A 1 184 ? -24.027 7.677   23.474  1.00 94.99 184 A 1 
ATOM 1417 C CG  . LYS A 1 184 ? -23.173 8.924   23.663  1.00 94.16 184 A 1 
ATOM 1418 C CD  . LYS A 1 184 ? -24.067 10.160  23.811  1.00 93.33 184 A 1 
ATOM 1419 C CE  . LYS A 1 184 ? -23.215 11.343  24.233  1.00 92.05 184 A 1 
ATOM 1420 N NZ  . LYS A 1 184 ? -24.015 12.400  24.861  1.00 90.54 184 A 1 
ATOM 1421 N N   . VAL A 1 185 ? -24.794 4.786   22.722  1.00 95.78 185 A 1 
ATOM 1422 C CA  . VAL A 1 185 ? -25.783 3.704   22.756  1.00 96.61 185 A 1 
ATOM 1423 C C   . VAL A 1 185 ? -25.236 2.492   22.019  1.00 96.89 185 A 1 
ATOM 1424 O O   . VAL A 1 185 ? -24.695 2.603   20.926  1.00 96.55 185 A 1 
ATOM 1425 C CB  . VAL A 1 185 ? -27.144 4.137   22.183  1.00 96.78 185 A 1 
ATOM 1426 C CG1 . VAL A 1 185 ? -28.212 3.091   22.485  1.00 93.50 185 A 1 
ATOM 1427 C CG2 . VAL A 1 185 ? -27.622 5.464   22.777  1.00 90.15 185 A 1 
ATOM 1428 N N   . PHE A 1 186 ? -25.380 1.322   22.630  1.00 96.54 186 A 1 
ATOM 1429 C CA  . PHE A 1 186 ? -24.856 0.081   22.076  1.00 97.05 186 A 1 
ATOM 1430 C C   . PHE A 1 186 ? -25.738 -1.111  22.448  1.00 97.60 186 A 1 
ATOM 1431 O O   . PHE A 1 186 ? -26.634 -1.015  23.289  1.00 97.56 186 A 1 
ATOM 1432 C CB  . PHE A 1 186 ? -23.398 -0.102  22.547  1.00 96.66 186 A 1 
ATOM 1433 C CG  . PHE A 1 186 ? -23.179 0.042   24.037  1.00 97.26 186 A 1 
ATOM 1434 C CD1 . PHE A 1 186 ? -22.866 1.298   24.591  1.00 93.40 186 A 1 
ATOM 1435 C CD2 . PHE A 1 186 ? -23.295 -1.073  24.882  1.00 92.27 186 A 1 
ATOM 1436 C CE1 . PHE A 1 186 ? -22.669 1.435   25.966  1.00 92.69 186 A 1 
ATOM 1437 C CE2 . PHE A 1 186 ? -23.097 -0.936  26.263  1.00 91.88 186 A 1 
ATOM 1438 C CZ  . PHE A 1 186 ? -22.789 0.319   26.805  1.00 96.24 186 A 1 
ATOM 1439 N N   . LEU A 1 187 ? -25.498 -2.242  21.810  1.00 97.28 187 A 1 
ATOM 1440 C CA  . LEU A 1 187 ? -26.007 -3.528  22.264  1.00 97.28 187 A 1 
ATOM 1441 C C   . LEU A 1 187 ? -25.019 -4.142  23.260  1.00 97.25 187 A 1 
ATOM 1442 O O   . LEU A 1 187 ? -23.810 -3.949  23.122  1.00 96.54 187 A 1 
ATOM 1443 C CB  . LEU A 1 187 ? -26.227 -4.463  21.067  1.00 96.84 187 A 1 
ATOM 1444 C CG  . LEU A 1 187 ? -27.193 -3.935  19.998  1.00 96.59 187 A 1 
ATOM 1445 C CD1 . LEU A 1 187 ? -27.302 -4.962  18.874  1.00 93.36 187 A 1 
ATOM 1446 C CD2 . LEU A 1 187 ? -28.593 -3.668  20.561  1.00 93.57 187 A 1 
ATOM 1447 N N   . LEU A 1 188 ? -25.501 -4.909  24.239  1.00 97.21 188 A 1 
ATOM 1448 C CA  . LEU A 1 188 ? -24.612 -5.655  25.118  1.00 97.12 188 A 1 
ATOM 1449 C C   . LEU A 1 188 ? -23.711 -6.586  24.298  1.00 97.16 188 A 1 
ATOM 1450 O O   . LEU A 1 188 ? -24.172 -7.234  23.357  1.00 96.69 188 A 1 
ATOM 1451 C CB  . LEU A 1 188 ? -25.417 -6.488  26.127  1.00 96.74 188 A 1 
ATOM 1452 C CG  . LEU A 1 188 ? -26.302 -5.699  27.111  1.00 96.22 188 A 1 
ATOM 1453 C CD1 . LEU A 1 188 ? -26.998 -6.684  28.041  1.00 90.02 188 A 1 
ATOM 1454 C CD2 . LEU A 1 188 ? -25.506 -4.712  27.956  1.00 91.27 188 A 1 
ATOM 1455 N N   . ASP A 1 189 ? -22.459 -6.714  24.689  1.00 96.77 189 A 1 
ATOM 1456 C CA  . ASP A 1 189 ? -21.645 -7.840  24.251  1.00 96.42 189 A 1 
ATOM 1457 C C   . ASP A 1 189 ? -21.851 -9.060  25.175  1.00 96.97 189 A 1 
ATOM 1458 O O   . ASP A 1 189 ? -22.584 -9.006  26.170  1.00 96.47 189 A 1 
ATOM 1459 C CB  . ASP A 1 189 ? -20.177 -7.405  24.058  1.00 95.06 189 A 1 
ATOM 1460 C CG  . ASP A 1 189 ? -19.326 -7.358  25.322  1.00 94.82 189 A 1 
ATOM 1461 O OD1 . ASP A 1 189 ? -19.843 -7.581  26.438  1.00 89.68 189 A 1 
ATOM 1462 O OD2 . ASP A 1 189 ? -18.098 -7.202  25.159  1.00 89.96 189 A 1 
ATOM 1463 N N   . VAL A 1 190 ? -21.223 -10.192 24.869  1.00 96.59 190 A 1 
ATOM 1464 C CA  . VAL A 1 190 ? -21.342 -11.401 25.693  1.00 96.28 190 A 1 
ATOM 1465 C C   . VAL A 1 190 ? -20.808 -11.214 27.113  1.00 96.57 190 A 1 
ATOM 1466 O O   . VAL A 1 190 ? -21.344 -11.806 28.041  1.00 95.71 190 A 1 
ATOM 1467 C CB  . VAL A 1 190 ? -20.659 -12.623 25.048  1.00 94.67 190 A 1 
ATOM 1468 C CG1 . VAL A 1 190 ? -21.436 -13.092 23.822  1.00 83.75 190 A 1 
ATOM 1469 C CG2 . VAL A 1 190 ? -19.195 -12.374 24.667  1.00 83.99 190 A 1 
ATOM 1470 N N   . LYS A 1 191 ? -19.793 -10.368 27.309  1.00 96.58 191 A 1 
ATOM 1471 C CA  . LYS A 1 191 ? -19.217 -10.097 28.636  1.00 95.70 191 A 1 
ATOM 1472 C C   . LYS A 1 191 ? -20.179 -9.261  29.478  1.00 96.38 191 A 1 
ATOM 1473 O O   . LYS A 1 191 ? -20.402 -9.560  30.649  1.00 96.32 191 A 1 
ATOM 1474 C CB  . LYS A 1 191 ? -17.843 -9.429  28.475  1.00 94.80 191 A 1 
ATOM 1475 C CG  . LYS A 1 191 ? -17.041 -9.348  29.790  1.00 89.04 191 A 1 
ATOM 1476 C CD  . LYS A 1 191 ? -15.629 -8.832  29.505  1.00 81.87 191 A 1 
ATOM 1477 C CE  . LYS A 1 191 ? -14.710 -8.874  30.733  1.00 76.26 191 A 1 
ATOM 1478 N NZ  . LYS A 1 191 ? -13.276 -8.686  30.362  1.00 66.48 191 A 1 
ATOM 1479 N N   . GLN A 1 192 ? -20.812 -8.281  28.877  1.00 96.47 192 A 1 
ATOM 1480 C CA  . GLN A 1 192 ? -21.851 -7.473  29.505  1.00 96.44 192 A 1 
ATOM 1481 C C   . GLN A 1 192 ? -23.109 -8.310  29.801  1.00 96.87 192 A 1 
ATOM 1482 O O   . GLN A 1 192 ? -23.601 -8.268  30.928  1.00 96.71 192 A 1 
ATOM 1483 C CB  . GLN A 1 192 ? -22.160 -6.268  28.601  1.00 96.46 192 A 1 
ATOM 1484 C CG  . GLN A 1 192 ? -21.016 -5.243  28.614  1.00 96.10 192 A 1 
ATOM 1485 C CD  . GLN A 1 192 ? -21.147 -4.170  27.540  1.00 97.02 192 A 1 
ATOM 1486 O OE1 . GLN A 1 192 ? -21.717 -4.370  26.473  1.00 90.22 192 A 1 
ATOM 1487 N NE2 . GLN A 1 192 ? -20.592 -2.995  27.764  1.00 89.14 192 A 1 
ATOM 1488 N N   . ALA A 1 193 ? -23.562 -9.148  28.865  1.00 96.48 193 A 1 
ATOM 1489 C CA  . ALA A 1 193 ? -24.689 -10.058 29.101  1.00 96.30 193 A 1 
ATOM 1490 C C   . ALA A 1 193 ? -24.401 -11.060 30.237  1.00 96.66 193 A 1 
ATOM 1491 O O   . ALA A 1 193 ? -25.250 -11.290 31.100  1.00 96.55 193 A 1 
ATOM 1492 C CB  . ALA A 1 193 ? -25.032 -10.763 27.785  1.00 96.55 193 A 1 
ATOM 1493 N N   . ASN A 1 194 ? -23.187 -11.594 30.300  1.00 96.38 194 A 1 
ATOM 1494 C CA  . ASN A 1 194 ? -22.724 -12.436 31.403  1.00 95.61 194 A 1 
ATOM 1495 C C   . ASN A 1 194 ? -22.714 -11.671 32.737  1.00 95.83 194 A 1 
ATOM 1496 O O   . ASN A 1 194 ? -23.104 -12.230 33.772  1.00 96.00 194 A 1 
ATOM 1497 C CB  . ASN A 1 194 ? -21.335 -12.986 31.043  1.00 95.60 194 A 1 
ATOM 1498 C CG  . ASN A 1 194 ? -20.731 -13.847 32.136  1.00 95.64 194 A 1 
ATOM 1499 O OD1 . ASN A 1 194 ? -19.994 -13.392 32.994  1.00 85.67 194 A 1 
ATOM 1500 N ND2 . ASN A 1 194 ? -21.023 -15.126 32.119  1.00 85.34 194 A 1 
ATOM 1501 N N   . ALA A 1 195 ? -22.349 -10.396 32.758  1.00 96.09 195 A 1 
ATOM 1502 C CA  . ALA A 1 195 ? -22.426 -9.553  33.949  1.00 95.46 195 A 1 
ATOM 1503 C C   . ALA A 1 195 ? -23.868 -9.331  34.409  1.00 96.18 195 A 1 
ATOM 1504 O O   . ALA A 1 195 ? -24.148 -9.429  35.605  1.00 95.96 195 A 1 
ATOM 1505 C CB  . ALA A 1 195 ? -21.695 -8.237  33.684  1.00 95.51 195 A 1 
ATOM 1506 N N   . VAL A 1 196 ? -24.822 -9.121  33.482  1.00 96.21 196 A 1 
ATOM 1507 C CA  . VAL A 1 196 ? -26.253 -9.042  33.814  1.00 96.18 196 A 1 
ATOM 1508 C C   . VAL A 1 196 ? -26.724 -10.336 34.475  1.00 96.39 196 A 1 
ATOM 1509 O O   . VAL A 1 196 ? -27.363 -10.288 35.525  1.00 96.29 196 A 1 
ATOM 1510 C CB  . VAL A 1 196 ? -27.139 -8.754  32.581  1.00 96.47 196 A 1 
ATOM 1511 C CG1 . VAL A 1 196 ? -28.613 -8.602  32.976  1.00 93.43 196 A 1 
ATOM 1512 C CG2 . VAL A 1 196 ? -26.734 -7.460  31.867  1.00 91.55 196 A 1 
ATOM 1513 N N   . TRP A 1 197 ? -26.348 -11.488 33.894  1.00 96.61 197 A 1 
ATOM 1514 C CA  . TRP A 1 197 ? -26.683 -12.793 34.465  1.00 96.18 197 A 1 
ATOM 1515 C C   . TRP A 1 197 ? -26.088 -12.988 35.864  1.00 96.18 197 A 1 
ATOM 1516 O O   . TRP A 1 197 ? -26.804 -13.412 36.779  1.00 95.79 197 A 1 
ATOM 1517 C CB  . TRP A 1 197 ? -26.212 -13.895 33.514  1.00 96.07 197 A 1 
ATOM 1518 C CG  . TRP A 1 197 ? -26.241 -15.266 34.109  1.00 96.02 197 A 1 
ATOM 1519 C CD1 . TRP A 1 197 ? -27.350 -16.011 34.343  1.00 93.32 197 A 1 
ATOM 1520 C CD2 . TRP A 1 197 ? -25.112 -16.057 34.605  1.00 95.59 197 A 1 
ATOM 1521 N NE1 . TRP A 1 197 ? -26.987 -17.208 34.947  1.00 92.53 197 A 1 
ATOM 1522 C CE2 . TRP A 1 197 ? -25.621 -17.277 35.117  1.00 94.63 197 A 1 
ATOM 1523 C CE3 . TRP A 1 197 ? -23.714 -15.844 34.655  1.00 93.41 197 A 1 
ATOM 1524 C CZ2 . TRP A 1 197 ? -24.780 -18.262 35.671  1.00 93.65 197 A 1 
ATOM 1525 C CZ3 . TRP A 1 197 ? -22.875 -16.836 35.206  1.00 89.82 197 A 1 
ATOM 1526 C CH2 . TRP A 1 197 ? -23.401 -18.026 35.705  1.00 89.92 197 A 1 
ATOM 1527 N N   . LYS A 1 198 ? -24.828 -12.625 36.083  1.00 96.48 198 A 1 
ATOM 1528 C CA  . LYS A 1 198 ? -24.185 -12.708 37.402  1.00 95.68 198 A 1 
ATOM 1529 C C   . LYS A 1 198 ? -24.873 -11.825 38.443  1.00 95.74 198 A 1 
ATOM 1530 O O   . LYS A 1 198 ? -25.120 -12.279 39.566  1.00 94.75 198 A 1 
ATOM 1531 C CB  . LYS A 1 198 ? -22.695 -12.329 37.284  1.00 95.07 198 A 1 
ATOM 1532 C CG  . LYS A 1 198 ? -21.860 -13.477 36.706  1.00 91.08 198 A 1 
ATOM 1533 C CD  . LYS A 1 198 ? -20.414 -13.022 36.450  1.00 88.03 198 A 1 
ATOM 1534 C CE  . LYS A 1 198 ? -19.570 -14.211 35.996  1.00 80.32 198 A 1 
ATOM 1535 N NZ  . LYS A 1 198 ? -18.276 -13.787 35.419  1.00 72.62 198 A 1 
ATOM 1536 N N   . ASN A 1 199 ? -25.212 -10.597 38.081  1.00 96.41 199 A 1 
ATOM 1537 C CA  . ASN A 1 199 ? -25.731 -9.593  39.008  1.00 95.82 199 A 1 
ATOM 1538 C C   . ASN A 1 199 ? -27.238 -9.725  39.268  1.00 96.03 199 A 1 
ATOM 1539 O O   . ASN A 1 199 ? -27.681 -9.561  40.403  1.00 94.00 199 A 1 
ATOM 1540 C CB  . ASN A 1 199 ? -25.396 -8.202  38.450  1.00 95.45 199 A 1 
ATOM 1541 C CG  . ASN A 1 199 ? -23.904 -7.902  38.452  1.00 95.88 199 A 1 
ATOM 1542 O OD1 . ASN A 1 199 ? -23.115 -8.488  39.174  1.00 88.83 199 A 1 
ATOM 1543 N ND2 . ASN A 1 199 ? -23.490 -6.939  37.666  1.00 87.06 199 A 1 
ATOM 1544 N N   . LEU A 1 200 ? -28.025 -10.016 38.232  1.00 96.17 200 A 1 
ATOM 1545 C CA  . LEU A 1 200 ? -29.488 -9.979  38.268  1.00 96.14 200 A 1 
ATOM 1546 C C   . LEU A 1 200 ? -30.140 -11.288 37.783  1.00 95.94 200 A 1 
ATOM 1547 O O   . LEU A 1 200 ? -31.360 -11.341 37.587  1.00 93.70 200 A 1 
ATOM 1548 C CB  . LEU A 1 200 ? -29.982 -8.760  37.469  1.00 96.07 200 A 1 
ATOM 1549 C CG  . LEU A 1 200 ? -29.513 -7.392  38.004  1.00 96.20 200 A 1 
ATOM 1550 C CD1 . LEU A 1 200 ? -29.994 -6.292  37.062  1.00 92.55 200 A 1 
ATOM 1551 C CD2 . LEU A 1 200 ? -30.073 -7.091  39.393  1.00 93.08 200 A 1 
ATOM 1552 N N   . LYS A 1 201 ? -29.363 -12.336 37.596  1.00 95.90 201 A 1 
ATOM 1553 C CA  . LYS A 1 201 ? -29.809 -13.681 37.192  1.00 95.03 201 A 1 
ATOM 1554 C C   . LYS A 1 201 ? -30.650 -13.640 35.914  1.00 95.45 201 A 1 
ATOM 1555 O O   . LYS A 1 201 ? -30.161 -13.178 34.894  1.00 91.48 201 A 1 
ATOM 1556 C CB  . LYS A 1 201 ? -30.466 -14.407 38.373  1.00 92.20 201 A 1 
ATOM 1557 C CG  . LYS A 1 201 ? -29.551 -14.487 39.603  1.00 88.33 201 A 1 
ATOM 1558 C CD  . LYS A 1 201 ? -29.711 -15.823 40.335  1.00 79.98 201 A 1 
ATOM 1559 C CE  . LYS A 1 201 ? -28.750 -15.874 41.508  1.00 75.00 201 A 1 
ATOM 1560 N NZ  . LYS A 1 201 ? -28.630 -17.263 42.054  1.00 63.22 201 A 1 
ATOM 1561 N N   . GLY A 1 202 ? -31.884 -14.105 35.956  1.00 93.82 202 A 1 
ATOM 1562 C CA  . GLY A 1 202 ? -32.766 -14.207 34.795  1.00 93.28 202 A 1 
ATOM 1563 C C   . GLY A 1 202 ? -33.061 -12.889 34.055  1.00 94.98 202 A 1 
ATOM 1564 O O   . GLY A 1 202 ? -33.608 -12.936 32.967  1.00 92.83 202 A 1 
ATOM 1565 N N   . TYR A 1 203 ? -32.676 -11.739 34.606  1.00 95.22 203 A 1 
ATOM 1566 C CA  . TYR A 1 203 ? -32.916 -10.441 33.957  1.00 95.50 203 A 1 
ATOM 1567 C C   . TYR A 1 203 ? -32.150 -10.254 32.627  1.00 96.34 203 A 1 
ATOM 1568 O O   . TYR A 1 203 ? -32.490 -9.377  31.839  1.00 94.78 203 A 1 
ATOM 1569 C CB  . TYR A 1 203 ? -32.581 -9.323  34.951  1.00 95.10 203 A 1 
ATOM 1570 C CG  . TYR A 1 203 ? -33.118 -7.982  34.539  1.00 95.93 203 A 1 
ATOM 1571 C CD1 . TYR A 1 203 ? -32.285 -7.020  33.942  1.00 91.98 203 A 1 
ATOM 1572 C CD2 . TYR A 1 203 ? -34.484 -7.682  34.725  1.00 91.48 203 A 1 
ATOM 1573 C CE1 . TYR A 1 203 ? -32.800 -5.780  33.530  1.00 91.13 203 A 1 
ATOM 1574 C CE2 . TYR A 1 203 ? -35.011 -6.455  34.316  1.00 90.64 203 A 1 
ATOM 1575 C CZ  . TYR A 1 203 ? -34.168 -5.502  33.713  1.00 95.73 203 A 1 
ATOM 1576 O OH  . TYR A 1 203 ? -34.681 -4.305  33.293  1.00 95.19 203 A 1 
ATOM 1577 N N   . TYR A 1 204 ? -31.153 -11.105 32.346  1.00 95.55 204 A 1 
ATOM 1578 C CA  . TYR A 1 204 ? -30.492 -11.102 31.038  1.00 95.76 204 A 1 
ATOM 1579 C C   . TYR A 1 204 ? -31.403 -11.599 29.902  1.00 96.48 204 A 1 
ATOM 1580 O O   . TYR A 1 204 ? -31.144 -11.282 28.746  1.00 95.50 204 A 1 
ATOM 1581 C CB  . TYR A 1 204 ? -29.192 -11.914 31.095  1.00 95.25 204 A 1 
ATOM 1582 C CG  . TYR A 1 204 ? -29.369 -13.407 30.954  1.00 96.26 204 A 1 
ATOM 1583 C CD1 . TYR A 1 204 ? -29.827 -14.177 32.042  1.00 92.29 204 A 1 
ATOM 1584 C CD2 . TYR A 1 204 ? -29.074 -14.036 29.733  1.00 92.77 204 A 1 
ATOM 1585 C CE1 . TYR A 1 204 ? -29.995 -15.561 31.907  1.00 90.56 204 A 1 
ATOM 1586 C CE2 . TYR A 1 204 ? -29.238 -15.421 29.592  1.00 90.45 204 A 1 
ATOM 1587 C CZ  . TYR A 1 204 ? -29.697 -16.182 30.678  1.00 95.21 204 A 1 
ATOM 1588 O OH  . TYR A 1 204 ? -29.865 -17.537 30.545  1.00 93.82 204 A 1 
ATOM 1589 N N   . VAL A 1 205 ? -32.481 -12.322 30.208  1.00 96.45 205 A 1 
ATOM 1590 C CA  . VAL A 1 205 ? -33.538 -12.645 29.251  1.00 95.89 205 A 1 
ATOM 1591 C C   . VAL A 1 205 ? -34.425 -11.407 29.075  1.00 95.75 205 A 1 
ATOM 1592 O O   . VAL A 1 205 ? -34.814 -10.769 30.051  1.00 94.35 205 A 1 
ATOM 1593 C CB  . VAL A 1 205 ? -34.361 -13.864 29.702  1.00 94.59 205 A 1 
ATOM 1594 C CG1 . VAL A 1 205 ? -35.481 -14.205 28.711  1.00 90.37 205 A 1 
ATOM 1595 C CG2 . VAL A 1 205 ? -33.463 -15.105 29.821  1.00 90.85 205 A 1 
ATOM 1596 N N   . ALA A 1 206 ? -34.733 -11.059 27.823  1.00 96.46 206 A 1 
ATOM 1597 C CA  . ALA A 1 206 ? -35.561 -9.910  27.511  1.00 96.18 206 A 1 
ATOM 1598 C C   . ALA A 1 206 ? -37.025 -10.301 27.287  1.00 96.42 206 A 1 
ATOM 1599 O O   . ALA A 1 206 ? -37.344 -11.428 26.923  1.00 95.32 206 A 1 
ATOM 1600 C CB  . ALA A 1 206 ? -34.994 -9.171  26.298  1.00 94.79 206 A 1 
ATOM 1601 N N   . TYR A 1 207 ? -37.908 -9.323  27.468  1.00 96.27 207 A 1 
ATOM 1602 C CA  . TYR A 1 207 ? -39.334 -9.425  27.195  1.00 96.18 207 A 1 
ATOM 1603 C C   . TYR A 1 207 ? -39.771 -8.288  26.273  1.00 96.43 207 A 1 
ATOM 1604 O O   . TYR A 1 207 ? -39.211 -7.182  26.326  1.00 94.78 207 A 1 
ATOM 1605 C CB  . TYR A 1 207 ? -40.127 -9.436  28.510  1.00 95.23 207 A 1 
ATOM 1606 C CG  . TYR A 1 207 ? -39.867 -10.655 29.374  1.00 94.73 207 A 1 
ATOM 1607 C CD1 . TYR A 1 207 ? -40.734 -11.759 29.331  1.00 88.24 207 A 1 
ATOM 1608 C CD2 . TYR A 1 207 ? -38.731 -10.705 30.209  1.00 88.49 207 A 1 
ATOM 1609 C CE1 . TYR A 1 207 ? -40.485 -12.902 30.097  1.00 85.35 207 A 1 
ATOM 1610 C CE2 . TYR A 1 207 ? -38.464 -11.858 30.980  1.00 85.48 207 A 1 
ATOM 1611 C CZ  . TYR A 1 207 ? -39.340 -12.954 30.917  1.00 88.74 207 A 1 
ATOM 1612 O OH  . TYR A 1 207 ? -39.068 -14.083 31.648  1.00 86.70 207 A 1 
ATOM 1613 N N   . ASN A 1 208 ? -40.776 -8.546  25.437  1.00 95.46 208 A 1 
ATOM 1614 C CA  . ASN A 1 208 ? -41.441 -7.506  24.668  1.00 94.47 208 A 1 
ATOM 1615 C C   . ASN A 1 208 ? -42.476 -6.742  25.516  1.00 94.18 208 A 1 
ATOM 1616 O O   . ASN A 1 208 ? -42.650 -6.992  26.721  1.00 92.06 208 A 1 
ATOM 1617 C CB  . ASN A 1 208 ? -42.003 -8.123  23.362  1.00 92.91 208 A 1 
ATOM 1618 C CG  . ASN A 1 208 ? -43.225 -9.007  23.547  1.00 94.48 208 A 1 
ATOM 1619 O OD1 . ASN A 1 208 ? -43.736 -9.173  24.637  1.00 89.76 208 A 1 
ATOM 1620 N ND2 . ASN A 1 208 ? -43.747 -9.542  22.467  1.00 89.14 208 A 1 
ATOM 1621 N N   . ASN A 1 209 ? -43.190 -5.792  24.919  1.00 94.30 209 A 1 
ATOM 1622 C CA  . ASN A 1 209 ? -44.202 -4.995  25.608  1.00 92.39 209 A 1 
ATOM 1623 C C   . ASN A 1 209 ? -45.418 -5.813  26.067  1.00 92.98 209 A 1 
ATOM 1624 O O   . ASN A 1 209 ? -46.013 -5.463  27.089  1.00 89.17 209 A 1 
ATOM 1625 C CB  . ASN A 1 209 ? -44.596 -3.798  24.735  1.00 89.37 209 A 1 
ATOM 1626 C CG  . ASN A 1 209 ? -43.537 -2.707  24.777  1.00 83.18 209 A 1 
ATOM 1627 O OD1 . ASN A 1 209 ? -42.804 -2.561  25.741  1.00 75.00 209 A 1 
ATOM 1628 N ND2 . ASN A 1 209 ? -43.461 -1.892  23.743  1.00 74.23 209 A 1 
ATOM 1629 N N   . ASP A 1 210 ? -45.699 -6.950  25.409  1.00 93.37 210 A 1 
ATOM 1630 C CA  . ASP A 1 210 ? -46.785 -7.867  25.756  1.00 93.42 210 A 1 
ATOM 1631 C C   . ASP A 1 210 ? -46.411 -8.849  26.877  1.00 94.52 210 A 1 
ATOM 1632 O O   . ASP A 1 210 ? -47.217 -9.647  27.334  1.00 91.79 210 A 1 
ATOM 1633 C CB  . ASP A 1 210 ? -47.236 -8.618  24.492  1.00 92.28 210 A 1 
ATOM 1634 C CG  . ASP A 1 210 ? -47.648 -7.672  23.366  1.00 89.38 210 A 1 
ATOM 1635 O OD1 . ASP A 1 210 ? -48.346 -6.678  23.675  1.00 83.62 210 A 1 
ATOM 1636 O OD2 . ASP A 1 210 ? -47.216 -7.936  22.230  1.00 82.89 210 A 1 
ATOM 1637 N N   . GLY A 1 211 ? -45.150 -8.792  27.356  1.00 92.82 211 A 1 
ATOM 1638 C CA  . GLY A 1 211 ? -44.650 -9.667  28.418  1.00 93.15 211 A 1 
ATOM 1639 C C   . GLY A 1 211 ? -44.194 -11.044 27.937  1.00 94.88 211 A 1 
ATOM 1640 O O   . GLY A 1 211 ? -43.929 -11.910 28.770  1.00 92.27 211 A 1 
ATOM 1641 N N   . MET A 1 212 ? -44.086 -11.265 26.626  1.00 93.73 212 A 1 
ATOM 1642 C CA  . MET A 1 212 ? -43.478 -12.473 26.078  1.00 94.33 212 A 1 
ATOM 1643 C C   . MET A 1 212 ? -41.955 -12.376 26.088  1.00 95.19 212 A 1 
ATOM 1644 O O   . MET A 1 212 ? -41.405 -11.366 25.662  1.00 93.85 212 A 1 
ATOM 1645 C CB  . MET A 1 212 ? -43.966 -12.747 24.651  1.00 92.71 212 A 1 
ATOM 1646 C CG  . MET A 1 212 ? -45.357 -13.379 24.640  1.00 83.17 212 A 1 
ATOM 1647 S SD  . MET A 1 212 ? -45.995 -13.830 22.999  1.00 76.95 212 A 1 
ATOM 1648 C CE  . MET A 1 212 ? -44.680 -14.888 22.360  1.00 66.09 212 A 1 
ATOM 1649 N N   . ALA A 1 213 ? -41.290 -13.460 26.522  1.00 95.11 213 A 1 
ATOM 1650 C CA  . ALA A 1 213 ? -39.847 -13.572 26.366  1.00 95.36 213 A 1 
ATOM 1651 C C   . ALA A 1 213 ? -39.478 -13.516 24.872  1.00 96.08 213 A 1 
ATOM 1652 O O   . ALA A 1 213 ? -40.076 -14.218 24.062  1.00 95.13 213 A 1 
ATOM 1653 C CB  . ALA A 1 213 ? -39.354 -14.869 27.019  1.00 94.76 213 A 1 
ATOM 1654 N N   . TRP A 1 214 ? -38.494 -12.681 24.529  1.00 96.65 214 A 1 
ATOM 1655 C CA  . TRP A 1 214 ? -38.136 -12.425 23.144  1.00 97.19 214 A 1 
ATOM 1656 C C   . TRP A 1 214 ? -36.620 -12.457 22.939  1.00 97.32 214 A 1 
ATOM 1657 O O   . TRP A 1 214 ? -35.891 -11.891 23.765  1.00 96.32 214 A 1 
ATOM 1658 C CB  . TRP A 1 214 ? -38.733 -11.085 22.700  1.00 96.26 214 A 1 
ATOM 1659 C CG  . TRP A 1 214 ? -38.958 -11.002 21.221  1.00 96.21 214 A 1 
ATOM 1660 C CD1 . TRP A 1 214 ? -38.056 -10.583 20.301  1.00 93.74 214 A 1 
ATOM 1661 C CD2 . TRP A 1 214 ? -40.149 -11.422 20.485  1.00 96.41 214 A 1 
ATOM 1662 N NE1 . TRP A 1 214 ? -38.603 -10.701 19.029  1.00 93.84 214 A 1 
ATOM 1663 C CE2 . TRP A 1 214 ? -39.884 -11.209 19.093  1.00 95.11 214 A 1 
ATOM 1664 C CE3 . TRP A 1 214 ? -41.399 -11.950 20.850  1.00 94.13 214 A 1 
ATOM 1665 C CZ2 . TRP A 1 214 ? -40.844 -11.517 18.104  1.00 93.26 214 A 1 
ATOM 1666 C CZ3 . TRP A 1 214 ? -42.353 -12.251 19.860  1.00 91.96 214 A 1 
ATOM 1667 C CH2 . TRP A 1 214 ? -42.077 -12.047 18.498  1.00 91.83 214 A 1 
ATOM 1668 N N   . PRO A 1 215 ? -36.131 -13.124 21.890  1.00 97.12 215 A 1 
ATOM 1669 C CA  . PRO A 1 215 ? -34.706 -13.118 21.583  1.00 96.78 215 A 1 
ATOM 1670 C C   . PRO A 1 215 ? -34.238 -11.711 21.188  1.00 97.18 215 A 1 
ATOM 1671 O O   . PRO A 1 215 ? -34.990 -10.951 20.581  1.00 96.71 215 A 1 
ATOM 1672 C CB  . PRO A 1 215 ? -34.548 -14.128 20.443  1.00 96.14 215 A 1 
ATOM 1673 C CG  . PRO A 1 215 ? -35.887 -14.072 19.724  1.00 94.85 215 A 1 
ATOM 1674 C CD  . PRO A 1 215 ? -36.880 -13.838 20.861  1.00 96.94 215 A 1 
ATOM 1675 N N   . TYR A 1 216 ? -32.996 -11.364 21.517  1.00 96.93 216 A 1 
ATOM 1676 C CA  . TYR A 1 216 ? -32.448 -10.050 21.178  1.00 97.38 216 A 1 
ATOM 1677 C C   . TYR A 1 216 ? -30.963 -10.108 20.803  1.00 97.53 216 A 1 
ATOM 1678 O O   . TYR A 1 216 ? -30.211 -10.930 21.324  1.00 97.10 216 A 1 
ATOM 1679 C CB  . TYR A 1 216 ? -32.688 -9.049  22.321  1.00 97.05 216 A 1 
ATOM 1680 C CG  . TYR A 1 216 ? -31.876 -9.301  23.566  1.00 97.61 216 A 1 
ATOM 1681 C CD1 . TYR A 1 216 ? -32.317 -10.231 24.544  1.00 95.01 216 A 1 
ATOM 1682 C CD2 . TYR A 1 216 ? -30.669 -8.603  23.791  1.00 94.05 216 A 1 
ATOM 1683 C CE1 . TYR A 1 216 ? -31.580 -10.448 25.714  1.00 93.77 216 A 1 
ATOM 1684 C CE2 . TYR A 1 216 ? -29.916 -8.823  24.965  1.00 92.28 216 A 1 
ATOM 1685 C CZ  . TYR A 1 216 ? -30.384 -9.742  25.922  1.00 96.49 216 A 1 
ATOM 1686 O OH  . TYR A 1 216 ? -29.665 -9.944  27.064  1.00 95.87 216 A 1 
ATOM 1687 N N   . TRP A 1 217 ? -30.561 -9.205  19.920  1.00 97.71 217 A 1 
ATOM 1688 C CA  . TRP A 1 217 ? -29.196 -9.102  19.403  1.00 97.55 217 A 1 
ATOM 1689 C C   . TRP A 1 217 ? -28.177 -8.761  20.492  1.00 97.63 217 A 1 
ATOM 1690 O O   . TRP A 1 217 ? -28.427 -7.918  21.366  1.00 97.19 217 A 1 
ATOM 1691 C CB  . TRP A 1 217 ? -29.155 -8.040  18.307  1.00 97.22 217 A 1 
ATOM 1692 C CG  . TRP A 1 217 ? -29.970 -8.340  17.086  1.00 97.54 217 A 1 
ATOM 1693 C CD1 . TRP A 1 217 ? -31.065 -7.661  16.670  1.00 96.32 217 A 1 
ATOM 1694 C CD2 . TRP A 1 217 ? -29.732 -9.378  16.088  1.00 97.50 217 A 1 
ATOM 1695 N NE1 . TRP A 1 217 ? -31.527 -8.200  15.472  1.00 96.18 217 A 1 
ATOM 1696 C CE2 . TRP A 1 217 ? -30.732 -9.251  15.078  1.00 96.89 217 A 1 
ATOM 1697 C CE3 . TRP A 1 217 ? -28.766 -10.392 15.941  1.00 96.91 217 A 1 
ATOM 1698 C CZ2 . TRP A 1 217 ? -30.764 -10.113 13.963  1.00 96.30 217 A 1 
ATOM 1699 C CZ3 . TRP A 1 217 ? -28.809 -11.249 14.824  1.00 95.28 217 A 1 
ATOM 1700 C CH2 . TRP A 1 217 ? -29.793 -11.112 13.847  1.00 95.22 217 A 1 
ATOM 1701 N N   . LEU A 1 218 ? -26.998 -9.346  20.392  1.00 97.04 218 A 1 
ATOM 1702 C CA  . LEU A 1 218 ? -25.790 -8.892  21.062  1.00 96.85 218 A 1 
ATOM 1703 C C   . LEU A 1 218 ? -24.883 -8.146  20.072  1.00 96.70 218 A 1 
ATOM 1704 O O   . LEU A 1 218 ? -25.049 -8.256  18.861  1.00 96.45 218 A 1 
ATOM 1705 C CB  . LEU A 1 218 ? -25.061 -10.089 21.697  1.00 96.68 218 A 1 
ATOM 1706 C CG  . LEU A 1 218 ? -25.845 -10.789 22.825  1.00 96.56 218 A 1 
ATOM 1707 C CD1 . LEU A 1 218 ? -25.010 -11.954 23.358  1.00 91.41 218 A 1 
ATOM 1708 C CD2 . LEU A 1 218 ? -26.149 -9.842  23.989  1.00 91.39 218 A 1 
ATOM 1709 N N   . ARG A 1 219 ? -23.888 -7.428  20.584  1.00 96.75 219 A 1 
ATOM 1710 C CA  . ARG A 1 219 ? -22.832 -6.787  19.786  1.00 96.03 219 A 1 
ATOM 1711 C C   . ARG A 1 219 ? -21.733 -7.766  19.353  1.00 96.29 219 A 1 
ATOM 1712 O O   . ARG A 1 219 ? -20.881 -7.416  18.554  1.00 95.09 219 A 1 
ATOM 1713 C CB  . ARG A 1 219 ? -22.270 -5.604  20.595  1.00 94.05 219 A 1 
ATOM 1714 C CG  . ARG A 1 219 ? -21.375 -4.678  19.762  1.00 91.62 219 A 1 
ATOM 1715 C CD  . ARG A 1 219 ? -20.938 -3.407  20.499  1.00 92.67 219 A 1 
ATOM 1716 N NE  . ARG A 1 219 ? -19.994 -3.668  21.592  1.00 92.02 219 A 1 
ATOM 1717 C CZ  . ARG A 1 219 ? -20.228 -3.699  22.889  1.00 95.19 219 A 1 
ATOM 1718 N NH1 . ARG A 1 219 ? -21.423 -3.532  23.394  1.00 84.82 219 A 1 
ATOM 1719 N NH2 . ARG A 1 219 ? -19.260 -3.890  23.724  1.00 88.50 219 A 1 
ATOM 1720 N N   . THR A 1 220 ? -21.715 -8.980  19.890  1.00 95.99 220 A 1 
ATOM 1721 C CA  . THR A 1 220 ? -20.632 -9.938  19.655  1.00 95.86 220 A 1 
ATOM 1722 C C   . THR A 1 220 ? -20.915 -10.811 18.429  1.00 96.07 220 A 1 
ATOM 1723 O O   . THR A 1 220 ? -21.906 -11.551 18.446  1.00 95.78 220 A 1 
ATOM 1724 C CB  . THR A 1 220 ? -20.390 -10.808 20.885  1.00 95.58 220 A 1 
ATOM 1725 O OG1 . THR A 1 220 ? -20.188 -9.990  22.010  1.00 89.27 220 A 1 
ATOM 1726 C CG2 . THR A 1 220 ? -19.146 -11.685 20.738  1.00 86.25 220 A 1 
ATOM 1727 N N   . PRO A 1 221 ? -20.055 -10.797 17.406  1.00 95.76 221 A 1 
ATOM 1728 C CA  . PRO A 1 221 ? -20.180 -11.699 16.269  1.00 95.46 221 A 1 
ATOM 1729 C C   . PRO A 1 221 ? -19.854 -13.152 16.649  1.00 95.58 221 A 1 
ATOM 1730 O O   . PRO A 1 221 ? -19.250 -13.442 17.691  1.00 94.95 221 A 1 
ATOM 1731 C CB  . PRO A 1 221 ? -19.205 -11.151 15.225  1.00 94.97 221 A 1 
ATOM 1732 C CG  . PRO A 1 221 ? -18.089 -10.533 16.067  1.00 94.35 221 A 1 
ATOM 1733 C CD  . PRO A 1 221 ? -18.851 -9.980  17.271  1.00 95.85 221 A 1 
ATOM 1734 N N   . VAL A 1 222 ? -20.211 -14.080 15.765  1.00 94.10 222 A 1 
ATOM 1735 C CA  . VAL A 1 222 ? -19.548 -15.382 15.702  1.00 93.39 222 A 1 
ATOM 1736 C C   . VAL A 1 222 ? -18.250 -15.166 14.920  1.00 92.92 222 A 1 
ATOM 1737 O O   . VAL A 1 222 ? -18.286 -14.938 13.718  1.00 91.42 222 A 1 
ATOM 1738 C CB  . VAL A 1 222 ? -20.442 -16.449 15.056  1.00 92.69 222 A 1 
ATOM 1739 C CG1 . VAL A 1 222 ? -19.738 -17.804 15.048  1.00 86.64 222 A 1 
ATOM 1740 C CG2 . VAL A 1 222 ? -21.758 -16.612 15.830  1.00 83.92 222 A 1 
ATOM 1741 N N   . THR A 1 223 ? -17.122 -15.165 15.618  1.00 92.94 223 A 1 
ATOM 1742 C CA  . THR A 1 223 ? -15.856 -14.609 15.100  1.00 90.75 223 A 1 
ATOM 1743 C C   . THR A 1 223 ? -15.240 -15.418 13.957  1.00 89.56 223 A 1 
ATOM 1744 O O   . THR A 1 223 ? -14.607 -14.848 13.077  1.00 87.54 223 A 1 
ATOM 1745 C CB  . THR A 1 223 ? -14.829 -14.448 16.227  1.00 90.38 223 A 1 
ATOM 1746 O OG1 . THR A 1 223 ? -14.634 -15.680 16.874  1.00 85.94 223 A 1 
ATOM 1747 C CG2 . THR A 1 223 ? -15.297 -13.458 17.284  1.00 84.92 223 A 1 
ATOM 1748 N N   . ASP A 1 224 ? -15.490 -16.730 13.899  1.00 90.92 224 A 1 
ATOM 1749 C CA  . ASP A 1 224 ? -15.109 -17.631 12.809  1.00 89.21 224 A 1 
ATOM 1750 C C   . ASP A 1 224 ? -16.151 -17.693 11.673  1.00 89.69 224 A 1 
ATOM 1751 O O   . ASP A 1 224 ? -16.066 -18.521 10.767  1.00 86.15 224 A 1 
ATOM 1752 C CB  . ASP A 1 224 ? -14.790 -19.022 13.389  1.00 87.75 224 A 1 
ATOM 1753 C CG  . ASP A 1 224 ? -16.006 -19.752 13.975  1.00 83.89 224 A 1 
ATOM 1754 O OD1 . ASP A 1 224 ? -17.032 -19.094 14.268  1.00 75.89 224 A 1 
ATOM 1755 O OD2 . ASP A 1 224 ? -15.932 -20.988 14.144  1.00 76.72 224 A 1 
ATOM 1756 N N   . CYS A 1 225 ? -17.148 -16.810 11.698  1.00 90.26 225 A 1 
ATOM 1757 C CA  . CYS A 1 225 ? -18.174 -16.691 10.668  1.00 90.07 225 A 1 
ATOM 1758 C C   . CYS A 1 225 ? -18.087 -15.340 9.944   1.00 88.74 225 A 1 
ATOM 1759 O O   . CYS A 1 225 ? -17.825 -14.306 10.541  1.00 86.34 225 A 1 
ATOM 1760 C CB  . CYS A 1 225 ? -19.554 -16.914 11.309  1.00 88.91 225 A 1 
ATOM 1761 S SG  . CYS A 1 225 ? -20.831 -17.066 10.024  1.00 88.13 225 A 1 
ATOM 1762 N N   . ASN A 1 226 ? -18.398 -15.331 8.646   1.00 88.74 226 A 1 
ATOM 1763 C CA  . ASN A 1 226 ? -18.385 -14.108 7.843   1.00 86.68 226 A 1 
ATOM 1764 C C   . ASN A 1 226 ? -19.515 -13.116 8.184   1.00 88.31 226 A 1 
ATOM 1765 O O   . ASN A 1 226 ? -19.434 -11.960 7.773   1.00 84.22 226 A 1 
ATOM 1766 C CB  . ASN A 1 226 ? -18.496 -14.489 6.357   1.00 81.28 226 A 1 
ATOM 1767 C CG  . ASN A 1 226 ? -17.284 -15.238 5.852   1.00 74.73 226 A 1 
ATOM 1768 O OD1 . ASN A 1 226 ? -16.208 -14.690 5.721   1.00 65.28 226 A 1 
ATOM 1769 N ND2 . ASN A 1 226 ? -17.415 -16.507 5.536   1.00 65.77 226 A 1 
ATOM 1770 N N   . HIS A 1 227 ? -20.589 -13.569 8.842   1.00 91.32 227 A 1 
ATOM 1771 C CA  . HIS A 1 227 ? -21.831 -12.806 8.940   1.00 92.06 227 A 1 
ATOM 1772 C C   . HIS A 1 227 ? -22.627 -13.020 10.231  1.00 93.22 227 A 1 
ATOM 1773 O O   . HIS A 1 227 ? -23.214 -12.061 10.717  1.00 91.63 227 A 1 
ATOM 1774 C CB  . HIS A 1 227 ? -22.704 -13.101 7.708   1.00 89.49 227 A 1 
ATOM 1775 C CG  . HIS A 1 227 ? -23.064 -14.545 7.529   1.00 88.47 227 A 1 
ATOM 1776 N ND1 . HIS A 1 227 ? -22.302 -15.502 6.895   1.00 81.06 227 A 1 
ATOM 1777 C CD2 . HIS A 1 227 ? -24.221 -15.178 7.931   1.00 79.47 227 A 1 
ATOM 1778 C CE1 . HIS A 1 227 ? -22.979 -16.668 6.928   1.00 78.91 227 A 1 
ATOM 1779 N NE2 . HIS A 1 227 ? -24.138 -16.506 7.538   1.00 80.45 227 A 1 
ATOM 1780 N N   . ASP A 1 228 ? -22.666 -14.206 10.810  1.00 92.96 228 A 1 
ATOM 1781 C CA  . ASP A 1 228 ? -23.545 -14.456 11.954  1.00 94.20 228 A 1 
ATOM 1782 C C   . ASP A 1 228 ? -23.201 -13.595 13.180  1.00 94.86 228 A 1 
ATOM 1783 O O   . ASP A 1 228 ? -22.049 -13.488 13.600  1.00 94.06 228 A 1 
ATOM 1784 C CB  . ASP A 1 228 ? -23.568 -15.934 12.362  1.00 93.47 228 A 1 
ATOM 1785 C CG  . ASP A 1 228 ? -24.403 -16.840 11.458  1.00 92.59 228 A 1 
ATOM 1786 O OD1 . ASP A 1 228 ? -25.270 -16.343 10.720  1.00 87.41 228 A 1 
ATOM 1787 O OD2 . ASP A 1 228 ? -24.210 -18.074 11.563  1.00 87.02 228 A 1 
ATOM 1788 N N   . MET A 1 229 ? -24.254 -13.068 13.803  1.00 95.34 229 A 1 
ATOM 1789 C CA  . MET A 1 229 ? -24.211 -12.416 15.108  1.00 95.52 229 A 1 
ATOM 1790 C C   . MET A 1 229 ? -24.625 -13.377 16.213  1.00 95.99 229 A 1 
ATOM 1791 O O   . MET A 1 229 ? -25.432 -14.283 16.008  1.00 95.46 229 A 1 
ATOM 1792 C CB  . MET A 1 229 ? -25.118 -11.182 15.111  1.00 94.56 229 A 1 
ATOM 1793 C CG  . MET A 1 229 ? -24.562 -10.049 14.248  1.00 89.79 229 A 1 
ATOM 1794 S SD  . MET A 1 229 ? -22.886 -9.502  14.685  1.00 91.24 229 A 1 
ATOM 1795 C CE  . MET A 1 229 ? -23.143 -8.870  16.353  1.00 86.90 229 A 1 
ATOM 1796 N N   . ARG A 1 230 ? -24.118 -13.130 17.413  1.00 95.14 230 A 1 
ATOM 1797 C CA  . ARG A 1 230 ? -24.647 -13.766 18.621  1.00 95.58 230 A 1 
ATOM 1798 C C   . ARG A 1 230 ? -25.893 -13.025 19.104  1.00 96.23 230 A 1 
ATOM 1799 O O   . ARG A 1 230 ? -26.012 -11.813 18.952  1.00 96.06 230 A 1 
ATOM 1800 C CB  . ARG A 1 230 ? -23.584 -13.861 19.717  1.00 94.82 230 A 1 
ATOM 1801 C CG  . ARG A 1 230 ? -22.404 -14.745 19.276  1.00 93.30 230 A 1 
ATOM 1802 C CD  . ARG A 1 230 ? -21.348 -14.835 20.372  1.00 92.38 230 A 1 
ATOM 1803 N NE  . ARG A 1 230 ? -20.132 -15.487 19.865  1.00 92.69 230 A 1 
ATOM 1804 C CZ  . ARG A 1 230 ? -19.349 -16.354 20.480  1.00 93.34 230 A 1 
ATOM 1805 N NH1 . ARG A 1 230 ? -19.574 -16.758 21.697  1.00 86.71 230 A 1 
ATOM 1806 N NH2 . ARG A 1 230 ? -18.311 -16.829 19.866  1.00 89.31 230 A 1 
ATOM 1807 N N   . TYR A 1 231 ? -26.821 -13.774 19.720  1.00 95.96 231 A 1 
ATOM 1808 C CA  . TYR A 1 231 ? -28.016 -13.213 20.347  1.00 96.34 231 A 1 
ATOM 1809 C C   . TYR A 1 231 ? -28.369 -13.982 21.621  1.00 96.92 231 A 1 
ATOM 1810 O O   . TYR A 1 231 ? -27.955 -15.123 21.792  1.00 96.75 231 A 1 
ATOM 1811 C CB  . TYR A 1 231 ? -29.176 -13.202 19.342  1.00 96.17 231 A 1 
ATOM 1812 C CG  . TYR A 1 231 ? -29.801 -14.550 19.050  1.00 96.39 231 A 1 
ATOM 1813 C CD1 . TYR A 1 231 ? -29.256 -15.404 18.065  1.00 92.26 231 A 1 
ATOM 1814 C CD2 . TYR A 1 231 ? -30.941 -14.962 19.764  1.00 92.20 231 A 1 
ATOM 1815 C CE1 . TYR A 1 231 ? -29.842 -16.646 17.797  1.00 91.48 231 A 1 
ATOM 1816 C CE2 . TYR A 1 231 ? -31.536 -16.208 19.506  1.00 90.29 231 A 1 
ATOM 1817 C CZ  . TYR A 1 231 ? -30.989 -17.047 18.519  1.00 94.27 231 A 1 
ATOM 1818 O OH  . TYR A 1 231 ? -31.572 -18.261 18.259  1.00 92.76 231 A 1 
ATOM 1819 N N   . ILE A 1 232 ? -29.156 -13.383 22.515  1.00 96.67 232 A 1 
ATOM 1820 C CA  . ILE A 1 232 ? -29.760 -14.088 23.647  1.00 96.76 232 A 1 
ATOM 1821 C C   . ILE A 1 232 ? -31.126 -14.617 23.217  1.00 96.65 232 A 1 
ATOM 1822 O O   . ILE A 1 232 ? -31.987 -13.845 22.804  1.00 96.71 232 A 1 
ATOM 1823 C CB  . ILE A 1 232 ? -29.857 -13.187 24.893  1.00 97.11 232 A 1 
ATOM 1824 C CG1 . ILE A 1 232 ? -28.489 -12.663 25.357  1.00 95.33 232 A 1 
ATOM 1825 C CG2 . ILE A 1 232 ? -30.557 -13.921 26.056  1.00 95.69 232 A 1 
ATOM 1826 C CD1 . ILE A 1 232 ? -27.454 -13.746 25.718  1.00 92.74 232 A 1 
ATOM 1827 N N   . SER A 1 233 ? -31.325 -15.922 23.314  1.00 96.10 233 A 1 
ATOM 1828 C CA  . SER A 1 233 ? -32.607 -16.554 23.007  1.00 95.31 233 A 1 
ATOM 1829 C C   . SER A 1 233 ? -33.652 -16.267 24.091  1.00 95.57 233 A 1 
ATOM 1830 O O   . SER A 1 233 ? -33.331 -15.903 25.223  1.00 95.37 233 A 1 
ATOM 1831 C CB  . SER A 1 233 ? -32.422 -18.060 22.787  1.00 94.98 233 A 1 
ATOM 1832 O OG  . SER A 1 233 ? -32.271 -18.726 24.017  1.00 91.06 233 A 1 
ATOM 1833 N N   . SER A 1 234 ? -34.929 -16.528 23.794  1.00 95.83 234 A 1 
ATOM 1834 C CA  . SER A 1 234 ? -36.016 -16.435 24.772  1.00 94.96 234 A 1 
ATOM 1835 C C   . SER A 1 234 ? -35.896 -17.436 25.928  1.00 94.96 234 A 1 
ATOM 1836 O O   . SER A 1 234 ? -36.467 -17.222 26.990  1.00 92.02 234 A 1 
ATOM 1837 C CB  . SER A 1 234 ? -37.353 -16.628 24.055  1.00 93.73 234 A 1 
ATOM 1838 O OG  . SER A 1 234 ? -37.368 -17.849 23.346  1.00 87.39 234 A 1 
ATOM 1839 N N   . SER A 1 235 ? -35.097 -18.499 25.754  1.00 95.36 235 A 1 
ATOM 1840 C CA  . SER A 1 235 ? -34.759 -19.459 26.810  1.00 94.61 235 A 1 
ATOM 1841 C C   . SER A 1 235 ? -33.456 -19.116 27.554  1.00 95.35 235 A 1 
ATOM 1842 O O   . SER A 1 235 ? -33.086 -19.824 28.483  1.00 92.66 235 A 1 
ATOM 1843 C CB  . SER A 1 235 ? -34.696 -20.877 26.239  1.00 93.35 235 A 1 
ATOM 1844 O OG  . SER A 1 235 ? -33.707 -20.990 25.236  1.00 88.55 235 A 1 
ATOM 1845 N N   . GLY A 1 236 ? -32.771 -18.044 27.157  1.00 95.46 236 A 1 
ATOM 1846 C CA  . GLY A 1 236 ? -31.546 -17.581 27.796  1.00 95.24 236 A 1 
ATOM 1847 C C   . GLY A 1 236 ? -30.253 -18.216 27.275  1.00 96.27 236 A 1 
ATOM 1848 O O   . GLY A 1 236 ? -29.199 -18.017 27.877  1.00 94.62 236 A 1 
ATOM 1849 N N   . GLN A 1 237 ? -30.303 -18.968 26.181  1.00 95.87 237 A 1 
ATOM 1850 C CA  . GLN A 1 237 ? -29.084 -19.445 25.523  1.00 95.92 237 A 1 
ATOM 1851 C C   . GLN A 1 237 ? -28.495 -18.378 24.601  1.00 96.76 237 A 1 
ATOM 1852 O O   . GLN A 1 237 ? -29.213 -17.547 24.057  1.00 95.93 237 A 1 
ATOM 1853 C CB  . GLN A 1 237 ? -29.355 -20.748 24.760  1.00 94.89 237 A 1 
ATOM 1854 C CG  . GLN A 1 237 ? -29.681 -21.900 25.712  1.00 88.98 237 A 1 
ATOM 1855 C CD  . GLN A 1 237 ? -29.632 -23.270 25.027  1.00 81.67 237 A 1 
ATOM 1856 O OE1 . GLN A 1 237 ? -29.723 -23.404 23.814  1.00 70.35 237 A 1 
ATOM 1857 N NE2 . GLN A 1 237 ? -29.476 -24.327 25.783  1.00 66.48 237 A 1 
ATOM 1858 N N   . VAL A 1 238 ? -27.179 -18.448 24.389  1.00 95.56 238 A 1 
ATOM 1859 C CA  . VAL A 1 238 ? -26.502 -17.665 23.360  1.00 95.44 238 A 1 
ATOM 1860 C C   . VAL A 1 238 ? -26.650 -18.406 22.033  1.00 95.17 238 A 1 
ATOM 1861 O O   . VAL A 1 238 ? -26.032 -19.443 21.810  1.00 93.94 238 A 1 
ATOM 1862 C CB  . VAL A 1 238 ? -25.027 -17.404 23.712  1.00 95.24 238 A 1 
ATOM 1863 C CG1 . VAL A 1 238 ? -24.375 -16.479 22.683  1.00 90.69 238 A 1 
ATOM 1864 C CG2 . VAL A 1 238 ? -24.899 -16.740 25.089  1.00 88.57 238 A 1 
ATOM 1865 N N   . GLY A 1 239 ? -27.503 -17.884 21.159  1.00 95.64 239 A 1 
ATOM 1866 C CA  . GLY A 1 239 ? -27.685 -18.377 19.807  1.00 94.95 239 A 1 
ATOM 1867 C C   . GLY A 1 239 ? -26.810 -17.639 18.793  1.00 95.98 239 A 1 
ATOM 1868 O O   . GLY A 1 239 ? -26.077 -16.706 19.135  1.00 95.33 239 A 1 
ATOM 1869 N N   . ARG A 1 240 ? -26.911 -18.057 17.526  1.00 95.39 240 A 1 
ATOM 1870 C CA  . ARG A 1 240 ? -26.329 -17.371 16.368  1.00 95.23 240 A 1 
ATOM 1871 C C   . ARG A 1 240 ? -27.388 -17.176 15.293  1.00 95.36 240 A 1 
ATOM 1872 O O   . ARG A 1 240 ? -28.207 -18.067 15.080  1.00 93.24 240 A 1 
ATOM 1873 C CB  . ARG A 1 240 ? -25.101 -18.136 15.843  1.00 92.83 240 A 1 
ATOM 1874 C CG  . ARG A 1 240 ? -25.415 -19.556 15.321  1.00 89.32 240 A 1 
ATOM 1875 C CD  . ARG A 1 240 ? -24.148 -20.323 14.918  1.00 90.02 240 A 1 
ATOM 1876 N NE  . ARG A 1 240 ? -23.568 -19.808 13.671  1.00 86.26 240 A 1 
ATOM 1877 C CZ  . ARG A 1 240 ? -22.340 -20.021 13.193  1.00 87.18 240 A 1 
ATOM 1878 N NH1 . ARG A 1 240 ? -21.463 -20.753 13.823  1.00 79.22 240 A 1 
ATOM 1879 N NH2 . ARG A 1 240 ? -21.976 -19.495 12.076  1.00 79.56 240 A 1 
ATOM 1880 N N   . TYR A 1 241 ? -27.373 -16.024 14.625  1.00 95.16 241 A 1 
ATOM 1881 C CA  . TYR A 1 241 ? -28.370 -15.680 13.608  1.00 95.24 241 A 1 
ATOM 1882 C C   . TYR A 1 241 ? -27.798 -14.691 12.591  1.00 95.97 241 A 1 
ATOM 1883 O O   . TYR A 1 241 ? -26.882 -13.929 12.916  1.00 95.30 241 A 1 
ATOM 1884 C CB  . TYR A 1 241 ? -29.619 -15.133 14.302  1.00 93.93 241 A 1 
ATOM 1885 C CG  . TYR A 1 241 ? -30.912 -15.292 13.546  1.00 92.42 241 A 1 
ATOM 1886 C CD1 . TYR A 1 241 ? -31.835 -14.231 13.483  1.00 84.10 241 A 1 
ATOM 1887 C CD2 . TYR A 1 241 ? -31.252 -16.529 12.959  1.00 84.14 241 A 1 
ATOM 1888 C CE1 . TYR A 1 241 ? -33.079 -14.401 12.850  1.00 81.96 241 A 1 
ATOM 1889 C CE2 . TYR A 1 241 ? -32.487 -16.703 12.314  1.00 82.18 241 A 1 
ATOM 1890 C CZ  . TYR A 1 241 ? -33.404 -15.641 12.261  1.00 86.56 241 A 1 
ATOM 1891 O OH  . TYR A 1 241 ? -34.610 -15.817 11.644  1.00 83.39 241 A 1 
ATOM 1892 N N   . ALA A 1 242 ? -28.305 -14.719 11.359  1.00 94.40 242 A 1 
ATOM 1893 C CA  . ALA A 1 242 ? -27.817 -13.846 10.307  1.00 94.42 242 A 1 
ATOM 1894 C C   . ALA A 1 242 ? -28.326 -12.403 10.493  1.00 95.25 242 A 1 
ATOM 1895 O O   . ALA A 1 242 ? -29.510 -12.202 10.768  1.00 95.08 242 A 1 
ATOM 1896 C CB  . ALA A 1 242 ? -28.212 -14.424 8.942   1.00 93.30 242 A 1 
ATOM 1897 N N   . PRO A 1 243 ? -27.484 -11.375 10.306  1.00 95.93 243 A 1 
ATOM 1898 C CA  . PRO A 1 243 ? -27.797 -9.980  10.645  1.00 95.60 243 A 1 
ATOM 1899 C C   . PRO A 1 243 ? -29.020 -9.378  9.953   1.00 96.03 243 A 1 
ATOM 1900 O O   . PRO A 1 243 ? -29.660 -8.495  10.511  1.00 95.42 243 A 1 
ATOM 1901 C CB  . PRO A 1 243 ? -26.538 -9.195  10.254  1.00 94.71 243 A 1 
ATOM 1902 C CG  . PRO A 1 243 ? -25.421 -10.213 10.381  1.00 93.05 243 A 1 
ATOM 1903 C CD  . PRO A 1 243 ? -26.082 -11.509 9.934   1.00 95.15 243 A 1 
ATOM 1904 N N   . TRP A 1 244 ? -29.356 -9.850  8.741   1.00 95.36 244 A 1 
ATOM 1905 C CA  . TRP A 1 244 ? -30.440 -9.279  7.928   1.00 95.15 244 A 1 
ATOM 1906 C C   . TRP A 1 244 ? -31.856 -9.682  8.390   1.00 95.30 244 A 1 
ATOM 1907 O O   . TRP A 1 244 ? -32.838 -9.141  7.880   1.00 94.47 244 A 1 
ATOM 1908 C CB  . TRP A 1 244 ? -30.211 -9.652  6.458   1.00 94.39 244 A 1 
ATOM 1909 C CG  . TRP A 1 244 ? -30.663 -11.017 6.059   1.00 94.29 244 A 1 
ATOM 1910 C CD1 . TRP A 1 244 ? -30.082 -12.177 6.425   1.00 92.07 244 A 1 
ATOM 1911 C CD2 . TRP A 1 244 ? -31.830 -11.371 5.256   1.00 94.24 244 A 1 
ATOM 1912 N NE1 . TRP A 1 244 ? -30.813 -13.243 5.905   1.00 89.68 244 A 1 
ATOM 1913 C CE2 . TRP A 1 244 ? -31.895 -12.792 5.184   1.00 92.42 244 A 1 
ATOM 1914 C CE3 . TRP A 1 244 ? -32.824 -10.629 4.595   1.00 90.52 244 A 1 
ATOM 1915 C CZ2 . TRP A 1 244 ? -32.927 -13.468 4.486   1.00 90.09 244 A 1 
ATOM 1916 C CZ3 . TRP A 1 244 ? -33.844 -11.295 3.891   1.00 87.41 244 A 1 
ATOM 1917 C CH2 . TRP A 1 244 ? -33.905 -12.702 3.841   1.00 86.70 244 A 1 
ATOM 1918 N N   . TYR A 1 245 ? -31.992 -10.621 9.324   1.00 95.10 245 A 1 
ATOM 1919 C CA  . TYR A 1 245 ? -33.294 -11.031 9.856   1.00 94.79 245 A 1 
ATOM 1920 C C   . TYR A 1 245 ? -33.877 -9.987  10.814  1.00 95.04 245 A 1 
ATOM 1921 O O   . TYR A 1 245 ? -33.204 -9.525  11.736  1.00 94.79 245 A 1 
ATOM 1922 C CB  . TYR A 1 245 ? -33.195 -12.407 10.520  1.00 93.81 245 A 1 
ATOM 1923 C CG  . TYR A 1 245 ? -33.053 -13.567 9.561   1.00 91.12 245 A 1 
ATOM 1924 C CD1 . TYR A 1 245 ? -34.079 -13.878 8.652   1.00 84.91 245 A 1 
ATOM 1925 C CD2 . TYR A 1 245 ? -31.893 -14.368 9.581   1.00 84.73 245 A 1 
ATOM 1926 C CE1 . TYR A 1 245 ? -33.959 -14.971 7.774   1.00 82.45 245 A 1 
ATOM 1927 C CE2 . TYR A 1 245 ? -31.757 -15.459 8.714   1.00 81.97 245 A 1 
ATOM 1928 C CZ  . TYR A 1 245 ? -32.789 -15.758 7.804   1.00 84.73 245 A 1 
ATOM 1929 O OH  . TYR A 1 245 ? -32.660 -16.823 6.947   1.00 80.88 245 A 1 
ATOM 1930 N N   . SER A 1 246 ? -35.147 -9.639  10.615  1.00 95.43 246 A 1 
ATOM 1931 C CA  . SER A 1 246 ? -35.828 -8.525  11.290  1.00 95.15 246 A 1 
ATOM 1932 C C   . SER A 1 246 ? -36.570 -8.912  12.572  1.00 95.13 246 A 1 
ATOM 1933 O O   . SER A 1 246 ? -37.144 -8.051  13.241  1.00 93.55 246 A 1 
ATOM 1934 C CB  . SER A 1 246 ? -36.824 -7.876  10.322  1.00 93.92 246 A 1 
ATOM 1935 O OG  . SER A 1 246 ? -36.175 -7.487  9.125   1.00 90.65 246 A 1 
ATOM 1936 N N   . ASP A 1 247 ? -36.604 -10.199 12.921  1.00 95.40 247 A 1 
ATOM 1937 C CA  . ASP A 1 247 ? -37.460 -10.775 13.951  1.00 94.81 247 A 1 
ATOM 1938 C C   . ASP A 1 247 ? -36.837 -10.743 15.357  1.00 96.13 247 A 1 
ATOM 1939 O O   . ASP A 1 247 ? -37.544 -10.932 16.353  1.00 94.31 247 A 1 
ATOM 1940 C CB  . ASP A 1 247 ? -37.907 -12.197 13.516  1.00 91.31 247 A 1 
ATOM 1941 C CG  . ASP A 1 247 ? -36.918 -12.987 12.644  1.00 85.58 247 A 1 
ATOM 1942 O OD1 . ASP A 1 247 ? -36.506 -12.484 11.571  1.00 75.83 247 A 1 
ATOM 1943 O OD2 . ASP A 1 247 ? -36.586 -14.138 12.997  1.00 75.76 247 A 1 
ATOM 1944 N N   . LEU A 1 248 ? -35.550 -10.441 15.474  1.00 95.92 248 A 1 
ATOM 1945 C CA  . LEU A 1 248 ? -34.883 -10.300 16.764  1.00 96.53 248 A 1 
ATOM 1946 C C   . LEU A 1 248 ? -35.080 -8.907  17.359  1.00 96.84 248 A 1 
ATOM 1947 O O   . LEU A 1 248 ? -35.088 -7.890  16.671  1.00 96.00 248 A 1 
ATOM 1948 C CB  . LEU A 1 248 ? -33.394 -10.676 16.671  1.00 95.97 248 A 1 
ATOM 1949 C CG  . LEU A 1 248 ? -33.124 -12.167 16.949  1.00 93.94 248 A 1 
ATOM 1950 C CD1 . LEU A 1 248 ? -33.711 -13.083 15.876  1.00 86.72 248 A 1 
ATOM 1951 C CD2 . LEU A 1 248 ? -31.627 -12.414 17.015  1.00 86.74 248 A 1 
ATOM 1952 N N   . GLY A 1 249 ? -35.208 -8.875  18.681  1.00 96.70 249 A 1 
ATOM 1953 C CA  . GLY A 1 249 ? -35.380 -7.649  19.445  1.00 96.84 249 A 1 
ATOM 1954 C C   . GLY A 1 249 ? -34.115 -6.815  19.556  1.00 97.48 249 A 1 
ATOM 1955 O O   . GLY A 1 249 ? -32.991 -7.323  19.631  1.00 97.07 249 A 1 
ATOM 1956 N N   . VAL A 1 250 ? -34.315 -5.507  19.667  1.00 97.39 250 A 1 
ATOM 1957 C CA  . VAL A 1 250 ? -33.286 -4.529  20.000  1.00 97.44 250 A 1 
ATOM 1958 C C   . VAL A 1 250 ? -33.424 -4.179  21.479  1.00 97.56 250 A 1 
ATOM 1959 O O   . VAL A 1 250 ? -34.448 -3.651  21.910  1.00 96.94 250 A 1 
ATOM 1960 C CB  . VAL A 1 250 ? -33.402 -3.277  19.118  1.00 96.93 250 A 1 
ATOM 1961 C CG1 . VAL A 1 250 ? -32.281 -2.291  19.420  1.00 93.43 250 A 1 
ATOM 1962 C CG2 . VAL A 1 250 ? -33.341 -3.651  17.632  1.00 90.87 250 A 1 
ATOM 1963 N N   . ARG A 1 251 ? -32.393 -4.457  22.266  1.00 97.43 251 A 1 
ATOM 1964 C CA  . ARG A 1 251 ? -32.324 -4.101  23.689  1.00 97.63 251 A 1 
ATOM 1965 C C   . ARG A 1 251 ? -31.142 -3.157  23.918  1.00 97.87 251 A 1 
ATOM 1966 O O   . ARG A 1 251 ? -30.049 -3.631  24.228  1.00 97.18 251 A 1 
ATOM 1967 C CB  . ARG A 1 251 ? -32.272 -5.380  24.537  1.00 96.98 251 A 1 
ATOM 1968 C CG  . ARG A 1 251 ? -32.609 -5.071  26.000  1.00 96.11 251 A 1 
ATOM 1969 C CD  . ARG A 1 251 ? -32.507 -6.340  26.835  1.00 96.10 251 A 1 
ATOM 1970 N NE  . ARG A 1 251 ? -33.024 -6.128  28.201  1.00 96.58 251 A 1 
ATOM 1971 C CZ  . ARG A 1 251 ? -33.006 -6.996  29.195  1.00 96.75 251 A 1 
ATOM 1972 N NH1 . ARG A 1 251 ? -32.454 -8.167  29.073  1.00 93.18 251 A 1 
ATOM 1973 N NH2 . ARG A 1 251 ? -33.556 -6.696  30.334  1.00 93.45 251 A 1 
ATOM 1974 N N   . PRO A 1 252 ? -31.327 -1.850  23.744  1.00 97.92 252 A 1 
ATOM 1975 C CA  . PRO A 1 252 ? -30.233 -0.892  23.836  1.00 97.88 252 A 1 
ATOM 1976 C C   . PRO A 1 252 ? -29.674 -0.784  25.256  1.00 97.92 252 A 1 
ATOM 1977 O O   . PRO A 1 252 ? -30.373 -1.027  26.248  1.00 97.62 252 A 1 
ATOM 1978 C CB  . PRO A 1 252 ? -30.793 0.428   23.313  1.00 97.17 252 A 1 
ATOM 1979 C CG  . PRO A 1 252 ? -32.291 0.318   23.582  1.00 95.60 252 A 1 
ATOM 1980 C CD  . PRO A 1 252 ? -32.566 -1.173  23.425  1.00 97.62 252 A 1 
ATOM 1981 N N   . ALA A 1 253 ? -28.421 -0.384  25.338  1.00 97.88 253 A 1 
ATOM 1982 C CA  . ALA A 1 253 ? -27.713 -0.100  26.570  1.00 97.93 253 A 1 
ATOM 1983 C C   . ALA A 1 253 ? -26.851 1.162   26.424  1.00 97.83 253 A 1 
ATOM 1984 O O   . ALA A 1 253 ? -26.488 1.545   25.313  1.00 97.38 253 A 1 
ATOM 1985 C CB  . ALA A 1 253 ? -26.876 -1.326  26.947  1.00 97.71 253 A 1 
ATOM 1986 N N   . PHE A 1 254 ? -26.539 1.782   27.554  1.00 97.46 254 A 1 
ATOM 1987 C CA  . PHE A 1 254 ? -25.602 2.897   27.615  1.00 97.41 254 A 1 
ATOM 1988 C C   . PHE A 1 254 ? -24.965 2.977   29.009  1.00 97.70 254 A 1 
ATOM 1989 O O   . PHE A 1 254 ? -25.486 2.415   29.966  1.00 97.60 254 A 1 
ATOM 1990 C CB  . PHE A 1 254 ? -26.309 4.211   27.251  1.00 97.09 254 A 1 
ATOM 1991 C CG  . PHE A 1 254 ? -27.309 4.701   28.275  1.00 97.69 254 A 1 
ATOM 1992 C CD1 . PHE A 1 254 ? -28.644 4.254   28.255  1.00 94.11 254 A 1 
ATOM 1993 C CD2 . PHE A 1 254 ? -26.917 5.634   29.254  1.00 93.74 254 A 1 
ATOM 1994 C CE1 . PHE A 1 254 ? -29.564 4.717   29.191  1.00 93.60 254 A 1 
ATOM 1995 C CE2 . PHE A 1 254 ? -27.835 6.096   30.201  1.00 92.74 254 A 1 
ATOM 1996 C CZ  . PHE A 1 254 ? -29.166 5.648   30.182  1.00 96.56 254 A 1 
ATOM 1997 N N   . TYR A 1 255 ? -23.856 3.707   29.142  1.00 97.39 255 A 1 
ATOM 1998 C CA  . TYR A 1 255 ? -23.298 4.058   30.446  1.00 96.96 255 A 1 
ATOM 1999 C C   . TYR A 1 255 ? -23.832 5.419   30.904  1.00 96.54 255 A 1 
ATOM 2000 O O   . TYR A 1 255 ? -23.760 6.407   30.181  1.00 95.97 255 A 1 
ATOM 2001 C CB  . TYR A 1 255 ? -21.777 4.028   30.403  1.00 96.77 255 A 1 
ATOM 2002 C CG  . TYR A 1 255 ? -21.213 2.634   30.403  1.00 96.87 255 A 1 
ATOM 2003 C CD1 . TYR A 1 255 ? -21.094 1.917   31.606  1.00 90.57 255 A 1 
ATOM 2004 C CD2 . TYR A 1 255 ? -20.805 2.021   29.199  1.00 89.99 255 A 1 
ATOM 2005 C CE1 . TYR A 1 255 ? -20.565 0.614   31.620  1.00 90.01 255 A 1 
ATOM 2006 C CE2 . TYR A 1 255 ? -20.277 0.716   29.201  1.00 89.02 255 A 1 
ATOM 2007 C CZ  . TYR A 1 255 ? -20.156 0.016   30.417  1.00 96.08 255 A 1 
ATOM 2008 O OH  . TYR A 1 255 ? -19.633 -1.245  30.425  1.00 94.79 255 A 1 
ATOM 2009 N N   . LEU A 1 256 ? -24.371 5.470   32.126  1.00 96.76 256 A 1 
ATOM 2010 C CA  . LEU A 1 256 ? -24.890 6.706   32.694  1.00 96.49 256 A 1 
ATOM 2011 C C   . LEU A 1 256 ? -23.740 7.602   33.169  1.00 96.06 256 A 1 
ATOM 2012 O O   . LEU A 1 256 ? -22.874 7.162   33.930  1.00 95.41 256 A 1 
ATOM 2013 C CB  . LEU A 1 256 ? -25.856 6.358   33.835  1.00 96.07 256 A 1 
ATOM 2014 C CG  . LEU A 1 256 ? -26.623 7.570   34.402  1.00 95.36 256 A 1 
ATOM 2015 C CD1 . LEU A 1 256 ? -27.696 8.053   33.436  1.00 88.50 256 A 1 
ATOM 2016 C CD2 . LEU A 1 256 ? -27.315 7.161   35.696  1.00 88.41 256 A 1 
ATOM 2017 N N   . ASP A 1 257 ? -23.783 8.879   32.802  1.00 95.66 257 A 1 
ATOM 2018 C CA  . ASP A 1 257 ? -22.841 9.875   33.291  1.00 94.75 257 A 1 
ATOM 2019 C C   . ASP A 1 257 ? -23.232 10.350  34.699  1.00 94.33 257 A 1 
ATOM 2020 O O   . ASP A 1 257 ? -23.822 11.410  34.899  1.00 93.51 257 A 1 
ATOM 2021 C CB  . ASP A 1 257 ? -22.671 11.015  32.283  1.00 94.08 257 A 1 
ATOM 2022 C CG  . ASP A 1 257 ? -21.394 11.797  32.549  1.00 93.08 257 A 1 
ATOM 2023 O OD1 . ASP A 1 257 ? -20.838 11.700  33.673  1.00 88.13 257 A 1 
ATOM 2024 O OD2 . ASP A 1 257 ? -20.921 12.471  31.593  1.00 87.61 257 A 1 
ATOM 2025 N N   . SER A 1 258 ? -22.876 9.550   35.702  1.00 93.88 258 A 1 
ATOM 2026 C CA  . SER A 1 258 ? -23.172 9.821   37.113  1.00 92.37 258 A 1 
ATOM 2027 C C   . SER A 1 258 ? -22.628 11.159  37.620  1.00 92.33 258 A 1 
ATOM 2028 O O   . SER A 1 258 ? -23.101 11.665  38.633  1.00 89.83 258 A 1 
ATOM 2029 C CB  . SER A 1 258 ? -22.581 8.717   37.986  1.00 90.46 258 A 1 
ATOM 2030 O OG  . SER A 1 258 ? -23.078 7.456   37.604  1.00 81.76 258 A 1 
ATOM 2031 N N   . GLU A 1 259 ? -21.652 11.742  36.939  1.00 90.41 259 A 1 
ATOM 2032 C CA  . GLU A 1 259 ? -21.064 13.021  37.333  1.00 89.31 259 A 1 
ATOM 2033 C C   . GLU A 1 259 ? -22.004 14.197  37.048  1.00 90.47 259 A 1 
ATOM 2034 O O   . GLU A 1 259 ? -21.991 15.180  37.791  1.00 89.28 259 A 1 
ATOM 2035 C CB  . GLU A 1 259 ? -19.697 13.171  36.652  1.00 87.99 259 A 1 
ATOM 2036 C CG  . GLU A 1 259 ? -18.755 14.001  37.527  1.00 76.94 259 A 1 
ATOM 2037 C CD  . GLU A 1 259 ? -17.312 14.038  37.013  1.00 69.78 259 A 1 
ATOM 2038 O OE1 . GLU A 1 259 ? -16.430 14.322  37.856  1.00 61.24 259 A 1 
ATOM 2039 O OE2 . GLU A 1 259 ? -17.099 13.786  35.813  1.00 63.03 259 A 1 
ATOM 2040 N N   . TYR A 1 260 ? -22.872 14.063  36.049  1.00 92.14 260 A 1 
ATOM 2041 C CA  . TYR A 1 260 ? -23.798 15.105  35.604  1.00 92.25 260 A 1 
ATOM 2042 C C   . TYR A 1 260 ? -25.275 14.725  35.749  1.00 93.48 260 A 1 
ATOM 2043 O O   . TYR A 1 260 ? -26.137 15.613  35.727  1.00 91.40 260 A 1 
ATOM 2044 C CB  . TYR A 1 260 ? -23.471 15.468  34.153  1.00 91.05 260 A 1 
ATOM 2045 C CG  . TYR A 1 260 ? -22.114 16.099  33.986  1.00 90.46 260 A 1 
ATOM 2046 C CD1 . TYR A 1 260 ? -21.953 17.495  34.131  1.00 83.81 260 A 1 
ATOM 2047 C CD2 . TYR A 1 260 ? -20.983 15.301  33.701  1.00 84.45 260 A 1 
ATOM 2048 C CE1 . TYR A 1 260 ? -20.689 18.087  33.994  1.00 83.25 260 A 1 
ATOM 2049 C CE2 . TYR A 1 260 ? -19.717 15.887  33.567  1.00 82.86 260 A 1 
ATOM 2050 C CZ  . TYR A 1 260 ? -19.569 17.276  33.710  1.00 87.06 260 A 1 
ATOM 2051 O OH  . TYR A 1 260 ? -18.336 17.845  33.580  1.00 84.11 260 A 1 
ATOM 2052 N N   . PHE A 1 261 ? -25.589 13.438  35.903  1.00 94.47 261 A 1 
ATOM 2053 C CA  . PHE A 1 261 ? -26.964 12.981  36.027  1.00 94.54 261 A 1 
ATOM 2054 C C   . PHE A 1 261 ? -27.606 13.480  37.320  1.00 94.71 261 A 1 
ATOM 2055 O O   . PHE A 1 261 ? -27.119 13.228  38.426  1.00 93.94 261 A 1 
ATOM 2056 C CB  . PHE A 1 261 ? -27.031 11.455  35.927  1.00 94.41 261 A 1 
ATOM 2057 C CG  . PHE A 1 261 ? -28.443 10.923  35.954  1.00 95.13 261 A 1 
ATOM 2058 C CD1 . PHE A 1 261 ? -28.944 10.285  37.105  1.00 88.66 261 A 1 
ATOM 2059 C CD2 . PHE A 1 261 ? -29.281 11.070  34.834  1.00 88.83 261 A 1 
ATOM 2060 C CE1 . PHE A 1 261 ? -30.261 9.788   37.128  1.00 89.07 261 A 1 
ATOM 2061 C CE2 . PHE A 1 261 ? -30.594 10.579  34.855  1.00 88.42 261 A 1 
ATOM 2062 C CZ  . PHE A 1 261 ? -31.084 9.936   35.998  1.00 94.20 261 A 1 
ATOM 2063 N N   . VAL A 1 262 ? -28.737 14.165  37.182  1.00 94.28 262 A 1 
ATOM 2064 C CA  . VAL A 1 262 ? -29.556 14.651  38.281  1.00 93.79 262 A 1 
ATOM 2065 C C   . VAL A 1 262 ? -31.000 14.206  38.095  1.00 93.79 262 A 1 
ATOM 2066 O O   . VAL A 1 262 ? -31.504 14.138  36.975  1.00 93.01 262 A 1 
ATOM 2067 C CB  . VAL A 1 262 ? -29.466 16.185  38.461  1.00 92.15 262 A 1 
ATOM 2068 C CG1 . VAL A 1 262 ? -28.062 16.606  38.912  1.00 83.81 262 A 1 
ATOM 2069 C CG2 . VAL A 1 262 ? -29.825 16.962  37.195  1.00 85.35 262 A 1 
ATOM 2070 N N   . THR A 1 263 ? -31.688 13.923  39.208  1.00 94.19 263 A 1 
ATOM 2071 C CA  . THR A 1 263 ? -33.082 13.487  39.207  1.00 93.41 263 A 1 
ATOM 2072 C C   . THR A 1 263 ? -34.013 14.585  39.688  1.00 92.59 263 A 1 
ATOM 2073 O O   . THR A 1 263 ? -33.684 15.355  40.587  1.00 89.84 263 A 1 
ATOM 2074 C CB  . THR A 1 263 ? -33.299 12.213  40.024  1.00 91.47 263 A 1 
ATOM 2075 O OG1 . THR A 1 263 ? -33.034 12.432  41.385  1.00 79.93 263 A 1 
ATOM 2076 C CG2 . THR A 1 263 ? -32.416 11.076  39.548  1.00 82.02 263 A 1 
ATOM 2077 N N   . THR A 1 264 ? -35.214 14.629  39.120  1.00 92.56 264 A 1 
ATOM 2078 C CA  . THR A 1 264 ? -36.299 15.518  39.556  1.00 90.83 264 A 1 
ATOM 2079 C C   . THR A 1 264 ? -37.314 14.797  40.446  1.00 90.92 264 A 1 
ATOM 2080 O O   . THR A 1 264 ? -37.999 15.437  41.239  1.00 88.13 264 A 1 
ATOM 2081 C CB  . THR A 1 264 ? -37.015 16.124  38.349  1.00 88.76 264 A 1 
ATOM 2082 O OG1 . THR A 1 264 ? -37.469 15.104  37.479  1.00 83.91 264 A 1 
ATOM 2083 C CG2 . THR A 1 264 ? -36.104 17.039  37.536  1.00 82.26 264 A 1 
ATOM 2084 N N   . SER A 1 265 ? -37.428 13.472  40.330  1.00 92.19 265 A 1 
ATOM 2085 C CA  . SER A 1 265 ? -38.299 12.622  41.137  1.00 92.40 265 A 1 
ATOM 2086 C C   . SER A 1 265 ? -37.887 11.147  41.051  1.00 93.48 265 A 1 
ATOM 2087 O O   . SER A 1 265 ? -37.039 10.775  40.245  1.00 91.51 265 A 1 
ATOM 2088 C CB  . SER A 1 265 ? -39.759 12.796  40.702  1.00 89.58 265 A 1 
ATOM 2089 O OG  . SER A 1 265 ? -39.959 12.363  39.376  1.00 82.94 265 A 1 
ATOM 2090 N N   . GLY A 1 266 ? -38.511 10.293  41.855  1.00 92.60 266 A 1 
ATOM 2091 C CA  . GLY A 1 266 ? -38.318 8.845   41.851  1.00 93.07 266 A 1 
ATOM 2092 C C   . GLY A 1 266 ? -37.429 8.349   42.985  1.00 93.71 266 A 1 
ATOM 2093 O O   . GLY A 1 266 ? -36.776 9.124   43.685  1.00 91.12 266 A 1 
ATOM 2094 N N   . SER A 1 267 ? -37.450 7.013   43.190  1.00 93.71 267 A 1 
ATOM 2095 C CA  . SER A 1 267 ? -36.696 6.317   44.237  1.00 93.49 267 A 1 
ATOM 2096 C C   . SER A 1 267 ? -35.792 5.206   43.699  1.00 94.20 267 A 1 
ATOM 2097 O O   . SER A 1 267 ? -35.229 4.452   44.482  1.00 91.84 267 A 1 
ATOM 2098 C CB  . SER A 1 267 ? -37.659 5.763   45.286  1.00 91.65 267 A 1 
ATOM 2099 O OG  . SER A 1 267 ? -38.503 4.773   44.715  1.00 87.23 267 A 1 
ATOM 2100 N N   . GLY A 1 268 ? -35.706 5.041   42.366  1.00 93.94 268 A 1 
ATOM 2101 C CA  . GLY A 1 268 ? -34.942 3.987   41.694  1.00 94.49 268 A 1 
ATOM 2102 C C   . GLY A 1 268 ? -35.648 2.628   41.643  1.00 95.84 268 A 1 
ATOM 2103 O O   . GLY A 1 268 ? -35.124 1.684   41.064  1.00 94.60 268 A 1 
ATOM 2104 N N   . SER A 1 269 ? -36.865 2.490   42.235  1.00 94.78 269 A 1 
ATOM 2105 C CA  . SER A 1 269 ? -37.658 1.266   42.113  1.00 94.76 269 A 1 
ATOM 2106 C C   . SER A 1 269 ? -38.340 1.166   40.745  1.00 95.10 269 A 1 
ATOM 2107 O O   . SER A 1 269 ? -38.571 2.172   40.080  1.00 94.13 269 A 1 
ATOM 2108 C CB  . SER A 1 269 ? -38.690 1.182   43.236  1.00 93.75 269 A 1 
ATOM 2109 O OG  . SER A 1 269 ? -39.720 2.118   43.051  1.00 89.15 269 A 1 
ATOM 2110 N N   . GLN A 1 270 ? -38.754 -0.038  40.343  1.00 95.33 270 A 1 
ATOM 2111 C CA  . GLN A 1 270 ? -39.481 -0.244  39.088  1.00 94.82 270 A 1 
ATOM 2112 C C   . GLN A 1 270 ? -40.803 0.549   39.021  1.00 95.19 270 A 1 
ATOM 2113 O O   . GLN A 1 270 ? -41.171 1.061   37.969  1.00 93.58 270 A 1 
ATOM 2114 C CB  . GLN A 1 270 ? -39.753 -1.748  38.921  1.00 93.53 270 A 1 
ATOM 2115 C CG  . GLN A 1 270 ? -40.238 -2.092  37.502  1.00 90.16 270 A 1 
ATOM 2116 C CD  . GLN A 1 270 ? -40.499 -3.583  37.322  1.00 88.58 270 A 1 
ATOM 2117 O OE1 . GLN A 1 270 ? -40.737 -4.319  38.263  1.00 81.22 270 A 1 
ATOM 2118 N NE2 . GLN A 1 270 ? -40.490 -4.076  36.104  1.00 78.48 270 A 1 
ATOM 2119 N N   . SER A 1 271 ? -41.508 0.668   40.148  1.00 94.99 271 A 1 
ATOM 2120 C CA  . SER A 1 271 ? -42.764 1.423   40.246  1.00 94.40 271 A 1 
ATOM 2121 C C   . SER A 1 271 ? -42.567 2.929   40.414  1.00 95.14 271 A 1 
ATOM 2122 O O   . SER A 1 271 ? -43.482 3.702   40.162  1.00 92.99 271 A 1 
ATOM 2123 C CB  . SER A 1 271 ? -43.590 0.882   41.417  1.00 93.36 271 A 1 
ATOM 2124 O OG  . SER A 1 271 ? -42.850 0.904   42.615  1.00 85.68 271 A 1 
ATOM 2125 N N   . SER A 1 272 ? -41.374 3.354   40.842  1.00 94.95 272 A 1 
ATOM 2126 C CA  . SER A 1 272 ? -41.001 4.753   41.015  1.00 95.31 272 A 1 
ATOM 2127 C C   . SER A 1 272 ? -39.554 4.964   40.557  1.00 96.02 272 A 1 
ATOM 2128 O O   . SER A 1 272 ? -38.679 5.223   41.380  1.00 94.75 272 A 1 
ATOM 2129 C CB  . SER A 1 272 ? -41.220 5.163   42.472  1.00 94.24 272 A 1 
ATOM 2130 O OG  . SER A 1 272 ? -41.005 6.545   42.631  1.00 89.11 272 A 1 
ATOM 2131 N N   . PRO A 1 273 ? -39.294 4.808   39.250  1.00 96.30 273 A 1 
ATOM 2132 C CA  . PRO A 1 273 ? -37.956 4.980   38.704  1.00 96.18 273 A 1 
ATOM 2133 C C   . PRO A 1 273 ? -37.464 6.415   38.896  1.00 96.11 273 A 1 
ATOM 2134 O O   . PRO A 1 273 ? -38.266 7.353   38.969  1.00 94.96 273 A 1 
ATOM 2135 C CB  . PRO A 1 273 ? -38.076 4.604   37.224  1.00 95.44 273 A 1 
ATOM 2136 C CG  . PRO A 1 273 ? -39.525 4.936   36.891  1.00 93.78 273 A 1 
ATOM 2137 C CD  . PRO A 1 273 ? -40.255 4.590   38.176  1.00 96.18 273 A 1 
ATOM 2138 N N   . TYR A 1 274 ? -36.156 6.596   38.952  1.00 96.31 274 A 1 
ATOM 2139 C CA  . TYR A 1 274 ? -35.583 7.934   38.871  1.00 95.72 274 A 1 
ATOM 2140 C C   . TYR A 1 274 ? -35.932 8.580   37.536  1.00 95.84 274 A 1 
ATOM 2141 O O   . TYR A 1 274 ? -35.717 7.983   36.486  1.00 95.13 274 A 1 
ATOM 2142 C CB  . TYR A 1 274 ? -34.067 7.878   39.054  1.00 95.25 274 A 1 
ATOM 2143 C CG  . TYR A 1 274 ? -33.618 7.466   40.438  1.00 95.36 274 A 1 
ATOM 2144 C CD1 . TYR A 1 274 ? -33.963 8.249   41.560  1.00 91.49 274 A 1 
ATOM 2145 C CD2 . TYR A 1 274 ? -32.829 6.313   40.624  1.00 91.95 274 A 1 
ATOM 2146 C CE1 . TYR A 1 274 ? -33.529 7.882   42.850  1.00 90.90 274 A 1 
ATOM 2147 C CE2 . TYR A 1 274 ? -32.394 5.940   41.906  1.00 90.21 274 A 1 
ATOM 2148 C CZ  . TYR A 1 274 ? -32.751 6.733   43.010  1.00 94.05 274 A 1 
ATOM 2149 O OH  . TYR A 1 274 ? -32.330 6.376   44.264  1.00 92.10 274 A 1 
ATOM 2150 N N   . ILE A 1 275 ? -36.447 9.795   37.576  1.00 95.44 275 A 1 
ATOM 2151 C CA  . ILE A 1 275 ? -36.671 10.617  36.385  1.00 94.56 275 A 1 
ATOM 2152 C C   . ILE A 1 275 ? -35.613 11.705  36.393  1.00 94.39 275 A 1 
ATOM 2153 O O   . ILE A 1 275 ? -35.560 12.497  37.344  1.00 92.03 275 A 1 
ATOM 2154 C CB  . ILE A 1 275 ? -38.107 11.186  36.343  1.00 93.34 275 A 1 
ATOM 2155 C CG1 . ILE A 1 275 ? -39.145 10.046  36.405  1.00 90.75 275 A 1 
ATOM 2156 C CG2 . ILE A 1 275 ? -38.287 12.031  35.063  1.00 90.20 275 A 1 
ATOM 2157 C CD1 . ILE A 1 275 ? -40.603 10.514  36.403  1.00 79.76 275 A 1 
ATOM 2158 N N   . GLY A 1 276 ? -34.778 11.737  35.372  1.00 94.15 276 A 1 
ATOM 2159 C CA  . GLY A 1 276 ? -33.661 12.669  35.354  1.00 93.25 276 A 1 
ATOM 2160 C C   . GLY A 1 276 ? -32.964 12.775  34.005  1.00 94.29 276 A 1 
ATOM 2161 O O   . GLY A 1 276 ? -33.344 12.121  33.032  1.00 92.91 276 A 1 
ATOM 2162 N N   . SER A 1 277 ? -31.974 13.646  33.974  1.00 94.43 277 A 1 
ATOM 2163 C CA  . SER A 1 277 ? -31.150 13.961  32.804  1.00 94.40 277 A 1 
ATOM 2164 C C   . SER A 1 277 ? -29.877 14.673  33.267  1.00 94.68 277 A 1 
ATOM 2165 O O   . SER A 1 277 ? -29.623 14.778  34.474  1.00 93.49 277 A 1 
ATOM 2166 C CB  . SER A 1 277 ? -31.969 14.810  31.824  1.00 93.48 277 A 1 
ATOM 2167 O OG  . SER A 1 277 ? -32.343 16.053  32.375  1.00 91.72 277 A 1 
ATOM 2168 N N   . ALA A 1 278 ? -29.069 15.193  32.342  1.00 92.81 278 A 1 
ATOM 2169 C CA  . ALA A 1 278 ? -27.863 15.963  32.641  1.00 92.63 278 A 1 
ATOM 2170 C C   . ALA A 1 278 ? -27.955 17.421  32.137  1.00 92.14 278 A 1 
ATOM 2171 O O   . ALA A 1 278 ? -27.200 17.813  31.244  1.00 90.48 278 A 1 
ATOM 2172 C CB  . ALA A 1 278 ? -26.653 15.203  32.098  1.00 92.50 278 A 1 
ATOM 2173 N N   . PRO A 1 279 ? -28.860 18.258  32.676  1.00 91.42 279 A 1 
ATOM 2174 C CA  . PRO A 1 279 ? -29.117 19.600  32.145  1.00 88.28 279 A 1 
ATOM 2175 C C   . PRO A 1 279 ? -27.925 20.559  32.265  1.00 87.86 279 A 1 
ATOM 2176 O O   . PRO A 1 279 ? -27.860 21.535  31.528  1.00 84.55 279 A 1 
ATOM 2177 C CB  . PRO A 1 279 ? -30.322 20.115  32.934  1.00 86.98 279 A 1 
ATOM 2178 C CG  . PRO A 1 279 ? -30.235 19.349  34.256  1.00 87.34 279 A 1 
ATOM 2179 C CD  . PRO A 1 279 ? -29.699 17.993  33.823  1.00 90.61 279 A 1 
ATOM 2180 N N   . ASN A 1 280 ? -26.986 20.285  33.173  1.00 87.54 280 A 1 
ATOM 2181 C CA  . ASN A 1 280 ? -25.824 21.148  33.421  1.00 85.63 280 A 1 
ATOM 2182 C C   . ASN A 1 280 ? -24.566 20.691  32.671  1.00 85.91 280 A 1 
ATOM 2183 O O   . ASN A 1 280 ? -23.526 21.340  32.794  1.00 82.66 280 A 1 
ATOM 2184 C CB  . ASN A 1 280 ? -25.577 21.223  34.936  1.00 83.01 280 A 1 
ATOM 2185 C CG  . ASN A 1 280 ? -26.720 21.855  35.703  1.00 75.84 280 A 1 
ATOM 2186 O OD1 . ASN A 1 280 ? -27.509 22.635  35.215  1.00 67.78 280 A 1 
ATOM 2187 N ND2 . ASN A 1 280 ? -26.837 21.532  36.968  1.00 65.70 280 A 1 
ATOM 2188 N N   . LYS A 1 281 ? -24.631 19.576  31.936  1.00 84.57 281 A 1 
ATOM 2189 C CA  . LYS A 1 281 ? -23.514 19.126  31.106  1.00 84.04 281 A 1 
ATOM 2190 C C   . LYS A 1 281 ? -23.574 19.865  29.772  1.00 81.73 281 A 1 
ATOM 2191 O O   . LYS A 1 281 ? -24.536 19.712  29.024  1.00 80.20 281 A 1 
ATOM 2192 C CB  . LYS A 1 281 ? -23.576 17.602  30.962  1.00 83.97 281 A 1 
ATOM 2193 C CG  . LYS A 1 281 ? -22.377 17.025  30.193  1.00 85.14 281 A 1 
ATOM 2194 C CD  . LYS A 1 281 ? -22.507 15.496  30.147  1.00 83.94 281 A 1 
ATOM 2195 C CE  . LYS A 1 281 ? -21.471 14.864  29.231  1.00 82.80 281 A 1 
ATOM 2196 N NZ  . LYS A 1 281 ? -21.764 13.427  29.057  1.00 79.54 281 A 1 
ATOM 2197 N N   . GLN A 1 282 ? -22.550 20.651  29.474  1.00 83.08 282 A 1 
ATOM 2198 C CA  . GLN A 1 282 ? -22.367 21.191  28.137  1.00 79.50 282 A 1 
ATOM 2199 C C   . GLN A 1 282 ? -21.763 20.105  27.251  1.00 80.41 282 A 1 
ATOM 2200 O O   . GLN A 1 282 ? -20.739 19.519  27.591  1.00 75.80 282 A 1 
ATOM 2201 C CB  . GLN A 1 282 ? -21.495 22.453  28.143  1.00 75.06 282 A 1 
ATOM 2202 C CG  . GLN A 1 282 ? -22.282 23.663  28.666  1.00 66.33 282 A 1 
ATOM 2203 C CD  . GLN A 1 282 ? -21.543 24.990  28.470  1.00 57.76 282 A 1 
ATOM 2204 O OE1 . GLN A 1 282 ? -20.360 25.058  28.215  1.00 53.68 282 A 1 
ATOM 2205 N NE2 . GLN A 1 282 ? -22.223 26.103  28.575  1.00 51.78 282 A 1 
ATOM 2206 N N   . GLU A 1 283 ? -22.438 19.835  26.139  1.00 81.44 283 A 1 
ATOM 2207 C CA  . GLU A 1 283 ? -22.005 18.873  25.136  1.00 80.64 283 A 1 
ATOM 2208 C C   . GLU A 1 283 ? -22.469 19.374  23.766  1.00 79.57 283 A 1 
ATOM 2209 O O   . GLU A 1 283 ? -23.584 19.885  23.638  1.00 76.26 283 A 1 
ATOM 2210 C CB  . GLU A 1 283 ? -22.589 17.500  25.486  1.00 78.02 283 A 1 
ATOM 2211 C CG  . GLU A 1 283 ? -21.972 16.363  24.665  1.00 74.39 283 A 1 
ATOM 2212 C CD  . GLU A 1 283 ? -22.496 15.002  25.128  1.00 75.97 283 A 1 
ATOM 2213 O OE1 . GLU A 1 283 ? -21.707 14.047  25.285  1.00 68.05 283 A 1 
ATOM 2214 O OE2 . GLU A 1 283 ? -23.717 14.856  25.339  1.00 73.80 283 A 1 
ATOM 2215 N N   . ASP A 1 284 ? -21.614 19.237  22.771  1.00 80.47 284 A 1 
ATOM 2216 C CA  . ASP A 1 284 ? -21.962 19.525  21.392  1.00 79.10 284 A 1 
ATOM 2217 C C   . ASP A 1 284 ? -23.036 18.561  20.875  1.00 81.05 284 A 1 
ATOM 2218 O O   . ASP A 1 284 ? -23.362 17.556  21.516  1.00 78.01 284 A 1 
ATOM 2219 C CB  . ASP A 1 284 ? -20.692 19.505  20.516  1.00 74.09 284 A 1 
ATOM 2220 C CG  . ASP A 1 284 ? -19.737 20.650  20.864  1.00 69.01 284 A 1 
ATOM 2221 O OD1 . ASP A 1 284 ? -20.243 21.763  21.135  1.00 62.50 284 A 1 
ATOM 2222 O OD2 . ASP A 1 284 ? -18.519 20.396  20.860  1.00 62.02 284 A 1 
ATOM 2223 N N   . ASP A 1 285 ? -23.627 18.871  19.724  1.00 79.95 285 A 1 
ATOM 2224 C CA  . ASP A 1 285 ? -24.616 17.984  19.120  1.00 79.51 285 A 1 
ATOM 2225 C C   . ASP A 1 285 ? -24.010 16.603  18.879  1.00 79.11 285 A 1 
ATOM 2226 O O   . ASP A 1 285 ? -23.050 16.443  18.124  1.00 75.86 285 A 1 
ATOM 2227 C CB  . ASP A 1 285 ? -25.182 18.589  17.823  1.00 76.97 285 A 1 
ATOM 2228 C CG  . ASP A 1 285 ? -26.140 19.758  18.089  1.00 74.10 285 A 1 
ATOM 2229 O OD1 . ASP A 1 285 ? -26.775 19.796  19.165  1.00 69.46 285 A 1 
ATOM 2230 O OD2 . ASP A 1 285 ? -26.273 20.652  17.229  1.00 68.23 285 A 1 
ATOM 2231 N N   . TYR A 1 286 ? -24.567 15.591  19.546  1.00 85.13 286 A 1 
ATOM 2232 C CA  . TYR A 1 286 ? -24.040 14.242  19.452  1.00 85.79 286 A 1 
ATOM 2233 C C   . TYR A 1 286 ? -24.203 13.684  18.040  1.00 84.22 286 A 1 
ATOM 2234 O O   . TYR A 1 286 ? -25.317 13.523  17.535  1.00 80.78 286 A 1 
ATOM 2235 C CB  . TYR A 1 286 ? -24.695 13.328  20.496  1.00 86.05 286 A 1 
ATOM 2236 C CG  . TYR A 1 286 ? -24.211 11.900  20.404  1.00 88.31 286 A 1 
ATOM 2237 C CD1 . TYR A 1 286 ? -25.079 10.865  19.987  1.00 82.31 286 A 1 
ATOM 2238 C CD2 . TYR A 1 286 ? -22.863 11.581  20.694  1.00 81.99 286 A 1 
ATOM 2239 C CE1 . TYR A 1 286 ? -24.614 9.558   19.871  1.00 82.17 286 A 1 
ATOM 2240 C CE2 . TYR A 1 286 ? -22.388 10.268  20.569  1.00 82.85 286 A 1 
ATOM 2241 C CZ  . TYR A 1 286 ? -23.263 9.251   20.163  1.00 88.57 286 A 1 
ATOM 2242 O OH  . TYR A 1 286 ? -22.803 7.972   20.042  1.00 88.22 286 A 1 
ATOM 2243 N N   . THR A 1 287 ? -23.091 13.332  17.438  1.00 81.04 287 A 1 
ATOM 2244 C CA  . THR A 1 287 ? -23.021 12.541  16.215  1.00 78.59 287 A 1 
ATOM 2245 C C   . THR A 1 287 ? -22.208 11.292  16.503  1.00 78.23 287 A 1 
ATOM 2246 O O   . THR A 1 287 ? -21.270 11.312  17.294  1.00 75.55 287 A 1 
ATOM 2247 C CB  . THR A 1 287 ? -22.442 13.341  15.039  1.00 73.47 287 A 1 
ATOM 2248 O OG1 . THR A 1 287 ? -21.136 13.776  15.316  1.00 65.10 287 A 1 
ATOM 2249 C CG2 . THR A 1 287 ? -23.277 14.580  14.714  1.00 63.54 287 A 1 
ATOM 2250 N N   . ILE A 1 288 ? -22.580 10.181  15.862  1.00 78.47 288 A 1 
ATOM 2251 C CA  . ILE A 1 288 ? -21.868 8.910   16.006  1.00 75.03 288 A 1 
ATOM 2252 C C   . ILE A 1 288 ? -20.538 8.881   15.248  1.00 70.84 288 A 1 
ATOM 2253 O O   . ILE A 1 288 ? -19.815 7.897   15.369  1.00 63.96 288 A 1 
ATOM 2254 C CB  . ILE A 1 288 ? -22.767 7.752   15.571  1.00 72.44 288 A 1 
ATOM 2255 C CG1 . ILE A 1 288 ? -22.151 6.420   16.024  1.00 68.32 288 A 1 
ATOM 2256 C CG2 . ILE A 1 288 ? -23.067 7.786   14.052  1.00 64.80 288 A 1 
ATOM 2257 C CD1 . ILE A 1 288 ? -22.904 5.191   15.569  1.00 63.51 288 A 1 
ATOM 2258 N N   . SER A 1 289 ? -20.227 9.911   14.475  1.00 59.92 289 A 1 
ATOM 2259 C CA  . SER A 1 289 ? -18.882 10.008  13.905  1.00 56.79 289 A 1 
ATOM 2260 C C   . SER A 1 289 ? -17.918 9.664   15.029  1.00 56.69 289 A 1 
ATOM 2261 O O   . SER A 1 289 ? -17.979 10.305  16.075  1.00 51.65 289 A 1 
ATOM 2262 C CB  . SER A 1 289 ? -18.586 11.407  13.363  1.00 50.48 289 A 1 
ATOM 2263 O OG  . SER A 1 289 ? -18.820 12.392  14.341  1.00 44.20 289 A 1 
ATOM 2264 N N   . GLU A 1 290 ? -17.124 8.607   14.848  1.00 52.93 290 A 1 
ATOM 2265 C CA  . GLU A 1 290 ? -16.165 8.218   15.871  1.00 51.03 290 A 1 
ATOM 2266 C C   . GLU A 1 290 ? -15.466 9.490   16.316  1.00 51.08 290 A 1 
ATOM 2267 O O   . GLU A 1 290 ? -15.135 10.293  15.446  1.00 47.40 290 A 1 
ATOM 2268 C CB  . GLU A 1 290 ? -15.149 7.203   15.354  1.00 46.26 290 A 1 
ATOM 2269 C CG  . GLU A 1 290 ? -15.812 5.842   15.131  1.00 42.03 290 A 1 
ATOM 2270 C CD  . GLU A 1 290 ? -14.812 4.691   15.064  1.00 38.63 290 A 1 
ATOM 2271 O OE1 . GLU A 1 290 ? -15.229 3.584   15.452  1.00 36.00 290 A 1 
ATOM 2272 O OE2 . GLU A 1 290 ? -13.657 4.881   14.658  1.00 35.95 290 A 1 
ATOM 2273 N N   . PRO A 1 291 ? -15.358 9.736   17.647  1.00 40.47 291 A 1 
ATOM 2274 C CA  . PRO A 1 291 ? -14.664 10.917  18.097  1.00 39.17 291 A 1 
ATOM 2275 C C   . PRO A 1 291 ? -13.351 10.868  17.348  1.00 39.83 291 A 1 
ATOM 2276 O O   . PRO A 1 291 ? -12.617 9.888   17.463  1.00 37.54 291 A 1 
ATOM 2277 C CB  . PRO A 1 291 ? -14.510 10.786  19.606  1.00 34.64 291 A 1 
ATOM 2278 C CG  . PRO A 1 291 ? -14.677 9.297   19.848  1.00 33.31 291 A 1 
ATOM 2279 C CD  . PRO A 1 291 ? -15.603 8.840   18.729  1.00 35.34 291 A 1 
ATOM 2280 N N   . ALA A 1 292 ? -13.160 11.854  16.486  1.00 40.76 292 A 1 
ATOM 2281 C CA  . ALA A 1 292 ? -11.920 11.990  15.778  1.00 39.82 292 A 1 
ATOM 2282 C C   . ALA A 1 292 ? -10.898 11.891  16.890  1.00 40.58 292 A 1 
ATOM 2283 O O   . ALA A 1 292 ? -11.037 12.617  17.869  1.00 38.23 292 A 1 
ATOM 2284 C CB  . ALA A 1 292 ? -11.940 13.351  15.078  1.00 36.21 292 A 1 
ATOM 2285 N N   . GLU A 1 293 ? -9.994  10.911  16.831  1.00 43.97 293 A 1 
ATOM 2286 C CA  . GLU A 1 293 ? -8.948  10.702  17.834  1.00 43.40 293 A 1 
ATOM 2287 C C   . GLU A 1 293 ? -8.383  12.072  18.127  1.00 44.29 293 A 1 
ATOM 2288 O O   . GLU A 1 293 ? -7.807  12.645  17.208  1.00 41.46 293 A 1 
ATOM 2289 C CB  . GLU A 1 293 ? -7.784  9.884   17.258  1.00 40.10 293 A 1 
ATOM 2290 C CG  . GLU A 1 293 ? -7.990  8.382   17.166  1.00 35.94 293 A 1 
ATOM 2291 C CD  . GLU A 1 293 ? -6.771  7.686   16.553  1.00 32.19 293 A 1 
ATOM 2292 O OE1 . GLU A 1 293 ? -6.567  6.491   16.845  1.00 30.82 293 A 1 
ATOM 2293 O OE2 . GLU A 1 293 ? -6.047  8.310   15.746  1.00 32.66 293 A 1 
ATOM 2294 N N   . ASP A 1 294 ? -8.654  12.618  19.315  1.00 40.05 294 A 1 
ATOM 2295 C CA  . ASP A 1 294 ? -8.502  14.018  19.734  1.00 39.31 294 A 1 
ATOM 2296 C C   . ASP A 1 294 ? -8.059  14.862  18.548  1.00 40.25 294 A 1 
ATOM 2297 O O   . ASP A 1 294 ? -6.862  15.072  18.347  1.00 37.72 294 A 1 
ATOM 2298 C CB  . ASP A 1 294 ? -7.480  14.128  20.877  1.00 35.43 294 A 1 
ATOM 2299 C CG  . ASP A 1 294 ? -8.104  14.358  22.246  1.00 31.13 294 A 1 
ATOM 2300 O OD1 . ASP A 1 294 ? -9.255  14.855  22.296  1.00 28.49 294 A 1 
ATOM 2301 O OD2 . ASP A 1 294 ? -7.383  14.108  23.243  1.00 28.51 294 A 1 
ATOM 2302 N N   . ALA A 1 295 ? -9.009  15.171  17.649  1.00 43.33 295 A 1 
ATOM 2303 C CA  . ALA A 1 295 ? -8.641  15.649  16.331  1.00 42.72 295 A 1 
ATOM 2304 C C   . ALA A 1 295 ? -8.049  17.017  16.571  1.00 43.97 295 A 1 
ATOM 2305 O O   . ALA A 1 295 ? -8.787  18.000  16.594  1.00 41.36 295 A 1 
ATOM 2306 C CB  . ALA A 1 295 ? -9.843  15.700  15.387  1.00 38.81 295 A 1 
ATOM 2307 N N   . ASN A 1 296 ? -6.767  17.035  16.871  1.00 46.32 296 A 1 
ATOM 2308 C CA  . ASN A 1 296 ? -6.091  18.268  17.148  1.00 46.13 296 A 1 
ATOM 2309 C C   . ASN A 1 296 ? -6.233  19.003  15.821  1.00 48.31 296 A 1 
ATOM 2310 O O   . ASN A 1 296 ? -5.615  18.569  14.847  1.00 45.22 296 A 1 
ATOM 2311 C CB  . ASN A 1 296 ? -4.659  17.981  17.616  1.00 41.73 296 A 1 
ATOM 2312 C CG  . ASN A 1 296 ? -4.062  19.151  18.362  1.00 37.99 296 A 1 
ATOM 2313 O OD1 . ASN A 1 296 ? -4.668  20.181  18.575  1.00 34.51 296 A 1 
ATOM 2314 N ND2 . ASN A 1 296 ? -2.835  19.022  18.808  1.00 34.22 296 A 1 
ATOM 2315 N N   . PRO A 1 297 ? -7.159  19.963  15.720  1.00 53.80 297 A 1 
ATOM 2316 C CA  . PRO A 1 297 ? -7.700  20.387  14.427  1.00 53.91 297 A 1 
ATOM 2317 C C   . PRO A 1 297 ? -6.613  21.045  13.592  1.00 60.05 297 A 1 
ATOM 2318 O O   . PRO A 1 297 ? -6.776  21.269  12.399  1.00 57.34 297 A 1 
ATOM 2319 C CB  . PRO A 1 297 ? -8.853  21.334  14.773  1.00 47.11 297 A 1 
ATOM 2320 C CG  . PRO A 1 297 ? -8.488  21.834  16.167  1.00 43.81 297 A 1 
ATOM 2321 C CD  . PRO A 1 297 ? -7.811  20.639  16.807  1.00 44.39 297 A 1 
ATOM 2322 N N   . ASP A 1 298 ? -5.493  21.275  14.256  1.00 74.22 298 A 1 
ATOM 2323 C CA  . ASP A 1 298 ? -4.313  21.893  13.711  1.00 79.68 298 A 1 
ATOM 2324 C C   . ASP A 1 298 ? -3.433  20.887  12.973  1.00 84.94 298 A 1 
ATOM 2325 O O   . ASP A 1 298 ? -3.209  19.736  13.361  1.00 83.30 298 A 1 
ATOM 2326 C CB  . ASP A 1 298 ? -3.554  22.629  14.824  1.00 72.42 298 A 1 
ATOM 2327 C CG  . ASP A 1 298 ? -4.348  23.810  15.389  1.00 63.26 298 A 1 
ATOM 2328 O OD1 . ASP A 1 298 ? -5.131  24.409  14.623  1.00 56.95 298 A 1 
ATOM 2329 O OD2 . ASP A 1 298 ? -4.139  24.120  16.579  1.00 54.26 298 A 1 
ATOM 2330 N N   . TRP A 1 299 ? -2.892  21.365  11.873  1.00 86.91 299 A 1 
ATOM 2331 C CA  . TRP A 1 299 ? -1.866  20.679  11.108  1.00 89.48 299 A 1 
ATOM 2332 C C   . TRP A 1 299 ? -0.609  20.490  11.967  1.00 88.28 299 A 1 
ATOM 2333 O O   . TRP A 1 299 ? -0.094  21.451  12.543  1.00 84.17 299 A 1 
ATOM 2334 C CB  . TRP A 1 299 ? -1.540  21.516  9.876   1.00 90.88 299 A 1 
ATOM 2335 C CG  . TRP A 1 299 ? -2.671  21.700  8.918   1.00 92.21 299 A 1 
ATOM 2336 C CD1 . TRP A 1 299 ? -3.460  22.796  8.809   1.00 91.85 299 A 1 
ATOM 2337 C CD2 . TRP A 1 299 ? -3.147  20.752  7.910   1.00 93.96 299 A 1 
ATOM 2338 N NE1 . TRP A 1 299 ? -4.386  22.607  7.783   1.00 92.65 299 A 1 
ATOM 2339 C CE2 . TRP A 1 299 ? -4.214  21.366  7.208   1.00 94.10 299 A 1 
ATOM 2340 C CE3 . TRP A 1 299 ? -2.748  19.455  7.526   1.00 94.44 299 A 1 
ATOM 2341 C CZ2 . TRP A 1 299 ? -4.873  20.707  6.134   1.00 94.62 299 A 1 
ATOM 2342 C CZ3 . TRP A 1 299 ? -3.407  18.804  6.464   1.00 94.57 299 A 1 
ATOM 2343 C CH2 . TRP A 1 299 ? -4.456  19.424  5.776   1.00 94.51 299 A 1 
ATOM 2344 N N   . ASN A 1 300 ? -0.056  19.275  11.965  1.00 88.33 300 A 1 
ATOM 2345 C CA  . ASN A 1 300 ? 1.278   19.031  12.517  1.00 87.23 300 A 1 
ATOM 2346 C C   . ASN A 1 300 ? 2.405   19.229  11.488  1.00 88.32 300 A 1 
ATOM 2347 O O   . ASN A 1 300 ? 3.537   18.791  11.692  1.00 86.63 300 A 1 
ATOM 2348 C CB  . ASN A 1 300 ? 1.308   17.657  13.202  1.00 83.78 300 A 1 
ATOM 2349 C CG  . ASN A 1 300 ? 1.341   16.486  12.234  1.00 83.21 300 A 1 
ATOM 2350 O OD1 . ASN A 1 300 ? 1.070   16.570  11.048  1.00 79.43 300 A 1 
ATOM 2351 N ND2 . ASN A 1 300 ? 1.699   15.325  12.735  1.00 79.42 300 A 1 
ATOM 2352 N N   . VAL A 1 301 ? 2.090   19.866  10.368  1.00 89.21 301 A 1 
ATOM 2353 C CA  . VAL A 1 301 ? 2.999   20.183  9.256   1.00 90.30 301 A 1 
ATOM 2354 C C   . VAL A 1 301 ? 2.794   21.632  8.802   1.00 90.73 301 A 1 
ATOM 2355 O O   . VAL A 1 301 ? 1.761   22.236  9.082   1.00 90.07 301 A 1 
ATOM 2356 C CB  . VAL A 1 301 ? 2.801   19.218  8.078   1.00 90.55 301 A 1 
ATOM 2357 C CG1 . VAL A 1 301 ? 3.133   17.777  8.472   1.00 86.58 301 A 1 
ATOM 2358 C CG2 . VAL A 1 301 ? 1.386   19.266  7.477   1.00 87.12 301 A 1 
ATOM 2359 N N   . SER A 1 302 ? 3.766   22.173  8.083   1.00 91.20 302 A 1 
ATOM 2360 C CA  . SER A 1 302 ? 3.650   23.512  7.494   1.00 92.05 302 A 1 
ATOM 2361 C C   . SER A 1 302 ? 2.592   23.533  6.391   1.00 93.50 302 A 1 
ATOM 2362 O O   . SER A 1 302 ? 2.550   22.657  5.529   1.00 94.24 302 A 1 
ATOM 2363 C CB  . SER A 1 302 ? 4.999   23.986  6.950   1.00 90.71 302 A 1 
ATOM 2364 O OG  . SER A 1 302 ? 4.846   25.249  6.337   1.00 86.35 302 A 1 
ATOM 2365 N N   . THR A 1 303 ? 1.782   24.594  6.388   1.00 93.13 303 A 1 
ATOM 2366 C CA  . THR A 1 303 ? 0.783   24.868  5.347   1.00 93.28 303 A 1 
ATOM 2367 C C   . THR A 1 303 ? 1.218   25.992  4.403   1.00 93.90 303 A 1 
ATOM 2368 O O   . THR A 1 303 ? 0.419   26.450  3.599   1.00 92.82 303 A 1 
ATOM 2369 C CB  . THR A 1 303 ? -0.577  25.202  5.974   1.00 92.04 303 A 1 
ATOM 2370 O OG1 . THR A 1 303 ? -0.473  26.363  6.763   1.00 88.48 303 A 1 
ATOM 2371 C CG2 . THR A 1 303 ? -1.097  24.084  6.880   1.00 87.01 303 A 1 
ATOM 2372 N N   . GLU A 1 304 ? 2.465   26.454  4.506   1.00 94.26 304 A 1 
ATOM 2373 C CA  . GLU A 1 304 ? 2.961   27.611  3.763   1.00 93.93 304 A 1 
ATOM 2374 C C   . GLU A 1 304 ? 2.904   27.398  2.242   1.00 95.19 304 A 1 
ATOM 2375 O O   . GLU A 1 304 ? 2.495   28.283  1.497   1.00 94.19 304 A 1 
ATOM 2376 C CB  . GLU A 1 304 ? 4.399   27.909  4.220   1.00 91.77 304 A 1 
ATOM 2377 C CG  . GLU A 1 304 ? 4.959   29.207  3.610   1.00 80.99 304 A 1 
ATOM 2378 C CD  . GLU A 1 304 ? 6.373   29.532  4.116   1.00 77.16 304 A 1 
ATOM 2379 O OE1 . GLU A 1 304 ? 7.090   30.250  3.385   1.00 69.35 304 A 1 
ATOM 2380 O OE2 . GLU A 1 304 ? 6.732   29.072  5.218   1.00 71.39 304 A 1 
ATOM 2381 N N   . GLN A 1 305 ? 3.247   26.178  1.794   1.00 95.95 305 A 1 
ATOM 2382 C CA  . GLN A 1 305 ? 3.073   25.748  0.416   1.00 96.66 305 A 1 
ATOM 2383 C C   . GLN A 1 305 ? 1.901   24.765  0.354   1.00 97.43 305 A 1 
ATOM 2384 O O   . GLN A 1 305 ? 2.015   23.615  0.757   1.00 97.11 305 A 1 
ATOM 2385 C CB  . GLN A 1 305 ? 4.366   25.134  -0.123  1.00 96.20 305 A 1 
ATOM 2386 C CG  . GLN A 1 305 ? 5.548   26.116  -0.086  1.00 94.37 305 A 1 
ATOM 2387 C CD  . GLN A 1 305 ? 5.376   27.343  -0.990  1.00 94.64 305 A 1 
ATOM 2388 O OE1 . GLN A 1 305 ? 4.624   27.340  -1.957  1.00 87.26 305 A 1 
ATOM 2389 N NE2 . GLN A 1 305 ? 6.065   28.418  -0.717  1.00 86.27 305 A 1 
ATOM 2390 N N   . SER A 1 306 ? 0.774   25.237  -0.144  1.00 96.97 306 A 1 
ATOM 2391 C CA  . SER A 1 306 ? -0.444  24.448  -0.260  1.00 96.93 306 A 1 
ATOM 2392 C C   . SER A 1 306 ? -1.126  24.695  -1.595  1.00 97.12 306 A 1 
ATOM 2393 O O   . SER A 1 306 ? -1.040  25.786  -2.160  1.00 96.42 306 A 1 
ATOM 2394 C CB  . SER A 1 306 ? -1.423  24.764  0.884   1.00 96.29 306 A 1 
ATOM 2395 O OG  . SER A 1 306 ? -0.834  24.516  2.141   1.00 92.66 306 A 1 
ATOM 2396 N N   . ILE A 1 307 ? -1.863  23.696  -2.075  1.00 97.97 307 A 1 
ATOM 2397 C CA  . ILE A 1 307 ? -2.870  23.890  -3.121  1.00 97.86 307 A 1 
ATOM 2398 C C   . ILE A 1 307 ? -4.255  23.936  -2.484  1.00 97.99 307 A 1 
ATOM 2399 O O   . ILE A 1 307 ? -4.500  23.301  -1.452  1.00 97.49 307 A 1 
ATOM 2400 C CB  . ILE A 1 307 ? -2.755  22.850  -4.258  1.00 97.42 307 A 1 
ATOM 2401 C CG1 . ILE A 1 307 ? -2.986  21.405  -3.775  1.00 95.72 307 A 1 
ATOM 2402 C CG2 . ILE A 1 307 ? -1.393  23.016  -4.947  1.00 94.50 307 A 1 
ATOM 2403 C CD1 . ILE A 1 307 ? -3.058  20.371  -4.899  1.00 95.55 307 A 1 
ATOM 2404 N N   . GLN A 1 308 ? -5.159  24.666  -3.098  1.00 97.56 308 A 1 
ATOM 2405 C CA  . GLN A 1 308 ? -6.546  24.771  -2.674  1.00 97.22 308 A 1 
ATOM 2406 C C   . GLN A 1 308 ? -7.447  24.186  -3.754  1.00 97.24 308 A 1 
ATOM 2407 O O   . GLN A 1 308 ? -7.343  24.572  -4.917  1.00 96.35 308 A 1 
ATOM 2408 C CB  . GLN A 1 308 ? -6.874  26.247  -2.382  1.00 95.97 308 A 1 
ATOM 2409 C CG  . GLN A 1 308 ? -8.242  26.430  -1.708  1.00 84.10 308 A 1 
ATOM 2410 C CD  . GLN A 1 308 ? -8.264  25.867  -0.283  1.00 82.10 308 A 1 
ATOM 2411 O OE1 . GLN A 1 308 ? -7.329  26.033  0.476   1.00 73.64 308 A 1 
ATOM 2412 N NE2 . GLN A 1 308 ? -9.314  25.197  0.113   1.00 70.72 308 A 1 
ATOM 2413 N N   . LEU A 1 309 ? -8.344  23.296  -3.377  1.00 97.45 309 A 1 
ATOM 2414 C CA  . LEU A 1 309 ? -9.350  22.763  -4.287  1.00 97.43 309 A 1 
ATOM 2415 C C   . LEU A 1 309 ? -10.731 23.353  -3.986  1.00 97.26 309 A 1 
ATOM 2416 O O   . LEU A 1 309 ? -11.013 23.793  -2.873  1.00 96.28 309 A 1 
ATOM 2417 C CB  . LEU A 1 309 ? -9.377  21.222  -4.256  1.00 97.25 309 A 1 
ATOM 2418 C CG  . LEU A 1 309 ? -8.033  20.524  -4.527  1.00 97.04 309 A 1 
ATOM 2419 C CD1 . LEU A 1 309 ? -8.242  19.002  -4.520  1.00 96.19 309 A 1 
ATOM 2420 C CD2 . LEU A 1 309 ? -7.428  20.902  -5.884  1.00 96.01 309 A 1 
ATOM 2421 N N   . THR A 1 310 ? -11.594 23.325  -4.992  1.00 96.96 310 A 1 
ATOM 2422 C CA  . THR A 1 310 ? -13.032 23.557  -4.841  1.00 96.52 310 A 1 
ATOM 2423 C C   . THR A 1 310 ? -13.750 22.336  -5.389  1.00 96.83 310 A 1 
ATOM 2424 O O   . THR A 1 310 ? -13.818 22.141  -6.601  1.00 96.09 310 A 1 
ATOM 2425 C CB  . THR A 1 310 ? -13.478 24.844  -5.551  1.00 95.63 310 A 1 
ATOM 2426 O OG1 . THR A 1 310 ? -12.759 25.935  -5.034  1.00 90.40 310 A 1 
ATOM 2427 C CG2 . THR A 1 310 ? -14.955 25.136  -5.335  1.00 89.09 310 A 1 
ATOM 2428 N N   . LEU A 1 311 ? -14.224 21.483  -4.495  1.00 96.73 311 A 1 
ATOM 2429 C CA  . LEU A 1 311 ? -14.829 20.197  -4.810  1.00 96.96 311 A 1 
ATOM 2430 C C   . LEU A 1 311 ? -16.349 20.288  -4.659  1.00 96.82 311 A 1 
ATOM 2431 O O   . LEU A 1 311 ? -16.881 20.354  -3.550  1.00 95.96 311 A 1 
ATOM 2432 C CB  . LEU A 1 311 ? -14.215 19.100  -3.929  1.00 96.99 311 A 1 
ATOM 2433 C CG  . LEU A 1 311 ? -12.700 18.907  -4.097  1.00 97.05 311 A 1 
ATOM 2434 C CD1 . LEU A 1 311 ? -12.219 17.781  -3.190  1.00 96.10 311 A 1 
ATOM 2435 C CD2 . LEU A 1 311 ? -12.306 18.559  -5.532  1.00 95.88 311 A 1 
ATOM 2436 N N   . GLY A 1 312 ? -17.037 20.287  -5.791  1.00 96.88 312 A 1 
ATOM 2437 C CA  . GLY A 1 312 ? -18.483 20.193  -5.831  1.00 96.55 312 A 1 
ATOM 2438 C C   . GLY A 1 312 ? -19.013 18.808  -5.427  1.00 96.94 312 A 1 
ATOM 2439 O O   . GLY A 1 312 ? -18.239 17.903  -5.097  1.00 96.33 312 A 1 
ATOM 2440 N N   . PRO A 1 313 ? -20.336 18.602  -5.508  1.00 96.32 313 A 1 
ATOM 2441 C CA  . PRO A 1 313 ? -20.986 17.379  -5.026  1.00 95.80 313 A 1 
ATOM 2442 C C   . PRO A 1 313 ? -20.551 16.095  -5.750  1.00 95.92 313 A 1 
ATOM 2443 O O   . PRO A 1 313 ? -20.703 15.014  -5.206  1.00 94.90 313 A 1 
ATOM 2444 C CB  . PRO A 1 313 ? -22.491 17.635  -5.185  1.00 95.00 313 A 1 
ATOM 2445 C CG  . PRO A 1 313 ? -22.565 18.706  -6.269  1.00 93.17 313 A 1 
ATOM 2446 C CD  . PRO A 1 313 ? -21.322 19.542  -5.993  1.00 96.11 313 A 1 
ATOM 2447 N N   . TRP A 1 314 ? -19.956 16.178  -6.943  1.00 96.86 314 A 1 
ATOM 2448 C CA  . TRP A 1 314 ? -19.414 15.013  -7.652  1.00 96.59 314 A 1 
ATOM 2449 C C   . TRP A 1 314 ? -18.163 14.413  -6.998  1.00 96.70 314 A 1 
ATOM 2450 O O   . TRP A 1 314 ? -17.848 13.253  -7.245  1.00 95.65 314 A 1 
ATOM 2451 C CB  . TRP A 1 314 ? -19.112 15.402  -9.096  1.00 95.93 314 A 1 
ATOM 2452 C CG  . TRP A 1 314 ? -20.283 15.878  -9.897  1.00 95.23 314 A 1 
ATOM 2453 C CD1 . TRP A 1 314 ? -21.566 15.459  -9.766  1.00 93.18 314 A 1 
ATOM 2454 C CD2 . TRP A 1 314 ? -20.291 16.848  -10.986 1.00 94.54 314 A 1 
ATOM 2455 N NE1 . TRP A 1 314 ? -22.371 16.112  -10.703 1.00 91.77 314 A 1 
ATOM 2456 C CE2 . TRP A 1 314 ? -21.613 16.962  -11.461 1.00 92.95 314 A 1 
ATOM 2457 C CE3 . TRP A 1 314 ? -19.283 17.623  -11.605 1.00 91.59 314 A 1 
ATOM 2458 C CZ2 . TRP A 1 314 ? -21.953 17.833  -12.536 1.00 91.05 314 A 1 
ATOM 2459 C CZ3 . TRP A 1 314 ? -19.618 18.487  -12.667 1.00 89.62 314 A 1 
ATOM 2460 C CH2 . TRP A 1 314 ? -20.932 18.580  -13.118 1.00 89.27 314 A 1 
ATOM 2461 N N   . TYR A 1 315 ? -17.460 15.199  -6.178  1.00 97.24 315 A 1 
ATOM 2462 C CA  . TYR A 1 315 ? -16.218 14.813  -5.513  1.00 97.26 315 A 1 
ATOM 2463 C C   . TYR A 1 315 ? -16.309 14.878  -3.977  1.00 97.20 315 A 1 
ATOM 2464 O O   . TYR A 1 315 ? -15.479 14.289  -3.295  1.00 95.58 315 A 1 
ATOM 2465 C CB  . TYR A 1 315 ? -15.080 15.705  -6.009  1.00 96.98 315 A 1 
ATOM 2466 C CG  . TYR A 1 315 ? -14.978 15.824  -7.522  1.00 97.19 315 A 1 
ATOM 2467 C CD1 . TYR A 1 315 ? -14.425 14.779  -8.289  1.00 96.26 315 A 1 
ATOM 2468 C CD2 . TYR A 1 315 ? -15.461 16.975  -8.170  1.00 96.38 315 A 1 
ATOM 2469 C CE1 . TYR A 1 315 ? -14.341 14.882  -9.683  1.00 95.82 315 A 1 
ATOM 2470 C CE2 . TYR A 1 315 ? -15.388 17.087  -9.564  1.00 95.79 315 A 1 
ATOM 2471 C CZ  . TYR A 1 315 ? -14.826 16.041  -10.325 1.00 96.27 315 A 1 
ATOM 2472 O OH  . TYR A 1 315 ? -14.759 16.156  -11.687 1.00 95.29 315 A 1 
ATOM 2473 N N   . SER A 1 316 ? -17.286 15.608  -3.444  1.00 96.36 316 A 1 
ATOM 2474 C CA  . SER A 1 316 ? -17.556 15.712  -2.005  1.00 96.20 316 A 1 
ATOM 2475 C C   . SER A 1 316 ? -19.042 16.018  -1.787  1.00 96.02 316 A 1 
ATOM 2476 O O   . SER A 1 316 ? -19.427 17.154  -1.522  1.00 94.62 316 A 1 
ATOM 2477 C CB  . SER A 1 316 ? -16.668 16.778  -1.365  1.00 95.66 316 A 1 
ATOM 2478 O OG  . SER A 1 316 ? -16.815 16.745  0.036   1.00 93.51 316 A 1 
ATOM 2479 N N   . ASN A 1 317 ? -19.890 15.000  -1.956  1.00 95.70 317 A 1 
ATOM 2480 C CA  . ASN A 1 317 ? -21.348 15.164  -1.929  1.00 94.94 317 A 1 
ATOM 2481 C C   . ASN A 1 317 ? -21.888 15.541  -0.540  1.00 94.40 317 A 1 
ATOM 2482 O O   . ASN A 1 317 ? -22.860 16.286  -0.434  1.00 92.59 317 A 1 
ATOM 2483 C CB  . ASN A 1 317 ? -21.977 13.865  -2.448  1.00 94.48 317 A 1 
ATOM 2484 C CG  . ASN A 1 317 ? -23.480 13.972  -2.576  1.00 93.00 317 A 1 
ATOM 2485 O OD1 . ASN A 1 317 ? -24.019 14.848  -3.231  1.00 86.97 317 A 1 
ATOM 2486 N ND2 . ASN A 1 317 ? -24.208 13.078  -1.946  1.00 86.60 317 A 1 
ATOM 2487 N N   . ASP A 1 318 ? -21.238 15.076  0.527   1.00 94.49 318 A 1 
ATOM 2488 C CA  . ASP A 1 318 ? -21.537 15.454  1.912   1.00 92.80 318 A 1 
ATOM 2489 C C   . ASP A 1 318 ? -20.974 16.842  2.291   1.00 93.52 318 A 1 
ATOM 2490 O O   . ASP A 1 318 ? -21.286 17.381  3.349   1.00 91.08 318 A 1 
ATOM 2491 C CB  . ASP A 1 318 ? -21.029 14.343  2.846   1.00 89.92 318 A 1 
ATOM 2492 C CG  . ASP A 1 318 ? -19.501 14.138  2.826   1.00 87.03 318 A 1 
ATOM 2493 O OD1 . ASP A 1 318 ? -18.788 14.910  2.133   1.00 83.08 318 A 1 
ATOM 2494 O OD2 . ASP A 1 318 ? -19.038 13.203  3.500   1.00 83.15 318 A 1 
ATOM 2495 N N   . GLY A 1 319 ? -20.132 17.426  1.432   1.00 93.60 319 A 1 
ATOM 2496 C CA  . GLY A 1 319 ? -19.522 18.735  1.626   1.00 94.07 319 A 1 
ATOM 2497 C C   . GLY A 1 319 ? -18.330 18.775  2.588   1.00 95.10 319 A 1 
ATOM 2498 O O   . GLY A 1 319 ? -17.694 19.825  2.691   1.00 93.24 319 A 1 
ATOM 2499 N N   . LYS A 1 320 ? -17.963 17.668  3.242   1.00 94.45 320 A 1 
ATOM 2500 C CA  . LYS A 1 320 ? -16.862 17.612  4.225   1.00 94.05 320 A 1 
ATOM 2501 C C   . LYS A 1 320 ? -15.503 17.998  3.643   1.00 95.02 320 A 1 
ATOM 2502 O O   . LYS A 1 320 ? -14.690 18.614  4.321   1.00 94.13 320 A 1 
ATOM 2503 C CB  . LYS A 1 320 ? -16.781 16.201  4.813   1.00 92.56 320 A 1 
ATOM 2504 C CG  . LYS A 1 320 ? -17.953 15.911  5.758   1.00 89.82 320 A 1 
ATOM 2505 C CD  . LYS A 1 320 ? -17.815 14.487  6.294   1.00 86.63 320 A 1 
ATOM 2506 C CE  . LYS A 1 320 ? -18.735 14.256  7.485   1.00 81.01 320 A 1 
ATOM 2507 N NZ  . LYS A 1 320 ? -18.162 13.199  8.336   1.00 73.27 320 A 1 
ATOM 2508 N N   . TYR A 1 321 ? -15.276 17.680  2.374   1.00 95.96 321 A 1 
ATOM 2509 C CA  . TYR A 1 321 ? -14.043 17.977  1.646   1.00 96.43 321 A 1 
ATOM 2510 C C   . TYR A 1 321 ? -14.279 18.970  0.489   1.00 96.94 321 A 1 
ATOM 2511 O O   . TYR A 1 321 ? -13.600 18.916  -0.517  1.00 95.66 321 A 1 
ATOM 2512 C CB  . TYR A 1 321 ? -13.383 16.675  1.181   1.00 95.76 321 A 1 
ATOM 2513 C CG  . TYR A 1 321 ? -13.195 15.669  2.301   1.00 95.98 321 A 1 
ATOM 2514 C CD1 . TYR A 1 321 ? -12.163 15.836  3.241   1.00 94.56 321 A 1 
ATOM 2515 C CD2 . TYR A 1 321 ? -14.089 14.589  2.428   1.00 94.78 321 A 1 
ATOM 2516 C CE1 . TYR A 1 321 ? -12.017 14.939  4.304   1.00 94.08 321 A 1 
ATOM 2517 C CE2 . TYR A 1 321 ? -13.951 13.684  3.490   1.00 94.15 321 A 1 
ATOM 2518 C CZ  . TYR A 1 321 ? -12.919 13.862  4.433   1.00 94.87 321 A 1 
ATOM 2519 O OH  . TYR A 1 321 ? -12.802 12.990  5.489   1.00 93.69 321 A 1 
ATOM 2520 N N   . SER A 1 322 ? -15.260 19.870  0.616   1.00 96.48 322 A 1 
ATOM 2521 C CA  . SER A 1 322 ? -15.624 20.771  -0.481  1.00 96.43 322 A 1 
ATOM 2522 C C   . SER A 1 322 ? -14.580 21.851  -0.780  1.00 96.70 322 A 1 
ATOM 2523 O O   . SER A 1 322 ? -14.426 22.249  -1.934  1.00 95.64 322 A 1 
ATOM 2524 C CB  . SER A 1 322 ? -16.988 21.414  -0.205  1.00 95.38 322 A 1 
ATOM 2525 O OG  . SER A 1 322 ? -16.993 22.074  1.042   1.00 83.99 322 A 1 
ATOM 2526 N N   . ASN A 1 323 ? -13.829 22.299  0.230   1.00 96.17 323 A 1 
ATOM 2527 C CA  . ASN A 1 323 ? -12.797 23.328  0.076   1.00 95.90 323 A 1 
ATOM 2528 C C   . ASN A 1 323 ? -11.508 22.949  0.832   1.00 96.23 323 A 1 
ATOM 2529 O O   . ASN A 1 323 ? -11.120 23.658  1.767   1.00 94.80 323 A 1 
ATOM 2530 C CB  . ASN A 1 323 ? -13.367 24.691  0.508   1.00 94.72 323 A 1 
ATOM 2531 C CG  . ASN A 1 323 ? -14.471 25.177  -0.417  1.00 88.50 323 A 1 
ATOM 2532 O OD1 . ASN A 1 323 ? -14.251 25.595  -1.527  1.00 77.77 323 A 1 
ATOM 2533 N ND2 . ASN A 1 323 ? -15.701 25.141  0.033   1.00 75.57 323 A 1 
ATOM 2534 N N   . PRO A 1 324 ? -10.844 21.831  0.492   1.00 96.80 324 A 1 
ATOM 2535 C CA  . PRO A 1 324 ? -9.679  21.375  1.225   1.00 96.85 324 A 1 
ATOM 2536 C C   . PRO A 1 324 ? -8.451  22.240  0.915   1.00 97.13 324 A 1 
ATOM 2537 O O   . PRO A 1 324 ? -8.094  22.452  -0.251  1.00 96.46 324 A 1 
ATOM 2538 C CB  . PRO A 1 324 ? -9.488  19.915  0.821   1.00 96.38 324 A 1 
ATOM 2539 C CG  . PRO A 1 324 ? -10.010 19.885  -0.617  1.00 95.31 324 A 1 
ATOM 2540 C CD  . PRO A 1 324 ? -11.144 20.904  -0.598  1.00 96.78 324 A 1 
ATOM 2541 N N   . THR A 1 325 ? -7.755  22.656  1.962   1.00 96.46 325 A 1 
ATOM 2542 C CA  . THR A 1 325 ? -6.357  23.079  1.878   1.00 96.38 325 A 1 
ATOM 2543 C C   . THR A 1 325 ? -5.488  21.827  1.900   1.00 97.17 325 A 1 
ATOM 2544 O O   . THR A 1 325 ? -5.643  20.992  2.792   1.00 96.81 325 A 1 
ATOM 2545 C CB  . THR A 1 325 ? -5.994  24.004  3.044   1.00 94.96 325 A 1 
ATOM 2546 O OG1 . THR A 1 325 ? -6.844  25.120  3.047   1.00 90.79 325 A 1 
ATOM 2547 C CG2 . THR A 1 325 ? -4.561  24.534  2.959   1.00 90.82 325 A 1 
ATOM 2548 N N   . ILE A 1 326 ? -4.581  21.689  0.936   1.00 97.60 326 A 1 
ATOM 2549 C CA  . ILE A 1 326 ? -3.709  20.528  0.779   1.00 98.18 326 A 1 
ATOM 2550 C C   . ILE A 1 326 ? -2.255  20.997  0.820   1.00 98.25 326 A 1 
ATOM 2551 O O   . ILE A 1 326 ? -1.744  21.469  -0.202  1.00 98.05 326 A 1 
ATOM 2552 C CB  . ILE A 1 326 ? -4.050  19.760  -0.523  1.00 98.26 326 A 1 
ATOM 2553 C CG1 . ILE A 1 326 ? -5.528  19.305  -0.530  1.00 97.72 326 A 1 
ATOM 2554 C CG2 . ILE A 1 326 ? -3.111  18.554  -0.679  1.00 98.02 326 A 1 
ATOM 2555 C CD1 . ILE A 1 326 ? -5.982  18.717  -1.876  1.00 96.48 326 A 1 
ATOM 2556 N N   . PRO A 1 327 ? -1.565  20.893  1.973   1.00 97.63 327 A 1 
ATOM 2557 C CA  . PRO A 1 327 ? -0.142  21.164  2.050   1.00 97.71 327 A 1 
ATOM 2558 C C   . PRO A 1 327 ? 0.637   20.253  1.099   1.00 98.11 327 A 1 
ATOM 2559 O O   . PRO A 1 327 ? 0.361   19.061  1.000   1.00 98.23 327 A 1 
ATOM 2560 C CB  . PRO A 1 327 ? 0.257   20.943  3.512   1.00 97.46 327 A 1 
ATOM 2561 C CG  . PRO A 1 327 ? -1.064  21.114  4.269   1.00 96.38 327 A 1 
ATOM 2562 C CD  . PRO A 1 327 ? -2.098  20.571  3.284   1.00 97.49 327 A 1 
ATOM 2563 N N   . VAL A 1 328 ? 1.621   20.821  0.399   1.00 98.14 328 A 1 
ATOM 2564 C CA  . VAL A 1 328 ? 2.499   20.109  -0.526  1.00 98.33 328 A 1 
ATOM 2565 C C   . VAL A 1 328 ? 3.883   20.013  0.094   1.00 98.11 328 A 1 
ATOM 2566 O O   . VAL A 1 328 ? 4.438   21.019  0.523   1.00 97.61 328 A 1 
ATOM 2567 C CB  . VAL A 1 328 ? 2.557   20.808  -1.897  1.00 98.15 328 A 1 
ATOM 2568 C CG1 . VAL A 1 328 ? 3.466   20.049  -2.869  1.00 96.99 328 A 1 
ATOM 2569 C CG2 . VAL A 1 328 ? 1.165   20.917  -2.525  1.00 97.19 328 A 1 
ATOM 2570 N N   . TYR A 1 329 ? 4.463   18.811  0.123   1.00 97.88 329 A 1 
ATOM 2571 C CA  . TYR A 1 329 ? 5.838   18.578  0.548   1.00 97.66 329 A 1 
ATOM 2572 C C   . TYR A 1 329 ? 6.667   18.042  -0.611  1.00 97.95 329 A 1 
ATOM 2573 O O   . TYR A 1 329 ? 6.334   17.027  -1.211  1.00 97.83 329 A 1 
ATOM 2574 C CB  . TYR A 1 329 ? 5.879   17.636  1.755   1.00 97.00 329 A 1 
ATOM 2575 C CG  . TYR A 1 329 ? 5.771   18.365  3.073   1.00 96.52 329 A 1 
ATOM 2576 C CD1 . TYR A 1 329 ? 6.904   18.503  3.897   1.00 94.81 329 A 1 
ATOM 2577 C CD2 . TYR A 1 329 ? 4.553   18.942  3.470   1.00 95.12 329 A 1 
ATOM 2578 C CE1 . TYR A 1 329 ? 6.827   19.210  5.104   1.00 94.10 329 A 1 
ATOM 2579 C CE2 . TYR A 1 329 ? 4.465   19.662  4.673   1.00 93.90 329 A 1 
ATOM 2580 C CZ  . TYR A 1 329 ? 5.610   19.790  5.492   1.00 94.82 329 A 1 
ATOM 2581 O OH  . TYR A 1 329 ? 5.530   20.491  6.654   1.00 93.24 329 A 1 
ATOM 2582 N N   . THR A 1 330 ? 7.793   18.684  -0.892  1.00 97.93 330 A 1 
ATOM 2583 C CA  . THR A 1 330 ? 8.795   18.159  -1.822  1.00 97.86 330 A 1 
ATOM 2584 C C   . THR A 1 330 ? 9.646   17.128  -1.095  1.00 97.60 330 A 1 
ATOM 2585 O O   . THR A 1 330 ? 10.442  17.472  -0.220  1.00 97.10 330 A 1 
ATOM 2586 C CB  . THR A 1 330 ? 9.656   19.287  -2.399  1.00 97.70 330 A 1 
ATOM 2587 O OG1 . THR A 1 330 ? 8.835   20.216  -3.067  1.00 95.94 330 A 1 
ATOM 2588 C CG2 . THR A 1 330 ? 10.658  18.768  -3.424  1.00 96.18 330 A 1 
ATOM 2589 N N   . ILE A 1 331 ? 9.514   15.862  -1.473  1.00 97.97 331 A 1 
ATOM 2590 C CA  . ILE A 1 331 ? 10.333  14.759  -0.967  1.00 97.53 331 A 1 
ATOM 2591 C C   . ILE A 1 331 ? 11.646  14.673  -1.749  1.00 96.83 331 A 1 
ATOM 2592 O O   . ILE A 1 331 ? 12.721  14.553  -1.163  1.00 95.94 331 A 1 
ATOM 2593 C CB  . ILE A 1 331 ? 9.563   13.425  -1.033  1.00 97.42 331 A 1 
ATOM 2594 C CG1 . ILE A 1 331 ? 8.183   13.467  -0.332  1.00 96.15 331 A 1 
ATOM 2595 C CG2 . ILE A 1 331 ? 10.405  12.272  -0.475  1.00 96.77 331 A 1 
ATOM 2596 C CD1 . ILE A 1 331 ? 8.213   13.883  1.135   1.00 91.90 331 A 1 
ATOM 2597 N N   . GLN A 1 332 ? 11.564  14.752  -3.070  1.00 97.34 332 A 1 
ATOM 2598 C CA  . GLN A 1 332 ? 12.720  14.731  -3.954  1.00 97.14 332 A 1 
ATOM 2599 C C   . GLN A 1 332 ? 12.459  15.601  -5.180  1.00 97.59 332 A 1 
ATOM 2600 O O   . GLN A 1 332 ? 11.479  15.399  -5.882  1.00 97.29 332 A 1 
ATOM 2601 C CB  . GLN A 1 332 ? 13.022  13.274  -4.341  1.00 96.08 332 A 1 
ATOM 2602 C CG  . GLN A 1 332 ? 14.249  13.140  -5.237  1.00 94.97 332 A 1 
ATOM 2603 C CD  . GLN A 1 332 ? 14.648  11.676  -5.458  1.00 95.17 332 A 1 
ATOM 2604 O OE1 . GLN A 1 332 ? 14.976  10.966  -4.527  1.00 89.06 332 A 1 
ATOM 2605 N NE2 . GLN A 1 332 ? 14.632  11.204  -6.678  1.00 87.83 332 A 1 
ATOM 2606 N N   . LYS A 1 333 ? 13.390  16.515  -5.467  1.00 97.19 333 A 1 
ATOM 2607 C CA  . LYS A 1 333 ? 13.440  17.288  -6.713  1.00 97.07 333 A 1 
ATOM 2608 C C   . LYS A 1 333 ? 14.902  17.462  -7.104  1.00 96.48 333 A 1 
ATOM 2609 O O   . LYS A 1 333 ? 15.603  18.294  -6.530  1.00 95.26 333 A 1 
ATOM 2610 C CB  . LYS A 1 333 ? 12.689  18.615  -6.527  1.00 97.28 333 A 1 
ATOM 2611 C CG  . LYS A 1 333 ? 12.615  19.434  -7.832  1.00 97.09 333 A 1 
ATOM 2612 C CD  . LYS A 1 333 ? 11.678  20.639  -7.687  1.00 96.43 333 A 1 
ATOM 2613 C CE  . LYS A 1 333 ? 11.550  21.331  -9.047  1.00 95.86 333 A 1 
ATOM 2614 N NZ  . LYS A 1 333 ? 10.484  22.362  -9.088  1.00 94.81 333 A 1 
ATOM 2615 N N   . THR A 1 334 ? 15.389  16.628  -8.023  1.00 96.03 334 A 1 
ATOM 2616 C CA  . THR A 1 334 ? 16.807  16.607  -8.439  1.00 95.13 334 A 1 
ATOM 2617 C C   . THR A 1 334 ? 17.058  17.438  -9.690  1.00 94.63 334 A 1 
ATOM 2618 O O   . THR A 1 334 ? 18.157  17.961  -9.859  1.00 93.00 334 A 1 
ATOM 2619 C CB  . THR A 1 334 ? 17.295  15.175  -8.671  1.00 94.33 334 A 1 
ATOM 2620 O OG1 . THR A 1 334 ? 16.466  14.533  -9.608  1.00 92.50 334 A 1 
ATOM 2621 C CG2 . THR A 1 334 ? 17.288  14.346  -7.398  1.00 92.20 334 A 1 
ATOM 2622 N N   . ARG A 1 335 ? 16.042  17.584  -10.538 1.00 95.29 335 A 1 
ATOM 2623 C CA  . ARG A 1 335 ? 16.013  18.409  -11.749 1.00 95.56 335 A 1 
ATOM 2624 C C   . ARG A 1 335 ? 14.661  19.123  -11.853 1.00 96.45 335 A 1 
ATOM 2625 O O   . ARG A 1 335 ? 13.811  18.948  -10.977 1.00 96.25 335 A 1 
ATOM 2626 C CB  . ARG A 1 335 ? 16.267  17.537  -12.993 1.00 94.37 335 A 1 
ATOM 2627 C CG  . ARG A 1 335 ? 17.615  16.816  -12.984 1.00 90.86 335 A 1 
ATOM 2628 C CD  . ARG A 1 335 ? 17.859  16.167  -14.353 1.00 88.76 335 A 1 
ATOM 2629 N NE  . ARG A 1 335 ? 19.163  15.480  -14.429 1.00 83.89 335 A 1 
ATOM 2630 C CZ  . ARG A 1 335 ? 19.854  15.247  -15.527 1.00 79.84 335 A 1 
ATOM 2631 N NH1 . ARG A 1 335 ? 19.439  15.622  -16.712 1.00 73.82 335 A 1 
ATOM 2632 N NH2 . ARG A 1 335 ? 20.997  14.622  -15.473 1.00 72.93 335 A 1 
ATOM 2633 N N   . SER A 1 336 ? 14.472  19.880  -12.924 1.00 96.96 336 A 1 
ATOM 2634 C CA  . SER A 1 336 ? 13.148  20.410  -13.248 1.00 97.41 336 A 1 
ATOM 2635 C C   . SER A 1 336 ? 12.114  19.295  -13.388 1.00 97.62 336 A 1 
ATOM 2636 O O   . SER A 1 336 ? 12.416  18.214  -13.901 1.00 97.48 336 A 1 
ATOM 2637 C CB  . SER A 1 336 ? 13.219  21.223  -14.553 1.00 97.28 336 A 1 
ATOM 2638 O OG  . SER A 1 336 ? 11.947  21.715  -14.913 1.00 95.56 336 A 1 
ATOM 2639 N N   . ASP A 1 337 ? 10.879  19.586  -13.019 1.00 98.08 337 A 1 
ATOM 2640 C CA  . ASP A 1 337 ? 9.741   18.675  -13.218 1.00 98.10 337 A 1 
ATOM 2641 C C   . ASP A 1 337 ? 9.476   18.376  -14.705 1.00 98.06 337 A 1 
ATOM 2642 O O   . ASP A 1 337 ? 8.814   17.398  -15.039 1.00 97.71 337 A 1 
ATOM 2643 C CB  . ASP A 1 337 ? 8.485   19.278  -12.577 1.00 98.27 337 A 1 
ATOM 2644 C CG  . ASP A 1 337 ? 8.618   19.497  -11.062 1.00 98.30 337 A 1 
ATOM 2645 O OD1 . ASP A 1 337 ? 9.148   18.603  -10.367 1.00 97.31 337 A 1 
ATOM 2646 O OD2 . ASP A 1 337 ? 8.236   20.581  -10.592 1.00 97.40 337 A 1 
ATOM 2647 N N   . THR A 1 338 ? 10.026  19.173  -15.621 1.00 97.61 338 A 1 
ATOM 2648 C CA  . THR A 1 338 ? 9.956   18.938  -17.074 1.00 97.12 338 A 1 
ATOM 2649 C C   . THR A 1 338 ? 11.024  17.964  -17.589 1.00 96.86 338 A 1 
ATOM 2650 O O   . THR A 1 338 ? 10.972  17.544  -18.748 1.00 95.41 338 A 1 
ATOM 2651 C CB  . THR A 1 338 ? 10.061  20.251  -17.855 1.00 96.69 338 A 1 
ATOM 2652 O OG1 . THR A 1 338 ? 11.299  20.887  -17.657 1.00 93.20 338 A 1 
ATOM 2653 C CG2 . THR A 1 338 ? 8.972   21.253  -17.465 1.00 92.33 338 A 1 
ATOM 2654 N N   . GLU A 1 339 ? 12.013  17.603  -16.756 1.00 97.11 339 A 1 
ATOM 2655 C CA  . GLU A 1 339 ? 13.140  16.734  -17.111 1.00 96.46 339 A 1 
ATOM 2656 C C   . GLU A 1 339 ? 13.119  15.402  -16.362 1.00 96.48 339 A 1 
ATOM 2657 O O   . GLU A 1 339 ? 13.752  14.433  -16.804 1.00 95.33 339 A 1 
ATOM 2658 C CB  . GLU A 1 339 ? 14.463  17.448  -16.821 1.00 95.56 339 A 1 
ATOM 2659 C CG  . GLU A 1 339 ? 14.683  18.713  -17.663 1.00 92.59 339 A 1 
ATOM 2660 C CD  . GLU A 1 339 ? 16.050  19.318  -17.331 1.00 89.00 339 A 1 
ATOM 2661 O OE1 . GLU A 1 339 ? 16.964  19.185  -18.178 1.00 81.25 339 A 1 
ATOM 2662 O OE2 . GLU A 1 339 ? 16.201  19.856  -16.211 1.00 82.29 339 A 1 
ATOM 2663 N N   . ASN A 1 340 ? 12.427  15.342  -15.235 1.00 96.91 340 A 1 
ATOM 2664 C CA  . ASN A 1 340 ? 12.271  14.167  -14.396 1.00 97.25 340 A 1 
ATOM 2665 C C   . ASN A 1 340 ? 10.858  13.576  -14.493 1.00 97.78 340 A 1 
ATOM 2666 O O   . ASN A 1 340 ? 9.910   14.227  -14.919 1.00 97.42 340 A 1 
ATOM 2667 C CB  . ASN A 1 340 ? 12.611  14.531  -12.950 1.00 96.72 340 A 1 
ATOM 2668 C CG  . ASN A 1 340 ? 14.092  14.418  -12.615 1.00 96.25 340 A 1 
ATOM 2669 O OD1 . ASN A 1 340 ? 14.948  14.122  -13.428 1.00 93.94 340 A 1 
ATOM 2670 N ND2 . ASN A 1 340 ? 14.429  14.612  -11.365 1.00 93.42 340 A 1 
ATOM 2671 N N   . MET A 1 341 ? 10.723  12.334  -14.027 1.00 97.94 341 A 1 
ATOM 2672 C CA  . MET A 1 341 ? 9.423   11.704  -13.808 1.00 98.20 341 A 1 
ATOM 2673 C C   . MET A 1 341 ? 8.806   12.266  -12.524 1.00 98.43 341 A 1 
ATOM 2674 O O   . MET A 1 341 ? 9.366   12.091  -11.440 1.00 98.45 341 A 1 
ATOM 2675 C CB  . MET A 1 341 ? 9.580   10.184  -13.723 1.00 98.22 341 A 1 
ATOM 2676 C CG  . MET A 1 341 ? 10.051  9.579   -15.056 1.00 97.88 341 A 1 
ATOM 2677 S SD  . MET A 1 341 ? 10.384  7.800   -15.002 1.00 97.62 341 A 1 
ATOM 2678 C CE  . MET A 1 341 ? 11.944  7.795   -14.083 1.00 93.83 341 A 1 
ATOM 2679 N N   . VAL A 1 342 ? 7.672   12.927  -12.626 1.00 98.58 342 A 1 
ATOM 2680 C CA  . VAL A 1 342 ? 6.958   13.486  -11.474 1.00 98.65 342 A 1 
ATOM 2681 C C   . VAL A 1 342 ? 6.008   12.448  -10.896 1.00 98.75 342 A 1 
ATOM 2682 O O   . VAL A 1 342 ? 5.157   11.906  -11.604 1.00 98.56 342 A 1 
ATOM 2683 C CB  . VAL A 1 342 ? 6.219   14.780  -11.842 1.00 98.63 342 A 1 
ATOM 2684 C CG1 . VAL A 1 342 ? 5.419   15.340  -10.658 1.00 98.11 342 A 1 
ATOM 2685 C CG2 . VAL A 1 342 ? 7.218   15.855  -12.285 1.00 97.93 342 A 1 
ATOM 2686 N N   . VAL A 1 343 ? 6.131   12.187  -9.600  1.00 98.70 343 A 1 
ATOM 2687 C CA  . VAL A 1 343 ? 5.255   11.283  -8.843  1.00 98.71 343 A 1 
ATOM 2688 C C   . VAL A 1 343 ? 4.544   12.085  -7.765  1.00 98.73 343 A 1 
ATOM 2689 O O   . VAL A 1 343 ? 5.181   12.713  -6.915  1.00 98.70 343 A 1 
ATOM 2690 C CB  . VAL A 1 343 ? 6.040   10.101  -8.258  1.00 98.66 343 A 1 
ATOM 2691 C CG1 . VAL A 1 343 ? 5.113   9.141   -7.505  1.00 97.99 343 A 1 
ATOM 2692 C CG2 . VAL A 1 343 ? 6.745   9.305   -9.365  1.00 98.00 343 A 1 
ATOM 2693 N N   . VAL A 1 344 ? 3.221   12.057  -7.786  1.00 98.72 344 A 1 
ATOM 2694 C CA  . VAL A 1 344 ? 2.361   12.745  -6.819  1.00 98.82 344 A 1 
ATOM 2695 C C   . VAL A 1 344 ? 1.722   11.708  -5.907  1.00 98.82 344 A 1 
ATOM 2696 O O   . VAL A 1 344 ? 0.913   10.893  -6.360  1.00 98.69 344 A 1 
ATOM 2697 C CB  . VAL A 1 344 ? 1.310   13.608  -7.537  1.00 98.67 344 A 1 
ATOM 2698 C CG1 . VAL A 1 344 ? 0.306   14.235  -6.557  1.00 97.98 344 A 1 
ATOM 2699 C CG2 . VAL A 1 344 ? 1.985   14.755  -8.304  1.00 97.93 344 A 1 
ATOM 2700 N N   . VAL A 1 345 ? 2.065   11.735  -4.627  1.00 98.85 345 A 1 
ATOM 2701 C CA  . VAL A 1 345 ? 1.552   10.810  -3.612  1.00 98.82 345 A 1 
ATOM 2702 C C   . VAL A 1 345 ? 0.579   11.545  -2.705  1.00 98.81 345 A 1 
ATOM 2703 O O   . VAL A 1 345 ? 0.937   12.556  -2.108  1.00 98.72 345 A 1 
ATOM 2704 C CB  . VAL A 1 345 ? 2.692   10.171  -2.794  1.00 98.74 345 A 1 
ATOM 2705 C CG1 . VAL A 1 345 ? 2.141   9.016   -1.947  1.00 97.96 345 A 1 
ATOM 2706 C CG2 . VAL A 1 345 ? 3.812   9.610   -3.688  1.00 97.90 345 A 1 
ATOM 2707 N N   . CYS A 1 346 ? -0.639  11.035  -2.564  1.00 98.81 346 A 1 
ATOM 2708 C CA  . CYS A 1 346 ? -1.659  11.555  -1.669  1.00 98.84 346 A 1 
ATOM 2709 C C   . CYS A 1 346 ? -1.893  10.599  -0.482  1.00 98.85 346 A 1 
ATOM 2710 O O   . CYS A 1 346 ? -1.713  9.390   -0.616  1.00 98.61 346 A 1 
ATOM 2711 C CB  . CYS A 1 346 ? -2.956  11.809  -2.453  1.00 98.75 346 A 1 
ATOM 2712 S SG  . CYS A 1 346 ? -2.702  13.130  -3.679  1.00 98.44 346 A 1 
ATOM 2713 N N   . GLY A 1 347 ? -2.307  11.135  0.667   1.00 98.62 347 A 1 
ATOM 2714 C CA  . GLY A 1 347 ? -2.650  10.354  1.854   1.00 98.58 347 A 1 
ATOM 2715 C C   . GLY A 1 347 ? -4.147  10.063  1.956   1.00 98.58 347 A 1 
ATOM 2716 O O   . GLY A 1 347 ? -4.970  10.937  1.687   1.00 98.11 347 A 1 
ATOM 2717 N N   . GLU A 1 348 ? -4.494  8.869   2.408   1.00 98.53 348 A 1 
ATOM 2718 C CA  . GLU A 1 348 ? -5.863  8.461   2.741   1.00 98.35 348 A 1 
ATOM 2719 C C   . GLU A 1 348 ? -5.938  7.957   4.182   1.00 98.15 348 A 1 
ATOM 2720 O O   . GLU A 1 348 ? -5.091  7.184   4.626   1.00 97.53 348 A 1 
ATOM 2721 C CB  . GLU A 1 348 ? -6.344  7.386   1.747   1.00 98.08 348 A 1 
ATOM 2722 C CG  . GLU A 1 348 ? -7.738  6.804   2.040   1.00 97.59 348 A 1 
ATOM 2723 C CD  . GLU A 1 348 ? -8.902  7.792   1.847   1.00 97.88 348 A 1 
ATOM 2724 O OE1 . GLU A 1 348 ? -10.050 7.303   1.757   1.00 95.88 348 A 1 
ATOM 2725 O OE2 . GLU A 1 348 ? -8.688  9.015   1.809   1.00 96.23 348 A 1 
ATOM 2726 N N   . GLY A 1 349 ? -6.941  8.408   4.937   1.00 97.14 349 A 1 
ATOM 2727 C CA  . GLY A 1 349 ? -7.102  8.016   6.337   1.00 96.28 349 A 1 
ATOM 2728 C C   . GLY A 1 349 ? -6.029  8.574   7.278   1.00 95.70 349 A 1 
ATOM 2729 O O   . GLY A 1 349 ? -5.810  8.019   8.356   1.00 94.41 349 A 1 
ATOM 2730 N N   . TYR A 1 350 ? -5.354  9.651   6.894   1.00 96.00 350 A 1 
ATOM 2731 C CA  . TYR A 1 350 ? -4.481  10.439  7.762   1.00 95.84 350 A 1 
ATOM 2732 C C   . TYR A 1 350 ? -5.196  11.739  8.164   1.00 95.60 350 A 1 
ATOM 2733 O O   . TYR A 1 350 ? -5.547  12.543  7.300   1.00 95.25 350 A 1 
ATOM 2734 C CB  . TYR A 1 350 ? -3.167  10.785  7.071   1.00 96.14 350 A 1 
ATOM 2735 C CG  . TYR A 1 350 ? -2.271  9.612   6.735   1.00 96.70 350 A 1 
ATOM 2736 C CD1 . TYR A 1 350 ? -1.252  9.206   7.624   1.00 96.45 350 A 1 
ATOM 2737 C CD2 . TYR A 1 350 ? -2.398  8.961   5.490   1.00 96.42 350 A 1 
ATOM 2738 C CE1 . TYR A 1 350 ? -0.370  8.173   7.282   1.00 96.51 350 A 1 
ATOM 2739 C CE2 . TYR A 1 350 ? -1.520  7.917   5.137   1.00 96.42 350 A 1 
ATOM 2740 C CZ  . TYR A 1 350 ? -0.504  7.538   6.032   1.00 97.42 350 A 1 
ATOM 2741 O OH  . TYR A 1 350 ? 0.363   6.533   5.669   1.00 97.47 350 A 1 
ATOM 2742 N N   . THR A 1 351 ? -5.358  11.973  9.460   1.00 94.36 351 A 1 
ATOM 2743 C CA  . THR A 1 351 ? -5.894  13.239  9.971   1.00 93.35 351 A 1 
ATOM 2744 C C   . THR A 1 351 ? -4.866  14.370  9.823   1.00 93.72 351 A 1 
ATOM 2745 O O   . THR A 1 351 ? -3.682  14.136  9.544   1.00 93.74 351 A 1 
ATOM 2746 C CB  . THR A 1 351 ? -6.324  13.119  11.440  1.00 91.76 351 A 1 
ATOM 2747 O OG1 . THR A 1 351 ? -5.198  12.903  12.248  1.00 88.75 351 A 1 
ATOM 2748 C CG2 . THR A 1 351 ? -7.316  11.976  11.675  1.00 88.06 351 A 1 
ATOM 2749 N N   . LYS A 1 352 ? -5.276  15.613  10.053  1.00 91.63 352 A 1 
ATOM 2750 C CA  . LYS A 1 352 ? -4.355  16.767  10.035  1.00 92.27 352 A 1 
ATOM 2751 C C   . LYS A 1 352 ? -3.162  16.594  10.980  1.00 91.69 352 A 1 
ATOM 2752 O O   . LYS A 1 352 ? -2.031  16.907  10.605  1.00 90.99 352 A 1 
ATOM 2753 C CB  . LYS A 1 352 ? -5.110  18.046  10.398  1.00 92.47 352 A 1 
ATOM 2754 C CG  . LYS A 1 352 ? -6.077  18.503  9.305   1.00 91.49 352 A 1 
ATOM 2755 C CD  . LYS A 1 352 ? -6.754  19.801  9.760   1.00 90.61 352 A 1 
ATOM 2756 C CE  . LYS A 1 352 ? -7.741  20.327  8.735   1.00 85.77 352 A 1 
ATOM 2757 N NZ  . LYS A 1 352 ? -8.376  21.560  9.266   1.00 81.33 352 A 1 
ATOM 2758 N N   . SER A 1 353 ? -3.378  16.020  12.170  1.00 87.33 353 A 1 
ATOM 2759 C CA  . SER A 1 353 ? -2.330  15.734  13.156  1.00 84.72 353 A 1 
ATOM 2760 C C   . SER A 1 353 ? -1.465  14.515  12.817  1.00 85.38 353 A 1 
ATOM 2761 O O   . SER A 1 353 ? -0.460  14.274  13.487  1.00 83.88 353 A 1 
ATOM 2762 C CB  . SER A 1 353 ? -2.960  15.576  14.537  1.00 80.84 353 A 1 
ATOM 2763 O OG  . SER A 1 353 ? -3.947  14.561  14.518  1.00 73.81 353 A 1 
ATOM 2764 N N   . GLN A 1 354 ? -1.792  13.765  11.761  1.00 89.46 354 A 1 
ATOM 2765 C CA  . GLN A 1 354 ? -1.049  12.584  11.300  1.00 90.19 354 A 1 
ATOM 2766 C C   . GLN A 1 354 ? -0.246  12.840  10.004  1.00 92.07 354 A 1 
ATOM 2767 O O   . GLN A 1 354 ? 0.398   11.923  9.492   1.00 92.58 354 A 1 
ATOM 2768 C CB  . GLN A 1 354 ? -2.020  11.410  11.145  1.00 89.10 354 A 1 
ATOM 2769 C CG  . GLN A 1 354 ? -2.547  10.876  12.490  1.00 87.91 354 A 1 
ATOM 2770 C CD  . GLN A 1 354 ? -3.698  9.881   12.313  1.00 88.36 354 A 1 
ATOM 2771 O OE1 . GLN A 1 354 ? -4.321  9.806   11.267  1.00 83.54 354 A 1 
ATOM 2772 N NE2 . GLN A 1 354 ? -4.013  9.119   13.320  1.00 82.12 354 A 1 
ATOM 2773 N N   . GLN A 1 355 ? -0.220  14.050  9.486   1.00 91.10 355 A 1 
ATOM 2774 C CA  . GLN A 1 355 ? 0.477   14.344  8.225   1.00 92.51 355 A 1 
ATOM 2775 C C   . GLN A 1 355 ? 2.002   14.181  8.318   1.00 93.45 355 A 1 
ATOM 2776 O O   . GLN A 1 355 ? 2.639   13.774  7.351   1.00 93.68 355 A 1 
ATOM 2777 C CB  . GLN A 1 355 ? 0.104   15.749  7.731   1.00 93.30 355 A 1 
ATOM 2778 C CG  . GLN A 1 355 ? -1.389  15.895  7.422   1.00 93.26 355 A 1 
ATOM 2779 C CD  . GLN A 1 355 ? -1.890  14.883  6.399   1.00 94.45 355 A 1 
ATOM 2780 O OE1 . GLN A 1 355 ? -1.281  14.672  5.365   1.00 90.61 355 A 1 
ATOM 2781 N NE2 . GLN A 1 355 ? -2.993  14.211  6.665   1.00 90.92 355 A 1 
ATOM 2782 N N   . GLY A 1 356 ? 2.596   14.380  9.496   1.00 89.32 356 A 1 
ATOM 2783 C CA  . GLY A 1 356 ? 4.008   14.051  9.727   1.00 88.65 356 A 1 
ATOM 2784 C C   . GLY A 1 356 ? 4.295   12.552  9.569   1.00 90.26 356 A 1 
ATOM 2785 O O   . GLY A 1 356 ? 5.317   12.181  8.996   1.00 90.41 356 A 1 
ATOM 2786 N N   . LYS A 1 357 ? 3.377   11.692  10.005  1.00 89.64 357 A 1 
ATOM 2787 C CA  . LYS A 1 357 ? 3.432   10.247  9.746   1.00 90.51 357 A 1 
ATOM 2788 C C   . LYS A 1 357 ? 3.320   9.964   8.253   1.00 92.25 357 A 1 
ATOM 2789 O O   . LYS A 1 357 ? 4.178   9.277   7.717   1.00 93.02 357 A 1 
ATOM 2790 C CB  . LYS A 1 357 ? 2.355   9.492   10.547  1.00 89.83 357 A 1 
ATOM 2791 C CG  . LYS A 1 357 ? 2.406   7.975   10.295  1.00 90.51 357 A 1 
ATOM 2792 C CD  . LYS A 1 357 ? 1.263   7.222   11.007  1.00 88.77 357 A 1 
ATOM 2793 C CE  . LYS A 1 357 ? 1.344   5.697   10.795  1.00 88.28 357 A 1 
ATOM 2794 N NZ  . LYS A 1 357 ? 1.130   5.298   9.382   1.00 87.44 357 A 1 
ATOM 2795 N N   . PHE A 1 358 ? 2.349   10.552  7.569   1.00 94.37 358 A 1 
ATOM 2796 C CA  . PHE A 1 358 ? 2.161   10.391  6.122   1.00 95.63 358 A 1 
ATOM 2797 C C   . PHE A 1 358 ? 3.435   10.700  5.333   1.00 96.29 358 A 1 
ATOM 2798 O O   . PHE A 1 358 ? 3.889   9.881   4.536   1.00 96.56 358 A 1 
ATOM 2799 C CB  . PHE A 1 358 ? 1.000   11.285  5.656   1.00 96.37 358 A 1 
ATOM 2800 C CG  . PHE A 1 358 ? 0.912   11.418  4.150   1.00 97.19 358 A 1 
ATOM 2801 C CD1 . PHE A 1 358 ? 1.059   12.678  3.543   1.00 97.10 358 A 1 
ATOM 2802 C CD2 . PHE A 1 358 ? 0.729   10.279  3.347   1.00 97.10 358 A 1 
ATOM 2803 C CE1 . PHE A 1 358 ? 1.020   12.794  2.147   1.00 97.37 358 A 1 
ATOM 2804 C CE2 . PHE A 1 358 ? 0.695   10.391  1.953   1.00 97.14 358 A 1 
ATOM 2805 C CZ  . PHE A 1 358 ? 0.840   11.648  1.346   1.00 97.98 358 A 1 
ATOM 2806 N N   . ILE A 1 359 ? 4.079   11.833  5.599   1.00 95.26 359 A 1 
ATOM 2807 C CA  . ILE A 1 359 ? 5.329   12.220  4.926   1.00 94.92 359 A 1 
ATOM 2808 C C   . ILE A 1 359 ? 6.442   11.187  5.185   1.00 94.74 359 A 1 
ATOM 2809 O O   . ILE A 1 359 ? 7.159   10.799  4.268   1.00 95.12 359 A 1 
ATOM 2810 C CB  . ILE A 1 359 ? 5.734   13.631  5.379   1.00 94.65 359 A 1 
ATOM 2811 C CG1 . ILE A 1 359 ? 4.731   14.671  4.834   1.00 93.48 359 A 1 
ATOM 2812 C CG2 . ILE A 1 359 ? 7.156   13.992  4.921   1.00 94.45 359 A 1 
ATOM 2813 C CD1 . ILE A 1 359 ? 4.790   16.013  5.576   1.00 88.32 359 A 1 
ATOM 2814 N N   . ASN A 1 360 ? 6.585   10.708  6.427   1.00 92.99 360 A 1 
ATOM 2815 C CA  . ASN A 1 360 ? 7.576   9.698   6.763   1.00 91.37 360 A 1 
ATOM 2816 C C   . ASN A 1 360 ? 7.272   8.340   6.110   1.00 92.14 360 A 1 
ATOM 2817 O O   . ASN A 1 360 ? 8.204   7.663   5.664   1.00 93.09 360 A 1 
ATOM 2818 C CB  . ASN A 1 360 ? 7.667   9.567   8.288   1.00 90.72 360 A 1 
ATOM 2819 C CG  . ASN A 1 360 ? 8.397   10.738  8.931   1.00 86.76 360 A 1 
ATOM 2820 O OD1 . ASN A 1 360 ? 9.289   11.344  8.369   1.00 79.17 360 A 1 
ATOM 2821 N ND2 . ASN A 1 360 ? 8.058   11.052  10.162  1.00 76.69 360 A 1 
ATOM 2822 N N   . ASP A 1 361 ? 6.001   7.966   5.996   1.00 95.09 361 A 1 
ATOM 2823 C CA  . ASP A 1 361 ? 5.574   6.748   5.310   1.00 95.36 361 A 1 
ATOM 2824 C C   . ASP A 1 361 ? 5.898   6.815   3.809   1.00 96.18 361 A 1 
ATOM 2825 O O   . ASP A 1 361 ? 6.502   5.887   3.285   1.00 96.87 361 A 1 
ATOM 2826 C CB  . ASP A 1 361 ? 4.073   6.503   5.543   1.00 96.02 361 A 1 
ATOM 2827 C CG  . ASP A 1 361 ? 3.733   6.109   6.981   1.00 95.89 361 A 1 
ATOM 2828 O OD1 . ASP A 1 361 ? 4.624   5.597   7.698   1.00 93.86 361 A 1 
ATOM 2829 O OD2 . ASP A 1 361 ? 2.553   6.251   7.368   1.00 93.95 361 A 1 
ATOM 2830 N N   . VAL A 1 362 ? 5.631   7.942   3.153   1.00 97.07 362 A 1 
ATOM 2831 C CA  . VAL A 1 362 ? 6.008   8.168   1.750   1.00 97.35 362 A 1 
ATOM 2832 C C   . VAL A 1 362 ? 7.519   8.046   1.567   1.00 97.09 362 A 1 
ATOM 2833 O O   . VAL A 1 362 ? 7.966   7.320   0.679   1.00 97.15 362 A 1 
ATOM 2834 C CB  . VAL A 1 362 ? 5.507   9.533   1.235   1.00 97.80 362 A 1 
ATOM 2835 C CG1 . VAL A 1 362 ? 5.998   9.820   -0.194  1.00 97.48 362 A 1 
ATOM 2836 C CG2 . VAL A 1 362 ? 3.980   9.567   1.194   1.00 97.30 362 A 1 
ATOM 2837 N N   . LYS A 1 363 ? 8.329   8.686   2.422   1.00 96.98 363 A 1 
ATOM 2838 C CA  . LYS A 1 363 ? 9.793   8.592   2.353   1.00 95.76 363 A 1 
ATOM 2839 C C   . LYS A 1 363 ? 10.289  7.153   2.490   1.00 95.65 363 A 1 
ATOM 2840 O O   . LYS A 1 363 ? 11.148  6.728   1.718   1.00 95.49 363 A 1 
ATOM 2841 C CB  . LYS A 1 363 ? 10.436  9.474   3.436   1.00 94.44 363 A 1 
ATOM 2842 C CG  . LYS A 1 363 ? 10.306  10.967  3.106   1.00 90.50 363 A 1 
ATOM 2843 C CD  . LYS A 1 363 ? 10.751  11.874  4.259   1.00 89.02 363 A 1 
ATOM 2844 C CE  . LYS A 1 363 ? 12.259  11.753  4.521   1.00 82.81 363 A 1 
ATOM 2845 N NZ  . LYS A 1 363 ? 12.726  12.840  5.396   1.00 78.60 363 A 1 
ATOM 2846 N N   . ARG A 1 364 ? 9.750   6.402   3.454   1.00 95.78 364 A 1 
ATOM 2847 C CA  . ARG A 1 364 ? 10.112  5.005   3.699   1.00 95.16 364 A 1 
ATOM 2848 C C   . ARG A 1 364 ? 9.746   4.104   2.523   1.00 95.60 364 A 1 
ATOM 2849 O O   . ARG A 1 364 ? 10.612  3.391   2.017   1.00 95.78 364 A 1 
ATOM 2850 C CB  . ARG A 1 364 ? 9.439   4.555   5.007   1.00 94.74 364 A 1 
ATOM 2851 C CG  . ARG A 1 364 ? 9.635   3.064   5.311   1.00 92.90 364 A 1 
ATOM 2852 C CD  . ARG A 1 364 ? 9.050   2.699   6.693   1.00 92.01 364 A 1 
ATOM 2853 N NE  . ARG A 1 364 ? 7.629   3.077   6.853   1.00 90.67 364 A 1 
ATOM 2854 C CZ  . ARG A 1 364 ? 6.550   2.443   6.407   1.00 91.29 364 A 1 
ATOM 2855 N NH1 . ARG A 1 364 ? 6.626   1.348   5.701   1.00 83.31 364 A 1 
ATOM 2856 N NH2 . ARG A 1 364 ? 5.367   2.890   6.675   1.00 87.89 364 A 1 
ATOM 2857 N N   . LEU A 1 365 ? 8.501   4.168   2.049   1.00 97.30 365 A 1 
ATOM 2858 C CA  . LEU A 1 365 ? 8.009   3.350   0.942   1.00 97.68 365 A 1 
ATOM 2859 C C   . LEU A 1 365 ? 8.755   3.662   -0.360  1.00 97.60 365 A 1 
ATOM 2860 O O   . LEU A 1 365 ? 9.149   2.745   -1.072  1.00 97.52 365 A 1 
ATOM 2861 C CB  . LEU A 1 365 ? 6.495   3.590   0.766   1.00 98.04 365 A 1 
ATOM 2862 C CG  . LEU A 1 365 ? 5.615   3.089   1.924   1.00 97.75 365 A 1 
ATOM 2863 C CD1 . LEU A 1 365 ? 4.168   3.541   1.705   1.00 97.18 365 A 1 
ATOM 2864 C CD2 . LEU A 1 365 ? 5.616   1.559   2.034   1.00 96.83 365 A 1 
ATOM 2865 N N   . TRP A 1 366 ? 9.004   4.935   -0.633  1.00 97.79 366 A 1 
ATOM 2866 C CA  . TRP A 1 366 ? 9.757   5.369   -1.802  1.00 97.80 366 A 1 
ATOM 2867 C C   . TRP A 1 366 ? 11.197  4.868   -1.767  1.00 97.60 366 A 1 
ATOM 2868 O O   . TRP A 1 366 ? 11.664  4.261   -2.726  1.00 97.23 366 A 1 
ATOM 2869 C CB  . TRP A 1 366 ? 9.723   6.898   -1.894  1.00 97.79 366 A 1 
ATOM 2870 C CG  . TRP A 1 366 ? 10.387  7.388   -3.132  1.00 97.86 366 A 1 
ATOM 2871 C CD1 . TRP A 1 366 ? 11.650  7.894   -3.233  1.00 96.95 366 A 1 
ATOM 2872 C CD2 . TRP A 1 366 ? 9.865   7.330   -4.492  1.00 97.79 366 A 1 
ATOM 2873 N NE1 . TRP A 1 366 ? 11.932  8.163   -4.560  1.00 96.84 366 A 1 
ATOM 2874 C CE2 . TRP A 1 366 ? 10.874  7.814   -5.363  1.00 97.43 366 A 1 
ATOM 2875 C CE3 . TRP A 1 366 ? 8.648   6.902   -5.052  1.00 97.16 366 A 1 
ATOM 2876 C CZ2 . TRP A 1 366 ? 10.683  7.850   -6.768  1.00 96.72 366 A 1 
ATOM 2877 C CZ3 . TRP A 1 366 ? 8.448   6.952   -6.450  1.00 96.21 366 A 1 
ATOM 2878 C CH2 . TRP A 1 366 ? 9.459   7.411   -7.287  1.00 96.19 366 A 1 
ATOM 2879 N N   . GLN A 1 367 ? 11.901  5.060   -0.639  1.00 96.97 367 A 1 
ATOM 2880 C CA  . GLN A 1 367 ? 13.281  4.602   -0.480  1.00 96.17 367 A 1 
ATOM 2881 C C   . GLN A 1 367 ? 13.404  3.082   -0.673  1.00 96.47 367 A 1 
ATOM 2882 O O   . GLN A 1 367 ? 14.385  2.609   -1.253  1.00 95.93 367 A 1 
ATOM 2883 C CB  . GLN A 1 367 ? 13.781  5.019   0.910   1.00 94.27 367 A 1 
ATOM 2884 C CG  . GLN A 1 367 ? 15.245  4.606   1.136   1.00 82.82 367 A 1 
ATOM 2885 C CD  . GLN A 1 367 ? 15.757  4.918   2.547   1.00 77.94 367 A 1 
ATOM 2886 O OE1 . GLN A 1 367 ? 15.036  5.289   3.454   1.00 70.74 367 A 1 
ATOM 2887 N NE2 . GLN A 1 367 ? 17.030  4.743   2.785   1.00 66.35 367 A 1 
ATOM 2888 N N   . ASP A 1 368 ? 12.430  2.321   -0.182  1.00 96.57 368 A 1 
ATOM 2889 C CA  . ASP A 1 368 ? 12.427  0.871   -0.324  1.00 96.70 368 A 1 
ATOM 2890 C C   . ASP A 1 368 ? 12.093  0.429   -1.755  1.00 97.27 368 A 1 
ATOM 2891 O O   . ASP A 1 368 ? 12.762  -0.470  -2.276  1.00 96.97 368 A 1 
ATOM 2892 C CB  . ASP A 1 368 ? 11.487  0.239   0.713   1.00 96.57 368 A 1 
ATOM 2893 C CG  . ASP A 1 368 ? 12.073  0.228   2.129   1.00 95.72 368 A 1 
ATOM 2894 O OD1 . ASP A 1 368 ? 13.323  0.281   2.264   1.00 93.62 368 A 1 
ATOM 2895 O OD2 . ASP A 1 368 ? 11.287  0.038   3.084   1.00 93.18 368 A 1 
ATOM 2896 N N   . ALA A 1 369 ? 11.159  1.089   -2.433  1.00 97.26 369 A 1 
ATOM 2897 C CA  . ALA A 1 369 ? 10.858  0.833   -3.839  1.00 97.44 369 A 1 
ATOM 2898 C C   . ALA A 1 369 ? 12.084  1.097   -4.742  1.00 97.64 369 A 1 
ATOM 2899 O O   . ALA A 1 369 ? 12.403  0.278   -5.607  1.00 97.41 369 A 1 
ATOM 2900 C CB  . ALA A 1 369 ? 9.656   1.678   -4.264  1.00 97.25 369 A 1 
ATOM 2901 N N   . MET A 1 370 ? 12.841  2.160   -4.478  1.00 97.24 370 A 1 
ATOM 2902 C CA  . MET A 1 370 ? 14.051  2.513   -5.226  1.00 96.96 370 A 1 
ATOM 2903 C C   . MET A 1 370 ? 15.242  1.559   -4.992  1.00 96.57 370 A 1 
ATOM 2904 O O   . MET A 1 370 ? 16.311  1.750   -5.570  1.00 95.65 370 A 1 
ATOM 2905 C CB  . MET A 1 370 ? 14.455  3.961   -4.915  1.00 96.73 370 A 1 
ATOM 2906 C CG  . MET A 1 370 ? 13.454  5.005   -5.429  1.00 95.49 370 A 1 
ATOM 2907 S SD  . MET A 1 370 ? 13.122  4.963   -7.216  1.00 94.74 370 A 1 
ATOM 2908 C CE  . MET A 1 370 ? 11.474  4.218   -7.211  1.00 89.52 370 A 1 
ATOM 2909 N N   . LYS A 1 371 ? 15.089  0.511   -4.180  1.00 97.09 371 A 1 
ATOM 2910 C CA  . LYS A 1 371 ? 16.068  -0.585  -4.067  1.00 96.57 371 A 1 
ATOM 2911 C C   . LYS A 1 371 ? 15.834  -1.688  -5.103  1.00 97.04 371 A 1 
ATOM 2912 O O   . LYS A 1 371 ? 16.707  -2.537  -5.265  1.00 96.34 371 A 1 
ATOM 2913 C CB  . LYS A 1 371 ? 16.053  -1.178  -2.647  1.00 95.49 371 A 1 
ATOM 2914 C CG  . LYS A 1 371 ? 16.506  -0.161  -1.583  1.00 93.41 371 A 1 
ATOM 2915 C CD  . LYS A 1 371 ? 16.271  -0.724  -0.177  1.00 90.14 371 A 1 
ATOM 2916 C CE  . LYS A 1 371 ? 16.581  0.347   0.874   1.00 84.96 371 A 1 
ATOM 2917 N NZ  . LYS A 1 371 ? 15.997  -0.013  2.191   1.00 77.01 371 A 1 
ATOM 2918 N N   . TYR A 1 372 ? 14.711  -1.679  -5.813  1.00 97.47 372 A 1 
ATOM 2919 C CA  . TYR A 1 372 ? 14.406  -2.631  -6.874  1.00 97.83 372 A 1 
ATOM 2920 C C   . TYR A 1 372 ? 14.888  -2.096  -8.226  1.00 98.09 372 A 1 
ATOM 2921 O O   . TYR A 1 372 ? 14.615  -0.958  -8.590  1.00 97.59 372 A 1 
ATOM 2922 C CB  . TYR A 1 372 ? 12.902  -2.928  -6.905  1.00 97.78 372 A 1 
ATOM 2923 C CG  . TYR A 1 372 ? 12.380  -3.676  -5.683  1.00 97.94 372 A 1 
ATOM 2924 C CD1 . TYR A 1 372 ? 12.149  -5.056  -5.753  1.00 96.72 372 A 1 
ATOM 2925 C CD2 . TYR A 1 372 ? 12.129  -2.995  -4.480  1.00 96.97 372 A 1 
ATOM 2926 C CE1 . TYR A 1 372 ? 11.674  -5.761  -4.633  1.00 96.54 372 A 1 
ATOM 2927 C CE2 . TYR A 1 372 ? 11.662  -3.694  -3.342  1.00 96.61 372 A 1 
ATOM 2928 C CZ  . TYR A 1 372 ? 11.436  -5.078  -3.426  1.00 97.18 372 A 1 
ATOM 2929 O OH  . TYR A 1 372 ? 10.991  -5.761  -2.331  1.00 96.10 372 A 1 
ATOM 2930 N N   . GLU A 1 373 ? 15.567  -2.933  -9.003  1.00 97.97 373 A 1 
ATOM 2931 C CA  . GLU A 1 373 ? 15.694  -2.674  -10.433 1.00 98.02 373 A 1 
ATOM 2932 C C   . GLU A 1 373 ? 14.383  -3.041  -11.145 1.00 98.30 373 A 1 
ATOM 2933 O O   . GLU A 1 373 ? 13.801  -4.067  -10.811 1.00 97.76 373 A 1 
ATOM 2934 C CB  . GLU A 1 373 ? 16.867  -3.456  -11.033 1.00 97.53 373 A 1 
ATOM 2935 C CG  . GLU A 1 373 ? 18.247  -2.979  -10.547 1.00 94.62 373 A 1 
ATOM 2936 C CD  . GLU A 1 373 ? 18.611  -1.549  -10.973 1.00 95.21 373 A 1 
ATOM 2937 O OE1 . GLU A 1 373 ? 19.657  -1.060  -10.507 1.00 90.07 373 A 1 
ATOM 2938 O OE2 . GLU A 1 373 ? 17.863  -0.925  -11.750 1.00 91.60 373 A 1 
ATOM 2939 N N   . PRO A 1 374 ? 13.918  -2.256  -12.134 1.00 98.11 374 A 1 
ATOM 2940 C CA  . PRO A 1 374 ? 14.677  -1.216  -12.836 1.00 98.25 374 A 1 
ATOM 2941 C C   . PRO A 1 374 ? 14.605  0.182   -12.211 1.00 98.23 374 A 1 
ATOM 2942 O O   . PRO A 1 374 ? 15.277  1.081   -12.707 1.00 97.33 374 A 1 
ATOM 2943 C CB  . PRO A 1 374 ? 14.095  -1.225  -14.253 1.00 97.88 374 A 1 
ATOM 2944 C CG  . PRO A 1 374 ? 12.614  -1.516  -14.000 1.00 97.42 374 A 1 
ATOM 2945 C CD  . PRO A 1 374 ? 12.654  -2.502  -12.827 1.00 98.01 374 A 1 
ATOM 2946 N N   . TYR A 1 375 ? 13.830  0.413   -11.151 1.00 98.31 375 A 1 
ATOM 2947 C CA  . TYR A 1 375 ? 13.683  1.750   -10.560 1.00 98.37 375 A 1 
ATOM 2948 C C   . TYR A 1 375 ? 15.011  2.341   -10.095 1.00 98.01 375 A 1 
ATOM 2949 O O   . TYR A 1 375 ? 15.266  3.525   -10.299 1.00 97.59 375 A 1 
ATOM 2950 C CB  . TYR A 1 375 ? 12.732  1.710   -9.355  1.00 98.38 375 A 1 
ATOM 2951 C CG  . TYR A 1 375 ? 11.392  1.075   -9.576  1.00 98.58 375 A 1 
ATOM 2952 C CD1 . TYR A 1 375 ? 10.574  1.447   -10.665 1.00 98.24 375 A 1 
ATOM 2953 C CD2 . TYR A 1 375 ? 10.925  0.105   -8.664  1.00 98.05 375 A 1 
ATOM 2954 C CE1 . TYR A 1 375 ? 9.321   0.858   -10.851 1.00 98.04 375 A 1 
ATOM 2955 C CE2 . TYR A 1 375 ? 9.664   -0.484  -8.841  1.00 97.87 375 A 1 
ATOM 2956 C CZ  . TYR A 1 375 ? 8.859   -0.105  -9.928  1.00 98.42 375 A 1 
ATOM 2957 O OH  . TYR A 1 375 ? 7.637   -0.680  -10.091 1.00 98.01 375 A 1 
ATOM 2958 N N   . ARG A 1 376 ? 15.869  1.514   -9.488  1.00 97.82 376 A 1 
ATOM 2959 C CA  . ARG A 1 376 ? 17.149  1.940   -8.920  1.00 97.25 376 A 1 
ATOM 2960 C C   . ARG A 1 376 ? 18.037  2.649   -9.941  1.00 96.79 376 A 1 
ATOM 2961 O O   . ARG A 1 376 ? 18.662  3.648   -9.596  1.00 95.90 376 A 1 
ATOM 2962 C CB  . ARG A 1 376 ? 17.845  0.713   -8.317  1.00 96.36 376 A 1 
ATOM 2963 C CG  . ARG A 1 376 ? 19.199  1.082   -7.695  1.00 92.91 376 A 1 
ATOM 2964 C CD  . ARG A 1 376 ? 19.892  -0.174  -7.167  1.00 90.22 376 A 1 
ATOM 2965 N NE  . ARG A 1 376 ? 19.437  -0.558  -5.825  1.00 82.03 376 A 1 
ATOM 2966 C CZ  . ARG A 1 376 ? 19.607  -1.740  -5.265  1.00 77.95 376 A 1 
ATOM 2967 N NH1 . ARG A 1 376 ? 20.046  -2.758  -5.947  1.00 72.24 376 A 1 
ATOM 2968 N NH2 . ARG A 1 376 ? 19.352  -1.908  -4.014  1.00 67.55 376 A 1 
ATOM 2969 N N   . SER A 1 377 ? 18.046  2.189   -11.180 1.00 97.15 377 A 1 
ATOM 2970 C CA  . SER A 1 377 ? 18.805  2.809   -12.266 1.00 96.86 377 A 1 
ATOM 2971 C C   . SER A 1 377 ? 18.312  4.222   -12.641 1.00 96.76 377 A 1 
ATOM 2972 O O   . SER A 1 377 ? 19.023  4.955   -13.315 1.00 95.86 377 A 1 
ATOM 2973 C CB  . SER A 1 377 ? 18.752  1.920   -13.514 1.00 96.35 377 A 1 
ATOM 2974 O OG  . SER A 1 377 ? 19.420  0.689   -13.277 1.00 93.42 377 A 1 
ATOM 2975 N N   . TYR A 1 378 ? 17.123  4.611   -12.181 1.00 97.24 378 A 1 
ATOM 2976 C CA  . TYR A 1 378 ? 16.523  5.924   -12.398 1.00 97.29 378 A 1 
ATOM 2977 C C   . TYR A 1 378 ? 16.240  6.679   -11.090 1.00 97.00 378 A 1 
ATOM 2978 O O   . TYR A 1 378 ? 15.514  7.665   -11.101 1.00 96.39 378 A 1 
ATOM 2979 C CB  . TYR A 1 378 ? 15.240  5.772   -13.216 1.00 97.50 378 A 1 
ATOM 2980 C CG  . TYR A 1 378 ? 15.446  5.296   -14.641 1.00 97.87 378 A 1 
ATOM 2981 C CD1 . TYR A 1 378 ? 15.572  6.232   -15.682 1.00 97.28 378 A 1 
ATOM 2982 C CD2 . TYR A 1 378 ? 15.474  3.924   -14.931 1.00 97.41 378 A 1 
ATOM 2983 C CE1 . TYR A 1 378 ? 15.694  5.808   -17.008 1.00 97.32 378 A 1 
ATOM 2984 C CE2 . TYR A 1 378 ? 15.608  3.483   -16.253 1.00 97.38 378 A 1 
ATOM 2985 C CZ  . TYR A 1 378 ? 15.708  4.426   -17.301 1.00 97.82 378 A 1 
ATOM 2986 O OH  . TYR A 1 378 ? 15.804  3.999   -18.588 1.00 97.39 378 A 1 
ATOM 2987 N N   . ALA A 1 379 ? 16.786  6.237   -9.958  1.00 96.73 379 A 1 
ATOM 2988 C CA  . ALA A 1 379 ? 16.439  6.759   -8.635  1.00 96.37 379 A 1 
ATOM 2989 C C   . ALA A 1 379 ? 16.651  8.281   -8.490  1.00 96.33 379 A 1 
ATOM 2990 O O   . ALA A 1 379 ? 15.920  8.945   -7.751  1.00 95.71 379 A 1 
ATOM 2991 C CB  . ALA A 1 379 ? 17.249  5.986   -7.588  1.00 95.75 379 A 1 
ATOM 2992 N N   . ASP A 1 380 ? 17.609  8.839   -9.219  1.00 95.76 380 A 1 
ATOM 2993 C CA  . ASP A 1 380 ? 17.917  10.272  -9.276  1.00 94.90 380 A 1 
ATOM 2994 C C   . ASP A 1 380 ? 17.089  11.048  -10.318 1.00 95.41 380 A 1 
ATOM 2995 O O   . ASP A 1 380 ? 17.199  12.270  -10.407 1.00 94.79 380 A 1 
ATOM 2996 C CB  . ASP A 1 380 ? 19.424  10.440  -9.525  1.00 93.32 380 A 1 
ATOM 2997 C CG  . ASP A 1 380 ? 19.851  10.036  -10.938 1.00 91.71 380 A 1 
ATOM 2998 O OD1 . ASP A 1 380 ? 19.309  9.039   -11.462 1.00 88.45 380 A 1 
ATOM 2999 O OD2 . ASP A 1 380 ? 20.723  10.751  -11.503 1.00 87.38 380 A 1 
ATOM 3000 N N   . ARG A 1 381 ? 16.235  10.357  -11.095 1.00 96.38 381 A 1 
ATOM 3001 C CA  . ARG A 1 381 ? 15.399  10.927  -12.167 1.00 96.82 381 A 1 
ATOM 3002 C C   . ARG A 1 381 ? 13.916  11.014  -11.805 1.00 97.58 381 A 1 
ATOM 3003 O O   . ARG A 1 381 ? 13.069  11.105  -12.684 1.00 97.47 381 A 1 
ATOM 3004 C CB  . ARG A 1 381 ? 15.638  10.181  -13.494 1.00 96.25 381 A 1 
ATOM 3005 C CG  . ARG A 1 381 ? 17.093  10.241  -14.005 1.00 94.13 381 A 1 
ATOM 3006 C CD  . ARG A 1 381 ? 17.609  11.677  -14.236 1.00 91.72 381 A 1 
ATOM 3007 N NE  . ARG A 1 381 ? 16.825  12.397  -15.249 1.00 91.21 381 A 1 
ATOM 3008 C CZ  . ARG A 1 381 ? 17.117  12.527  -16.542 1.00 90.61 381 A 1 
ATOM 3009 N NH1 . ARG A 1 381 ? 18.160  11.976  -17.093 1.00 85.08 381 A 1 
ATOM 3010 N NH2 . ARG A 1 381 ? 16.358  13.246  -17.317 1.00 84.66 381 A 1 
ATOM 3011 N N   . PHE A 1 382 ? 13.602  11.008  -10.522 1.00 97.51 382 A 1 
ATOM 3012 C CA  . PHE A 1 382 ? 12.249  11.215  -10.004 1.00 97.70 382 A 1 
ATOM 3013 C C   . PHE A 1 382 ? 12.151  12.521  -9.215  1.00 97.66 382 A 1 
ATOM 3014 O O   . PHE A 1 382 ? 13.021  12.829  -8.400  1.00 97.14 382 A 1 
ATOM 3015 C CB  . PHE A 1 382 ? 11.829  10.036  -9.142  1.00 97.95 382 A 1 
ATOM 3016 C CG  . PHE A 1 382 ? 11.587  8.756   -9.912  1.00 98.22 382 A 1 
ATOM 3017 C CD1 . PHE A 1 382 ? 10.370  8.562   -10.578 1.00 97.83 382 A 1 
ATOM 3018 C CD2 . PHE A 1 382 ? 12.573  7.756   -9.956  1.00 97.84 382 A 1 
ATOM 3019 C CE1 . PHE A 1 382 ? 10.114  7.358   -11.264 1.00 97.77 382 A 1 
ATOM 3020 C CE2 . PHE A 1 382 ? 12.336  6.553   -10.641 1.00 97.72 382 A 1 
ATOM 3021 C CZ  . PHE A 1 382 ? 11.105  6.348   -11.290 1.00 98.00 382 A 1 
ATOM 3022 N N   . ASN A 1 383 ? 11.069  13.248  -9.408  1.00 98.07 383 A 1 
ATOM 3023 C CA  . ASN A 1 383 ? 10.612  14.301  -8.509  1.00 98.33 383 A 1 
ATOM 3024 C C   . ASN A 1 383 ? 9.373   13.785  -7.782  1.00 98.59 383 A 1 
ATOM 3025 O O   . ASN A 1 383 ? 8.382   13.426  -8.411  1.00 98.47 383 A 1 
ATOM 3026 C CB  . ASN A 1 383 ? 10.348  15.587  -9.289  1.00 98.13 383 A 1 
ATOM 3027 C CG  . ASN A 1 383 ? 11.605  16.263  -9.819  1.00 97.93 383 A 1 
ATOM 3028 O OD1 . ASN A 1 383 ? 12.732  15.873  -9.563  1.00 95.70 383 A 1 
ATOM 3029 N ND2 . ASN A 1 383 ? 11.443  17.325  -10.568 1.00 95.21 383 A 1 
ATOM 3030 N N   . VAL A 1 384 ? 9.449   13.702  -6.459  1.00 98.56 384 A 1 
ATOM 3031 C CA  . VAL A 1 384 ? 8.421   13.084  -5.617  1.00 98.60 384 A 1 
ATOM 3032 C C   . VAL A 1 384 ? 7.807   14.143  -4.714  1.00 98.68 384 A 1 
ATOM 3033 O O   . VAL A 1 384 ? 8.517   14.806  -3.956  1.00 98.41 384 A 1 
ATOM 3034 C CB  . VAL A 1 384 ? 8.981   11.919  -4.783  1.00 98.51 384 A 1 
ATOM 3035 C CG1 . VAL A 1 384 ? 7.865   11.174  -4.049  1.00 97.92 384 A 1 
ATOM 3036 C CG2 . VAL A 1 384 ? 9.728   10.907  -5.665  1.00 97.93 384 A 1 
ATOM 3037 N N   . TYR A 1 385 ? 6.491   14.260  -4.763  1.00 98.74 385 A 1 
ATOM 3038 C CA  . TYR A 1 385 ? 5.711   15.189  -3.964  1.00 98.82 385 A 1 
ATOM 3039 C C   . TYR A 1 385 ? 4.703   14.426  -3.107  1.00 98.86 385 A 1 
ATOM 3040 O O   . TYR A 1 385 ? 3.980   13.566  -3.612  1.00 98.72 385 A 1 
ATOM 3041 C CB  . TYR A 1 385 ? 5.009   16.184  -4.881  1.00 98.75 385 A 1 
ATOM 3042 C CG  . TYR A 1 385 ? 5.964   17.063  -5.672  1.00 98.74 385 A 1 
ATOM 3043 C CD1 . TYR A 1 385 ? 6.430   18.263  -5.115  1.00 98.17 385 A 1 
ATOM 3044 C CD2 . TYR A 1 385 ? 6.392   16.679  -6.961  1.00 98.22 385 A 1 
ATOM 3045 C CE1 . TYR A 1 385 ? 7.297   19.098  -5.837  1.00 98.00 385 A 1 
ATOM 3046 C CE2 . TYR A 1 385 ? 7.258   17.502  -7.690  1.00 97.92 385 A 1 
ATOM 3047 C CZ  . TYR A 1 385 ? 7.703   18.721  -7.131  1.00 98.27 385 A 1 
ATOM 3048 O OH  . TYR A 1 385 ? 8.525   19.551  -7.841  1.00 97.54 385 A 1 
ATOM 3049 N N   . ALA A 1 386 ? 4.622   14.765  -1.823  1.00 98.59 386 A 1 
ATOM 3050 C CA  . ALA A 1 386 ? 3.596   14.283  -0.918  1.00 98.58 386 A 1 
ATOM 3051 C C   . ALA A 1 386 ? 2.542   15.379  -0.720  1.00 98.54 386 A 1 
ATOM 3052 O O   . ALA A 1 386 ? 2.866   16.485  -0.284  1.00 98.37 386 A 1 
ATOM 3053 C CB  . ALA A 1 386 ? 4.249   13.847  0.400   1.00 98.43 386 A 1 
ATOM 3054 N N   . LEU A 1 387 ? 1.298   15.070  -1.035  1.00 98.62 387 A 1 
ATOM 3055 C CA  . LEU A 1 387 ? 0.155   15.973  -0.888  1.00 98.76 387 A 1 
ATOM 3056 C C   . LEU A 1 387 ? -0.672  15.556  0.320   1.00 98.68 387 A 1 
ATOM 3057 O O   . LEU A 1 387 ? -1.232  14.460  0.364   1.00 98.39 387 A 1 
ATOM 3058 C CB  . LEU A 1 387 ? -0.673  15.998  -2.183  1.00 98.68 387 A 1 
ATOM 3059 C CG  . LEU A 1 387 ? -0.178  16.994  -3.245  1.00 97.52 387 A 1 
ATOM 3060 C CD1 . LEU A 1 387 ? 1.224   16.687  -3.769  1.00 94.02 387 A 1 
ATOM 3061 C CD2 . LEU A 1 387 ? -1.137  16.990  -4.434  1.00 94.28 387 A 1 
ATOM 3062 N N   . CYS A 1 388 ? -0.751  16.430  1.307   1.00 98.40 388 A 1 
ATOM 3063 C CA  . CYS A 1 388 ? -1.402  16.205  2.590   1.00 98.26 388 A 1 
ATOM 3064 C C   . CYS A 1 388 ? -2.933  16.331  2.479   1.00 98.11 388 A 1 
ATOM 3065 O O   . CYS A 1 388 ? -3.534  17.262  3.011   1.00 97.78 388 A 1 
ATOM 3066 C CB  . CYS A 1 388 ? -0.790  17.168  3.614   1.00 97.96 388 A 1 
ATOM 3067 S SG  . CYS A 1 388 ? 0.968   16.798  3.901   1.00 97.41 388 A 1 
ATOM 3068 N N   . THR A 1 389 ? -3.561  15.382  1.791   1.00 98.43 389 A 1 
ATOM 3069 C CA  . THR A 1 389 ? -5.021  15.268  1.662   1.00 98.45 389 A 1 
ATOM 3070 C C   . THR A 1 389 ? -5.612  14.721  2.966   1.00 98.19 389 A 1 
ATOM 3071 O O   . THR A 1 389 ? -5.845  13.518  3.093   1.00 97.56 389 A 1 
ATOM 3072 C CB  . THR A 1 389 ? -5.390  14.379  0.468   1.00 98.46 389 A 1 
ATOM 3073 O OG1 . THR A 1 389 ? -4.666  13.172  0.518   1.00 97.75 389 A 1 
ATOM 3074 C CG2 . THR A 1 389 ? -5.056  15.050  -0.864  1.00 97.31 389 A 1 
ATOM 3075 N N   . ALA A 1 390 ? -5.807  15.597  3.948   1.00 97.61 390 A 1 
ATOM 3076 C CA  . ALA A 1 390 ? -6.231  15.194  5.280   1.00 97.34 390 A 1 
ATOM 3077 C C   . ALA A 1 390 ? -7.664  14.630  5.298   1.00 97.17 390 A 1 
ATOM 3078 O O   . ALA A 1 390 ? -8.584  15.212  4.730   1.00 96.50 390 A 1 
ATOM 3079 C CB  . ALA A 1 390 ? -6.086  16.372  6.239   1.00 96.52 390 A 1 
ATOM 3080 N N   . SER A 1 391 ? -7.832  13.522  6.012   1.00 96.42 391 A 1 
ATOM 3081 C CA  . SER A 1 391 ? -9.113  12.899  6.337   1.00 95.86 391 A 1 
ATOM 3082 C C   . SER A 1 391 ? -9.609  13.362  7.710   1.00 94.91 391 A 1 
ATOM 3083 O O   . SER A 1 391 ? -8.810  13.732  8.567   1.00 94.00 391 A 1 
ATOM 3084 C CB  . SER A 1 391 ? -8.961  11.376  6.311   1.00 95.79 391 A 1 
ATOM 3085 O OG  . SER A 1 391 ? -8.590  10.941  5.024   1.00 94.32 391 A 1 
ATOM 3086 N N   . GLU A 1 392 ? -10.914 13.288  7.952   1.00 94.05 392 A 1 
ATOM 3087 C CA  . GLU A 1 392 ? -11.473 13.515  9.289   1.00 92.49 392 A 1 
ATOM 3088 C C   . GLU A 1 392 ? -11.078 12.408  10.274  1.00 91.52 392 A 1 
ATOM 3089 O O   . GLU A 1 392 ? -10.842 12.691  11.444  1.00 89.68 392 A 1 
ATOM 3090 C CB  . GLU A 1 392 ? -13.003 13.595  9.241   1.00 90.81 392 A 1 
ATOM 3091 C CG  . GLU A 1 392 ? -13.522 14.884  8.600   1.00 83.63 392 A 1 
ATOM 3092 C CD  . GLU A 1 392 ? -15.061 14.973  8.656   1.00 81.67 392 A 1 
ATOM 3093 O OE1 . GLU A 1 392 ? -15.605 16.050  8.338   1.00 75.37 392 A 1 
ATOM 3094 O OE2 . GLU A 1 392 ? -15.738 13.965  8.985   1.00 77.31 392 A 1 
ATOM 3095 N N   . SER A 1 393 ? -10.979 11.166  9.797   1.00 90.48 393 A 1 
ATOM 3096 C CA  . SER A 1 393 ? -10.705 9.992   10.621  1.00 90.09 393 A 1 
ATOM 3097 C C   . SER A 1 393 ? -9.497  9.204   10.112  1.00 92.06 393 A 1 
ATOM 3098 O O   . SER A 1 393 ? -9.221  9.158   8.916   1.00 92.27 393 A 1 
ATOM 3099 C CB  . SER A 1 393 ? -11.928 9.082   10.686  1.00 86.95 393 A 1 
ATOM 3100 O OG  . SER A 1 393 ? -13.046 9.787   11.180  1.00 77.19 393 A 1 
ATOM 3101 N N   . THR A 1 394 ? -8.813  8.529   11.043  1.00 89.87 394 A 1 
ATOM 3102 C CA  . THR A 1 394 ? -7.837  7.486   10.736  1.00 89.53 394 A 1 
ATOM 3103 C C   . THR A 1 394 ? -8.528  6.343   9.989   1.00 89.95 394 A 1 
ATOM 3104 O O   . THR A 1 394 ? -9.647  5.976   10.339  1.00 88.68 394 A 1 
ATOM 3105 C CB  . THR A 1 394 ? -7.199  6.967   12.036  1.00 87.51 394 A 1 
ATOM 3106 O OG1 . THR A 1 394 ? -6.597  8.041   12.721  1.00 79.58 394 A 1 
ATOM 3107 C CG2 . THR A 1 394 ? -6.105  5.940   11.802  1.00 79.26 394 A 1 
ATOM 3108 N N   . PHE A 1 395 ? -7.901  5.761   8.958   1.00 92.68 395 A 1 
ATOM 3109 C CA  . PHE A 1 395 ? -8.550  4.801   8.056   1.00 92.22 395 A 1 
ATOM 3110 C C   . PHE A 1 395 ? -9.175  3.605   8.783   1.00 90.57 395 A 1 
ATOM 3111 O O   . PHE A 1 395 ? -10.345 3.293   8.564   1.00 88.28 395 A 1 
ATOM 3112 C CB  . PHE A 1 395 ? -7.539  4.319   7.010   1.00 92.79 395 A 1 
ATOM 3113 C CG  . PHE A 1 395 ? -8.155  3.446   5.943   1.00 93.52 395 A 1 
ATOM 3114 C CD1 . PHE A 1 395 ? -8.025  2.038   5.996   1.00 92.14 395 A 1 
ATOM 3115 C CD2 . PHE A 1 395 ? -8.885  4.025   4.891   1.00 92.15 395 A 1 
ATOM 3116 C CE1 . PHE A 1 395 ? -8.601  1.233   5.004   1.00 92.16 395 A 1 
ATOM 3117 C CE2 . PHE A 1 395 ? -9.455  3.223   3.889   1.00 92.27 395 A 1 
ATOM 3118 C CZ  . PHE A 1 395 ? -9.309  1.830   3.953   1.00 93.25 395 A 1 
ATOM 3119 N N   . ASP A 1 396 ? -8.423  2.964   9.679   1.00 89.27 396 A 1 
ATOM 3120 C CA  . ASP A 1 396 ? -8.856  1.774   10.408  1.00 85.81 396 A 1 
ATOM 3121 C C   . ASP A 1 396 ? -9.978  2.067   11.425  1.00 83.80 396 A 1 
ATOM 3122 O O   . ASP A 1 396 ? -10.681 1.156   11.846  1.00 80.40 396 A 1 
ATOM 3123 C CB  . ASP A 1 396 ? -7.639  1.095   11.071  1.00 85.08 396 A 1 
ATOM 3124 C CG  . ASP A 1 396 ? -6.614  0.533   10.066  1.00 85.89 396 A 1 
ATOM 3125 O OD1 . ASP A 1 396 ? -6.986  0.256   8.904   1.00 82.95 396 A 1 
ATOM 3126 O OD2 . ASP A 1 396 ? -5.439  0.371   10.442  1.00 82.96 396 A 1 
ATOM 3127 N N   . ASN A 1 397 ? -10.228 3.337   11.751  1.00 84.22 397 A 1 
ATOM 3128 C CA  . ASN A 1 397 ? -11.332 3.761   12.610  1.00 80.89 397 A 1 
ATOM 3129 C C   . ASN A 1 397 ? -12.683 3.839   11.871  1.00 79.45 397 A 1 
ATOM 3130 O O   . ASN A 1 397 ? -13.713 4.070   12.498  1.00 74.40 397 A 1 
ATOM 3131 C CB  . ASN A 1 397 ? -10.973 5.093   13.296  1.00 77.80 397 A 1 
ATOM 3132 C CG  . ASN A 1 397 ? -9.850  4.972   14.306  1.00 75.05 397 A 1 
ATOM 3133 O OD1 . ASN A 1 397 ? -9.289  3.918   14.565  1.00 69.01 397 A 1 
ATOM 3134 N ND2 . ASN A 1 397 ? -9.486  6.069   14.928  1.00 67.16 397 A 1 
ATOM 3135 N N   . GLY A 1 398 ? -12.720 3.645   10.553  1.00 81.09 398 A 1 
ATOM 3136 C CA  . GLY A 1 398 ? -13.953 3.503   9.781   1.00 79.01 398 A 1 
ATOM 3137 C C   . GLY A 1 398 ? -14.773 4.785   9.562   1.00 79.97 398 A 1 
ATOM 3138 O O   . GLY A 1 398 ? -15.823 4.720   8.919   1.00 74.33 398 A 1 
ATOM 3139 N N   . GLY A 1 399 ? -14.312 5.925   10.039  1.00 82.61 399 A 1 
ATOM 3140 C CA  . GLY A 1 399 ? -14.952 7.219   9.835   1.00 85.22 399 A 1 
ATOM 3141 C C   . GLY A 1 399 ? -14.762 7.796   8.426   1.00 88.51 399 A 1 
ATOM 3142 O O   . GLY A 1 399 ? -14.406 7.098   7.475   1.00 87.85 399 A 1 
ATOM 3143 N N   . SER A 1 400 ? -15.021 9.106   8.281   1.00 89.08 400 A 1 
ATOM 3144 C CA  . SER A 1 400 ? -14.892 9.813   7.003   1.00 91.38 400 A 1 
ATOM 3145 C C   . SER A 1 400 ? -13.429 9.926   6.567   1.00 92.33 400 A 1 
ATOM 3146 O O   . SER A 1 400 ? -12.568 10.361  7.332   1.00 92.12 400 A 1 
ATOM 3147 C CB  . SER A 1 400 ? -15.507 11.198  7.119   1.00 90.76 400 A 1 
ATOM 3148 O OG  . SER A 1 400 ? -15.448 11.897  5.890   1.00 88.75 400 A 1 
ATOM 3149 N N   . THR A 1 401 ? -13.169 9.565   5.296   1.00 93.85 401 A 1 
ATOM 3150 C CA  . THR A 1 401 ? -11.847 9.663   4.667   1.00 95.14 401 A 1 
ATOM 3151 C C   . THR A 1 401 ? -11.915 10.472  3.377   1.00 95.85 401 A 1 
ATOM 3152 O O   . THR A 1 401 ? -12.959 10.565  2.740   1.00 95.58 401 A 1 
ATOM 3153 C CB  . THR A 1 401 ? -11.235 8.277   4.412   1.00 94.80 401 A 1 
ATOM 3154 O OG1 . THR A 1 401 ? -12.037 7.500   3.559   1.00 92.40 401 A 1 
ATOM 3155 C CG2 . THR A 1 401 ? -11.028 7.496   5.706   1.00 92.27 401 A 1 
ATOM 3156 N N   . PHE A 1 402 ? -10.798 11.088  2.986   1.00 96.83 402 A 1 
ATOM 3157 C CA  . PHE A 1 402 ? -10.754 12.054  1.888   1.00 97.40 402 A 1 
ATOM 3158 C C   . PHE A 1 402 ? -11.212 11.468  0.545   1.00 97.67 402 A 1 
ATOM 3159 O O   . PHE A 1 402 ? -11.962 12.111  -0.188  1.00 97.34 402 A 1 
ATOM 3160 C CB  . PHE A 1 402 ? -9.332  12.618  1.787   1.00 97.68 402 A 1 
ATOM 3161 C CG  . PHE A 1 402 ? -9.187  13.753  0.789   1.00 98.12 402 A 1 
ATOM 3162 C CD1 . PHE A 1 402 ? -8.976  13.478  -0.573  1.00 97.71 402 A 1 
ATOM 3163 C CD2 . PHE A 1 402 ? -9.273  15.089  1.215   1.00 97.69 402 A 1 
ATOM 3164 C CE1 . PHE A 1 402 ? -8.867  14.526  -1.497  1.00 97.60 402 A 1 
ATOM 3165 C CE2 . PHE A 1 402 ? -9.157  16.140  0.298   1.00 97.45 402 A 1 
ATOM 3166 C CZ  . PHE A 1 402 ? -8.960  15.859  -1.064  1.00 97.92 402 A 1 
ATOM 3167 N N   . PHE A 1 403 ? -10.783 10.249  0.224   1.00 97.63 403 A 1 
ATOM 3168 C CA  . PHE A 1 403 ? -11.033 9.594   -1.057  1.00 97.79 403 A 1 
ATOM 3169 C C   . PHE A 1 403 ? -12.194 8.585   -1.038  1.00 97.38 403 A 1 
ATOM 3170 O O   . PHE A 1 403 ? -12.459 7.975   -2.069  1.00 96.40 403 A 1 
ATOM 3171 C CB  . PHE A 1 403 ? -9.745  8.936   -1.556  1.00 98.00 403 A 1 
ATOM 3172 C CG  . PHE A 1 403 ? -8.638  9.909   -1.899  1.00 98.42 403 A 1 
ATOM 3173 C CD1 . PHE A 1 403 ? -8.635  10.562  -3.147  1.00 97.96 403 A 1 
ATOM 3174 C CD2 . PHE A 1 403 ? -7.588  10.138  -1.003  1.00 97.91 403 A 1 
ATOM 3175 C CE1 . PHE A 1 403 ? -7.595  11.436  -3.492  1.00 97.87 403 A 1 
ATOM 3176 C CE2 . PHE A 1 403 ? -6.539  11.013  -1.343  1.00 97.72 403 A 1 
ATOM 3177 C CZ  . PHE A 1 403 ? -6.544  11.663  -2.588  1.00 98.43 403 A 1 
ATOM 3178 N N   . ASP A 1 404 ? -12.869 8.377   0.083   1.00 97.08 404 A 1 
ATOM 3179 C CA  . ASP A 1 404 ? -13.897 7.339   0.260   1.00 96.46 404 A 1 
ATOM 3180 C C   . ASP A 1 404 ? -13.406 5.939   -0.153  1.00 96.38 404 A 1 
ATOM 3181 O O   . ASP A 1 404 ? -14.102 5.187   -0.842  1.00 95.35 404 A 1 
ATOM 3182 C CB  . ASP A 1 404 ? -15.219 7.733   -0.432  1.00 95.67 404 A 1 
ATOM 3183 C CG  . ASP A 1 404 ? -15.765 9.091   0.009   1.00 94.34 404 A 1 
ATOM 3184 O OD1 . ASP A 1 404 ? -15.651 9.437   1.203   1.00 92.25 404 A 1 
ATOM 3185 O OD2 . ASP A 1 404 ? -16.287 9.820   -0.864  1.00 91.70 404 A 1 
ATOM 3186 N N   . VAL A 1 405 ? -12.176 5.572   0.230   1.00 96.38 405 A 1 
ATOM 3187 C CA  . VAL A 1 405 ? -11.621 4.257   -0.100  1.00 96.48 405 A 1 
ATOM 3188 C C   . VAL A 1 405 ? -12.328 3.168   0.702   1.00 95.31 405 A 1 
ATOM 3189 O O   . VAL A 1 405 ? -12.419 3.214   1.927   1.00 94.11 405 A 1 
ATOM 3190 C CB  . VAL A 1 405 ? -10.095 4.185   0.066   1.00 96.74 405 A 1 
ATOM 3191 C CG1 . VAL A 1 405 ? -9.538  2.772   -0.130  1.00 95.40 405 A 1 
ATOM 3192 C CG2 . VAL A 1 405 ? -9.430  5.076   -0.996  1.00 95.43 405 A 1 
ATOM 3193 N N   . ILE A 1 406 ? -12.758 2.136   -0.018  1.00 95.19 406 A 1 
ATOM 3194 C CA  . ILE A 1 406 ? -13.204 0.853   0.536   1.00 93.70 406 A 1 
ATOM 3195 C C   . ILE A 1 406 ? -12.275 -0.261  0.054   1.00 93.97 406 A 1 
ATOM 3196 O O   . ILE A 1 406 ? -11.579 -0.113  -0.951  1.00 93.32 406 A 1 
ATOM 3197 C CB  . ILE A 1 406 ? -14.686 0.562   0.203   1.00 91.63 406 A 1 
ATOM 3198 C CG1 . ILE A 1 406 ? -14.924 0.400   -1.317  1.00 85.36 406 A 1 
ATOM 3199 C CG2 . ILE A 1 406 ? -15.580 1.661   0.811   1.00 83.81 406 A 1 
ATOM 3200 C CD1 . ILE A 1 406 ? -16.329 -0.102  -1.670  1.00 80.23 406 A 1 
ATOM 3201 N N   . VAL A 1 407 ? -12.275 -1.394  0.746   1.00 92.09 407 A 1 
ATOM 3202 C CA  . VAL A 1 407 ? -11.574 -2.603  0.310   1.00 90.29 407 A 1 
ATOM 3203 C C   . VAL A 1 407 ? -12.623 -3.655  0.005   1.00 89.04 407 A 1 
ATOM 3204 O O   . VAL A 1 407 ? -13.340 -4.075  0.907   1.00 86.65 407 A 1 
ATOM 3205 C CB  . VAL A 1 407 ? -10.564 -3.095  1.353   1.00 88.56 407 A 1 
ATOM 3206 C CG1 . VAL A 1 407 ? -9.743  -4.261  0.781   1.00 84.48 407 A 1 
ATOM 3207 C CG2 . VAL A 1 407 ? -9.576  -1.994  1.753   1.00 84.94 407 A 1 
ATOM 3208 N N   . ASP A 1 408 ? -12.738 -4.058  -1.265  1.00 88.07 408 A 1 
ATOM 3209 C CA  . ASP A 1 408 ? -13.789 -4.954  -1.724  1.00 86.00 408 A 1 
ATOM 3210 C C   . ASP A 1 408 ? -13.604 -6.414  -1.256  1.00 85.35 408 A 1 
ATOM 3211 O O   . ASP A 1 408 ? -12.627 -6.774  -0.583  1.00 82.94 408 A 1 
ATOM 3212 C CB  . ASP A 1 408 ? -13.989 -4.794  -3.251  1.00 83.17 408 A 1 
ATOM 3213 C CG  . ASP A 1 408 ? -12.974 -5.526  -4.131  1.00 82.02 408 A 1 
ATOM 3214 O OD1 . ASP A 1 408 ? -12.121 -6.265  -3.603  1.00 77.62 408 A 1 
ATOM 3215 O OD2 . ASP A 1 408 ? -13.134 -5.451  -5.361  1.00 77.28 408 A 1 
ATOM 3216 N N   . LYS A 1 409 ? -14.563 -7.283  -1.610  1.00 81.53 409 A 1 
ATOM 3217 C CA  . LYS A 1 409 ? -14.522 -8.712  -1.249  1.00 80.78 409 A 1 
ATOM 3218 C C   . LYS A 1 409 ? -13.396 -9.505  -1.931  1.00 82.08 409 A 1 
ATOM 3219 O O   . LYS A 1 409 ? -13.136 -10.633 -1.523  1.00 78.14 409 A 1 
ATOM 3220 C CB  . LYS A 1 409 ? -15.890 -9.355  -1.517  1.00 76.66 409 A 1 
ATOM 3221 C CG  . LYS A 1 409 ? -16.266 -9.438  -3.006  1.00 68.42 409 A 1 
ATOM 3222 C CD  . LYS A 1 409 ? -17.712 -9.942  -3.104  1.00 63.11 409 A 1 
ATOM 3223 C CE  . LYS A 1 409 ? -18.273 -9.914  -4.516  1.00 54.29 409 A 1 
ATOM 3224 N NZ  . LYS A 1 409 ? -19.742 -10.134 -4.473  1.00 47.60 409 A 1 
ATOM 3225 N N   . TYR A 1 410 ? -12.747 -8.935  -2.949  1.00 84.90 410 A 1 
ATOM 3226 C CA  . TYR A 1 410 ? -11.578 -9.501  -3.615  1.00 85.88 410 A 1 
ATOM 3227 C C   . TYR A 1 410 ? -10.264 -8.957  -3.043  1.00 88.18 410 A 1 
ATOM 3228 O O   . TYR A 1 410 ? -9.192  -9.219  -3.580  1.00 86.04 410 A 1 
ATOM 3229 C CB  . TYR A 1 410 ? -11.683 -9.248  -5.124  1.00 83.43 410 A 1 
ATOM 3230 C CG  . TYR A 1 410 ? -12.972 -9.730  -5.746  1.00 80.73 410 A 1 
ATOM 3231 C CD1 . TYR A 1 410 ? -13.229 -11.110 -5.871  1.00 76.36 410 A 1 
ATOM 3232 C CD2 . TYR A 1 410 ? -13.934 -8.811  -6.207  1.00 76.35 410 A 1 
ATOM 3233 C CE1 . TYR A 1 410 ? -14.419 -11.566 -6.456  1.00 74.07 410 A 1 
ATOM 3234 C CE2 . TYR A 1 410 ? -15.123 -9.255  -6.795  1.00 72.87 410 A 1 
ATOM 3235 C CZ  . TYR A 1 410 ? -15.363 -10.634 -6.923  1.00 72.74 410 A 1 
ATOM 3236 O OH  . TYR A 1 410 ? -16.521 -11.080 -7.504  1.00 68.99 410 A 1 
ATOM 3237 N N   . ASN A 1 411 ? -10.341 -8.227  -1.936  1.00 87.85 411 A 1 
ATOM 3238 C CA  . ASN A 1 411 ? -9.225  -7.558  -1.277  1.00 89.93 411 A 1 
ATOM 3239 C C   . ASN A 1 411 ? -8.589  -6.425  -2.105  1.00 92.10 411 A 1 
ATOM 3240 O O   . ASN A 1 411 ? -7.431  -6.082  -1.889  1.00 91.11 411 A 1 
ATOM 3241 C CB  . ASN A 1 411 ? -8.226  -8.614  -0.761  1.00 87.98 411 A 1 
ATOM 3242 C CG  . ASN A 1 411 ? -7.395  -8.087  0.394   1.00 85.78 411 A 1 
ATOM 3243 O OD1 . ASN A 1 411 ? -7.921  -7.511  1.333   1.00 80.00 411 A 1 
ATOM 3244 N ND2 . ASN A 1 411 ? -6.099  -8.318  0.395   1.00 78.00 411 A 1 
ATOM 3245 N N   . SER A 1 412 ? -9.355  -5.834  -3.024  1.00 91.92 412 A 1 
ATOM 3246 C CA  . SER A 1 412 ? -8.902  -4.718  -3.849  1.00 92.81 412 A 1 
ATOM 3247 C C   . SER A 1 412 ? -9.377  -3.384  -3.259  1.00 94.43 412 A 1 
ATOM 3248 O O   . SER A 1 412 ? -10.563 -3.234  -2.973  1.00 93.89 412 A 1 
ATOM 3249 C CB  . SER A 1 412 ? -9.401  -4.873  -5.287  1.00 90.53 412 A 1 
ATOM 3250 O OG  . SER A 1 412 ? -8.920  -6.080  -5.833  1.00 81.58 412 A 1 
ATOM 3251 N N   . PRO A 1 413 ? -8.478  -2.394  -3.070  1.00 94.98 413 A 1 
ATOM 3252 C CA  . PRO A 1 413 ? -8.881  -1.058  -2.664  1.00 95.78 413 A 1 
ATOM 3253 C C   . PRO A 1 413 ? -9.515  -0.307  -3.843  1.00 96.05 413 A 1 
ATOM 3254 O O   . PRO A 1 413 ? -9.016  -0.340  -4.964  1.00 95.44 413 A 1 
ATOM 3255 C CB  . PRO A 1 413 ? -7.591  -0.394  -2.177  1.00 96.05 413 A 1 
ATOM 3256 C CG  . PRO A 1 413 ? -6.517  -1.048  -3.044  1.00 95.67 413 A 1 
ATOM 3257 C CD  . PRO A 1 413 ? -7.044  -2.475  -3.245  1.00 96.09 413 A 1 
ATOM 3258 N N   . VAL A 1 414 ? -10.611 0.397   -3.577  1.00 95.59 414 A 1 
ATOM 3259 C CA  . VAL A 1 414 ? -11.379 1.142   -4.586  1.00 95.38 414 A 1 
ATOM 3260 C C   . VAL A 1 414 ? -11.785 2.498   -4.006  1.00 95.91 414 A 1 
ATOM 3261 O O   . VAL A 1 414 ? -12.259 2.561   -2.875  1.00 95.40 414 A 1 
ATOM 3262 C CB  . VAL A 1 414 ? -12.634 0.348   -5.013  1.00 93.36 414 A 1 
ATOM 3263 C CG1 . VAL A 1 414 ? -13.442 1.073   -6.093  1.00 82.59 414 A 1 
ATOM 3264 C CG2 . VAL A 1 414 ? -12.284 -1.037  -5.572  1.00 82.37 414 A 1 
ATOM 3265 N N   . ILE A 1 415 ? -11.664 3.565   -4.787  1.00 96.01 415 A 1 
ATOM 3266 C CA  . ILE A 1 415 ? -12.330 4.844   -4.482  1.00 96.55 415 A 1 
ATOM 3267 C C   . ILE A 1 415 ? -13.831 4.647   -4.756  1.00 96.04 415 A 1 
ATOM 3268 O O   . ILE A 1 415 ? -14.229 4.463   -5.910  1.00 95.10 415 A 1 
ATOM 3269 C CB  . ILE A 1 415 ? -11.758 6.006   -5.308  1.00 97.07 415 A 1 
ATOM 3270 C CG1 . ILE A 1 415 ? -10.246 6.203   -5.041  1.00 96.89 415 A 1 
ATOM 3271 C CG2 . ILE A 1 415 ? -12.535 7.301   -4.989  1.00 96.56 415 A 1 
ATOM 3272 C CD1 . ILE A 1 415 ? -9.586  7.272   -5.922  1.00 96.90 415 A 1 
ATOM 3273 N N   . SER A 1 416 ? -14.664 4.700   -3.725  1.00 95.28 416 A 1 
ATOM 3274 C CA  . SER A 1 416 ? -16.099 4.515   -3.871  1.00 94.39 416 A 1 
ATOM 3275 C C   . SER A 1 416 ? -16.784 5.795   -4.334  1.00 94.27 416 A 1 
ATOM 3276 O O   . SER A 1 416 ? -16.809 6.804   -3.631  1.00 93.97 416 A 1 
ATOM 3277 C CB  . SER A 1 416 ? -16.718 4.027   -2.559  1.00 93.05 416 A 1 
ATOM 3278 O OG  . SER A 1 416 ? -18.102 3.818   -2.758  1.00 88.40 416 A 1 
ATOM 3279 N N   . ASN A 1 417 ? -17.431 5.735   -5.504  1.00 93.59 417 A 1 
ATOM 3280 C CA  . ASN A 1 417 ? -18.287 6.821   -5.984  1.00 92.89 417 A 1 
ATOM 3281 C C   . ASN A 1 417 ? -19.674 6.826   -5.319  1.00 92.15 417 A 1 
ATOM 3282 O O   . ASN A 1 417 ? -20.423 7.790   -5.466  1.00 89.06 417 A 1 
ATOM 3283 C CB  . ASN A 1 417 ? -18.440 6.691   -7.505  1.00 92.06 417 A 1 
ATOM 3284 C CG  . ASN A 1 417 ? -17.172 6.989   -8.285  1.00 90.97 417 A 1 
ATOM 3285 O OD1 . ASN A 1 417 ? -16.164 7.472   -7.803  1.00 86.24 417 A 1 
ATOM 3286 N ND2 . ASN A 1 417 ? -17.209 6.721   -9.568  1.00 85.11 417 A 1 
ATOM 3287 N N   . ASN A 1 418 ? -20.030 5.754   -4.610  1.00 91.31 418 A 1 
ATOM 3288 C CA  . ASN A 1 418 ? -21.390 5.536   -4.118  1.00 89.49 418 A 1 
ATOM 3289 C C   . ASN A 1 418 ? -21.510 5.656   -2.601  1.00 89.64 418 A 1 
ATOM 3290 O O   . ASN A 1 418 ? -22.594 5.963   -2.124  1.00 85.02 418 A 1 
ATOM 3291 C CB  . ASN A 1 418 ? -21.871 4.160   -4.592  1.00 85.59 418 A 1 
ATOM 3292 C CG  . ASN A 1 418 ? -22.015 4.046   -6.099  1.00 76.89 418 A 1 
ATOM 3293 O OD1 . ASN A 1 418 ? -22.130 5.001   -6.830  1.00 67.79 418 A 1 
ATOM 3294 N ND2 . ASN A 1 418 ? -22.025 2.820   -6.603  1.00 67.08 418 A 1 
ATOM 3295 N N   . LEU A 1 419 ? -20.427 5.479   -1.843  1.00 90.45 419 A 1 
ATOM 3296 C CA  . LEU A 1 419 ? -20.423 5.484   -0.377  1.00 89.09 419 A 1 
ATOM 3297 C C   . LEU A 1 419 ? -21.124 6.719   0.206   1.00 88.83 419 A 1 
ATOM 3298 O O   . LEU A 1 419 ? -21.964 6.601   1.095   1.00 86.65 419 A 1 
ATOM 3299 C CB  . LEU A 1 419 ? -18.978 5.377   0.116   1.00 87.66 419 A 1 
ATOM 3300 C CG  . LEU A 1 419 ? -18.826 5.293   1.648   1.00 84.34 419 A 1 
ATOM 3301 C CD1 . LEU A 1 419 ? -19.418 4.002   2.207   1.00 81.35 419 A 1 
ATOM 3302 C CD2 . LEU A 1 419 ? -17.344 5.336   2.016   1.00 81.30 419 A 1 
ATOM 3303 N N   . HIS A 1 420 ? -20.823 7.895   -0.349  1.00 89.98 420 A 1 
ATOM 3304 C CA  . HIS A 1 420 ? -21.462 9.165   -0.006  1.00 90.56 420 A 1 
ATOM 3305 C C   . HIS A 1 420 ? -22.114 9.854   -1.220  1.00 92.00 420 A 1 
ATOM 3306 O O   . HIS A 1 420 ? -22.462 11.031  -1.167  1.00 88.63 420 A 1 
ATOM 3307 C CB  . HIS A 1 420 ? -20.448 10.061  0.715   1.00 88.03 420 A 1 
ATOM 3308 C CG  . HIS A 1 420 ? -19.957 9.448   2.005   1.00 87.33 420 A 1 
ATOM 3309 N ND1 . HIS A 1 420 ? -20.742 9.143   3.103   1.00 78.84 420 A 1 
ATOM 3310 C CD2 . HIS A 1 420 ? -18.682 9.037   2.295   1.00 77.77 420 A 1 
ATOM 3311 C CE1 . HIS A 1 420 ? -19.954 8.563   4.028   1.00 80.36 420 A 1 
ATOM 3312 N NE2 . HIS A 1 420 ? -18.690 8.483   3.579   1.00 81.06 420 A 1 
ATOM 3313 N N   . GLY A 1 421 ? -22.281 9.134   -2.345  1.00 90.69 421 A 1 
ATOM 3314 C CA  . GLY A 1 421 ? -22.887 9.663   -3.569  1.00 91.78 421 A 1 
ATOM 3315 C C   . GLY A 1 421 ? -22.030 10.664  -4.343  1.00 94.07 421 A 1 
ATOM 3316 O O   . GLY A 1 421 ? -22.555 11.443  -5.135  1.00 92.09 421 A 1 
ATOM 3317 N N   . SER A 1 422 ? -20.709 10.660  -4.144  1.00 94.15 422 A 1 
ATOM 3318 C CA  . SER A 1 422 ? -19.756 11.498  -4.877  1.00 95.16 422 A 1 
ATOM 3319 C C   . SER A 1 422 ? -19.426 10.866  -6.238  1.00 95.31 422 A 1 
ATOM 3320 O O   . SER A 1 422 ? -18.409 10.201  -6.406  1.00 94.29 422 A 1 
ATOM 3321 C CB  . SER A 1 422 ? -18.483 11.723  -4.054  1.00 94.95 422 A 1 
ATOM 3322 O OG  . SER A 1 422 ? -18.783 12.367  -2.834  1.00 93.00 422 A 1 
ATOM 3323 N N   . GLN A 1 423 ? -20.305 11.055  -7.237  1.00 95.60 423 A 1 
ATOM 3324 C CA  . GLN A 1 423 ? -20.348 10.271  -8.491  1.00 94.66 423 A 1 
ATOM 3325 C C   . GLN A 1 423 ? -19.037 10.205  -9.287  1.00 95.30 423 A 1 
ATOM 3326 O O   . GLN A 1 423 ? -18.841 9.251   -10.040 1.00 93.57 423 A 1 
ATOM 3327 C CB  . GLN A 1 423 ? -21.436 10.834  -9.413  1.00 92.21 423 A 1 
ATOM 3328 C CG  . GLN A 1 423 ? -22.842 10.518  -8.919  1.00 79.15 423 A 1 
ATOM 3329 C CD  . GLN A 1 423 ? -23.919 10.904  -9.940  1.00 71.93 423 A 1 
ATOM 3330 O OE1 . GLN A 1 423 ? -23.722 11.690  -10.858 1.00 64.55 423 A 1 
ATOM 3331 N NE2 . GLN A 1 423 ? -25.102 10.356  -9.822  1.00 61.16 423 A 1 
ATOM 3332 N N   . TRP A 1 424 ? -18.148 11.191  -9.171  1.00 95.64 424 A 1 
ATOM 3333 C CA  . TRP A 1 424 ? -16.878 11.246  -9.906  1.00 95.77 424 A 1 
ATOM 3334 C C   . TRP A 1 424 ? -15.659 11.221  -8.981  1.00 96.43 424 A 1 
ATOM 3335 O O   . TRP A 1 424 ? -14.568 11.622  -9.370  1.00 95.29 424 A 1 
ATOM 3336 C CB  . TRP A 1 424 ? -16.876 12.450  -10.859 1.00 94.34 424 A 1 
ATOM 3337 C CG  . TRP A 1 424 ? -17.909 12.466  -11.951 1.00 91.46 424 A 1 
ATOM 3338 C CD1 . TRP A 1 424 ? -18.767 11.470  -12.285 1.00 82.75 424 A 1 
ATOM 3339 C CD2 . TRP A 1 424 ? -18.183 13.548  -12.892 1.00 84.68 424 A 1 
ATOM 3340 N NE1 . TRP A 1 424 ? -19.558 11.861  -13.352 1.00 78.69 424 A 1 
ATOM 3341 C CE2 . TRP A 1 424 ? -19.230 13.133  -13.757 1.00 82.83 424 A 1 
ATOM 3342 C CE3 . TRP A 1 424 ? -17.646 14.838  -13.089 1.00 76.42 424 A 1 
ATOM 3343 C CZ2 . TRP A 1 424 ? -19.732 13.969  -14.778 1.00 78.84 424 A 1 
ATOM 3344 C CZ3 . TRP A 1 424 ? -18.145 15.670  -14.112 1.00 70.70 424 A 1 
ATOM 3345 C CH2 . TRP A 1 424 ? -19.178 15.232  -14.936 1.00 71.84 424 A 1 
ATOM 3346 N N   . LYS A 1 425 ? -15.805 10.725  -7.753  1.00 96.49 425 A 1 
ATOM 3347 C CA  . LYS A 1 425 ? -14.723 10.694  -6.745  1.00 97.07 425 A 1 
ATOM 3348 C C   . LYS A 1 425 ? -13.469 9.970   -7.249  1.00 97.53 425 A 1 
ATOM 3349 O O   . LYS A 1 425 ? -12.352 10.435  -7.009  1.00 97.02 425 A 1 
ATOM 3350 C CB  . LYS A 1 425 ? -15.265 10.042  -5.458  1.00 96.26 425 A 1 
ATOM 3351 C CG  . LYS A 1 425 ? -14.382 10.248  -4.212  1.00 93.47 425 A 1 
ATOM 3352 C CD  . LYS A 1 425 ? -14.390 11.684  -3.725  1.00 90.60 425 A 1 
ATOM 3353 C CE  . LYS A 1 425 ? -13.789 11.835  -2.336  1.00 89.04 425 A 1 
ATOM 3354 N NZ  . LYS A 1 425 ? -14.801 11.966  -1.264  1.00 86.38 425 A 1 
ATOM 3355 N N   . ASN A 1 426 ? -13.638 8.886   -8.013  1.00 97.05 426 A 1 
ATOM 3356 C CA  . ASN A 1 426 ? -12.529 8.151   -8.630  1.00 96.89 426 A 1 
ATOM 3357 C C   . ASN A 1 426 ? -11.794 8.920   -9.741  1.00 97.27 426 A 1 
ATOM 3358 O O   . ASN A 1 426 ? -10.717 8.503   -10.153 1.00 96.52 426 A 1 
ATOM 3359 C CB  . ASN A 1 426 ? -13.034 6.770   -9.109  1.00 95.93 426 A 1 
ATOM 3360 C CG  . ASN A 1 426 ? -14.058 6.839   -10.225 1.00 95.12 426 A 1 
ATOM 3361 O OD1 . ASN A 1 426 ? -14.728 7.824   -10.458 1.00 90.82 426 A 1 
ATOM 3362 N ND2 . ASN A 1 426 ? -14.236 5.743   -10.938 1.00 89.40 426 A 1 
ATOM 3363 N N   . HIS A 1 427 ? -12.311 10.065  -10.188 1.00 97.58 427 A 1 
ATOM 3364 C CA  . HIS A 1 427 ? -11.674 10.985  -11.134 1.00 97.50 427 A 1 
ATOM 3365 C C   . HIS A 1 427 ? -10.998 12.195  -10.459 1.00 97.86 427 A 1 
ATOM 3366 O O   . HIS A 1 427 ? -10.523 13.110  -11.123 1.00 97.37 427 A 1 
ATOM 3367 C CB  . HIS A 1 427 ? -12.709 11.422  -12.175 1.00 97.02 427 A 1 
ATOM 3368 C CG  . HIS A 1 427 ? -13.093 10.320  -13.117 1.00 96.59 427 A 1 
ATOM 3369 N ND1 . HIS A 1 427 ? -12.317 9.896   -14.172 1.00 92.40 427 A 1 
ATOM 3370 C CD2 . HIS A 1 427 ? -14.230 9.558   -13.121 1.00 92.10 427 A 1 
ATOM 3371 C CE1 . HIS A 1 427 ? -12.972 8.896   -14.787 1.00 92.43 427 A 1 
ATOM 3372 N NE2 . HIS A 1 427 ? -14.150 8.661   -14.184 1.00 92.69 427 A 1 
ATOM 3373 N N   . ILE A 1 428 ? -10.929 12.219  -9.130  1.00 97.70 428 A 1 
ATOM 3374 C CA  . ILE A 1 428 ? -10.395 13.363  -8.387  1.00 98.01 428 A 1 
ATOM 3375 C C   . ILE A 1 428 ? -8.920  13.655  -8.689  1.00 98.29 428 A 1 
ATOM 3376 O O   . ILE A 1 428 ? -8.487  14.809  -8.613  1.00 98.10 428 A 1 
ATOM 3377 C CB  . ILE A 1 428 ? -10.651 13.168  -6.878  1.00 97.98 428 A 1 
ATOM 3378 C CG1 . ILE A 1 428 ? -10.466 14.494  -6.121  1.00 96.48 428 A 1 
ATOM 3379 C CG2 . ILE A 1 428 ? -9.770  12.053  -6.287  1.00 95.83 428 A 1 
ATOM 3380 C CD1 . ILE A 1 428 ? -10.915 14.431  -4.655  1.00 95.17 428 A 1 
ATOM 3381 N N   . PHE A 1 429 ? -8.128  12.641  -9.070  1.00 98.17 429 A 1 
ATOM 3382 C CA  . PHE A 1 429 ? -6.720  12.815  -9.396  1.00 98.38 429 A 1 
ATOM 3383 C C   . PHE A 1 429 ? -6.526  13.627  -10.678 1.00 98.32 429 A 1 
ATOM 3384 O O   . PHE A 1 429 ? -5.915  14.692  -10.634 1.00 97.95 429 A 1 
ATOM 3385 C CB  . PHE A 1 429 ? -6.021  11.451  -9.496  1.00 98.27 429 A 1 
ATOM 3386 C CG  . PHE A 1 429 ? -5.698  10.836  -8.163  1.00 98.43 429 A 1 
ATOM 3387 C CD1 . PHE A 1 429 ? -4.717  11.422  -7.338  1.00 97.57 429 A 1 
ATOM 3388 C CD2 . PHE A 1 429 ? -6.343  9.659   -7.738  1.00 97.48 429 A 1 
ATOM 3389 C CE1 . PHE A 1 429 ? -4.382  10.845  -6.107  1.00 97.11 429 A 1 
ATOM 3390 C CE2 . PHE A 1 429 ? -6.008  9.075   -6.511  1.00 96.91 429 A 1 
ATOM 3391 C CZ  . PHE A 1 429 ? -5.029  9.664   -5.692  1.00 97.68 429 A 1 
ATOM 3392 N N   . GLU A 1 430 ? -7.050  13.161  -11.806 1.00 97.78 430 A 1 
ATOM 3393 C CA  . GLU A 1 430 ? -6.821  13.810  -13.095 1.00 97.33 430 A 1 
ATOM 3394 C C   . GLU A 1 430 ? -7.705  15.043  -13.319 1.00 97.44 430 A 1 
ATOM 3395 O O   . GLU A 1 430 ? -7.331  15.918  -14.101 1.00 97.07 430 A 1 
ATOM 3396 C CB  . GLU A 1 430 ? -6.933  12.796  -14.252 1.00 96.45 430 A 1 
ATOM 3397 C CG  . GLU A 1 430 ? -8.341  12.459  -14.770 1.00 93.34 430 A 1 
ATOM 3398 C CD  . GLU A 1 430 ? -9.216  11.613  -13.842 1.00 93.35 430 A 1 
ATOM 3399 O OE1 . GLU A 1 430 ? -10.339 11.280  -14.290 1.00 88.78 430 A 1 
ATOM 3400 O OE2 . GLU A 1 430 ? -8.802  11.285  -12.716 1.00 90.75 430 A 1 
ATOM 3401 N N   . ARG A 1 431 ? -8.846  15.165  -12.625 1.00 97.83 431 A 1 
ATOM 3402 C CA  . ARG A 1 431 ? -9.775  16.295  -12.814 1.00 97.74 431 A 1 
ATOM 3403 C C   . ARG A 1 431 ? -9.572  17.433  -11.815 1.00 97.81 431 A 1 
ATOM 3404 O O   . ARG A 1 431 ? -9.832  18.582  -12.156 1.00 97.23 431 A 1 
ATOM 3405 C CB  . ARG A 1 431 ? -11.235 15.821  -12.803 1.00 97.11 431 A 1 
ATOM 3406 C CG  . ARG A 1 431 ? -11.524 14.790  -13.909 1.00 95.48 431 A 1 
ATOM 3407 C CD  . ARG A 1 431 ? -13.014 14.484  -14.027 1.00 92.70 431 A 1 
ATOM 3408 N NE  . ARG A 1 431 ? -13.243 13.490  -15.084 1.00 89.76 431 A 1 
ATOM 3409 C CZ  . ARG A 1 431 ? -14.407 13.000  -15.503 1.00 86.17 431 A 1 
ATOM 3410 N NH1 . ARG A 1 431 ? -15.557 13.363  -15.008 1.00 83.11 431 A 1 
ATOM 3411 N NH2 . ARG A 1 431 ? -14.416 12.113  -16.444 1.00 82.12 431 A 1 
ATOM 3412 N N   . CYS A 1 432 ? -9.116  17.135  -10.605 1.00 97.85 432 A 1 
ATOM 3413 C CA  . CYS A 1 432 ? -9.043  18.113  -9.530  1.00 97.92 432 A 1 
ATOM 3414 C C   . CYS A 1 432 ? -7.597  18.320  -9.040  1.00 98.29 432 A 1 
ATOM 3415 O O   . CYS A 1 432 ? -7.053  19.407  -9.192  1.00 97.95 432 A 1 
ATOM 3416 C CB  . CYS A 1 432 ? -9.985  17.716  -8.382  1.00 97.77 432 A 1 
ATOM 3417 S SG  . CYS A 1 432 ? -11.675 17.382  -8.986  1.00 97.30 432 A 1 
ATOM 3418 N N   . ILE A 1 433 ? -6.966  17.276  -8.478  1.00 98.30 433 A 1 
ATOM 3419 C CA  . ILE A 1 433 ? -5.640  17.367  -7.854  1.00 98.53 433 A 1 
ATOM 3420 C C   . ILE A 1 433 ? -4.550  17.652  -8.901  1.00 98.61 433 A 1 
ATOM 3421 O O   . ILE A 1 433 ? -3.766  18.581  -8.743  1.00 98.57 433 A 1 
ATOM 3422 C CB  . ILE A 1 433 ? -5.330  16.086  -7.042  1.00 98.61 433 A 1 
ATOM 3423 C CG1 . ILE A 1 433 ? -6.330  15.939  -5.870  1.00 98.29 433 A 1 
ATOM 3424 C CG2 . ILE A 1 433 ? -3.886  16.093  -6.524  1.00 98.35 433 A 1 
ATOM 3425 C CD1 . ILE A 1 433 ? -6.254  14.599  -5.122  1.00 97.78 433 A 1 
ATOM 3426 N N   . GLY A 1 434 ? -4.508  16.876  -9.987  1.00 98.44 434 A 1 
ATOM 3427 C CA  . GLY A 1 434 ? -3.502  16.990  -11.040 1.00 98.48 434 A 1 
ATOM 3428 C C   . GLY A 1 434 ? -3.464  18.381  -11.689 1.00 98.62 434 A 1 
ATOM 3429 O O   . GLY A 1 434 ? -2.406  19.013  -11.662 1.00 98.51 434 A 1 
ATOM 3430 N N   . PRO A 1 435 ? -4.584  18.901  -12.206 1.00 98.35 435 A 1 
ATOM 3431 C CA  . PRO A 1 435 ? -4.627  20.248  -12.794 1.00 98.25 435 A 1 
ATOM 3432 C C   . PRO A 1 435 ? -4.176  21.359  -11.843 1.00 98.39 435 A 1 
ATOM 3433 O O   . PRO A 1 435 ? -3.410  22.230  -12.251 1.00 98.05 435 A 1 
ATOM 3434 C CB  . PRO A 1 435 ? -6.079  20.436  -13.235 1.00 97.81 435 A 1 
ATOM 3435 C CG  . PRO A 1 435 ? -6.527  19.017  -13.555 1.00 97.11 435 A 1 
ATOM 3436 C CD  . PRO A 1 435 ? -5.830  18.200  -12.472 1.00 97.96 435 A 1 
ATOM 3437 N N   . GLU A 1 436 ? -4.601  21.307  -10.578 1.00 98.33 436 A 1 
ATOM 3438 C CA  . GLU A 1 436 ? -4.215  22.311  -9.581  1.00 98.27 436 A 1 
ATOM 3439 C C   . GLU A 1 436 ? -2.723  22.228  -9.242  1.00 98.35 436 A 1 
ATOM 3440 O O   . GLU A 1 436 ? -2.029  23.243  -9.229  1.00 98.00 436 A 1 
ATOM 3441 C CB  . GLU A 1 436 ? -5.078  22.144  -8.317  1.00 97.88 436 A 1 
ATOM 3442 C CG  . GLU A 1 436 ? -4.928  23.322  -7.336  1.00 91.74 436 A 1 
ATOM 3443 C CD  . GLU A 1 436 ? -5.494  24.645  -7.883  1.00 93.90 436 A 1 
ATOM 3444 O OE1 . GLU A 1 436 ? -5.007  25.731  -7.512  1.00 86.42 436 A 1 
ATOM 3445 O OE2 . GLU A 1 436 ? -6.431  24.604  -8.702  1.00 88.25 436 A 1 
ATOM 3446 N N   . PHE A 1 437 ? -2.196  21.000  -9.040  1.00 98.45 437 A 1 
ATOM 3447 C CA  . PHE A 1 437 ? -0.779  20.764  -8.793  1.00 98.57 437 A 1 
ATOM 3448 C C   . PHE A 1 437 ? 0.093   21.243  -9.957  1.00 98.53 437 A 1 
ATOM 3449 O O   . PHE A 1 437 ? 1.081   21.943  -9.740  1.00 98.43 437 A 1 
ATOM 3450 C CB  . PHE A 1 437 ? -0.561  19.271  -8.516  1.00 98.57 437 A 1 
ATOM 3451 C CG  . PHE A 1 437 ? 0.899   18.900  -8.348  1.00 98.71 437 A 1 
ATOM 3452 C CD1 . PHE A 1 437 ? 1.649   18.471  -9.456  1.00 98.24 437 A 1 
ATOM 3453 C CD2 . PHE A 1 437 ? 1.523   19.046  -7.101  1.00 98.22 437 A 1 
ATOM 3454 C CE1 . PHE A 1 437 ? 3.017   18.196  -9.319  1.00 98.06 437 A 1 
ATOM 3455 C CE2 . PHE A 1 437 ? 2.886   18.778  -6.960  1.00 97.89 437 A 1 
ATOM 3456 C CZ  . PHE A 1 437 ? 3.638   18.354  -8.065  1.00 98.34 437 A 1 
ATOM 3457 N N   . ILE A 1 438 ? -0.292  20.935  -11.198 1.00 98.43 438 A 1 
ATOM 3458 C CA  . ILE A 1 438 ? 0.457   21.360  -12.390 1.00 98.46 438 A 1 
ATOM 3459 C C   . ILE A 1 438 ? 0.466   22.884  -12.516 1.00 98.27 438 A 1 
ATOM 3460 O O   . ILE A 1 438 ? 1.506   23.466  -12.803 1.00 97.92 438 A 1 
ATOM 3461 C CB  . ILE A 1 438 ? -0.094  20.676  -13.658 1.00 98.35 438 A 1 
ATOM 3462 C CG1 . ILE A 1 438 ? 0.177   19.159  -13.619 1.00 97.65 438 A 1 
ATOM 3463 C CG2 . ILE A 1 438 ? 0.540   21.269  -14.935 1.00 97.84 438 A 1 
ATOM 3464 C CD1 . ILE A 1 438 ? -0.662  18.370  -14.627 1.00 96.35 438 A 1 
ATOM 3465 N N   . GLU A 1 439 ? -0.656  23.536  -12.275 1.00 98.21 439 A 1 
ATOM 3466 C CA  . GLU A 1 439 ? -0.728  24.999  -12.364 1.00 97.97 439 A 1 
ATOM 3467 C C   . GLU A 1 439 ? 0.116   25.689  -11.284 1.00 97.66 439 A 1 
ATOM 3468 O O   . GLU A 1 439 ? 0.805   26.668  -11.567 1.00 96.39 439 A 1 
ATOM 3469 C CB  . GLU A 1 439 ? -2.193  25.465  -12.316 1.00 97.52 439 A 1 
ATOM 3470 C CG  . GLU A 1 439 ? -2.306  26.986  -12.540 1.00 96.54 439 A 1 
ATOM 3471 C CD  . GLU A 1 439 ? -3.747  27.503  -12.672 1.00 96.62 439 A 1 
ATOM 3472 O OE1 . GLU A 1 439 ? -4.136  28.409  -11.906 1.00 92.15 439 A 1 
ATOM 3473 O OE2 . GLU A 1 439 ? -4.467  27.047  -13.583 1.00 93.33 439 A 1 
ATOM 3474 N N   . LYS A 1 440 ? 0.085   25.189  -10.044 1.00 98.16 440 A 1 
ATOM 3475 C CA  . LYS A 1 440 ? 0.641   25.887  -8.882  1.00 97.53 440 A 1 
ATOM 3476 C C   . LYS A 1 440 ? 2.055   25.471  -8.507  1.00 97.48 440 A 1 
ATOM 3477 O O   . LYS A 1 440 ? 2.798   26.317  -8.014  1.00 96.51 440 A 1 
ATOM 3478 C CB  . LYS A 1 440 ? -0.290  25.720  -7.670  1.00 97.05 440 A 1 
ATOM 3479 C CG  . LYS A 1 440 ? -1.697  26.299  -7.860  1.00 89.09 440 A 1 
ATOM 3480 C CD  . LYS A 1 440 ? -1.693  27.800  -8.160  1.00 81.91 440 A 1 
ATOM 3481 C CE  . LYS A 1 440 ? -3.141  28.246  -8.269  1.00 75.18 440 A 1 
ATOM 3482 N NZ  . LYS A 1 440 ? -3.244  29.653  -8.700  1.00 65.30 440 A 1 
ATOM 3483 N N   . ILE A 1 441 ? 2.424   24.206  -8.716  1.00 98.04 441 A 1 
ATOM 3484 C CA  . ILE A 1 441 ? 3.643   23.610  -8.162  1.00 98.18 441 A 1 
ATOM 3485 C C   . ILE A 1 441 ? 4.593   23.113  -9.245  1.00 98.11 441 A 1 
ATOM 3486 O O   . ILE A 1 441 ? 5.788   23.413  -9.181  1.00 97.69 441 A 1 
ATOM 3487 C CB  . ILE A 1 441 ? 3.283   22.473  -7.180  1.00 98.11 441 A 1 
ATOM 3488 C CG1 . ILE A 1 441 ? 2.314   22.915  -6.048  1.00 97.34 441 A 1 
ATOM 3489 C CG2 . ILE A 1 441 ? 4.547   21.839  -6.576  1.00 97.66 441 A 1 
ATOM 3490 C CD1 . ILE A 1 441 ? 2.863   23.981  -5.092  1.00 95.68 441 A 1 
ATOM 3491 N N   . HIS A 1 442 ? 4.109   22.371  -10.231 1.00 98.24 442 A 1 
ATOM 3492 C CA  . HIS A 1 442 ? 4.943   21.809  -11.294 1.00 98.37 442 A 1 
ATOM 3493 C C   . HIS A 1 442 ? 5.622   22.915  -12.100 1.00 98.18 442 A 1 
ATOM 3494 O O   . HIS A 1 442 ? 4.988   23.900  -12.477 1.00 97.62 442 A 1 
ATOM 3495 C CB  . HIS A 1 442 ? 4.066   20.914  -12.188 1.00 98.17 442 A 1 
ATOM 3496 C CG  . HIS A 1 442 ? 4.815   20.147  -13.239 1.00 98.47 442 A 1 
ATOM 3497 N ND1 . HIS A 1 442 ? 5.415   20.663  -14.352 1.00 95.44 442 A 1 
ATOM 3498 C CD2 . HIS A 1 442 ? 5.006   18.785  -13.287 1.00 94.76 442 A 1 
ATOM 3499 C CE1 . HIS A 1 442 ? 5.968   19.649  -15.040 1.00 95.13 442 A 1 
ATOM 3500 N NE2 . HIS A 1 442 ? 5.728   18.494  -14.432 1.00 96.05 442 A 1 
ATOM 3501 N N   . ASP A 1 443 ? 6.905   22.750  -12.444 1.00 98.14 443 A 1 
ATOM 3502 C CA  . ASP A 1 443 ? 7.709   23.791  -13.118 1.00 97.85 443 A 1 
ATOM 3503 C C   . ASP A 1 443 ? 7.160   24.233  -14.496 1.00 97.68 443 A 1 
ATOM 3504 O O   . ASP A 1 443 ? 7.529   25.299  -14.992 1.00 96.48 443 A 1 
ATOM 3505 C CB  . ASP A 1 443 ? 9.151   23.299  -13.298 1.00 97.48 443 A 1 
ATOM 3506 C CG  . ASP A 1 443 ? 9.948   23.182  -12.001 1.00 97.27 443 A 1 
ATOM 3507 O OD1 . ASP A 1 443 ? 9.771   23.992  -11.067 1.00 95.58 443 A 1 
ATOM 3508 O OD2 . ASP A 1 443 ? 10.794  22.268  -11.912 1.00 95.48 443 A 1 
ATOM 3509 N N   . ALA A 1 444 ? 6.278   23.456  -15.119 1.00 97.85 444 A 1 
ATOM 3510 C CA  . ALA A 1 444 ? 5.618   23.843  -16.362 1.00 97.57 444 A 1 
ATOM 3511 C C   . ALA A 1 444 ? 4.494   24.883  -16.169 1.00 97.54 444 A 1 
ATOM 3512 O O   . ALA A 1 444 ? 4.148   25.580  -17.126 1.00 96.11 444 A 1 
ATOM 3513 C CB  . ALA A 1 444 ? 5.085   22.586  -17.049 1.00 97.11 444 A 1 
ATOM 3514 N N   . HIS A 1 445 ? 3.908   24.958  -14.975 1.00 97.79 445 A 1 
ATOM 3515 C CA  . HIS A 1 445 ? 2.801   25.866  -14.619 1.00 97.64 445 A 1 
ATOM 3516 C C   . HIS A 1 445 ? 1.690   25.963  -15.679 1.00 97.67 445 A 1 
ATOM 3517 O O   . HIS A 1 445 ? 1.226   27.055  -16.040 1.00 96.22 445 A 1 
ATOM 3518 C CB  . HIS A 1 445 ? 3.364   27.227  -14.191 1.00 97.01 445 A 1 
ATOM 3519 C CG  . HIS A 1 445 ? 4.157   27.169  -12.912 1.00 96.84 445 A 1 
ATOM 3520 N ND1 . HIS A 1 445 ? 3.662   26.845  -11.670 1.00 90.45 445 A 1 
ATOM 3521 C CD2 . HIS A 1 445 ? 5.489   27.436  -12.764 1.00 91.28 445 A 1 
ATOM 3522 C CE1 . HIS A 1 445 ? 4.685   26.912  -10.797 1.00 92.88 445 A 1 
ATOM 3523 N NE2 . HIS A 1 445 ? 5.801   27.277  -11.422 1.00 93.51 445 A 1 
ATOM 3524 N N   . ILE A 1 446 ? 1.240   24.817  -16.206 1.00 97.81 446 A 1 
ATOM 3525 C CA  . ILE A 1 446 ? 0.163   24.771  -17.196 1.00 97.68 446 A 1 
ATOM 3526 C C   . ILE A 1 446 ? -1.157  25.131  -16.519 1.00 97.64 446 A 1 
ATOM 3527 O O   . ILE A 1 446 ? -1.597  24.442  -15.593 1.00 96.80 446 A 1 
ATOM 3528 C CB  . ILE A 1 446 ? 0.077   23.406  -17.894 1.00 96.96 446 A 1 
ATOM 3529 C CG1 . ILE A 1 446 ? 1.415   22.974  -18.541 1.00 94.90 446 A 1 
ATOM 3530 C CG2 . ILE A 1 446 ? -1.041  23.398  -18.950 1.00 95.30 446 A 1 
ATOM 3531 C CD1 . ILE A 1 446 ? 1.982   23.940  -19.592 1.00 87.18 446 A 1 
ATOM 3532 N N   . LYS A 1 447 ? -1.805  26.182  -17.018 1.00 97.09 447 A 1 
ATOM 3533 C CA  . LYS A 1 447 ? -3.097  26.610  -16.494 1.00 96.46 447 A 1 
ATOM 3534 C C   . LYS A 1 447 ? -4.159  25.538  -16.695 1.00 96.02 447 A 1 
ATOM 3535 O O   . LYS A 1 447 ? -4.213  24.907  -17.755 1.00 94.26 447 A 1 
ATOM 3536 C CB  . LYS A 1 447 ? -3.547  27.929  -17.131 1.00 95.36 447 A 1 
ATOM 3537 C CG  . LYS A 1 447 ? -2.650  29.092  -16.687 1.00 84.17 447 A 1 
ATOM 3538 C CD  . LYS A 1 447 ? -3.234  30.426  -17.156 1.00 74.36 447 A 1 
ATOM 3539 C CE  . LYS A 1 447 ? -2.359  31.549  -16.618 1.00 64.47 447 A 1 
ATOM 3540 N NZ  . LYS A 1 447 ? -2.948  32.870  -16.918 1.00 54.75 447 A 1 
ATOM 3541 N N   . LYS A 1 448 ? -5.045  25.411  -15.718 1.00 95.60 448 A 1 
ATOM 3542 C CA  . LYS A 1 448 ? -6.239  24.576  -15.800 1.00 94.28 448 A 1 
ATOM 3543 C C   . LYS A 1 448 ? -7.035  24.893  -17.063 1.00 92.98 448 A 1 
ATOM 3544 O O   . LYS A 1 448 ? -7.225  26.059  -17.413 1.00 89.58 448 A 1 
ATOM 3545 C CB  . LYS A 1 448 ? -7.107  24.768  -14.549 1.00 91.48 448 A 1 
ATOM 3546 C CG  . LYS A 1 448 ? -6.421  24.202  -13.293 1.00 86.24 448 A 1 
ATOM 3547 C CD  . LYS A 1 448 ? -7.255  24.408  -12.026 1.00 86.03 448 A 1 
ATOM 3548 C CE  . LYS A 1 448 ? -7.304  25.888  -11.651 1.00 79.48 448 A 1 
ATOM 3549 N NZ  . LYS A 1 448 ? -7.973  26.087  -10.341 1.00 75.18 448 A 1 
ATOM 3550 N N   . LYS A 1 449 ? -7.494  23.843  -17.742 1.00 90.83 449 A 1 
ATOM 3551 C CA  . LYS A 1 449 ? -8.206  23.961  -19.018 1.00 87.96 449 A 1 
ATOM 3552 C C   . LYS A 1 449 ? -9.721  23.987  -18.862 1.00 87.81 449 A 1 
ATOM 3553 O O   . LYS A 1 449 ? -10.409 24.470  -19.750 1.00 82.53 449 A 1 
ATOM 3554 C CB  . LYS A 1 449 ? -7.780  22.821  -19.951 1.00 84.01 449 A 1 
ATOM 3555 C CG  . LYS A 1 449 ? -6.298  22.907  -20.325 1.00 81.44 449 A 1 
ATOM 3556 C CD  . LYS A 1 449 ? -5.926  21.814  -21.319 1.00 77.46 449 A 1 
ATOM 3557 C CE  . LYS A 1 449 ? -4.438  21.906  -21.657 1.00 73.58 449 A 1 
ATOM 3558 N NZ  . LYS A 1 449 ? -4.005  20.813  -22.566 1.00 67.19 449 A 1 
ATOM 3559 N N   . CYS A 1 450 ? -10.228 23.454  -17.751 1.00 90.86 450 A 1 
ATOM 3560 C CA  . CYS A 1 450 ? -11.652 23.353  -17.459 1.00 91.29 450 A 1 
ATOM 3561 C C   . CYS A 1 450 ? -11.899 23.348  -15.944 1.00 93.50 450 A 1 
ATOM 3562 O O   . CYS A 1 450 ? -10.987 23.081  -15.153 1.00 92.39 450 A 1 
ATOM 3563 C CB  . CYS A 1 450 ? -12.233 22.103  -18.136 1.00 86.51 450 A 1 
ATOM 3564 S SG  . CYS A 1 450 ? -11.190 20.646  -17.860 1.00 77.63 450 A 1 
ATOM 3565 N N   . ASP A 1 451 ? -13.126 23.653  -15.562 1.00 93.04 451 A 1 
ATOM 3566 C CA  . ASP A 1 451 ? -13.599 23.510  -14.193 1.00 94.23 451 A 1 
ATOM 3567 C C   . ASP A 1 451 ? -14.135 22.083  -13.993 1.00 94.95 451 A 1 
ATOM 3568 O O   . ASP A 1 451 ? -15.109 21.715  -14.657 1.00 94.27 451 A 1 
ATOM 3569 C CB  . ASP A 1 451 ? -14.663 24.577  -13.902 1.00 93.52 451 A 1 
ATOM 3570 C CG  . ASP A 1 451 ? -15.269 24.501  -12.497 1.00 93.08 451 A 1 
ATOM 3571 O OD1 . ASP A 1 451 ? -14.889 23.604  -11.715 1.00 90.52 451 A 1 
ATOM 3572 O OD2 . ASP A 1 451 ? -16.140 25.341  -12.211 1.00 89.39 451 A 1 
ATOM 3573 N N   . PRO A 1 452 ? -13.540 21.262  -13.098 1.00 95.20 452 A 1 
ATOM 3574 C CA  . PRO A 1 452 ? -13.993 19.899  -12.858 1.00 95.42 452 A 1 
ATOM 3575 C C   . PRO A 1 452 ? -15.413 19.808  -12.298 1.00 95.80 452 A 1 
ATOM 3576 O O   . PRO A 1 452 ? -16.038 18.756  -12.380 1.00 94.26 452 A 1 
ATOM 3577 C CB  . PRO A 1 452 ? -12.968 19.318  -11.880 1.00 94.74 452 A 1 
ATOM 3578 C CG  . PRO A 1 452 ? -12.462 20.536  -11.120 1.00 93.96 452 A 1 
ATOM 3579 C CD  . PRO A 1 452 ? -12.462 21.615  -12.190 1.00 95.59 452 A 1 
ATOM 3580 N N   . ASN A 1 453 ? -15.964 20.906  -11.768 1.00 95.31 453 A 1 
ATOM 3581 C CA  . ASN A 1 453 ? -17.336 20.979  -11.261 1.00 95.05 453 A 1 
ATOM 3582 C C   . ASN A 1 453 ? -18.368 21.290  -12.355 1.00 94.72 453 A 1 
ATOM 3583 O O   . ASN A 1 453 ? -19.546 21.502  -12.055 1.00 92.86 453 A 1 
ATOM 3584 C CB  . ASN A 1 453 ? -17.403 22.003  -10.120 1.00 94.86 453 A 1 
ATOM 3585 C CG  . ASN A 1 453 ? -16.394 21.711  -9.033  1.00 94.42 453 A 1 
ATOM 3586 O OD1 . ASN A 1 453 ? -16.511 20.778  -8.268  1.00 89.66 453 A 1 
ATOM 3587 N ND2 . ASN A 1 453 ? -15.352 22.522  -8.949  1.00 88.54 453 A 1 
ATOM 3588 N N   . THR A 1 454 ? -17.940 21.326  -13.627 1.00 94.59 454 A 1 
ATOM 3589 C CA  . THR A 1 454 ? -18.804 21.564  -14.779 1.00 93.20 454 A 1 
ATOM 3590 C C   . THR A 1 454 ? -18.729 20.408  -15.769 1.00 92.42 454 A 1 
ATOM 3591 O O   . THR A 1 454 ? -17.717 19.721  -15.865 1.00 89.74 454 A 1 
ATOM 3592 C CB  . THR A 1 454 ? -18.495 22.896  -15.479 1.00 91.37 454 A 1 
ATOM 3593 O OG1 . THR A 1 454 ? -17.218 22.902  -16.050 1.00 83.10 454 A 1 
ATOM 3594 C CG2 . THR A 1 454 ? -18.626 24.089  -14.545 1.00 81.38 454 A 1 
ATOM 3595 N N   . ILE A 1 455 ? -19.812 20.172  -16.517 1.00 90.44 455 A 1 
ATOM 3596 C CA  . ILE A 1 455 ? -19.837 19.151  -17.565 1.00 88.06 455 A 1 
ATOM 3597 C C   . ILE A 1 455 ? -19.093 19.686  -18.790 1.00 87.69 455 A 1 
ATOM 3598 O O   . ILE A 1 455 ? -19.502 20.725  -19.329 1.00 83.71 455 A 1 
ATOM 3599 C CB  . ILE A 1 455 ? -21.284 18.714  -17.894 1.00 84.18 455 A 1 
ATOM 3600 C CG1 . ILE A 1 455 ? -21.986 18.162  -16.633 1.00 77.16 455 A 1 
ATOM 3601 C CG2 . ILE A 1 455 ? -21.278 17.656  -19.008 1.00 74.73 455 A 1 
ATOM 3602 C CD1 . ILE A 1 455 ? -23.462 17.804  -16.823 1.00 68.32 455 A 1 
ATOM 3603 N N   . PRO A 1 456 ? -18.032 19.005  -19.286 1.00 85.02 456 A 1 
ATOM 3604 C CA  . PRO A 1 456 ? -17.352 19.395  -20.507 1.00 83.45 456 A 1 
ATOM 3605 C C   . PRO A 1 456 ? -18.302 19.376  -21.713 1.00 84.72 456 A 1 
ATOM 3606 O O   . PRO A 1 456 ? -19.199 18.541  -21.800 1.00 81.84 456 A 1 
ATOM 3607 C CB  . PRO A 1 456 ? -16.190 18.407  -20.684 1.00 79.01 456 A 1 
ATOM 3608 C CG  . PRO A 1 456 ? -15.981 17.823  -19.289 1.00 76.38 456 A 1 
ATOM 3609 C CD  . PRO A 1 456 ? -17.375 17.845  -18.691 1.00 79.47 456 A 1 
ATOM 3610 N N   . SER A 1 457 ? -18.070 20.250  -22.690 1.00 84.01 457 A 1 
ATOM 3611 C CA  . SER A 1 457 ? -18.908 20.317  -23.894 1.00 84.15 457 A 1 
ATOM 3612 C C   . SER A 1 457 ? -18.708 19.150  -24.874 1.00 84.77 457 A 1 
ATOM 3613 O O   . SER A 1 457 ? -19.508 18.969  -25.786 1.00 78.35 457 A 1 
ATOM 3614 C CB  . SER A 1 457 ? -18.655 21.641  -24.617 1.00 79.55 457 A 1 
ATOM 3615 O OG  . SER A 1 457 ? -17.277 21.786  -24.926 1.00 70.30 457 A 1 
ATOM 3616 N N   . GLY A 1 458 ? -17.610 18.391  -24.730 1.00 85.13 458 A 1 
ATOM 3617 C CA  . GLY A 1 458 ? -17.242 17.247  -25.566 1.00 86.25 458 A 1 
ATOM 3618 C C   . GLY A 1 458 ? -16.994 15.997  -24.723 1.00 88.33 458 A 1 
ATOM 3619 O O   . GLY A 1 458 ? -17.752 15.700  -23.815 1.00 84.57 458 A 1 
ATOM 3620 N N   . SER A 1 459 ? -15.905 15.283  -25.025 1.00 86.63 459 A 1 
ATOM 3621 C CA  . SER A 1 459 ? -15.466 14.163  -24.203 1.00 88.34 459 A 1 
ATOM 3622 C C   . SER A 1 459 ? -15.172 14.625  -22.775 1.00 89.71 459 A 1 
ATOM 3623 O O   . SER A 1 459 ? -14.489 15.625  -22.568 1.00 88.15 459 A 1 
ATOM 3624 C CB  . SER A 1 459 ? -14.217 13.529  -24.809 1.00 85.17 459 A 1 
ATOM 3625 O OG  . SER A 1 459 ? -13.662 12.544  -23.960 1.00 81.62 459 A 1 
ATOM 3626 N N   . GLU A 1 460 ? -15.659 13.879  -21.792 1.00 90.52 460 A 1 
ATOM 3627 C CA  . GLU A 1 460 ? -15.375 14.175  -20.386 1.00 90.73 460 A 1 
ATOM 3628 C C   . GLU A 1 460 ? -13.948 13.802  -19.954 1.00 92.47 460 A 1 
ATOM 3629 O O   . GLU A 1 460 ? -13.527 14.185  -18.873 1.00 91.29 460 A 1 
ATOM 3630 C CB  . GLU A 1 460 ? -16.439 13.514  -19.488 1.00 87.00 460 A 1 
ATOM 3631 C CG  . GLU A 1 460 ? -16.384 11.985  -19.495 1.00 77.31 460 A 1 
ATOM 3632 C CD  . GLU A 1 460 ? -17.288 11.352  -18.422 1.00 76.82 460 A 1 
ATOM 3633 O OE1 . GLU A 1 460 ? -17.307 10.110  -18.360 1.00 69.46 460 A 1 
ATOM 3634 O OE2 . GLU A 1 460 ? -17.882 12.105  -17.618 1.00 72.53 460 A 1 
ATOM 3635 N N   . TYR A 1 461 ? -13.188 13.091  -20.812 1.00 92.85 461 A 1 
ATOM 3636 C CA  . TYR A 1 461 ? -11.838 12.604  -20.530 1.00 93.49 461 A 1 
ATOM 3637 C C   . TYR A 1 461 ? -10.750 13.434  -21.216 1.00 94.05 461 A 1 
ATOM 3638 O O   . TYR A 1 461 ? -9.759  13.791  -20.587 1.00 92.81 461 A 1 
ATOM 3639 C CB  . TYR A 1 461 ? -11.745 11.129  -20.938 1.00 92.36 461 A 1 
ATOM 3640 C CG  . TYR A 1 461 ? -12.833 10.241  -20.374 1.00 92.26 461 A 1 
ATOM 3641 C CD1 . TYR A 1 461 ? -12.873 9.950   -19.006 1.00 89.46 461 A 1 
ATOM 3642 C CD2 . TYR A 1 461 ? -13.824 9.717   -21.221 1.00 89.63 461 A 1 
ATOM 3643 C CE1 . TYR A 1 461 ? -13.898 9.149   -18.473 1.00 88.19 461 A 1 
ATOM 3644 C CE2 . TYR A 1 461 ? -14.850 8.909   -20.702 1.00 87.99 461 A 1 
ATOM 3645 C CZ  . TYR A 1 461 ? -14.890 8.634   -19.330 1.00 88.90 461 A 1 
ATOM 3646 O OH  . TYR A 1 461 ? -15.896 7.860   -18.815 1.00 86.05 461 A 1 
ATOM 3647 N N   . GLU A 1 462 ? -10.945 13.783  -22.485 1.00 93.16 462 A 1 
ATOM 3648 C CA  . GLU A 1 462 ? -9.957  14.498  -23.306 1.00 93.24 462 A 1 
ATOM 3649 C C   . GLU A 1 462 ? -9.427  15.805  -22.696 1.00 93.81 462 A 1 
ATOM 3650 O O   . GLU A 1 462 ? -8.225  16.060  -22.802 1.00 93.39 462 A 1 
ATOM 3651 C CB  . GLU A 1 462 ? -10.531 14.809  -24.696 1.00 91.84 462 A 1 
ATOM 3652 C CG  . GLU A 1 462 ? -10.603 13.589  -25.604 1.00 82.60 462 A 1 
ATOM 3653 C CD  . GLU A 1 462 ? -11.280 13.894  -26.958 1.00 76.74 462 A 1 
ATOM 3654 O OE1 . GLU A 1 462 ? -11.404 12.940  -27.754 1.00 69.87 462 A 1 
ATOM 3655 O OE2 . GLU A 1 462 ? -11.679 15.064  -27.181 1.00 71.63 462 A 1 
ATOM 3656 N N   . PRO A 1 463 ? -10.250 16.641  -22.027 1.00 93.92 463 A 1 
ATOM 3657 C CA  . PRO A 1 463 ? -9.758  17.877  -21.420 1.00 93.97 463 A 1 
ATOM 3658 C C   . PRO A 1 463 ? -8.657  17.666  -20.370 1.00 95.02 463 A 1 
ATOM 3659 O O   . PRO A 1 463 ? -7.906  18.602  -20.091 1.00 94.64 463 A 1 
ATOM 3660 C CB  . PRO A 1 463 ? -10.993 18.534  -20.801 1.00 92.20 463 A 1 
ATOM 3661 C CG  . PRO A 1 463 ? -12.145 17.992  -21.634 1.00 89.73 463 A 1 
ATOM 3662 C CD  . PRO A 1 463 ? -11.693 16.570  -21.913 1.00 92.46 463 A 1 
ATOM 3663 N N   . TYR A 1 464 ? -8.540  16.459  -19.815 1.00 95.37 464 A 1 
ATOM 3664 C CA  . TYR A 1 464 ? -7.613  16.099  -18.750 1.00 95.88 464 A 1 
ATOM 3665 C C   . TYR A 1 464 ? -6.431  15.242  -19.212 1.00 95.92 464 A 1 
ATOM 3666 O O   . TYR A 1 464 ? -5.512  15.026  -18.434 1.00 95.17 464 A 1 
ATOM 3667 C CB  . TYR A 1 464 ? -8.388  15.415  -17.625 1.00 95.69 464 A 1 
ATOM 3668 C CG  . TYR A 1 464 ? -9.553  16.224  -17.113 1.00 95.89 464 A 1 
ATOM 3669 C CD1 . TYR A 1 464 ? -9.342  17.310  -16.240 1.00 94.83 464 A 1 
ATOM 3670 C CD2 . TYR A 1 464 ? -10.870 15.908  -17.498 1.00 95.06 464 A 1 
ATOM 3671 C CE1 . TYR A 1 464 ? -10.427 18.056  -15.748 1.00 94.32 464 A 1 
ATOM 3672 C CE2 . TYR A 1 464 ? -11.962 16.647  -17.015 1.00 94.36 464 A 1 
ATOM 3673 C CZ  . TYR A 1 464 ? -11.735 17.719  -16.132 1.00 94.76 464 A 1 
ATOM 3674 O OH  . TYR A 1 464 ? -12.798 18.433  -15.645 1.00 93.39 464 A 1 
ATOM 3675 N N   . TYR A 1 465 ? -6.383  14.792  -20.481 1.00 95.82 465 A 1 
ATOM 3676 C CA  . TYR A 1 465 ? -5.285  13.949  -20.973 1.00 95.52 465 A 1 
ATOM 3677 C C   . TYR A 1 465 ? -3.897  14.587  -20.801 1.00 95.41 465 A 1 
ATOM 3678 O O   . TYR A 1 465 ? -2.923  13.880  -20.525 1.00 94.33 465 A 1 
ATOM 3679 C CB  . TYR A 1 465 ? -5.506  13.595  -22.447 1.00 94.93 465 A 1 
ATOM 3680 C CG  . TYR A 1 465 ? -6.603  12.595  -22.761 1.00 94.97 465 A 1 
ATOM 3681 C CD1 . TYR A 1 465 ? -7.180  11.777  -21.769 1.00 93.22 465 A 1 
ATOM 3682 C CD2 . TYR A 1 465 ? -7.013  12.436  -24.102 1.00 93.32 465 A 1 
ATOM 3683 C CE1 . TYR A 1 465 ? -8.156  10.820  -22.093 1.00 92.53 465 A 1 
ATOM 3684 C CE2 . TYR A 1 465 ? -7.987  11.477  -24.441 1.00 92.26 465 A 1 
ATOM 3685 C CZ  . TYR A 1 465 ? -8.551  10.675  -23.431 1.00 93.25 465 A 1 
ATOM 3686 O OH  . TYR A 1 465 ? -9.500  9.741   -23.761 1.00 91.42 465 A 1 
ATOM 3687 N N   . TYR A 1 466 ? -3.798  15.913  -20.884 1.00 95.76 466 A 1 
ATOM 3688 C CA  . TYR A 1 466 ? -2.547  16.626  -20.680 1.00 96.19 466 A 1 
ATOM 3689 C C   . TYR A 1 466 ? -1.928  16.376  -19.300 1.00 96.79 466 A 1 
ATOM 3690 O O   . TYR A 1 466 ? -0.712  16.468  -19.175 1.00 96.36 466 A 1 
ATOM 3691 C CB  . TYR A 1 466 ? -2.765  18.128  -20.887 1.00 95.95 466 A 1 
ATOM 3692 C CG  . TYR A 1 466 ? -3.310  18.868  -19.688 1.00 96.44 466 A 1 
ATOM 3693 C CD1 . TYR A 1 466 ? -4.695  18.874  -19.405 1.00 96.12 466 A 1 
ATOM 3694 C CD2 . TYR A 1 466 ? -2.431  19.547  -18.822 1.00 96.22 466 A 1 
ATOM 3695 C CE1 . TYR A 1 466 ? -5.193  19.549  -18.284 1.00 95.72 466 A 1 
ATOM 3696 C CE2 . TYR A 1 466 ? -2.924  20.227  -17.695 1.00 95.62 466 A 1 
ATOM 3697 C CZ  . TYR A 1 466 ? -4.305  20.232  -17.425 1.00 96.04 466 A 1 
ATOM 3698 O OH  . TYR A 1 466 ? -4.786  20.902  -16.332 1.00 95.29 466 A 1 
ATOM 3699 N N   . VAL A 1 467 ? -2.711  16.058  -18.282 1.00 97.06 467 A 1 
ATOM 3700 C CA  . VAL A 1 467 ? -2.220  15.797  -16.919 1.00 97.33 467 A 1 
ATOM 3701 C C   . VAL A 1 467 ? -1.189  14.676  -16.926 1.00 97.39 467 A 1 
ATOM 3702 O O   . VAL A 1 467 ? -0.153  14.774  -16.270 1.00 97.12 467 A 1 
ATOM 3703 C CB  . VAL A 1 467 ? -3.389  15.465  -15.976 1.00 97.34 467 A 1 
ATOM 3704 C CG1 . VAL A 1 467 ? -2.928  15.072  -14.573 1.00 96.38 467 A 1 
ATOM 3705 C CG2 . VAL A 1 467 ? -4.327  16.672  -15.839 1.00 96.45 467 A 1 
ATOM 3706 N N   . HIS A 1 468 ? -1.413  13.648  -17.750 1.00 96.52 468 A 1 
ATOM 3707 C CA  . HIS A 1 468 ? -0.533  12.493  -17.867 1.00 95.80 468 A 1 
ATOM 3708 C C   . HIS A 1 468 ? 0.800   12.796  -18.569 1.00 96.08 468 A 1 
ATOM 3709 O O   . HIS A 1 468 ? 1.720   11.990  -18.480 1.00 95.00 468 A 1 
ATOM 3710 C CB  . HIS A 1 468 ? -1.281  11.382  -18.614 1.00 94.16 468 A 1 
ATOM 3711 C CG  . HIS A 1 468 ? -2.607  11.027  -18.013 1.00 91.28 468 A 1 
ATOM 3712 N ND1 . HIS A 1 468 ? -2.843  10.647  -16.706 1.00 81.61 468 A 1 
ATOM 3713 C CD2 . HIS A 1 468 ? -3.818  11.027  -18.654 1.00 81.79 468 A 1 
ATOM 3714 C CE1 . HIS A 1 468 ? -4.165  10.417  -16.571 1.00 82.56 468 A 1 
ATOM 3715 N NE2 . HIS A 1 468 ? -4.787  10.635  -17.739 1.00 83.46 468 A 1 
ATOM 3716 N N   . ASP A 1 469 ? 0.939   13.933  -19.237 1.00 96.25 469 A 1 
ATOM 3717 C CA  . ASP A 1 469 ? 2.203   14.367  -19.847 1.00 95.84 469 A 1 
ATOM 3718 C C   . ASP A 1 469 ? 3.129   15.036  -18.823 1.00 96.61 469 A 1 
ATOM 3719 O O   . ASP A 1 469 ? 4.339   15.107  -19.035 1.00 95.74 469 A 1 
ATOM 3720 C CB  . ASP A 1 469 ? 1.929   15.332  -21.013 1.00 94.50 469 A 1 
ATOM 3721 C CG  . ASP A 1 469 ? 1.084   14.747  -22.147 1.00 92.23 469 A 1 
ATOM 3722 O OD1 . ASP A 1 469 ? 1.132   13.517  -22.358 1.00 89.45 469 A 1 
ATOM 3723 O OD2 . ASP A 1 469 ? 0.428   15.557  -22.845 1.00 88.23 469 A 1 
ATOM 3724 N N   . TYR A 1 470 ? 2.568   15.515  -17.706 1.00 97.08 470 A 1 
ATOM 3725 C CA  . TYR A 1 470 ? 3.300   16.244  -16.663 1.00 97.77 470 A 1 
ATOM 3726 C C   . TYR A 1 470 ? 3.440   15.454  -15.364 1.00 98.10 470 A 1 
ATOM 3727 O O   . TYR A 1 470 ? 4.400   15.671  -14.620 1.00 97.82 470 A 1 
ATOM 3728 C CB  . TYR A 1 470 ? 2.601   17.586  -16.412 1.00 97.70 470 A 1 
ATOM 3729 C CG  . TYR A 1 470 ? 2.575   18.495  -17.625 1.00 97.49 470 A 1 
ATOM 3730 C CD1 . TYR A 1 470 ? 3.736   19.178  -18.036 1.00 96.13 470 A 1 
ATOM 3731 C CD2 . TYR A 1 470 ? 1.399   18.630  -18.392 1.00 96.19 470 A 1 
ATOM 3732 C CE1 . TYR A 1 470 ? 3.734   19.973  -19.190 1.00 95.13 470 A 1 
ATOM 3733 C CE2 . TYR A 1 470 ? 1.385   19.420  -19.546 1.00 95.23 470 A 1 
ATOM 3734 C CZ  . TYR A 1 470 ? 2.553   20.088  -19.948 1.00 95.56 470 A 1 
ATOM 3735 O OH  . TYR A 1 470 ? 2.553   20.846  -21.093 1.00 93.92 470 A 1 
ATOM 3736 N N   . ILE A 1 471 ? 2.520   14.528  -15.070 1.00 98.13 471 A 1 
ATOM 3737 C CA  . ILE A 1 471 ? 2.563   13.652  -13.904 1.00 98.13 471 A 1 
ATOM 3738 C C   . ILE A 1 471 ? 2.694   12.212  -14.393 1.00 97.77 471 A 1 
ATOM 3739 O O   . ILE A 1 471 ? 1.774   11.661  -15.000 1.00 97.22 471 A 1 
ATOM 3740 C CB  . ILE A 1 471 ? 1.342   13.873  -12.981 1.00 98.30 471 A 1 
ATOM 3741 C CG1 . ILE A 1 471 ? 1.302   15.347  -12.497 1.00 97.78 471 A 1 
ATOM 3742 C CG2 . ILE A 1 471 ? 1.402   12.901  -11.794 1.00 98.07 471 A 1 
ATOM 3743 C CD1 . ILE A 1 471 ? 0.055   15.719  -11.698 1.00 96.98 471 A 1 
ATOM 3744 N N   . ALA A 1 472 ? 3.844   11.599  -14.135 1.00 98.18 472 A 1 
ATOM 3745 C CA  . ALA A 1 472 ? 4.152   10.246  -14.573 1.00 97.81 472 A 1 
ATOM 3746 C C   . ALA A 1 472 ? 3.372   9.181   -13.790 1.00 97.67 472 A 1 
ATOM 3747 O O   . ALA A 1 472 ? 3.090   8.113   -14.339 1.00 96.65 472 A 1 
ATOM 3748 C CB  . ALA A 1 472 ? 5.662   10.020  -14.456 1.00 97.63 472 A 1 
ATOM 3749 N N   . GLN A 1 473 ? 3.032   9.459   -12.534 1.00 98.16 473 A 1 
ATOM 3750 C CA  . GLN A 1 473 ? 2.236   8.560   -11.694 1.00 98.34 473 A 1 
ATOM 3751 C C   . GLN A 1 473 ? 1.562   9.301   -10.539 1.00 98.54 473 A 1 
ATOM 3752 O O   . GLN A 1 473 ? 2.209   10.062  -9.823  1.00 98.45 473 A 1 
ATOM 3753 C CB  . GLN A 1 473 ? 3.162   7.452   -11.153 1.00 97.94 473 A 1 
ATOM 3754 C CG  . GLN A 1 473 ? 2.421   6.324   -10.422 1.00 96.78 473 A 1 
ATOM 3755 C CD  . GLN A 1 473 ? 1.449   5.590   -11.333 1.00 97.32 473 A 1 
ATOM 3756 O OE1 . GLN A 1 473 ? 1.808   5.094   -12.390 1.00 91.31 473 A 1 
ATOM 3757 N NE2 . GLN A 1 473 ? 0.192   5.504   -10.972 1.00 90.74 473 A 1 
ATOM 3758 N N   . PHE A 1 474 ? 0.284   8.997   -10.306 1.00 98.68 474 A 1 
ATOM 3759 C CA  . PHE A 1 474 ? -0.386  9.254   -9.037  1.00 98.69 474 A 1 
ATOM 3760 C C   . PHE A 1 474 ? -0.289  8.020   -8.130  1.00 98.76 474 A 1 
ATOM 3761 O O   . PHE A 1 474 ? -0.376  6.886   -8.592  1.00 98.54 474 A 1 
ATOM 3762 C CB  . PHE A 1 474 ? -1.842  9.645   -9.253  1.00 98.57 474 A 1 
ATOM 3763 C CG  . PHE A 1 474 ? -2.030  10.964  -9.967  1.00 98.56 474 A 1 
ATOM 3764 C CD1 . PHE A 1 474 ? -1.943  12.169  -9.247  1.00 97.50 474 A 1 
ATOM 3765 C CD2 . PHE A 1 474 ? -2.313  10.998  -11.346 1.00 97.50 474 A 1 
ATOM 3766 C CE1 . PHE A 1 474 ? -2.138  13.396  -9.894  1.00 97.19 474 A 1 
ATOM 3767 C CE2 . PHE A 1 474 ? -2.511  12.217  -11.999 1.00 96.90 474 A 1 
ATOM 3768 C CZ  . PHE A 1 474 ? -2.435  13.423  -11.272 1.00 97.66 474 A 1 
ATOM 3769 N N   . ALA A 1 475 ? -0.130  8.246   -6.834  1.00 98.79 475 A 1 
ATOM 3770 C CA  . ALA A 1 475 ? -0.171  7.198   -5.829  1.00 98.73 475 A 1 
ATOM 3771 C C   . ALA A 1 475 ? -1.011  7.638   -4.631  1.00 98.82 475 A 1 
ATOM 3772 O O   . ALA A 1 475 ? -1.004  8.811   -4.255  1.00 98.71 475 A 1 
ATOM 3773 C CB  . ALA A 1 475 ? 1.264   6.834   -5.418  1.00 98.52 475 A 1 
ATOM 3774 N N   . MET A 1 476 ? -1.692  6.692   -4.012  1.00 98.77 476 A 1 
ATOM 3775 C CA  . MET A 1 476 ? -2.378  6.882   -2.742  1.00 98.72 476 A 1 
ATOM 3776 C C   . MET A 1 476 ? -1.777  5.947   -1.704  1.00 98.75 476 A 1 
ATOM 3777 O O   . MET A 1 476 ? -1.740  4.732   -1.899  1.00 98.52 476 A 1 
ATOM 3778 C CB  . MET A 1 476 ? -3.876  6.637   -2.934  1.00 98.46 476 A 1 
ATOM 3779 C CG  . MET A 1 476 ? -4.677  6.991   -1.678  1.00 96.88 476 A 1 
ATOM 3780 S SD  . MET A 1 476 ? -6.397  6.408   -1.734  1.00 96.29 476 A 1 
ATOM 3781 C CE  . MET A 1 476 ? -6.988  7.173   -3.260  1.00 90.06 476 A 1 
ATOM 3782 N N   . VAL A 1 477 ? -1.311  6.505   -0.589  1.00 98.79 477 A 1 
ATOM 3783 C CA  . VAL A 1 477 ? -0.868  5.736   0.574   1.00 98.79 477 A 1 
ATOM 3784 C C   . VAL A 1 477 ? -1.975  5.776   1.617   1.00 98.69 477 A 1 
ATOM 3785 O O   . VAL A 1 477 ? -2.331  6.846   2.106   1.00 98.35 477 A 1 
ATOM 3786 C CB  . VAL A 1 477 ? 0.476   6.243   1.116   1.00 98.61 477 A 1 
ATOM 3787 C CG1 . VAL A 1 477 ? 0.884   5.498   2.386   1.00 97.62 477 A 1 
ATOM 3788 C CG2 . VAL A 1 477 ? 1.585   6.017   0.079   1.00 97.38 477 A 1 
ATOM 3789 N N   . VAL A 1 478 ? -2.512  4.606   1.954   1.00 98.24 478 A 1 
ATOM 3790 C CA  . VAL A 1 478 ? -3.592  4.446   2.932   1.00 98.01 478 A 1 
ATOM 3791 C C   . VAL A 1 478 ? -2.992  4.156   4.309   1.00 97.76 478 A 1 
ATOM 3792 O O   . VAL A 1 478 ? -2.196  3.233   4.452   1.00 97.25 478 A 1 
ATOM 3793 C CB  . VAL A 1 478 ? -4.570  3.343   2.508   1.00 97.72 478 A 1 
ATOM 3794 C CG1 . VAL A 1 478 ? -5.771  3.304   3.445   1.00 96.93 478 A 1 
ATOM 3795 C CG2 . VAL A 1 478 ? -5.089  3.559   1.082   1.00 96.89 478 A 1 
ATOM 3796 N N   . ASN A 1 479 ? -3.376  4.925   5.316   1.00 97.29 479 A 1 
ATOM 3797 C CA  . ASN A 1 479 ? -2.923  4.772   6.698   1.00 96.14 479 A 1 
ATOM 3798 C C   . ASN A 1 479 ? -3.569  3.547   7.357   1.00 94.89 479 A 1 
ATOM 3799 O O   . ASN A 1 479 ? -4.580  3.662   8.040   1.00 93.12 479 A 1 
ATOM 3800 C CB  . ASN A 1 479 ? -3.235  6.060   7.462   1.00 95.13 479 A 1 
ATOM 3801 C CG  . ASN A 1 479 ? -2.695  6.045   8.883   1.00 94.24 479 A 1 
ATOM 3802 O OD1 . ASN A 1 479 ? -1.720  5.391   9.217   1.00 90.68 479 A 1 
ATOM 3803 N ND2 . ASN A 1 479 ? -3.289  6.832   9.751   1.00 90.01 479 A 1 
ATOM 3804 N N   . THR A 1 480 ? -2.993  2.375   7.131   1.00 95.44 480 A 1 
ATOM 3805 C CA  . THR A 1 480 ? -3.543  1.115   7.635   1.00 95.00 480 A 1 
ATOM 3806 C C   . THR A 1 480 ? -2.478  0.027   7.771   1.00 94.75 480 A 1 
ATOM 3807 O O   . THR A 1 480 ? -1.443  0.056   7.098   1.00 94.16 480 A 1 
ATOM 3808 C CB  . THR A 1 480 ? -4.689  0.631   6.728   1.00 94.49 480 A 1 
ATOM 3809 O OG1 . THR A 1 480 ? -5.289  -0.531  7.249   1.00 92.46 480 A 1 
ATOM 3810 C CG2 . THR A 1 480 ? -4.223  0.292   5.309   1.00 92.07 480 A 1 
ATOM 3811 N N   . LYS A 1 481 ? -2.761  -0.969  8.614   1.00 90.64 481 A 1 
ATOM 3812 C CA  . LYS A 1 481 ? -2.005  -2.224  8.726   1.00 88.09 481 A 1 
ATOM 3813 C C   . LYS A 1 481 ? -2.557  -3.328  7.815   1.00 88.56 481 A 1 
ATOM 3814 O O   . LYS A 1 481 ? -1.945  -4.390  7.703   1.00 86.24 481 A 1 
ATOM 3815 C CB  . LYS A 1 481 ? -2.010  -2.691  10.181  1.00 85.60 481 A 1 
ATOM 3816 C CG  . LYS A 1 481 ? -1.310  -1.689  11.116  1.00 79.06 481 A 1 
ATOM 3817 C CD  . LYS A 1 481 ? -1.431  -2.184  12.568  1.00 73.80 481 A 1 
ATOM 3818 C CE  . LYS A 1 481 ? -0.857  -1.145  13.525  1.00 63.83 481 A 1 
ATOM 3819 N NZ  . LYS A 1 481 ? -1.229  -1.486  14.925  1.00 57.00 481 A 1 
ATOM 3820 N N   . SER A 1 482 ? -3.718  -3.112  7.189   1.00 90.88 482 A 1 
ATOM 3821 C CA  . SER A 1 482 ? -4.375  -4.090  6.327   1.00 90.58 482 A 1 
ATOM 3822 C C   . SER A 1 482 ? -3.535  -4.404  5.088   1.00 92.42 482 A 1 
ATOM 3823 O O   . SER A 1 482 ? -2.951  -3.510  4.475   1.00 92.29 482 A 1 
ATOM 3824 C CB  . SER A 1 482 ? -5.759  -3.608  5.899   1.00 88.64 482 A 1 
ATOM 3825 O OG  . SER A 1 482 ? -6.594  -3.421  7.019   1.00 80.76 482 A 1 
ATOM 3826 N N   . ASP A 1 483 ? -3.489  -5.679  4.692   1.00 92.28 483 A 1 
ATOM 3827 C CA  . ASP A 1 483 ? -2.777  -6.138  3.503   1.00 92.21 483 A 1 
ATOM 3828 C C   . ASP A 1 483 ? -3.690  -6.120  2.275   1.00 91.86 483 A 1 
ATOM 3829 O O   . ASP A 1 483 ? -4.543  -6.988  2.092   1.00 90.55 483 A 1 
ATOM 3830 C CB  . ASP A 1 483 ? -2.183  -7.530  3.754   1.00 91.74 483 A 1 
ATOM 3831 C CG  . ASP A 1 483 ? -1.372  -8.028  2.550   1.00 90.74 483 A 1 
ATOM 3832 O OD1 . ASP A 1 483 ? -0.539  -7.264  2.018   1.00 86.52 483 A 1 
ATOM 3833 O OD2 . ASP A 1 483 ? -1.515  -9.198  2.155   1.00 85.24 483 A 1 
ATOM 3834 N N   . PHE A 1 484 ? -3.512  -5.117  1.415   1.00 94.14 484 A 1 
ATOM 3835 C CA  . PHE A 1 484 ? -4.160  -4.993  0.122   1.00 94.98 484 A 1 
ATOM 3836 C C   . PHE A 1 484 ? -3.262  -4.200  -0.844  1.00 96.03 484 A 1 
ATOM 3837 O O   . PHE A 1 484 ? -2.226  -3.666  -0.448  1.00 95.19 484 A 1 
ATOM 3838 C CB  . PHE A 1 484 ? -5.537  -4.337  0.280   1.00 94.26 484 A 1 
ATOM 3839 C CG  . PHE A 1 484 ? -5.542  -2.967  0.929   1.00 95.33 484 A 1 
ATOM 3840 C CD1 . PHE A 1 484 ? -6.068  -2.807  2.234   1.00 92.94 484 A 1 
ATOM 3841 C CD2 . PHE A 1 484 ? -5.065  -1.835  0.248   1.00 92.64 484 A 1 
ATOM 3842 C CE1 . PHE A 1 484 ? -6.113  -1.542  2.829   1.00 91.67 484 A 1 
ATOM 3843 C CE2 . PHE A 1 484 ? -5.103  -0.562  0.845   1.00 91.39 484 A 1 
ATOM 3844 C CZ  . PHE A 1 484 ? -5.634  -0.421  2.128   1.00 93.39 484 A 1 
ATOM 3845 N N   . GLY A 1 485 ? -3.666  -4.105  -2.095  1.00 95.93 485 A 1 
ATOM 3846 C CA  . GLY A 1 485 ? -3.040  -3.253  -3.102  1.00 96.16 485 A 1 
ATOM 3847 C C   . GLY A 1 485 ? -3.867  -3.283  -4.384  1.00 96.14 485 A 1 
ATOM 3848 O O   . GLY A 1 485 ? -4.608  -4.238  -4.615  1.00 94.40 485 A 1 
ATOM 3849 N N   . GLY A 1 486 ? -3.769  -2.237  -5.198  1.00 96.87 486 A 1 
ATOM 3850 C CA  . GLY A 1 486 ? -4.467  -2.180  -6.471  1.00 96.95 486 A 1 
ATOM 3851 C C   . GLY A 1 486 ? -4.013  -0.996  -7.314  1.00 97.80 486 A 1 
ATOM 3852 O O   . GLY A 1 486 ? -3.651  0.052   -6.785  1.00 97.59 486 A 1 
ATOM 3853 N N   . ALA A 1 487 ? -4.065  -1.166  -8.638  1.00 97.33 487 A 1 
ATOM 3854 C CA  . ALA A 1 487 ? -3.680  -0.144  -9.598  1.00 97.15 487 A 1 
ATOM 3855 C C   . ALA A 1 487 ? -4.759  0.067   -10.660 1.00 96.88 487 A 1 
ATOM 3856 O O   . ALA A 1 487 ? -5.385  -0.874  -11.140 1.00 95.61 487 A 1 
ATOM 3857 C CB  . ALA A 1 487 ? -2.325  -0.520  -10.210 1.00 96.69 487 A 1 
ATOM 3858 N N   . TYR A 1 488 ? -4.945  1.319   -11.063 1.00 97.39 488 A 1 
ATOM 3859 C CA  . TYR A 1 488 ? -5.930  1.774   -12.040 1.00 97.06 488 A 1 
ATOM 3860 C C   . TYR A 1 488 ? -5.207  2.469   -13.190 1.00 96.70 488 A 1 
ATOM 3861 O O   . TYR A 1 488 ? -4.791  3.624   -13.088 1.00 94.92 488 A 1 
ATOM 3862 C CB  . TYR A 1 488 ? -6.959  2.668   -11.344 1.00 96.58 488 A 1 
ATOM 3863 C CG  . TYR A 1 488 ? -7.794  1.945   -10.312 1.00 96.16 488 A 1 
ATOM 3864 C CD1 . TYR A 1 488 ? -8.996  1.321   -10.678 1.00 93.72 488 A 1 
ATOM 3865 C CD2 . TYR A 1 488 ? -7.347  1.839   -8.979  1.00 94.15 488 A 1 
ATOM 3866 C CE1 . TYR A 1 488 ? -9.741  0.590   -9.742  1.00 93.00 488 A 1 
ATOM 3867 C CE2 . TYR A 1 488 ? -8.076  1.102   -8.032  1.00 93.11 488 A 1 
ATOM 3868 C CZ  . TYR A 1 488 ? -9.270  0.477   -8.426  1.00 93.51 488 A 1 
ATOM 3869 O OH  . TYR A 1 488 ? -9.970  -0.273  -7.520  1.00 91.52 488 A 1 
ATOM 3870 N N   . ASN A 1 489 ? -5.050  1.747   -14.305 1.00 95.85 489 A 1 
ATOM 3871 C CA  . ASN A 1 489 ? -4.190  2.120   -15.429 1.00 94.46 489 A 1 
ATOM 3872 C C   . ASN A 1 489 ? -4.963  2.200   -16.749 1.00 94.25 489 A 1 
ATOM 3873 O O   . ASN A 1 489 ? -4.615  1.539   -17.730 1.00 90.31 489 A 1 
ATOM 3874 C CB  . ASN A 1 489 ? -3.006  1.137   -15.502 1.00 91.26 489 A 1 
ATOM 3875 C CG  . ASN A 1 489 ? -2.169  1.141   -14.239 1.00 82.54 489 A 1 
ATOM 3876 O OD1 . ASN A 1 489 ? -1.841  2.171   -13.685 1.00 73.18 489 A 1 
ATOM 3877 N ND2 . ASN A 1 489 ? -1.793  -0.025  -13.770 1.00 73.13 489 A 1 
ATOM 3878 N N   . ASN A 1 490 ? -6.019  2.996   -16.783 1.00 94.56 490 A 1 
ATOM 3879 C CA  . ASN A 1 490 ? -6.761  3.254   -18.016 1.00 94.48 490 A 1 
ATOM 3880 C C   . ASN A 1 490 ? -6.808  4.762   -18.302 1.00 94.71 490 A 1 
ATOM 3881 O O   . ASN A 1 490 ? -7.803  5.434   -18.074 1.00 93.44 490 A 1 
ATOM 3882 C CB  . ASN A 1 490 ? -8.141  2.578   -17.952 1.00 92.99 490 A 1 
ATOM 3883 C CG  . ASN A 1 490 ? -8.811  2.574   -19.320 1.00 90.58 490 A 1 
ATOM 3884 O OD1 . ASN A 1 490 ? -8.432  3.279   -20.243 1.00 86.20 490 A 1 
ATOM 3885 N ND2 . ASN A 1 490 ? -9.822  1.759   -19.500 1.00 83.89 490 A 1 
ATOM 3886 N N   . ARG A 1 491 ? -5.690  5.277   -18.815 1.00 94.54 491 A 1 
ATOM 3887 C CA  . ARG A 1 491 ? -5.492  6.712   -19.054 1.00 94.44 491 A 1 
ATOM 3888 C C   . ARG A 1 491 ? -6.475  7.293   -20.074 1.00 94.40 491 A 1 
ATOM 3889 O O   . ARG A 1 491 ? -6.783  8.476   -20.002 1.00 92.83 491 A 1 
ATOM 3890 C CB  . ARG A 1 491 ? -4.046  6.963   -19.491 1.00 93.52 491 A 1 
ATOM 3891 C CG  . ARG A 1 491 ? -3.048  6.700   -18.346 1.00 90.04 491 A 1 
ATOM 3892 C CD  . ARG A 1 491 ? -1.603  6.643   -18.834 1.00 86.78 491 A 1 
ATOM 3893 N NE  . ARG A 1 491 ? -1.137  7.912   -19.418 1.00 81.08 491 A 1 
ATOM 3894 C CZ  . ARG A 1 491 ? 0.105   8.187   -19.796 1.00 76.99 491 A 1 
ATOM 3895 N NH1 . ARG A 1 491 ? 1.067   7.314   -19.697 1.00 68.75 491 A 1 
ATOM 3896 N NH2 . ARG A 1 491 ? 0.411   9.347   -20.288 1.00 70.02 491 A 1 
ATOM 3897 N N   . GLU A 1 492 ? -7.006  6.486   -20.990 1.00 94.03 492 A 1 
ATOM 3898 C CA  . GLU A 1 492 ? -8.050  6.903   -21.927 1.00 93.63 492 A 1 
ATOM 3899 C C   . GLU A 1 492 ? -9.345  7.312   -21.205 1.00 94.19 492 A 1 
ATOM 3900 O O   . GLU A 1 492 ? -10.032 8.243   -21.629 1.00 92.95 492 A 1 
ATOM 3901 C CB  . GLU A 1 492 ? -8.306  5.765   -22.921 1.00 92.70 492 A 1 
ATOM 3902 C CG  . GLU A 1 492 ? -9.218  6.182   -24.086 1.00 81.40 492 A 1 
ATOM 3903 C CD  . GLU A 1 492 ? -9.442  5.066   -25.127 1.00 75.99 492 A 1 
ATOM 3904 O OE1 . GLU A 1 492 ? -10.079 5.367   -26.151 1.00 68.23 492 A 1 
ATOM 3905 O OE2 . GLU A 1 492 ? -8.981  3.921   -24.897 1.00 70.48 492 A 1 
ATOM 3906 N N   . TYR A 1 493 ? -9.622  6.689   -20.061 1.00 94.15 493 A 1 
ATOM 3907 C CA  . TYR A 1 493 ? -10.748 6.984   -19.174 1.00 94.25 493 A 1 
ATOM 3908 C C   . TYR A 1 493 ? -10.320 7.736   -17.895 1.00 94.47 493 A 1 
ATOM 3909 O O   . TYR A 1 493 ? -11.060 7.750   -16.913 1.00 92.33 493 A 1 
ATOM 3910 C CB  . TYR A 1 493 ? -11.518 5.695   -18.867 1.00 93.44 493 A 1 
ATOM 3911 C CG  . TYR A 1 493 ? -12.156 5.061   -20.090 1.00 91.31 493 A 1 
ATOM 3912 C CD1 . TYR A 1 493 ? -13.438 5.452   -20.497 1.00 87.04 493 A 1 
ATOM 3913 C CD2 . TYR A 1 493 ? -11.463 4.085   -20.825 1.00 86.77 493 A 1 
ATOM 3914 C CE1 . TYR A 1 493 ? -14.038 4.871   -21.627 1.00 85.46 493 A 1 
ATOM 3915 C CE2 . TYR A 1 493 ? -12.043 3.499   -21.960 1.00 84.72 493 A 1 
ATOM 3916 C CZ  . TYR A 1 493 ? -13.340 3.892   -22.362 1.00 85.62 493 A 1 
ATOM 3917 O OH  . TYR A 1 493 ? -13.911 3.327   -23.470 1.00 82.52 493 A 1 
ATOM 3918 N N   . GLY A 1 494 ? -9.126  8.326   -17.877 1.00 94.23 494 A 1 
ATOM 3919 C CA  . GLY A 1 494 ? -8.634  9.160   -16.781 1.00 94.25 494 A 1 
ATOM 3920 C C   . GLY A 1 494 ? -7.943  8.429   -15.626 1.00 95.26 494 A 1 
ATOM 3921 O O   . GLY A 1 494 ? -7.379  9.084   -14.750 1.00 93.67 494 A 1 
ATOM 3922 N N   . PHE A 1 495 ? -7.935  7.095   -15.617 1.00 95.85 495 A 1 
ATOM 3923 C CA  . PHE A 1 495 ? -7.364  6.335   -14.507 1.00 95.99 495 A 1 
ATOM 3924 C C   . PHE A 1 495 ? -5.854  6.128   -14.665 1.00 95.37 495 A 1 
ATOM 3925 O O   . PHE A 1 495 ? -5.395  5.442   -15.575 1.00 92.80 495 A 1 
ATOM 3926 C CB  . PHE A 1 495 ? -8.105  5.009   -14.326 1.00 95.15 495 A 1 
ATOM 3927 C CG  . PHE A 1 495 ? -9.602  5.148   -14.145 1.00 95.53 495 A 1 
ATOM 3928 C CD1 . PHE A 1 495 ? -10.122 5.928   -13.095 1.00 92.95 495 A 1 
ATOM 3929 C CD2 . PHE A 1 495 ? -10.483 4.522   -15.041 1.00 92.93 495 A 1 
ATOM 3930 C CE1 . PHE A 1 495 ? -11.504 6.088   -12.951 1.00 92.15 495 A 1 
ATOM 3931 C CE2 . PHE A 1 495 ? -11.870 4.674   -14.904 1.00 91.87 495 A 1 
ATOM 3932 C CZ  . PHE A 1 495 ? -12.385 5.460   -13.855 1.00 92.88 495 A 1 
ATOM 3933 N N   . HIS A 1 496 ? -5.085  6.692   -13.743 1.00 95.89 496 A 1 
ATOM 3934 C CA  . HIS A 1 496 ? -3.639  6.582   -13.704 1.00 96.05 496 A 1 
ATOM 3935 C C   . HIS A 1 496 ? -3.096  6.728   -12.273 1.00 97.38 496 A 1 
ATOM 3936 O O   . HIS A 1 496 ? -2.270  7.600   -11.968 1.00 96.62 496 A 1 
ATOM 3937 C CB  . HIS A 1 496 ? -3.016  7.592   -14.680 1.00 92.40 496 A 1 
ATOM 3938 C CG  . HIS A 1 496 ? -1.536  7.429   -14.878 1.00 85.29 496 A 1 
ATOM 3939 N ND1 . HIS A 1 496 ? -0.658  8.447   -15.201 1.00 72.55 496 A 1 
ATOM 3940 C CD2 . HIS A 1 496 ? -0.800  6.279   -14.783 1.00 71.92 496 A 1 
ATOM 3941 C CE1 . HIS A 1 496 ? 0.567   7.920   -15.300 1.00 69.30 496 A 1 
ATOM 3942 N NE2 . HIS A 1 496 ? 0.522   6.603   -15.049 1.00 70.82 496 A 1 
ATOM 3943 N N   . TYR A 1 497 ? -3.572  5.868   -11.381 1.00 97.67 497 A 1 
ATOM 3944 C CA  . TYR A 1 497 ? -3.153  5.855   -9.984  1.00 98.28 497 A 1 
ATOM 3945 C C   . TYR A 1 497 ? -3.087  4.433   -9.426  1.00 98.38 497 A 1 
ATOM 3946 O O   . TYR A 1 497 ? -3.704  3.515   -9.964  1.00 97.96 497 A 1 
ATOM 3947 C CB  . TYR A 1 497 ? -4.075  6.736   -9.135  1.00 98.04 497 A 1 
ATOM 3948 C CG  . TYR A 1 497 ? -5.524  6.282   -9.089  1.00 97.89 497 A 1 
ATOM 3949 C CD1 . TYR A 1 497 ? -6.442  6.735   -10.055 1.00 96.24 497 A 1 
ATOM 3950 C CD2 . TYR A 1 497 ? -5.969  5.405   -8.081  1.00 96.08 497 A 1 
ATOM 3951 C CE1 . TYR A 1 497 ? -7.782  6.324   -10.028 1.00 95.21 497 A 1 
ATOM 3952 C CE2 . TYR A 1 497 ? -7.309  4.983   -8.044  1.00 94.77 497 A 1 
ATOM 3953 C CZ  . TYR A 1 497 ? -8.215  5.441   -9.016  1.00 95.42 497 A 1 
ATOM 3954 O OH  . TYR A 1 497 ? -9.517  5.030   -8.989  1.00 93.27 497 A 1 
ATOM 3955 N N   . PHE A 1 498 ? -2.365  4.257   -8.339  1.00 98.27 498 A 1 
ATOM 3956 C CA  . PHE A 1 498 ? -2.416  3.040   -7.544  1.00 98.40 498 A 1 
ATOM 3957 C C   . PHE A 1 498 ? -2.667  3.362   -6.070  1.00 98.63 498 A 1 
ATOM 3958 O O   . PHE A 1 498 ? -2.418  4.480   -5.611  1.00 98.55 498 A 1 
ATOM 3959 C CB  . PHE A 1 498 ? -1.157  2.189   -7.756  1.00 98.33 498 A 1 
ATOM 3960 C CG  . PHE A 1 498 ? 0.116   2.768   -7.165  1.00 98.57 498 A 1 
ATOM 3961 C CD1 . PHE A 1 498 ? 0.972   3.554   -7.961  1.00 97.78 498 A 1 
ATOM 3962 C CD2 . PHE A 1 498 ? 0.461   2.487   -5.833  1.00 97.63 498 A 1 
ATOM 3963 C CE1 . PHE A 1 498 ? 2.177   4.039   -7.424  1.00 97.42 498 A 1 
ATOM 3964 C CE2 . PHE A 1 498 ? 1.662   2.975   -5.291  1.00 97.08 498 A 1 
ATOM 3965 C CZ  . PHE A 1 498 ? 2.522   3.749   -6.088  1.00 97.95 498 A 1 
ATOM 3966 N N   . ILE A 1 499 ? -3.163  2.367   -5.332  1.00 98.51 499 A 1 
ATOM 3967 C CA  . ILE A 1 499 ? -3.504  2.446   -3.909  1.00 98.52 499 A 1 
ATOM 3968 C C   . ILE A 1 499 ? -2.695  1.387   -3.168  1.00 98.34 499 A 1 
ATOM 3969 O O   . ILE A 1 499 ? -2.707  0.215   -3.543  1.00 97.90 499 A 1 
ATOM 3970 C CB  . ILE A 1 499 ? -5.022  2.283   -3.682  1.00 98.37 499 A 1 
ATOM 3971 C CG1 . ILE A 1 499 ? -5.862  3.205   -4.603  1.00 97.92 499 A 1 
ATOM 3972 C CG2 . ILE A 1 499 ? -5.339  2.544   -2.203  1.00 97.97 499 A 1 
ATOM 3973 C CD1 . ILE A 1 499 ? -7.380  3.061   -4.436  1.00 97.27 499 A 1 
ATOM 3974 N N   . SER A 1 500 ? -1.973  1.782   -2.112  1.00 98.48 500 A 1 
ATOM 3975 C CA  . SER A 1 500 ? -1.088  0.899   -1.358  1.00 98.37 500 A 1 
ATOM 3976 C C   . SER A 1 500 ? -1.097  1.252   0.138   1.00 98.58 500 A 1 
ATOM 3977 O O   . SER A 1 500 ? -1.168  2.429   0.483   1.00 98.12 500 A 1 
ATOM 3978 C CB  . SER A 1 500 ? 0.329   1.014   -1.935  1.00 97.55 500 A 1 
ATOM 3979 O OG  . SER A 1 500 ? 1.168   -0.010  -1.452  1.00 91.20 500 A 1 
ATOM 3980 N N   . PRO A 1 501 ? -1.043  0.254   1.042   1.00 98.01 501 A 1 
ATOM 3981 C CA  . PRO A 1 501 ? -1.075  0.492   2.479   1.00 97.94 501 A 1 
ATOM 3982 C C   . PRO A 1 501 ? 0.265   0.999   3.037   1.00 98.06 501 A 1 
ATOM 3983 O O   . PRO A 1 501 ? 1.337   0.673   2.528   1.00 97.78 501 A 1 
ATOM 3984 C CB  . PRO A 1 501 ? -1.464  -0.866  3.084   1.00 96.90 501 A 1 
ATOM 3985 C CG  . PRO A 1 501 ? -0.867  -1.859  2.100   1.00 94.34 501 A 1 
ATOM 3986 C CD  . PRO A 1 501 ? -1.040  -1.169  0.752   1.00 96.94 501 A 1 
ATOM 3987 N N   . SER A 1 502 ? 0.208   1.765   4.126   1.00 97.11 502 A 1 
ATOM 3988 C CA  . SER A 1 502 ? 1.396   2.325   4.778   1.00 96.98 502 A 1 
ATOM 3989 C C   . SER A 1 502 ? 2.155   1.333   5.664   1.00 96.21 502 A 1 
ATOM 3990 O O   . SER A 1 502 ? 3.384   1.328   5.667   1.00 95.29 502 A 1 
ATOM 3991 C CB  . SER A 1 502 ? 1.007   3.551   5.614   1.00 96.80 502 A 1 
ATOM 3992 O OG  . SER A 1 502 ? 0.133   3.218   6.664   1.00 95.77 502 A 1 
ATOM 3993 N N   . ASP A 1 503 ? 1.425   0.491   6.409   1.00 94.32 503 A 1 
ATOM 3994 C CA  . ASP A 1 503 ? 1.972   -0.281  7.530   1.00 92.46 503 A 1 
ATOM 3995 C C   . ASP A 1 503 ? 1.609   -1.778  7.482   1.00 91.85 503 A 1 
ATOM 3996 O O   . ASP A 1 503 ? 1.775   -2.486  8.482   1.00 90.12 503 A 1 
ATOM 3997 C CB  . ASP A 1 503 ? 1.524   0.355   8.863   1.00 91.90 503 A 1 
ATOM 3998 C CG  . ASP A 1 503 ? 2.086   1.766   9.051   1.00 90.90 503 A 1 
ATOM 3999 O OD1 . ASP A 1 503 ? 3.305   1.893   9.318   1.00 84.86 503 A 1 
ATOM 4000 O OD2 . ASP A 1 503 ? 1.309   2.734   8.962   1.00 84.56 503 A 1 
ATOM 4001 N N   . SER A 1 504 ? 1.147   -2.296  6.348   1.00 92.60 504 A 1 
ATOM 4002 C CA  . SER A 1 504 ? 0.957   -3.739  6.198   1.00 92.69 504 A 1 
ATOM 4003 C C   . SER A 1 504 ? 2.294   -4.482  6.326   1.00 92.63 504 A 1 
ATOM 4004 O O   . SER A 1 504 ? 3.375   -3.911  6.107   1.00 92.32 504 A 1 
ATOM 4005 C CB  . SER A 1 504 ? 0.262   -4.079  4.870   1.00 92.17 504 A 1 
ATOM 4006 O OG  . SER A 1 504 ? 1.136   -3.917  3.780   1.00 89.93 504 A 1 
ATOM 4007 N N   . TYR A 1 505 ? 2.257   -5.786  6.645   1.00 91.84 505 A 1 
ATOM 4008 C CA  . TYR A 1 505 ? 3.480   -6.588  6.861   1.00 90.74 505 A 1 
ATOM 4009 C C   . TYR A 1 505 ? 4.442   -6.603  5.654   1.00 91.37 505 A 1 
ATOM 4010 O O   . TYR A 1 505 ? 5.635   -6.894  5.807   1.00 90.93 505 A 1 
ATOM 4011 C CB  . TYR A 1 505 ? 3.076   -8.017  7.237   1.00 89.59 505 A 1 
ATOM 4012 C CG  . TYR A 1 505 ? 2.652   -8.890  6.070   1.00 86.33 505 A 1 
ATOM 4013 C CD1 . TYR A 1 505 ? 1.323   -8.887  5.610   1.00 82.22 505 A 1 
ATOM 4014 C CD2 . TYR A 1 505 ? 3.599   -9.712  5.423   1.00 81.41 505 A 1 
ATOM 4015 C CE1 . TYR A 1 505 ? 0.938   -9.674  4.514   1.00 79.39 505 A 1 
ATOM 4016 C CE2 . TYR A 1 505 ? 3.228   -10.505 4.323   1.00 77.70 505 A 1 
ATOM 4017 C CZ  . TYR A 1 505 ? 1.899   -10.483 3.873   1.00 81.46 505 A 1 
ATOM 4018 O OH  . TYR A 1 505 ? 1.534   -11.246 2.784   1.00 78.04 505 A 1 
ATOM 4019 N N   . ARG A 1 506 ? 3.941   -6.280  4.449   1.00 93.31 506 A 1 
ATOM 4020 C CA  . ARG A 1 506 ? 4.710   -6.200  3.196   1.00 94.92 506 A 1 
ATOM 4021 C C   . ARG A 1 506 ? 4.556   -4.856  2.467   1.00 96.62 506 A 1 
ATOM 4022 O O   . ARG A 1 506 ? 4.777   -4.814  1.263   1.00 96.32 506 A 1 
ATOM 4023 C CB  . ARG A 1 506 ? 4.398   -7.416  2.306   1.00 91.90 506 A 1 
ATOM 4024 C CG  . ARG A 1 506 ? 2.922   -7.530  1.889   1.00 90.88 506 A 1 
ATOM 4025 C CD  . ARG A 1 506 ? 2.734   -8.690  0.902   1.00 89.82 506 A 1 
ATOM 4026 N NE  . ARG A 1 506 ? 1.319   -8.877  0.594   1.00 87.81 506 A 1 
ATOM 4027 C CZ  . ARG A 1 506 ? 0.794   -9.627  -0.352  1.00 88.82 506 A 1 
ATOM 4028 N NH1 . ARG A 1 506 ? 1.532   -10.336 -1.159  1.00 81.72 506 A 1 
ATOM 4029 N NH2 . ARG A 1 506 ? -0.503  -9.673  -0.482  1.00 84.57 506 A 1 
ATOM 4030 N N   . ALA A 1 507 ? 4.215   -3.781  3.163   1.00 96.20 507 A 1 
ATOM 4031 C CA  . ALA A 1 507 ? 3.873   -2.489  2.574   1.00 96.88 507 A 1 
ATOM 4032 C C   . ALA A 1 507 ? 4.865   -1.999  1.499   1.00 97.58 507 A 1 
ATOM 4033 O O   . ALA A 1 507 ? 4.455   -1.660  0.391   1.00 97.58 507 A 1 
ATOM 4034 C CB  . ALA A 1 507 ? 3.746   -1.460  3.712   1.00 96.57 507 A 1 
ATOM 4035 N N   . SER A 1 508 ? 6.178   -2.046  1.768   1.00 97.59 508 A 1 
ATOM 4036 C CA  . SER A 1 508 ? 7.200   -1.633  0.796   1.00 97.56 508 A 1 
ATOM 4037 C C   . SER A 1 508 ? 7.227   -2.501  -0.469  1.00 97.97 508 A 1 
ATOM 4038 O O   . SER A 1 508 ? 7.459   -2.007  -1.566  1.00 97.77 508 A 1 
ATOM 4039 C CB  . SER A 1 508 ? 8.591   -1.665  1.439   1.00 96.32 508 A 1 
ATOM 4040 O OG  . SER A 1 508 ? 8.648   -0.847  2.593   1.00 90.79 508 A 1 
ATOM 4041 N N   . LYS A 1 509 ? 6.967   -3.805  -0.333  1.00 97.74 509 A 1 
ATOM 4042 C CA  . LYS A 1 509 ? 6.911   -4.747  -1.458  1.00 97.95 509 A 1 
ATOM 4043 C C   . LYS A 1 509 ? 5.653   -4.524  -2.302  1.00 98.10 509 A 1 
ATOM 4044 O O   . LYS A 1 509 ? 5.740   -4.510  -3.524  1.00 97.86 509 A 1 
ATOM 4045 C CB  . LYS A 1 509 ? 6.947   -6.197  -0.960  1.00 97.41 509 A 1 
ATOM 4046 C CG  . LYS A 1 509 ? 8.211   -6.581  -0.161  1.00 96.04 509 A 1 
ATOM 4047 C CD  . LYS A 1 509 ? 8.098   -8.056  0.249   1.00 94.48 509 A 1 
ATOM 4048 C CE  . LYS A 1 509 ? 9.307   -8.556  1.026   1.00 89.78 509 A 1 
ATOM 4049 N NZ  . LYS A 1 509 ? 9.138   -9.992  1.383   1.00 81.64 509 A 1 
ATOM 4050 N N   . THR A 1 510 ? 4.511   -4.313  -1.640  1.00 98.14 510 A 1 
ATOM 4051 C CA  . THR A 1 510 ? 3.253   -3.969  -2.298  1.00 98.16 510 A 1 
ATOM 4052 C C   . THR A 1 510 ? 3.396   -2.662  -3.067  1.00 98.34 510 A 1 
ATOM 4053 O O   . THR A 1 510 ? 3.099   -2.637  -4.252  1.00 98.32 510 A 1 
ATOM 4054 C CB  . THR A 1 510 ? 2.103   -3.876  -1.278  1.00 97.70 510 A 1 
ATOM 4055 O OG1 . THR A 1 510 ? 2.000   -5.100  -0.577  1.00 95.84 510 A 1 
ATOM 4056 C CG2 . THR A 1 510 ? 0.748   -3.634  -1.941  1.00 95.94 510 A 1 
ATOM 4057 N N   . PHE A 1 511 ? 3.959   -1.626  -2.468  1.00 98.51 511 A 1 
ATOM 4058 C CA  . PHE A 1 511 ? 4.200   -0.357  -3.159  1.00 98.61 511 A 1 
ATOM 4059 C C   . PHE A 1 511 ? 5.053   -0.544  -4.422  1.00 98.62 511 A 1 
ATOM 4060 O O   . PHE A 1 511 ? 4.724   -0.017  -5.476  1.00 98.57 511 A 1 
ATOM 4061 C CB  . PHE A 1 511 ? 4.854   0.635   -2.189  1.00 98.54 511 A 1 
ATOM 4062 C CG  . PHE A 1 511 ? 4.943   2.047   -2.731  1.00 98.59 511 A 1 
ATOM 4063 C CD1 . PHE A 1 511 ? 5.990   2.426   -3.595  1.00 97.93 511 A 1 
ATOM 4064 C CD2 . PHE A 1 511 ? 3.980   3.008   -2.366  1.00 97.82 511 A 1 
ATOM 4065 C CE1 . PHE A 1 511 ? 6.058   3.732   -4.097  1.00 97.56 511 A 1 
ATOM 4066 C CE2 . PHE A 1 511 ? 4.054   4.315   -2.858  1.00 97.34 511 A 1 
ATOM 4067 C CZ  . PHE A 1 511 ? 5.089   4.679   -3.734  1.00 97.95 511 A 1 
ATOM 4068 N N   . ALA A 1 512 ? 6.134   -1.328  -4.344  1.00 98.51 512 A 1 
ATOM 4069 C CA  . ALA A 1 512 ? 6.990   -1.603  -5.501  1.00 98.50 512 A 1 
ATOM 4070 C C   . ALA A 1 512 ? 6.262   -2.387  -6.614  1.00 98.53 512 A 1 
ATOM 4071 O O   . ALA A 1 512 ? 6.532   -2.149  -7.791  1.00 98.36 512 A 1 
ATOM 4072 C CB  . ALA A 1 512 ? 8.237   -2.344  -5.012  1.00 98.43 512 A 1 
ATOM 4073 N N   . HIS A 1 513 ? 5.358   -3.297  -6.251  1.00 98.50 513 A 1 
ATOM 4074 C CA  . HIS A 1 513 ? 4.513   -4.067  -7.170  1.00 98.49 513 A 1 
ATOM 4075 C C   . HIS A 1 513 ? 3.479   -3.169  -7.868  1.00 98.45 513 A 1 
ATOM 4076 O O   . HIS A 1 513 ? 3.466   -3.096  -9.096  1.00 98.10 513 A 1 
ATOM 4077 C CB  . HIS A 1 513 ? 3.854   -5.217  -6.391  1.00 98.05 513 A 1 
ATOM 4078 C CG  . HIS A 1 513 ? 2.872   -6.027  -7.188  1.00 97.73 513 A 1 
ATOM 4079 N ND1 . HIS A 1 513 ? 3.122   -7.224  -7.830  1.00 93.24 513 A 1 
ATOM 4080 C CD2 . HIS A 1 513 ? 1.551   -5.746  -7.386  1.00 92.90 513 A 1 
ATOM 4081 C CE1 . HIS A 1 513 ? 1.983   -7.654  -8.396  1.00 93.65 513 A 1 
ATOM 4082 N NE2 . HIS A 1 513 ? 1.007   -6.779  -8.141  1.00 94.34 513 A 1 
ATOM 4083 N N   . GLU A 1 514 ? 2.690   -2.416  -7.107  1.00 98.57 514 A 1 
ATOM 4084 C CA  . GLU A 1 514 ? 1.644   -1.540  -7.658  1.00 98.38 514 A 1 
ATOM 4085 C C   . GLU A 1 514 ? 2.243   -0.419  -8.515  1.00 98.33 514 A 1 
ATOM 4086 O O   . GLU A 1 514 ? 1.698   -0.056  -9.566  1.00 97.98 514 A 1 
ATOM 4087 C CB  . GLU A 1 514 ? 0.802   -0.932  -6.527  1.00 98.23 514 A 1 
ATOM 4088 C CG  . GLU A 1 514 ? 0.071   -1.938  -5.617  1.00 97.45 514 A 1 
ATOM 4089 C CD  . GLU A 1 514 ? -0.761  -2.988  -6.345  1.00 97.08 514 A 1 
ATOM 4090 O OE1 . GLU A 1 514 ? -0.936  -4.082  -5.763  1.00 93.49 514 A 1 
ATOM 4091 O OE2 . GLU A 1 514 ? -1.226  -2.711  -7.470  1.00 94.31 514 A 1 
ATOM 4092 N N   . PHE A 1 515 ? 3.412   0.099   -8.137  1.00 98.34 515 A 1 
ATOM 4093 C CA  . PHE A 1 515 ? 4.145   1.059   -8.961  1.00 98.39 515 A 1 
ATOM 4094 C C   . PHE A 1 515 ? 4.605   0.436   -10.285 1.00 98.17 515 A 1 
ATOM 4095 O O   . PHE A 1 515 ? 4.696   1.133   -11.299 1.00 97.63 515 A 1 
ATOM 4096 C CB  . PHE A 1 515 ? 5.305   1.631   -8.142  1.00 98.16 515 A 1 
ATOM 4097 C CG  . PHE A 1 515 ? 5.960   2.879   -8.714  1.00 98.11 515 A 1 
ATOM 4098 C CD1 . PHE A 1 515 ? 7.359   3.014   -8.682  1.00 95.58 515 A 1 
ATOM 4099 C CD2 . PHE A 1 515 ? 5.178   3.932   -9.205  1.00 95.66 515 A 1 
ATOM 4100 C CE1 . PHE A 1 515 ? 7.963   4.194   -9.142  1.00 95.12 515 A 1 
ATOM 4101 C CE2 . PHE A 1 515 ? 5.778   5.107   -9.671  1.00 94.74 515 A 1 
ATOM 4102 C CZ  . PHE A 1 515 ? 7.170   5.244   -9.640  1.00 96.00 515 A 1 
ATOM 4103 N N   . GLY A 1 516 ? 4.841   -0.887  -10.319 1.00 98.39 516 A 1 
ATOM 4104 C CA  . GLY A 1 516 ? 5.109   -1.652  -11.528 1.00 98.25 516 A 1 
ATOM 4105 C C   . GLY A 1 516 ? 3.924   -1.699  -12.490 1.00 98.04 516 A 1 
ATOM 4106 O O   . GLY A 1 516 ? 4.118   -1.596  -13.702 1.00 97.36 516 A 1 
ATOM 4107 N N   . HIS A 1 517 ? 2.692   -1.789  -11.975 1.00 98.03 517 A 1 
ATOM 4108 C CA  . HIS A 1 517 ? 1.492   -1.636  -12.788 1.00 97.56 517 A 1 
ATOM 4109 C C   . HIS A 1 517 ? 1.344   -0.211  -13.322 1.00 97.06 517 A 1 
ATOM 4110 O O   . HIS A 1 517 ? 1.135   -0.017  -14.519 1.00 95.38 517 A 1 
ATOM 4111 C CB  . HIS A 1 517 ? 0.250   -2.016  -11.975 1.00 96.95 517 A 1 
ATOM 4112 C CG  . HIS A 1 517 ? 0.130   -3.481  -11.704 1.00 96.83 517 A 1 
ATOM 4113 N ND1 . HIS A 1 517 ? 0.080   -4.473  -12.665 1.00 92.91 517 A 1 
ATOM 4114 C CD2 . HIS A 1 517 ? -0.043  -4.071  -10.483 1.00 92.63 517 A 1 
ATOM 4115 C CE1 . HIS A 1 517 ? -0.115  -5.639  -12.029 1.00 93.56 517 A 1 
ATOM 4116 N NE2 . HIS A 1 517 ? -0.206  -5.433  -10.709 1.00 93.68 517 A 1 
ATOM 4117 N N   . GLY A 1 518 ? 1.482   0.779   -12.455 1.00 97.25 518 A 1 
ATOM 4118 C CA  . GLY A 1 518 ? 1.227   2.171   -12.783 1.00 96.32 518 A 1 
ATOM 4119 C C   . GLY A 1 518 ? 2.251   2.772   -13.748 1.00 96.21 518 A 1 
ATOM 4120 O O   . GLY A 1 518 ? 1.928   3.121   -14.883 1.00 94.39 518 A 1 
ATOM 4121 N N   . LEU A 1 519 ? 3.512   2.878   -13.309 1.00 97.59 519 A 1 
ATOM 4122 C CA  . LEU A 1 519 ? 4.568   3.526   -14.088 1.00 97.57 519 A 1 
ATOM 4123 C C   . LEU A 1 519 ? 5.064   2.653   -15.246 1.00 97.35 519 A 1 
ATOM 4124 O O   . LEU A 1 519 ? 5.297   3.158   -16.346 1.00 96.47 519 A 1 
ATOM 4125 C CB  . LEU A 1 519 ? 5.721   3.904   -13.148 1.00 97.41 519 A 1 
ATOM 4126 C CG  . LEU A 1 519 ? 6.859   4.667   -13.855 1.00 97.27 519 A 1 
ATOM 4127 C CD1 . LEU A 1 519 ? 6.424   6.061   -14.310 1.00 96.28 519 A 1 
ATOM 4128 C CD2 . LEU A 1 519 ? 8.045   4.826   -12.909 1.00 96.06 519 A 1 
ATOM 4129 N N   . LEU A 1 520 ? 5.268   1.352   -15.000 1.00 97.53 520 A 1 
ATOM 4130 C CA  . LEU A 1 520 ? 5.923   0.456   -15.953 1.00 97.41 520 A 1 
ATOM 4131 C C   . LEU A 1 520 ? 4.945   -0.254  -16.888 1.00 96.93 520 A 1 
ATOM 4132 O O   . LEU A 1 520 ? 5.380   -0.830  -17.879 1.00 95.75 520 A 1 
ATOM 4133 C CB  . LEU A 1 520 ? 6.840   -0.551  -15.222 1.00 97.61 520 A 1 
ATOM 4134 C CG  . LEU A 1 520 ? 7.803   0.035   -14.182 1.00 97.68 520 A 1 
ATOM 4135 C CD1 . LEU A 1 520 ? 8.684   -1.083  -13.620 1.00 97.24 520 A 1 
ATOM 4136 C CD2 . LEU A 1 520 ? 8.726   1.104   -14.769 1.00 97.18 520 A 1 
ATOM 4137 N N   . GLY A 1 521 ? 3.638   -0.232  -16.595 1.00 97.23 521 A 1 
ATOM 4138 C CA  . GLY A 1 521 ? 2.600   -0.868  -17.403 1.00 96.57 521 A 1 
ATOM 4139 C C   . GLY A 1 521 ? 2.668   -2.395  -17.422 1.00 96.75 521 A 1 
ATOM 4140 O O   . GLY A 1 521 ? 2.252   -3.024  -18.396 1.00 95.43 521 A 1 
ATOM 4141 N N   . LEU A 1 522 ? 3.231   -3.000  -16.367 1.00 96.58 522 A 1 
ATOM 4142 C CA  . LEU A 1 522 ? 3.350   -4.451  -16.244 1.00 96.65 522 A 1 
ATOM 4143 C C   . LEU A 1 522 ? 2.023   -5.062  -15.782 1.00 96.09 522 A 1 
ATOM 4144 O O   . LEU A 1 522 ? 1.289   -4.459  -15.002 1.00 95.23 522 A 1 
ATOM 4145 C CB  . LEU A 1 522 ? 4.509   -4.805  -15.298 1.00 97.10 522 A 1 
ATOM 4146 C CG  . LEU A 1 522 ? 5.873   -4.241  -15.715 1.00 97.37 522 A 1 
ATOM 4147 C CD1 . LEU A 1 522 ? 6.915   -4.516  -14.629 1.00 97.03 522 A 1 
ATOM 4148 C CD2 . LEU A 1 522 ? 6.384   -4.848  -17.027 1.00 96.71 522 A 1 
ATOM 4149 N N   . GLY A 1 523 ? 1.715   -6.269  -16.269 1.00 95.41 523 A 1 
ATOM 4150 C CA  . GLY A 1 523 ? 0.565   -7.047  -15.827 1.00 94.93 523 A 1 
ATOM 4151 C C   . GLY A 1 523 ? 0.915   -8.023  -14.711 1.00 95.56 523 A 1 
ATOM 4152 O O   . GLY A 1 523 ? 2.083   -8.365  -14.520 1.00 95.12 523 A 1 
ATOM 4153 N N   . ASP A 1 524 ? -0.101  -8.518  -14.019 1.00 94.01 524 A 1 
ATOM 4154 C CA  . ASP A 1 524 ? 0.034   -9.563  -13.008 1.00 93.70 524 A 1 
ATOM 4155 C C   . ASP A 1 524 ? 0.479   -10.891 -13.623 1.00 93.46 524 A 1 
ATOM 4156 O O   . ASP A 1 524 ? -0.214  -11.482 -14.462 1.00 91.48 524 A 1 
ATOM 4157 C CB  . ASP A 1 524 ? -1.292  -9.777  -12.278 1.00 92.48 524 A 1 
ATOM 4158 C CG  . ASP A 1 524 ? -1.559  -8.701  -11.242 1.00 91.12 524 A 1 
ATOM 4159 O OD1 . ASP A 1 524 ? -0.646  -8.455  -10.424 1.00 87.45 524 A 1 
ATOM 4160 O OD2 . ASP A 1 524 ? -2.691  -8.181  -11.229 1.00 87.41 524 A 1 
ATOM 4161 N N   . GLU A 1 525 ? 1.592   -11.428 -13.163 1.00 93.95 525 A 1 
ATOM 4162 C CA  . GLU A 1 525 ? 2.126   -12.715 -13.620 1.00 93.86 525 A 1 
ATOM 4163 C C   . GLU A 1 525 ? 1.448   -13.932 -12.949 1.00 93.13 525 A 1 
ATOM 4164 O O   . GLU A 1 525 ? 1.771   -15.071 -13.264 1.00 90.65 525 A 1 
ATOM 4165 C CB  . GLU A 1 525 ? 3.650   -12.740 -13.501 1.00 94.33 525 A 1 
ATOM 4166 C CG  . GLU A 1 525 ? 4.334   -11.673 -14.380 1.00 94.32 525 A 1 
ATOM 4167 C CD  . GLU A 1 525 ? 5.837   -11.898 -14.575 1.00 93.63 525 A 1 
ATOM 4168 O OE1 . GLU A 1 525 ? 6.473   -11.077 -15.273 1.00 89.17 525 A 1 
ATOM 4169 O OE2 . GLU A 1 525 ? 6.379   -12.903 -14.077 1.00 91.91 525 A 1 
ATOM 4170 N N   . TYR A 1 526 ? 0.467   -13.709 -12.077 1.00 89.86 526 A 1 
ATOM 4171 C CA  . TYR A 1 526 ? -0.422  -14.746 -11.547 1.00 86.95 526 A 1 
ATOM 4172 C C   . TYR A 1 526 ? -1.756  -14.845 -12.300 1.00 85.32 526 A 1 
ATOM 4173 O O   . TYR A 1 526 ? -2.600  -15.668 -11.958 1.00 80.06 526 A 1 
ATOM 4174 C CB  . TYR A 1 526 ? -0.616  -14.542 -10.039 1.00 85.06 526 A 1 
ATOM 4175 C CG  . TYR A 1 526 ? -1.206  -13.202 -9.649  1.00 85.71 526 A 1 
ATOM 4176 C CD1 . TYR A 1 526 ? -0.377  -12.200 -9.097  1.00 80.94 526 A 1 
ATOM 4177 C CD2 . TYR A 1 526 ? -2.575  -12.937 -9.826  1.00 81.42 526 A 1 
ATOM 4178 C CE1 . TYR A 1 526 ? -0.909  -10.946 -8.743  1.00 77.88 526 A 1 
ATOM 4179 C CE2 . TYR A 1 526 ? -3.117  -11.688 -9.486  1.00 77.47 526 A 1 
ATOM 4180 C CZ  . TYR A 1 526 ? -2.279  -10.690 -8.947  1.00 80.47 526 A 1 
ATOM 4181 O OH  . TYR A 1 526 ? -2.803  -9.462  -8.642  1.00 77.45 526 A 1 
ATOM 4182 N N   . SER A 1 527 ? -1.963  -14.043 -13.345 1.00 81.77 527 A 1 
ATOM 4183 C CA  . SER A 1 527 ? -3.173  -14.070 -14.161 1.00 79.52 527 A 1 
ATOM 4184 C C   . SER A 1 527 ? -3.353  -15.420 -14.864 1.00 80.72 527 A 1 
ATOM 4185 O O   . SER A 1 527 ? -2.411  -15.986 -15.420 1.00 76.63 527 A 1 
ATOM 4186 C CB  . SER A 1 527 ? -3.139  -12.926 -15.183 1.00 73.95 527 A 1 
ATOM 4187 O OG  . SER A 1 527 ? -4.317  -12.935 -15.965 1.00 68.13 527 A 1 
ATOM 4188 N N   . ASN A 1 528 ? -4.596  -15.915 -14.893 1.00 81.83 528 A 1 
ATOM 4189 C CA  . ASN A 1 528 ? -4.968  -17.162 -15.567 1.00 80.87 528 A 1 
ATOM 4190 C C   . ASN A 1 528 ? -5.715  -16.929 -16.890 1.00 80.42 528 A 1 
ATOM 4191 O O   . ASN A 1 528 ? -6.311  -17.850 -17.442 1.00 70.92 528 A 1 
ATOM 4192 C CB  . ASN A 1 528 ? -5.778  -18.032 -14.587 1.00 74.99 528 A 1 
ATOM 4193 C CG  . ASN A 1 528 ? -4.957  -18.508 -13.406 1.00 70.53 528 A 1 
ATOM 4194 O OD1 . ASN A 1 528 ? -3.783  -18.802 -13.499 1.00 62.64 528 A 1 
ATOM 4195 N ND2 . ASN A 1 528 ? -5.565  -18.633 -12.254 1.00 63.11 528 A 1 
ATOM 4196 N N   . GLY A 1 529 ? -5.725  -15.695 -17.393 1.00 80.50 529 A 1 
ATOM 4197 C CA  . GLY A 1 529 ? -6.411  -15.337 -18.633 1.00 81.33 529 A 1 
ATOM 4198 C C   . GLY A 1 529 ? -5.754  -15.932 -19.886 1.00 85.03 529 A 1 
ATOM 4199 O O   . GLY A 1 529 ? -4.737  -16.623 -19.834 1.00 81.92 529 A 1 
ATOM 4200 N N   . TYR A 1 530 ? -6.356  -15.641 -21.052 1.00 83.45 530 A 1 
ATOM 4201 C CA  . TYR A 1 530 ? -5.781  -15.892 -22.369 1.00 85.55 530 A 1 
ATOM 4202 C C   . TYR A 1 530 ? -5.645  -14.563 -23.112 1.00 86.97 530 A 1 
ATOM 4203 O O   . TYR A 1 530 ? -6.580  -13.754 -23.111 1.00 82.11 530 A 1 
ATOM 4204 C CB  . TYR A 1 530 ? -6.663  -16.895 -23.129 1.00 81.16 530 A 1 
ATOM 4205 C CG  . TYR A 1 530 ? -6.189  -17.164 -24.541 1.00 78.05 530 A 1 
ATOM 4206 C CD1 . TYR A 1 530 ? -6.808  -16.534 -25.633 1.00 71.15 530 A 1 
ATOM 4207 C CD2 . TYR A 1 530 ? -5.093  -18.020 -24.769 1.00 70.77 530 A 1 
ATOM 4208 C CE1 . TYR A 1 530 ? -6.345  -16.758 -26.938 1.00 64.15 530 A 1 
ATOM 4209 C CE2 . TYR A 1 530 ? -4.618  -18.249 -26.065 1.00 64.01 530 A 1 
ATOM 4210 C CZ  . TYR A 1 530 ? -5.245  -17.614 -27.152 1.00 64.85 530 A 1 
ATOM 4211 O OH  . TYR A 1 530 ? -4.779  -17.826 -28.421 1.00 61.40 530 A 1 
ATOM 4212 N N   . LEU A 1 531 ? -4.492  -14.331 -23.713 1.00 85.54 531 A 1 
ATOM 4213 C CA  . LEU A 1 531 ? -4.232  -13.131 -24.497 1.00 86.45 531 A 1 
ATOM 4214 C C   . LEU A 1 531 ? -4.635  -13.383 -25.956 1.00 86.27 531 A 1 
ATOM 4215 O O   . LEU A 1 531 ? -3.975  -14.133 -26.669 1.00 84.51 531 A 1 
ATOM 4216 C CB  . LEU A 1 531 ? -2.773  -12.704 -24.365 1.00 85.34 531 A 1 
ATOM 4217 C CG  . LEU A 1 531 ? -2.338  -12.308 -22.935 1.00 84.97 531 A 1 
ATOM 4218 C CD1 . LEU A 1 531 ? -0.853  -11.962 -22.934 1.00 82.35 531 A 1 
ATOM 4219 C CD2 . LEU A 1 531 ? -3.115  -11.102 -22.402 1.00 82.86 531 A 1 
ATOM 4220 N N   . LEU A 1 532 ? -5.718  -12.725 -26.388 1.00 84.24 532 A 1 
ATOM 4221 C CA  . LEU A 1 532 ? -6.038  -12.564 -27.803 1.00 83.04 532 A 1 
ATOM 4222 C C   . LEU A 1 532 ? -4.984  -11.666 -28.470 1.00 83.27 532 A 1 
ATOM 4223 O O   . LEU A 1 532 ? -4.258  -10.952 -27.787 1.00 78.64 532 A 1 
ATOM 4224 C CB  . LEU A 1 532 ? -7.446  -11.957 -27.945 1.00 78.36 532 A 1 
ATOM 4225 C CG  . LEU A 1 532 ? -8.585  -12.861 -27.438 1.00 70.49 532 A 1 
ATOM 4226 C CD1 . LEU A 1 532 ? -9.900  -12.079 -27.446 1.00 63.42 532 A 1 
ATOM 4227 C CD2 . LEU A 1 532 ? -8.763  -14.096 -28.316 1.00 65.78 532 A 1 
ATOM 4228 N N   . ASP A 1 533 ? -4.947  -11.667 -29.810 1.00 84.10 533 A 1 
ATOM 4229 C CA  . ASP A 1 533 ? -3.887  -11.031 -30.602 1.00 85.49 533 A 1 
ATOM 4230 C C   . ASP A 1 533 ? -3.572  -9.579  -30.194 1.00 88.14 533 A 1 
ATOM 4231 O O   . ASP A 1 533 ? -2.411  -9.207  -30.047 1.00 83.10 533 A 1 
ATOM 4232 C CB  . ASP A 1 533 ? -4.288  -11.054 -32.087 1.00 79.93 533 A 1 
ATOM 4233 C CG  . ASP A 1 533 ? -4.415  -12.458 -32.690 1.00 73.14 533 A 1 
ATOM 4234 O OD1 . ASP A 1 533 ? -3.904  -13.428 -32.079 1.00 66.42 533 A 1 
ATOM 4235 O OD2 . ASP A 1 533 ? -5.051  -12.561 -33.767 1.00 66.08 533 A 1 
ATOM 4236 N N   . ASP A 1 534 ? -4.601  -8.750  -29.968 1.00 87.39 534 A 1 
ATOM 4237 C CA  . ASP A 1 534 ? -4.444  -7.358  -29.559 1.00 88.10 534 A 1 
ATOM 4238 C C   . ASP A 1 534 ? -3.845  -7.238  -28.147 1.00 89.75 534 A 1 
ATOM 4239 O O   . ASP A 1 534 ? -2.934  -6.434  -27.907 1.00 87.79 534 A 1 
ATOM 4240 C CB  . ASP A 1 534 ? -5.801  -6.641  -29.665 1.00 85.05 534 A 1 
ATOM 4241 C CG  . ASP A 1 534 ? -6.892  -7.193  -28.724 1.00 76.81 534 A 1 
ATOM 4242 O OD1 . ASP A 1 534 ? -6.908  -8.414  -28.471 1.00 69.57 534 A 1 
ATOM 4243 O OD2 . ASP A 1 534 ? -7.703  -6.381  -28.232 1.00 71.63 534 A 1 
ATOM 4244 N N   . LYS A 1 535 ? -4.287  -8.086  -27.218 1.00 90.32 535 A 1 
ATOM 4245 C CA  . LYS A 1 535 ? -3.773  -8.125  -25.846 1.00 89.97 535 A 1 
ATOM 4246 C C   . LYS A 1 535 ? -2.367  -8.728  -25.770 1.00 91.85 535 A 1 
ATOM 4247 O O   . LYS A 1 535 ? -1.568  -8.281  -24.957 1.00 90.92 535 A 1 
ATOM 4248 C CB  . LYS A 1 535 ? -4.729  -8.898  -24.939 1.00 87.39 535 A 1 
ATOM 4249 C CG  . LYS A 1 535 ? -6.083  -8.191  -24.786 1.00 81.16 535 A 1 
ATOM 4250 C CD  . LYS A 1 535 ? -6.929  -8.931  -23.739 1.00 72.07 535 A 1 
ATOM 4251 C CE  . LYS A 1 535 ? -8.270  -8.225  -23.569 1.00 64.95 535 A 1 
ATOM 4252 N NZ  . LYS A 1 535 ? -9.081  -8.875  -22.509 1.00 57.46 535 A 1 
ATOM 4253 N N   . GLU A 1 536 ? -2.054  -9.705  -26.619 1.00 92.71 536 A 1 
ATOM 4254 C CA  . GLU A 1 536 ? -0.713  -10.274 -26.757 1.00 93.13 536 A 1 
ATOM 4255 C C   . GLU A 1 536 ? 0.303   -9.205  -27.188 1.00 94.22 536 A 1 
ATOM 4256 O O   . GLU A 1 536 ? 1.382   -9.096  -26.608 1.00 93.30 536 A 1 
ATOM 4257 C CB  . GLU A 1 536 ? -0.766  -11.433 -27.771 1.00 92.95 536 A 1 
ATOM 4258 C CG  . GLU A 1 536 ? 0.594   -12.046 -28.124 1.00 92.49 536 A 1 
ATOM 4259 C CD  . GLU A 1 536 ? 1.327   -12.688 -26.940 1.00 93.43 536 A 1 
ATOM 4260 O OE1 . GLU A 1 536 ? 2.573   -12.593 -26.883 1.00 88.51 536 A 1 
ATOM 4261 O OE2 . GLU A 1 536 ? 0.675   -13.310 -26.076 1.00 91.07 536 A 1 
ATOM 4262 N N   . LEU A 1 537 ? -0.073  -8.360  -28.169 1.00 92.24 537 A 1 
ATOM 4263 C CA  . LEU A 1 537 ? 0.757   -7.253  -28.635 1.00 92.36 537 A 1 
ATOM 4264 C C   . LEU A 1 537 ? 0.886   -6.143  -27.589 1.00 92.80 537 A 1 
ATOM 4265 O O   . LEU A 1 537 ? 1.965   -5.554  -27.446 1.00 92.51 537 A 1 
ATOM 4266 C CB  . LEU A 1 537 ? 0.160   -6.694  -29.944 1.00 92.28 537 A 1 
ATOM 4267 C CG  . LEU A 1 537 ? 0.246   -7.644  -31.147 1.00 89.49 537 A 1 
ATOM 4268 C CD1 . LEU A 1 537 ? -0.554  -7.054  -32.314 1.00 86.24 537 A 1 
ATOM 4269 C CD2 . LEU A 1 537 ? 1.686   -7.857  -31.611 1.00 87.03 537 A 1 
ATOM 4270 N N   . LYS A 1 538 ? -0.180  -5.871  -26.850 1.00 93.92 538 A 1 
ATOM 4271 C CA  . LYS A 1 538 ? -0.233  -4.830  -25.823 1.00 93.96 538 A 1 
ATOM 4272 C C   . LYS A 1 538 ? 0.593   -5.177  -24.581 1.00 94.38 538 A 1 
ATOM 4273 O O   . LYS A 1 538 ? 1.253   -4.307  -24.015 1.00 93.41 538 A 1 
ATOM 4274 C CB  . LYS A 1 538 ? -1.711  -4.557  -25.483 1.00 93.04 538 A 1 
ATOM 4275 C CG  . LYS A 1 538 ? -1.866  -3.449  -24.438 1.00 86.28 538 A 1 
ATOM 4276 C CD  . LYS A 1 538 ? -3.325  -3.027  -24.234 1.00 85.11 538 A 1 
ATOM 4277 C CE  . LYS A 1 538 ? -3.300  -1.919  -23.178 1.00 75.53 538 A 1 
ATOM 4278 N NZ  . LYS A 1 538 ? -4.570  -1.177  -23.054 1.00 68.29 538 A 1 
ATOM 4279 N N   . SER A 1 539 ? 0.566   -6.437  -24.147 1.00 94.42 539 A 1 
ATOM 4280 C CA  . SER A 1 539 ? 1.250   -6.861  -22.927 1.00 94.47 539 A 1 
ATOM 4281 C C   . SER A 1 539 ? 2.776   -6.771  -23.052 1.00 94.71 539 A 1 
ATOM 4282 O O   . SER A 1 539 ? 3.373   -7.241  -24.018 1.00 95.00 539 A 1 
ATOM 4283 C CB  . SER A 1 539 ? 0.837   -8.274  -22.535 1.00 94.11 539 A 1 
ATOM 4284 O OG  . SER A 1 539 ? 1.465   -8.606  -21.308 1.00 90.50 539 A 1 
ATOM 4285 N N   . LEU A 1 540 ? 3.407   -6.198  -22.013 1.00 95.28 540 A 1 
ATOM 4286 C CA  . LEU A 1 540 ? 4.861   -6.054  -21.940 1.00 95.78 540 A 1 
ATOM 4287 C C   . LEU A 1 540 ? 5.555   -7.299  -21.388 1.00 96.22 540 A 1 
ATOM 4288 O O   . LEU A 1 540 ? 6.669   -7.607  -21.800 1.00 95.05 540 A 1 
ATOM 4289 C CB  . LEU A 1 540 ? 5.186   -4.814  -21.095 1.00 95.40 540 A 1 
ATOM 4290 C CG  . LEU A 1 540 ? 4.677   -3.478  -21.684 1.00 95.34 540 A 1 
ATOM 4291 C CD1 . LEU A 1 540 ? 5.062   -2.328  -20.754 1.00 93.74 540 A 1 
ATOM 4292 C CD2 . LEU A 1 540 ? 5.273   -3.188  -23.061 1.00 93.50 540 A 1 
ATOM 4293 N N   . ASN A 1 541 ? 4.914   -8.033  -20.475 1.00 96.29 541 A 1 
ATOM 4294 C CA  . ASN A 1 541 ? 5.534   -9.097  -19.680 1.00 96.46 541 A 1 
ATOM 4295 C C   . ASN A 1 541 ? 4.771   -10.437 -19.668 1.00 96.58 541 A 1 
ATOM 4296 O O   . ASN A 1 541 ? 5.272   -11.405 -19.103 1.00 95.47 541 A 1 
ATOM 4297 C CB  . ASN A 1 541 ? 5.765   -8.575  -18.255 1.00 95.84 541 A 1 
ATOM 4298 C CG  . ASN A 1 541 ? 4.478   -8.323  -17.486 1.00 96.14 541 A 1 
ATOM 4299 O OD1 . ASN A 1 541 ? 3.560   -7.669  -17.958 1.00 92.41 541 A 1 
ATOM 4300 N ND2 . ASN A 1 541 ? 4.394   -8.821  -16.276 1.00 91.28 541 A 1 
ATOM 4301 N N   . LEU A 1 542 ? 3.603   -10.505 -20.300 1.00 96.01 542 A 1 
ATOM 4302 C CA  . LEU A 1 542 ? 2.805   -11.717 -20.427 1.00 95.78 542 A 1 
ATOM 4303 C C   . LEU A 1 542 ? 2.724   -12.156 -21.890 1.00 95.78 542 A 1 
ATOM 4304 O O   . LEU A 1 542 ? 2.847   -11.339 -22.808 1.00 95.04 542 A 1 
ATOM 4305 C CB  . LEU A 1 542 ? 1.392   -11.486 -19.845 1.00 95.25 542 A 1 
ATOM 4306 C CG  . LEU A 1 542 ? 1.359   -10.959 -18.399 1.00 94.27 542 A 1 
ATOM 4307 C CD1 . LEU A 1 542 ? -0.082  -10.644 -17.989 1.00 91.73 542 A 1 
ATOM 4308 C CD2 . LEU A 1 542 ? 1.924   -11.977 -17.416 1.00 90.82 542 A 1 
ATOM 4309 N N   . SER A 1 543 ? 2.498   -13.453 -22.116 1.00 95.55 543 A 1 
ATOM 4310 C CA  . SER A 1 543 ? 2.271   -14.005 -23.449 1.00 95.77 543 A 1 
ATOM 4311 C C   . SER A 1 543 ? 1.345   -15.220 -23.396 1.00 95.44 543 A 1 
ATOM 4312 O O   . SER A 1 543 ? 1.271   -15.910 -22.383 1.00 94.58 543 A 1 
ATOM 4313 C CB  . SER A 1 543 ? 3.614   -14.377 -24.092 1.00 95.88 543 A 1 
ATOM 4314 O OG  . SER A 1 543 ? 3.439   -14.762 -25.446 1.00 93.97 543 A 1 
ATOM 4315 N N   . SER A 1 544 ? 0.667   -15.516 -24.507 1.00 93.84 544 A 1 
ATOM 4316 C CA  . SER A 1 544 ? 0.003   -16.800 -24.754 1.00 93.53 544 A 1 
ATOM 4317 C C   . SER A 1 544 ? 0.624   -17.565 -25.934 1.00 93.72 544 A 1 
ATOM 4318 O O   . SER A 1 544 ? 0.068   -18.562 -26.386 1.00 92.61 544 A 1 
ATOM 4319 C CB  . SER A 1 544 ? -1.507  -16.596 -24.929 1.00 92.38 544 A 1 
ATOM 4320 O OG  . SER A 1 544 ? -2.080  -16.194 -23.689 1.00 88.44 544 A 1 
ATOM 4321 N N   . VAL A 1 545 ? 1.789   -17.129 -26.414 1.00 94.84 545 A 1 
ATOM 4322 C CA  . VAL A 1 545 ? 2.545   -17.788 -27.488 1.00 95.48 545 A 1 
ATOM 4323 C C   . VAL A 1 545 ? 3.420   -18.884 -26.879 1.00 95.89 545 A 1 
ATOM 4324 O O   . VAL A 1 545 ? 4.425   -18.596 -26.226 1.00 95.07 545 A 1 
ATOM 4325 C CB  . VAL A 1 545 ? 3.378   -16.780 -28.286 1.00 95.02 545 A 1 
ATOM 4326 C CG1 . VAL A 1 545 ? 4.191   -17.463 -29.387 1.00 92.99 545 A 1 
ATOM 4327 C CG2 . VAL A 1 545 ? 2.484   -15.731 -28.957 1.00 93.54 545 A 1 
ATOM 4328 N N   . GLU A 1 546 ? 3.060   -20.153 -27.107 1.00 95.60 546 A 1 
ATOM 4329 C CA  . GLU A 1 546 ? 3.767   -21.296 -26.520 1.00 95.55 546 A 1 
ATOM 4330 C C   . GLU A 1 546 ? 5.066   -21.664 -27.259 1.00 96.19 546 A 1 
ATOM 4331 O O   . GLU A 1 546 ? 5.931   -22.330 -26.696 1.00 95.11 546 A 1 
ATOM 4332 C CB  . GLU A 1 546 ? 2.815   -22.514 -26.436 1.00 94.26 546 A 1 
ATOM 4333 C CG  . GLU A 1 546 ? 1.580   -22.257 -25.552 1.00 92.17 546 A 1 
ATOM 4334 C CD  . GLU A 1 546 ? 0.706   -23.502 -25.263 1.00 90.56 546 A 1 
ATOM 4335 O OE1 . GLU A 1 546 ? -0.282  -23.371 -24.486 1.00 84.95 546 A 1 
ATOM 4336 O OE2 . GLU A 1 546 ? 0.992   -24.604 -25.770 1.00 85.94 546 A 1 
ATOM 4337 N N   . ASP A 1 547 ? 5.228   -21.230 -28.518 1.00 96.20 547 A 1 
ATOM 4338 C CA  . ASP A 1 547 ? 6.406   -21.523 -29.336 1.00 96.90 547 A 1 
ATOM 4339 C C   . ASP A 1 547 ? 7.616   -20.683 -28.869 1.00 97.33 547 A 1 
ATOM 4340 O O   . ASP A 1 547 ? 7.600   -19.455 -29.005 1.00 97.15 547 A 1 
ATOM 4341 C CB  . ASP A 1 547 ? 6.046   -21.272 -30.810 1.00 96.83 547 A 1 
ATOM 4342 C CG  . ASP A 1 547 ? 7.141   -21.617 -31.825 1.00 96.47 547 A 1 
ATOM 4343 O OD1 . ASP A 1 547 ? 8.306   -21.820 -31.418 1.00 94.10 547 A 1 
ATOM 4344 O OD2 . ASP A 1 547 ? 6.803   -21.617 -33.036 1.00 93.52 547 A 1 
ATOM 4345 N N   . PRO A 1 548 ? 8.694   -21.317 -28.358 1.00 97.57 548 A 1 
ATOM 4346 C CA  . PRO A 1 548 ? 9.866   -20.597 -27.870 1.00 97.66 548 A 1 
ATOM 4347 C C   . PRO A 1 548 ? 10.628  -19.835 -28.959 1.00 97.71 548 A 1 
ATOM 4348 O O   . PRO A 1 548 ? 11.386  -18.914 -28.658 1.00 96.87 548 A 1 
ATOM 4349 C CB  . PRO A 1 548 ? 10.749  -21.664 -27.204 1.00 96.94 548 A 1 
ATOM 4350 C CG  . PRO A 1 548 ? 10.370  -22.950 -27.937 1.00 94.48 548 A 1 
ATOM 4351 C CD  . PRO A 1 548 ? 8.877   -22.757 -28.198 1.00 97.31 548 A 1 
ATOM 4352 N N   . GLU A 1 549 ? 10.417  -20.165 -30.257 1.00 97.73 549 A 1 
ATOM 4353 C CA  . GLU A 1 549 ? 11.001  -19.407 -31.374 1.00 97.68 549 A 1 
ATOM 4354 C C   . GLU A 1 549 ? 10.217  -18.132 -31.713 1.00 97.57 549 A 1 
ATOM 4355 O O   . GLU A 1 549 ? 10.735  -17.257 -32.419 1.00 96.15 549 A 1 
ATOM 4356 C CB  . GLU A 1 549 ? 11.137  -20.295 -32.621 1.00 97.18 549 A 1 
ATOM 4357 C CG  . GLU A 1 549 ? 12.044  -21.503 -32.383 1.00 93.31 549 A 1 
ATOM 4358 C CD  . GLU A 1 549 ? 12.456  -22.228 -33.676 1.00 89.03 549 A 1 
ATOM 4359 O OE1 . GLU A 1 549 ? 13.458  -22.977 -33.616 1.00 80.01 549 A 1 
ATOM 4360 O OE2 . GLU A 1 549 ? 11.806  -22.019 -34.721 1.00 81.71 549 A 1 
ATOM 4361 N N   . LYS A 1 550 ? 8.978   -17.997 -31.215 1.00 97.08 550 A 1 
ATOM 4362 C CA  . LYS A 1 550 ? 8.065   -16.891 -31.544 1.00 96.62 550 A 1 
ATOM 4363 C C   . LYS A 1 550 ? 7.700   -16.005 -30.358 1.00 96.78 550 A 1 
ATOM 4364 O O   . LYS A 1 550 ? 7.346   -14.852 -30.565 1.00 95.59 550 A 1 
ATOM 4365 C CB  . LYS A 1 550 ? 6.787   -17.446 -32.181 1.00 96.23 550 A 1 
ATOM 4366 C CG  . LYS A 1 550 ? 7.072   -18.112 -33.533 1.00 94.26 550 A 1 
ATOM 4367 C CD  . LYS A 1 550 ? 5.752   -18.602 -34.143 1.00 88.64 550 A 1 
ATOM 4368 C CE  . LYS A 1 550 ? 6.056   -19.434 -35.385 1.00 82.42 550 A 1 
ATOM 4369 N NZ  . LYS A 1 550 ? 5.325   -20.717 -35.336 1.00 71.87 550 A 1 
ATOM 4370 N N   . ILE A 1 551 ? 7.797   -16.528 -29.140 1.00 96.91 551 A 1 
ATOM 4371 C CA  . ILE A 1 551 ? 7.483   -15.766 -27.933 1.00 97.31 551 A 1 
ATOM 4372 C C   . ILE A 1 551 ? 8.327   -14.477 -27.865 1.00 97.58 551 A 1 
ATOM 4373 O O   . ILE A 1 551 ? 9.516   -14.484 -28.194 1.00 97.18 551 A 1 
ATOM 4374 C CB  . ILE A 1 551 ? 7.608   -16.650 -26.685 1.00 97.03 551 A 1 
ATOM 4375 C CG1 . ILE A 1 551 ? 6.881   -15.994 -25.496 1.00 96.02 551 A 1 
ATOM 4376 C CG2 . ILE A 1 551 ? 9.076   -16.980 -26.338 1.00 95.04 551 A 1 
ATOM 4377 C CD1 . ILE A 1 551 ? 6.589   -16.975 -24.370 1.00 94.05 551 A 1 
ATOM 4378 N N   . LYS A 1 552 ? 7.717   -13.369 -27.436 1.00 97.05 552 A 1 
ATOM 4379 C CA  . LYS A 1 552 ? 8.344   -12.038 -27.500 1.00 97.03 552 A 1 
ATOM 4380 C C   . LYS A 1 552 ? 9.730   -11.979 -26.850 1.00 97.73 552 A 1 
ATOM 4381 O O   . LYS A 1 552 ? 10.648  -11.442 -27.459 1.00 97.16 552 A 1 
ATOM 4382 C CB  . LYS A 1 552 ? 7.366   -10.978 -26.933 1.00 95.06 552 A 1 
ATOM 4383 C CG  . LYS A 1 552 ? 6.991   -11.172 -25.455 1.00 91.77 552 A 1 
ATOM 4384 C CD  . LYS A 1 552 ? 5.885   -10.230 -24.949 1.00 92.37 552 A 1 
ATOM 4385 C CE  . LYS A 1 552 ? 4.561   -10.506 -25.679 1.00 89.64 552 A 1 
ATOM 4386 N NZ  . LYS A 1 552 ? 3.352   -10.341 -24.834 1.00 88.45 552 A 1 
ATOM 4387 N N   . TRP A 1 553 ? 9.921   -12.622 -25.708 1.00 97.82 553 A 1 
ATOM 4388 C CA  . TRP A 1 553 ? 11.202  -12.667 -24.986 1.00 98.06 553 A 1 
ATOM 4389 C C   . TRP A 1 553 ? 12.152  -13.791 -25.425 1.00 98.27 553 A 1 
ATOM 4390 O O   . TRP A 1 553 ? 13.093  -14.117 -24.695 1.00 97.81 553 A 1 
ATOM 4391 C CB  . TRP A 1 553 ? 10.941  -12.708 -23.489 1.00 97.86 553 A 1 
ATOM 4392 C CG  . TRP A 1 553 ? 10.081  -13.826 -23.012 1.00 97.87 553 A 1 
ATOM 4393 C CD1 . TRP A 1 553 ? 10.443  -15.113 -22.846 1.00 97.25 553 A 1 
ATOM 4394 C CD2 . TRP A 1 553 ? 8.678   -13.750 -22.610 1.00 97.78 553 A 1 
ATOM 4395 N NE1 . TRP A 1 553 ? 9.367   -15.848 -22.371 1.00 97.04 553 A 1 
ATOM 4396 C CE2 . TRP A 1 553 ? 8.266   -15.038 -22.196 1.00 97.40 553 A 1 
ATOM 4397 C CE3 . TRP A 1 553 ? 7.733   -12.698 -22.538 1.00 97.34 553 A 1 
ATOM 4398 C CZ2 . TRP A 1 553 ? 6.960   -15.292 -21.720 1.00 96.77 553 A 1 
ATOM 4399 C CZ3 . TRP A 1 553 ? 6.430   -12.947 -22.069 1.00 96.74 553 A 1 
ATOM 4400 C CH2 . TRP A 1 553 ? 6.046   -14.235 -21.659 1.00 96.32 553 A 1 
ATOM 4401 N N   . ARG A 1 554 ? 11.973  -14.366 -26.624 1.00 98.17 554 A 1 
ATOM 4402 C CA  . ARG A 1 554 ? 12.800  -15.486 -27.116 1.00 98.03 554 A 1 
ATOM 4403 C C   . ARG A 1 554 ? 14.308  -15.272 -26.975 1.00 98.26 554 A 1 
ATOM 4404 O O   . ARG A 1 554 ? 15.036  -16.217 -26.670 1.00 97.74 554 A 1 
ATOM 4405 C CB  . ARG A 1 554 ? 12.435  -15.810 -28.577 1.00 97.27 554 A 1 
ATOM 4406 C CG  . ARG A 1 554 ? 12.780  -14.687 -29.569 1.00 93.93 554 A 1 
ATOM 4407 C CD  . ARG A 1 554 ? 12.399  -15.066 -30.998 1.00 91.64 554 A 1 
ATOM 4408 N NE  . ARG A 1 554 ? 12.732  -14.011 -31.961 1.00 84.33 554 A 1 
ATOM 4409 C CZ  . ARG A 1 554 ? 11.958  -12.998 -32.322 1.00 79.12 554 A 1 
ATOM 4410 N NH1 . ARG A 1 554 ? 10.760  -12.823 -31.810 1.00 70.27 554 A 1 
ATOM 4411 N NH2 . ARG A 1 554 ? 12.379  -12.145 -33.202 1.00 74.02 554 A 1 
ATOM 4412 N N   . GLN A 1 555 ? 14.799  -14.045 -27.159 1.00 98.10 555 A 1 
ATOM 4413 C CA  . GLN A 1 555 ? 16.230  -13.737 -27.030 1.00 98.08 555 A 1 
ATOM 4414 C C   . GLN A 1 555 ? 16.743  -13.809 -25.575 1.00 98.28 555 A 1 
ATOM 4415 O O   . GLN A 1 555 ? 17.953  -13.921 -25.378 1.00 97.81 555 A 1 
ATOM 4416 C CB  . GLN A 1 555 ? 16.541  -12.358 -27.603 1.00 97.65 555 A 1 
ATOM 4417 C CG  . GLN A 1 555 ? 16.400  -12.287 -29.133 1.00 95.92 555 A 1 
ATOM 4418 C CD  . GLN A 1 555 ? 17.133  -11.068 -29.687 1.00 96.19 555 A 1 
ATOM 4419 O OE1 . GLN A 1 555 ? 18.338  -10.936 -29.550 1.00 89.71 555 A 1 
ATOM 4420 N NE2 . GLN A 1 555 ? 16.451  -10.142 -30.297 1.00 88.44 555 A 1 
ATOM 4421 N N   . LEU A 1 556 ? 15.860  -13.738 -24.570 1.00 98.30 556 A 1 
ATOM 4422 C CA  . LEU A 1 556 ? 16.237  -13.797 -23.159 1.00 98.58 556 A 1 
ATOM 4423 C C   . LEU A 1 556 ? 16.239  -15.234 -22.613 1.00 98.60 556 A 1 
ATOM 4424 O O   . LEU A 1 556 ? 16.827  -15.466 -21.560 1.00 98.23 556 A 1 
ATOM 4425 C CB  . LEU A 1 556 ? 15.326  -12.893 -22.310 1.00 98.35 556 A 1 
ATOM 4426 C CG  . LEU A 1 556 ? 15.684  -11.396 -22.379 1.00 96.87 556 A 1 
ATOM 4427 C CD1 . LEU A 1 556 ? 15.272  -10.733 -23.698 1.00 91.19 556 A 1 
ATOM 4428 C CD2 . LEU A 1 556 ? 14.998  -10.632 -21.249 1.00 92.10 556 A 1 
ATOM 4429 N N   . LEU A 1 557 ? 15.655  -16.217 -23.319 1.00 98.44 557 A 1 
ATOM 4430 C CA  . LEU A 1 557 ? 15.566  -17.602 -22.860 1.00 98.31 557 A 1 
ATOM 4431 C C   . LEU A 1 557 ? 16.952  -18.166 -22.504 1.00 98.34 557 A 1 
ATOM 4432 O O   . LEU A 1 557 ? 17.905  -18.063 -23.288 1.00 97.87 557 A 1 
ATOM 4433 C CB  . LEU A 1 557 ? 14.887  -18.487 -23.918 1.00 98.29 557 A 1 
ATOM 4434 C CG  . LEU A 1 557 ? 13.401  -18.166 -24.158 1.00 98.01 557 A 1 
ATOM 4435 C CD1 . LEU A 1 557 ? 12.866  -19.023 -25.312 1.00 97.36 557 A 1 
ATOM 4436 C CD2 . LEU A 1 557 ? 12.542  -18.433 -22.924 1.00 97.10 557 A 1 
ATOM 4437 N N   . GLY A 1 558 ? 17.063  -18.735 -21.303 1.00 98.31 558 A 1 
ATOM 4438 C CA  . GLY A 1 558 ? 18.326  -19.249 -20.766 1.00 98.22 558 A 1 
ATOM 4439 C C   . GLY A 1 558 ? 19.264  -18.191 -20.183 1.00 98.33 558 A 1 
ATOM 4440 O O   . GLY A 1 558 ? 20.376  -18.528 -19.789 1.00 97.66 558 A 1 
ATOM 4441 N N   . PHE A 1 559 ? 18.867  -16.911 -20.134 1.00 98.37 559 A 1 
ATOM 4442 C CA  . PHE A 1 559 ? 19.573  -15.860 -19.409 1.00 98.55 559 A 1 
ATOM 4443 C C   . PHE A 1 559 ? 19.008  -15.724 -17.994 1.00 98.55 559 A 1 
ATOM 4444 O O   . PHE A 1 559 ? 17.812  -15.450 -17.834 1.00 98.22 559 A 1 
ATOM 4445 C CB  . PHE A 1 559 ? 19.492  -14.539 -20.172 1.00 98.46 559 A 1 
ATOM 4446 C CG  . PHE A 1 559 ? 20.107  -13.360 -19.439 1.00 98.64 559 A 1 
ATOM 4447 C CD1 . PHE A 1 559 ? 19.326  -12.235 -19.128 1.00 97.96 559 A 1 
ATOM 4448 C CD2 . PHE A 1 559 ? 21.455  -13.407 -19.038 1.00 98.04 559 A 1 
ATOM 4449 C CE1 . PHE A 1 559 ? 19.892  -11.156 -18.429 1.00 97.87 559 A 1 
ATOM 4450 C CE2 . PHE A 1 559 ? 22.018  -12.335 -18.334 1.00 97.71 559 A 1 
ATOM 4451 C CZ  . PHE A 1 559 ? 21.236  -11.208 -18.028 1.00 98.36 559 A 1 
ATOM 4452 N N   . ARG A 1 560 ? 19.834  -15.889 -16.977 1.00 98.42 560 A 1 
ATOM 4453 C CA  . ARG A 1 560 ? 19.434  -15.921 -15.561 1.00 98.49 560 A 1 
ATOM 4454 C C   . ARG A 1 560 ? 18.242  -16.848 -15.349 1.00 98.35 560 A 1 
ATOM 4455 O O   . ARG A 1 560 ? 18.282  -17.981 -15.840 1.00 97.08 560 A 1 
ATOM 4456 C CB  . ARG A 1 560 ? 19.215  -14.490 -15.042 1.00 98.02 560 A 1 
ATOM 4457 C CG  . ARG A 1 560 ? 20.522  -13.664 -15.063 1.00 96.18 560 A 1 
ATOM 4458 C CD  . ARG A 1 560 ? 20.282  -12.284 -14.455 1.00 95.40 560 A 1 
ATOM 4459 N NE  . ARG A 1 560 ? 21.559  -11.604 -14.235 1.00 94.39 560 A 1 
ATOM 4460 C CZ  . ARG A 1 560 ? 22.337  -11.712 -13.156 1.00 96.34 560 A 1 
ATOM 4461 N NH1 . ARG A 1 560 ? 21.958  -12.298 -12.052 1.00 88.40 560 A 1 
ATOM 4462 N NH2 . ARG A 1 560 ? 23.523  -11.251 -13.195 1.00 91.62 560 A 1 
ATOM 4463 N N   . ASN A 1 561 ? 17.196  -16.422 -14.664 1.00 98.20 561 A 1 
ATOM 4464 C CA  . ASN A 1 561 ? 15.997  -17.224 -14.409 1.00 98.15 561 A 1 
ATOM 4465 C C   . ASN A 1 561 ? 14.929  -17.079 -15.516 1.00 98.31 561 A 1 
ATOM 4466 O O   . ASN A 1 561 ? 13.742  -17.235 -15.243 1.00 97.38 561 A 1 
ATOM 4467 C CB  . ASN A 1 561 ? 15.471  -16.930 -12.987 1.00 97.31 561 A 1 
ATOM 4468 C CG  . ASN A 1 561 ? 16.398  -17.422 -11.888 1.00 94.57 561 A 1 
ATOM 4469 O OD1 . ASN A 1 561 ? 17.401  -18.069 -12.119 1.00 85.89 561 A 1 
ATOM 4470 N ND2 . ASN A 1 561 ? 16.079  -17.137 -10.655 1.00 84.07 561 A 1 
ATOM 4471 N N   . THR A 1 562 ? 15.319  -16.781 -16.752 1.00 98.46 562 A 1 
ATOM 4472 C CA  . THR A 1 562 ? 14.390  -16.667 -17.877 1.00 98.58 562 A 1 
ATOM 4473 C C   . THR A 1 562 ? 14.125  -18.029 -18.505 1.00 98.67 562 A 1 
ATOM 4474 O O   . THR A 1 562 ? 14.911  -18.527 -19.318 1.00 98.42 562 A 1 
ATOM 4475 C CB  . THR A 1 562 ? 14.868  -15.652 -18.926 1.00 98.46 562 A 1 
ATOM 4476 O OG1 . THR A 1 562 ? 15.241  -14.441 -18.310 1.00 97.33 562 A 1 
ATOM 4477 C CG2 . THR A 1 562 ? 13.762  -15.332 -19.934 1.00 97.09 562 A 1 
ATOM 4478 N N   . TYR A 1 563 ? 13.002  -18.619 -18.131 1.00 98.42 563 A 1 
ATOM 4479 C CA  . TYR A 1 563 ? 12.445  -19.847 -18.683 1.00 98.43 563 A 1 
ATOM 4480 C C   . TYR A 1 563 ? 10.928  -19.704 -18.710 1.00 98.24 563 A 1 
ATOM 4481 O O   . TYR A 1 563 ? 10.310  -19.498 -17.666 1.00 97.59 563 A 1 
ATOM 4482 C CB  . TYR A 1 563 ? 12.885  -21.036 -17.826 1.00 98.33 563 A 1 
ATOM 4483 C CG  . TYR A 1 563 ? 12.400  -22.374 -18.338 1.00 98.51 563 A 1 
ATOM 4484 C CD1 . TYR A 1 563 ? 11.078  -22.795 -18.115 1.00 98.10 563 A 1 
ATOM 4485 C CD2 . TYR A 1 563 ? 13.265  -23.208 -19.075 1.00 98.13 563 A 1 
ATOM 4486 C CE1 . TYR A 1 563 ? 10.621  -24.017 -18.623 1.00 97.85 563 A 1 
ATOM 4487 C CE2 . TYR A 1 563 ? 12.826  -24.437 -19.583 1.00 97.74 563 A 1 
ATOM 4488 C CZ  . TYR A 1 563 ? 11.499  -24.829 -19.360 1.00 97.93 563 A 1 
ATOM 4489 O OH  . TYR A 1 563 ? 11.042  -26.026 -19.868 1.00 97.26 563 A 1 
ATOM 4490 N N   . THR A 1 564 ? 10.311  -19.796 -19.881 1.00 98.27 564 A 1 
ATOM 4491 C CA  . THR A 1 564 ? 8.864   -19.633 -20.023 1.00 98.14 564 A 1 
ATOM 4492 C C   . THR A 1 564 ? 8.127   -20.723 -19.260 1.00 98.03 564 A 1 
ATOM 4493 O O   . THR A 1 564 ? 8.393   -21.901 -19.474 1.00 97.48 564 A 1 
ATOM 4494 C CB  . THR A 1 564 ? 8.442   -19.672 -21.496 1.00 97.73 564 A 1 
ATOM 4495 O OG1 . THR A 1 564 ? 9.173   -18.711 -22.222 1.00 96.07 564 A 1 
ATOM 4496 C CG2 . THR A 1 564 ? 6.959   -19.360 -21.697 1.00 96.10 564 A 1 
ATOM 4497 N N   . CYS A 1 565 ? 7.176   -20.344 -18.427 1.00 97.25 565 A 1 
ATOM 4498 C CA  . CYS A 1 565 ? 6.345   -21.294 -17.707 1.00 96.75 565 A 1 
ATOM 4499 C C   . CYS A 1 565 ? 4.921   -20.769 -17.497 1.00 96.45 565 A 1 
ATOM 4500 O O   . CYS A 1 565 ? 4.632   -19.581 -17.674 1.00 95.51 565 A 1 
ATOM 4501 C CB  . CYS A 1 565 ? 7.029   -21.689 -16.388 1.00 95.36 565 A 1 
ATOM 4502 S SG  . CYS A 1 565 ? 7.199   -20.261 -15.265 1.00 93.19 565 A 1 
ATOM 4503 N N   . ARG A 1 566 ? 4.022   -21.667 -17.103 1.00 94.38 566 A 1 
ATOM 4504 C CA  . ARG A 1 566 ? 2.673   -21.345 -16.646 1.00 92.40 566 A 1 
ATOM 4505 C C   . ARG A 1 566 ? 2.715   -20.956 -15.169 1.00 91.21 566 A 1 
ATOM 4506 O O   . ARG A 1 566 ? 3.446   -21.570 -14.397 1.00 88.39 566 A 1 
ATOM 4507 C CB  . ARG A 1 566 ? 1.739   -22.551 -16.854 1.00 90.42 566 A 1 
ATOM 4508 C CG  . ARG A 1 566 ? 1.730   -23.045 -18.312 1.00 86.55 566 A 1 
ATOM 4509 C CD  . ARG A 1 566 ? 0.784   -24.226 -18.484 1.00 86.74 566 A 1 
ATOM 4510 N NE  . ARG A 1 566 ? 0.980   -24.905 -19.766 1.00 85.61 566 A 1 
ATOM 4511 C CZ  . ARG A 1 566 ? 0.611   -24.478 -20.972 1.00 85.07 566 A 1 
ATOM 4512 N NH1 . ARG A 1 566 ? -0.070  -23.387 -21.154 1.00 76.54 566 A 1 
ATOM 4513 N NH2 . ARG A 1 566 ? 0.961   -25.139 -22.021 1.00 79.37 566 A 1 
ATOM 4514 N N   . ASN A 1 567 ? 1.867   -20.014 -14.767 1.00 89.55 567 A 1 
ATOM 4515 C CA  . ASN A 1 567 ? 1.665   -19.737 -13.342 1.00 85.99 567 A 1 
ATOM 4516 C C   . ASN A 1 567 ? 0.949   -20.894 -12.616 1.00 85.43 567 A 1 
ATOM 4517 O O   . ASN A 1 567 ? 1.237   -21.187 -11.453 1.00 81.76 567 A 1 
ATOM 4518 C CB  . ASN A 1 567 ? 0.876   -18.436 -13.207 1.00 81.56 567 A 1 
ATOM 4519 C CG  . ASN A 1 567 ? 0.563   -18.120 -11.749 1.00 76.35 567 A 1 
ATOM 4520 O OD1 . ASN A 1 567 ? 1.430   -18.098 -10.887 1.00 67.28 567 A 1 
ATOM 4521 N ND2 . ASN A 1 567 ? -0.688  -17.918 -11.416 1.00 69.12 567 A 1 
ATOM 4522 N N   . ALA A 1 568 ? 0.019   -21.562 -13.303 1.00 85.05 568 A 1 
ATOM 4523 C CA  . ALA A 1 568 ? -0.738  -22.689 -12.787 1.00 85.21 568 A 1 
ATOM 4524 C C   . ALA A 1 568 ? -0.944  -23.745 -13.877 1.00 86.62 568 A 1 
ATOM 4525 O O   . ALA A 1 568 ? -0.955  -23.436 -15.066 1.00 84.76 568 A 1 
ATOM 4526 C CB  . ALA A 1 568 ? -2.077  -22.179 -12.234 1.00 81.98 568 A 1 
ATOM 4527 N N   . TYR A 1 569 ? -1.159  -24.998 -13.458 1.00 85.57 569 A 1 
ATOM 4528 C CA  . TYR A 1 569 ? -1.405  -26.115 -14.375 1.00 85.81 569 A 1 
ATOM 4529 C C   . TYR A 1 569 ? -2.573  -25.811 -15.324 1.00 86.06 569 A 1 
ATOM 4530 O O   . TYR A 1 569 ? -3.650  -25.384 -14.894 1.00 82.70 569 A 1 
ATOM 4531 C CB  . TYR A 1 569 ? -1.661  -27.392 -13.568 1.00 83.32 569 A 1 
ATOM 4532 C CG  . TYR A 1 569 ? -1.796  -28.618 -14.445 1.00 78.58 569 A 1 
ATOM 4533 C CD1 . TYR A 1 569 ? -3.067  -29.084 -14.823 1.00 71.92 569 A 1 
ATOM 4534 C CD2 . TYR A 1 569 ? -0.644  -29.270 -14.924 1.00 71.00 569 A 1 
ATOM 4535 C CE1 . TYR A 1 569 ? -3.189  -30.202 -15.670 1.00 66.94 569 A 1 
ATOM 4536 C CE2 . TYR A 1 569 ? -0.754  -30.383 -15.766 1.00 65.49 569 A 1 
ATOM 4537 C CZ  . TYR A 1 569 ? -2.025  -30.847 -16.143 1.00 67.10 569 A 1 
ATOM 4538 O OH  . TYR A 1 569 ? -2.139  -31.938 -16.977 1.00 63.20 569 A 1 
ATOM 4539 N N   . GLY A 1 570 ? -2.357  -26.015 -16.626 1.00 85.07 570 A 1 
ATOM 4540 C CA  . GLY A 1 570 ? -3.354  -25.752 -17.665 1.00 85.52 570 A 1 
ATOM 4541 C C   . GLY A 1 570 ? -3.575  -24.270 -18.012 1.00 87.34 570 A 1 
ATOM 4542 O O   . GLY A 1 570 ? -4.316  -23.984 -18.960 1.00 84.20 570 A 1 
ATOM 4543 N N   . SER A 1 571 ? -2.937  -23.332 -17.327 1.00 86.50 571 A 1 
ATOM 4544 C CA  . SER A 1 571 ? -3.035  -21.911 -17.660 1.00 87.42 571 A 1 
ATOM 4545 C C   . SER A 1 571 ? -2.513  -21.639 -19.070 1.00 89.13 571 A 1 
ATOM 4546 O O   . SER A 1 571 ? -1.487  -22.175 -19.495 1.00 88.50 571 A 1 
ATOM 4547 C CB  . SER A 1 571 ? -2.276  -21.050 -16.653 1.00 84.67 571 A 1 
ATOM 4548 O OG  . SER A 1 571 ? -2.456  -19.682 -16.990 1.00 76.38 571 A 1 
ATOM 4549 N N   . LYS A 1 572 ? -3.222  -20.765 -19.813 1.00 89.61 572 A 1 
ATOM 4550 C CA  . LYS A 1 572 ? -2.779  -20.261 -21.120 1.00 90.77 572 A 1 
ATOM 4551 C C   . LYS A 1 572 ? -1.957  -18.978 -21.008 1.00 92.12 572 A 1 
ATOM 4552 O O   . LYS A 1 572 ? -1.381  -18.550 -22.010 1.00 89.75 572 A 1 
ATOM 4553 C CB  . LYS A 1 572 ? -3.990  -20.108 -22.058 1.00 88.39 572 A 1 
ATOM 4554 C CG  . LYS A 1 572 ? -4.643  -21.445 -22.456 1.00 82.37 572 A 1 
ATOM 4555 C CD  . LYS A 1 572 ? -3.652  -22.321 -23.240 1.00 73.61 572 A 1 
ATOM 4556 C CE  . LYS A 1 572 ? -4.268  -23.582 -23.835 1.00 66.23 572 A 1 
ATOM 4557 N NZ  . LYS A 1 572 ? -3.224  -24.316 -24.602 1.00 57.55 572 A 1 
ATOM 4558 N N   . MET A 1 573 ? -1.888  -18.398 -19.826 1.00 92.39 573 A 1 
ATOM 4559 C CA  . MET A 1 573 ? -1.026  -17.252 -19.551 1.00 92.61 573 A 1 
ATOM 4560 C C   . MET A 1 573 ? 0.383   -17.733 -19.223 1.00 93.28 573 A 1 
ATOM 4561 O O   . MET A 1 573 ? 0.572   -18.530 -18.300 1.00 92.16 573 A 1 
ATOM 4562 C CB  . MET A 1 573 ? -1.609  -16.416 -18.407 1.00 90.80 573 A 1 
ATOM 4563 C CG  . MET A 1 573 ? -0.965  -15.027 -18.351 1.00 84.53 573 A 1 
ATOM 4564 S SD  . MET A 1 573 ? -1.363  -13.991 -19.788 1.00 82.61 573 A 1 
ATOM 4565 C CE  . MET A 1 573 ? -3.075  -13.578 -19.402 1.00 75.26 573 A 1 
ATOM 4566 N N   . LEU A 1 574 ? 1.351   -17.245 -19.981 1.00 95.25 574 A 1 
ATOM 4567 C CA  . LEU A 1 574 ? 2.749   -17.593 -19.845 1.00 95.85 574 A 1 
ATOM 4568 C C   . LEU A 1 574 ? 3.545   -16.402 -19.302 1.00 96.08 574 A 1 
ATOM 4569 O O   . LEU A 1 574 ? 3.326   -15.259 -19.702 1.00 95.54 574 A 1 
ATOM 4570 C CB  . LEU A 1 574 ? 3.324   -18.054 -21.196 1.00 95.87 574 A 1 
ATOM 4571 C CG  . LEU A 1 574 ? 2.558   -19.207 -21.871 1.00 95.33 574 A 1 
ATOM 4572 C CD1 . LEU A 1 574 ? 3.207   -19.516 -23.213 1.00 94.14 574 A 1 
ATOM 4573 C CD2 . LEU A 1 574 ? 2.541   -20.472 -21.023 1.00 93.73 574 A 1 
ATOM 4574 N N   . VAL A 1 575 ? 4.498   -16.722 -18.448 1.00 96.34 575 A 1 
ATOM 4575 C CA  . VAL A 1 575 ? 5.433   -15.768 -17.853 1.00 96.70 575 A 1 
ATOM 4576 C C   . VAL A 1 575 ? 6.869   -16.176 -18.184 1.00 97.39 575 A 1 
ATOM 4577 O O   . VAL A 1 575 ? 7.161   -17.343 -18.446 1.00 97.25 575 A 1 
ATOM 4578 C CB  . VAL A 1 575 ? 5.205   -15.631 -16.339 1.00 95.97 575 A 1 
ATOM 4579 C CG1 . VAL A 1 575 ? 3.793   -15.115 -16.058 1.00 94.08 575 A 1 
ATOM 4580 C CG2 . VAL A 1 575 ? 5.411   -16.944 -15.573 1.00 93.46 575 A 1 
ATOM 4581 N N   . SER A 1 576 ? 7.779   -15.207 -18.175 1.00 97.47 576 A 1 
ATOM 4582 C CA  . SER A 1 576 ? 9.192   -15.441 -18.507 1.00 97.96 576 A 1 
ATOM 4583 C C   . SER A 1 576 ? 10.033  -15.976 -17.339 1.00 98.10 576 A 1 
ATOM 4584 O O   . SER A 1 576 ? 11.166  -16.397 -17.530 1.00 97.89 576 A 1 
ATOM 4585 C CB  . SER A 1 576 ? 9.803   -14.151 -19.035 1.00 97.81 576 A 1 
ATOM 4586 O OG  . SER A 1 576 ? 9.750   -13.139 -18.047 1.00 96.46 576 A 1 
ATOM 4587 N N   . SER A 1 577 ? 9.496   -15.946 -16.132 1.00 97.87 577 A 1 
ATOM 4588 C CA  . SER A 1 577 ? 10.098  -16.493 -14.919 1.00 97.83 577 A 1 
ATOM 4589 C C   . SER A 1 577 ? 9.002   -16.758 -13.893 1.00 97.39 577 A 1 
ATOM 4590 O O   . SER A 1 577 ? 8.064   -15.984 -13.785 1.00 96.21 577 A 1 
ATOM 4591 C CB  . SER A 1 577 ? 11.098  -15.492 -14.334 1.00 97.79 577 A 1 
ATOM 4592 O OG  . SER A 1 577 ? 11.696  -16.011 -13.160 1.00 96.80 577 A 1 
ATOM 4593 N N   . TYR A 1 578 ? 9.134   -17.829 -13.108 1.00 97.17 578 A 1 
ATOM 4594 C CA  . TYR A 1 578 ? 8.226   -18.046 -11.972 1.00 96.37 578 A 1 
ATOM 4595 C C   . TYR A 1 578 ? 8.545   -17.130 -10.777 1.00 96.11 578 A 1 
ATOM 4596 O O   . TYR A 1 578 ? 7.709   -16.913 -9.906  1.00 94.75 578 A 1 
ATOM 4597 C CB  . TYR A 1 578 ? 8.266   -19.523 -11.574 1.00 95.23 578 A 1 
ATOM 4598 C CG  . TYR A 1 578 ? 7.102   -19.946 -10.714 1.00 93.49 578 A 1 
ATOM 4599 C CD1 . TYR A 1 578 ? 7.277   -20.224 -9.343  1.00 90.56 578 A 1 
ATOM 4600 C CD2 . TYR A 1 578 ? 5.813   -20.051 -11.280 1.00 90.66 578 A 1 
ATOM 4601 C CE1 . TYR A 1 578 ? 6.184   -20.621 -8.550  1.00 89.14 578 A 1 
ATOM 4602 C CE2 . TYR A 1 578 ? 4.714   -20.448 -10.497 1.00 88.35 578 A 1 
ATOM 4603 C CZ  . TYR A 1 578 ? 4.910   -20.731 -9.134  1.00 88.98 578 A 1 
ATOM 4604 O OH  . TYR A 1 578 ? 3.832   -21.116 -8.363  1.00 86.38 578 A 1 
ATOM 4605 N N   . GLU A 1 579 ? 9.733   -16.550 -10.750 1.00 96.61 579 A 1 
ATOM 4606 C CA  . GLU A 1 579 ? 10.258  -15.701 -9.683  1.00 97.09 579 A 1 
ATOM 4607 C C   . GLU A 1 579 ? 10.276  -14.239 -10.138 1.00 97.57 579 A 1 
ATOM 4608 O O   . GLU A 1 579 ? 11.276  -13.724 -10.632 1.00 97.04 579 A 1 
ATOM 4609 C CB  . GLU A 1 579 ? 11.647  -16.210 -9.258  1.00 96.68 579 A 1 
ATOM 4610 C CG  . GLU A 1 579 ? 11.594  -17.607 -8.627  1.00 94.97 579 A 1 
ATOM 4611 C CD  . GLU A 1 579 ? 13.010  -18.151 -8.397  1.00 93.93 579 A 1 
ATOM 4612 O OE1 . GLU A 1 579 ? 13.522  -18.043 -7.262  1.00 87.82 579 A 1 
ATOM 4613 O OE2 . GLU A 1 579 ? 13.606  -18.650 -9.376  1.00 89.32 579 A 1 
ATOM 4614 N N   . CYS A 1 580 ? 9.127   -13.575 -10.002 1.00 97.42 580 A 1 
ATOM 4615 C CA  . CYS A 1 580 ? 8.946   -12.163 -10.320 1.00 97.89 580 A 1 
ATOM 4616 C C   . CYS A 1 580 ? 8.030   -11.498 -9.289  1.00 97.82 580 A 1 
ATOM 4617 O O   . CYS A 1 580 ? 7.038   -12.089 -8.875  1.00 97.46 580 A 1 
ATOM 4618 C CB  . CYS A 1 580 ? 8.368   -12.039 -11.734 1.00 97.94 580 A 1 
ATOM 4619 S SG  . CYS A 1 580 ? 8.315   -10.295 -12.245 1.00 97.91 580 A 1 
ATOM 4620 N N   . ILE A 1 581 ? 8.323   -10.242 -8.915  1.00 97.87 581 A 1 
ATOM 4621 C CA  . ILE A 1 581 ? 7.477   -9.458  -8.005  1.00 98.14 581 A 1 
ATOM 4622 C C   . ILE A 1 581 ? 6.060   -9.259  -8.546  1.00 97.97 581 A 1 
ATOM 4623 O O   . ILE A 1 581 ? 5.125   -9.144  -7.765  1.00 97.48 581 A 1 
ATOM 4624 C CB  . ILE A 1 581 ? 8.154   -8.116  -7.667  1.00 98.18 581 A 1 
ATOM 4625 C CG1 . ILE A 1 581 ? 7.479   -7.442  -6.458  1.00 97.63 581 A 1 
ATOM 4626 C CG2 . ILE A 1 581 ? 8.187   -7.172  -8.881  1.00 97.02 581 A 1 
ATOM 4627 C CD1 . ILE A 1 581 ? 8.210   -6.196  -5.939  1.00 96.76 581 A 1 
ATOM 4628 N N   . MET A 1 582 ? 5.874   -9.287  -9.878  1.00 97.66 582 A 1 
ATOM 4629 C CA  . MET A 1 582 ? 4.553   -9.188  -10.508 1.00 97.35 582 A 1 
ATOM 4630 C C   . MET A 1 582 ? 3.703   -10.452 -10.329 1.00 96.21 582 A 1 
ATOM 4631 O O   . MET A 1 582 ? 2.501   -10.443 -10.611 1.00 95.14 582 A 1 
ATOM 4632 C CB  . MET A 1 582 ? 4.684   -8.827  -11.991 1.00 97.69 582 A 1 
ATOM 4633 C CG  . MET A 1 582 ? 5.455   -7.522  -12.244 1.00 97.68 582 A 1 
ATOM 4634 S SD  . MET A 1 582 ? 4.963   -6.078  -11.249 1.00 97.58 582 A 1 
ATOM 4635 C CE  . MET A 1 582 ? 3.232   -5.902  -11.713 1.00 95.34 582 A 1 
ATOM 4636 N N   . ARG A 1 583 ? 4.290   -11.547 -9.847  1.00 96.83 583 A 1 
ATOM 4637 C CA  . ARG A 1 583 ? 3.600   -12.782 -9.446  1.00 95.84 583 A 1 
ATOM 4638 C C   . ARG A 1 583 ? 3.538   -12.949 -7.937  1.00 95.29 583 A 1 
ATOM 4639 O O   . ARG A 1 583 ? 2.531   -13.385 -7.394  1.00 94.10 583 A 1 
ATOM 4640 C CB  . ARG A 1 583 ? 4.304   -13.980 -10.093 1.00 95.16 583 A 1 
ATOM 4641 C CG  . ARG A 1 583 ? 3.483   -15.279 -9.981  1.00 92.81 583 A 1 
ATOM 4642 C CD  . ARG A 1 583 ? 4.322   -16.513 -10.319 1.00 91.59 583 A 1 
ATOM 4643 N NE  . ARG A 1 583 ? 5.297   -16.810 -9.260  1.00 88.95 583 A 1 
ATOM 4644 C CZ  . ARG A 1 583 ? 5.032   -17.308 -8.059  1.00 88.29 583 A 1 
ATOM 4645 N NH1 . ARG A 1 583 ? 3.831   -17.692 -7.713  1.00 79.91 583 A 1 
ATOM 4646 N NH2 . ARG A 1 583 ? 5.986   -17.428 -7.171  1.00 82.16 583 A 1 
ATOM 4647 N N   . ASP A 1 584 ? 4.648   -12.665 -7.256  1.00 95.85 584 A 1 
ATOM 4648 C CA  . ASP A 1 584 ? 4.818   -12.855 -5.821  1.00 95.98 584 A 1 
ATOM 4649 C C   . ASP A 1 584 ? 5.778   -11.786 -5.294  1.00 96.60 584 A 1 
ATOM 4650 O O   . ASP A 1 584 ? 6.951   -11.729 -5.657  1.00 96.50 584 A 1 
ATOM 4651 C CB  . ASP A 1 584 ? 5.336   -14.273 -5.559  1.00 95.22 584 A 1 
ATOM 4652 C CG  . ASP A 1 584 ? 5.611   -14.614 -4.087  1.00 94.50 584 A 1 
ATOM 4653 O OD1 . ASP A 1 584 ? 5.638   -13.698 -3.230  1.00 92.56 584 A 1 
ATOM 4654 O OD2 . ASP A 1 584 ? 5.851   -15.808 -3.827  1.00 90.98 584 A 1 
ATOM 4655 N N   . THR A 1 585 ? 5.276   -10.954 -4.389  1.00 96.09 585 A 1 
ATOM 4656 C CA  . THR A 1 585 ? 5.993   -9.805  -3.829  1.00 96.08 585 A 1 
ATOM 4657 C C   . THR A 1 585 ? 7.245   -10.177 -3.020  1.00 96.57 585 A 1 
ATOM 4658 O O   . THR A 1 585 ? 7.983   -9.286  -2.585  1.00 95.58 585 A 1 
ATOM 4659 C CB  . THR A 1 585 ? 5.050   -8.955  -2.962  1.00 95.01 585 A 1 
ATOM 4660 O OG1 . THR A 1 585 ? 4.503   -9.732  -1.920  1.00 91.79 585 A 1 
ATOM 4661 C CG2 . THR A 1 585 ? 3.900   -8.363  -3.769  1.00 91.25 585 A 1 
ATOM 4662 N N   . ASN A 1 586 ? 7.550   -11.455 -2.812  1.00 96.14 586 A 1 
ATOM 4663 C CA  . ASN A 1 586 ? 8.802   -11.893 -2.192  1.00 95.67 586 A 1 
ATOM 4664 C C   . ASN A 1 586 ? 10.002  -11.862 -3.144  1.00 96.31 586 A 1 
ATOM 4665 O O   . ASN A 1 586 ? 11.130  -11.877 -2.667  1.00 94.83 586 A 1 
ATOM 4666 C CB  . ASN A 1 586 ? 8.614   -13.274 -1.560  1.00 94.26 586 A 1 
ATOM 4667 C CG  . ASN A 1 586 ? 7.689   -13.192 -0.369  1.00 88.16 586 A 1 
ATOM 4668 O OD1 . ASN A 1 586 ? 7.913   -12.429 0.570   1.00 80.38 586 A 1 
ATOM 4669 N ND2 . ASN A 1 586 ? 6.622   -13.945 -0.384  1.00 77.75 586 A 1 
ATOM 4670 N N   . TYR A 1 587 ? 9.763   -11.775 -4.455  1.00 97.24 587 A 1 
ATOM 4671 C CA  . TYR A 1 587 ? 10.812  -11.761 -5.468  1.00 97.79 587 A 1 
ATOM 4672 C C   . TYR A 1 587 ? 11.171  -10.344 -5.929  1.00 98.05 587 A 1 
ATOM 4673 O O   . TYR A 1 587 ? 10.523  -9.350  -5.616  1.00 97.23 587 A 1 
ATOM 4674 C CB  . TYR A 1 587 ? 10.413  -12.692 -6.610  1.00 97.49 587 A 1 
ATOM 4675 C CG  . TYR A 1 587 ? 10.274  -14.138 -6.175  1.00 97.11 587 A 1 
ATOM 4676 C CD1 . TYR A 1 587 ? 11.423  -14.892 -5.855  1.00 94.49 587 A 1 
ATOM 4677 C CD2 . TYR A 1 587 ? 9.013   -14.737 -6.049  1.00 94.58 587 A 1 
ATOM 4678 C CE1 . TYR A 1 587 ? 11.309  -16.225 -5.428  1.00 93.27 587 A 1 
ATOM 4679 C CE2 . TYR A 1 587 ? 8.881   -16.072 -5.621  1.00 93.38 587 A 1 
ATOM 4680 C CZ  . TYR A 1 587 ? 10.032  -16.820 -5.314  1.00 94.08 587 A 1 
ATOM 4681 O OH  . TYR A 1 587 ? 9.917   -18.121 -4.912  1.00 92.33 587 A 1 
ATOM 4682 N N   . GLN A 1 588 ? 12.260  -10.260 -6.691  1.00 97.97 588 A 1 
ATOM 4683 C CA  . GLN A 1 588 ? 12.622  -9.085  -7.476  1.00 97.97 588 A 1 
ATOM 4684 C C   . GLN A 1 588 ? 11.854  -9.086  -8.813  1.00 98.38 588 A 1 
ATOM 4685 O O   . GLN A 1 588 ? 11.198  -10.068 -9.156  1.00 97.80 588 A 1 
ATOM 4686 C CB  . GLN A 1 588 ? 14.143  -9.092  -7.706  1.00 96.99 588 A 1 
ATOM 4687 C CG  . GLN A 1 588 ? 14.961  -9.006  -6.407  1.00 92.82 588 A 1 
ATOM 4688 C CD  . GLN A 1 588 ? 14.796  -7.659  -5.704  1.00 89.94 588 A 1 
ATOM 4689 O OE1 . GLN A 1 588 ? 14.988  -6.613  -6.299  1.00 81.16 588 A 1 
ATOM 4690 N NE2 . GLN A 1 588 ? 14.446  -7.639  -4.435  1.00 78.33 588 A 1 
ATOM 4691 N N   . PHE A 1 589 ? 11.975  -8.013  -9.613  1.00 98.20 589 A 1 
ATOM 4692 C CA  . PHE A 1 589 ? 11.531  -8.051  -11.009 1.00 98.45 589 A 1 
ATOM 4693 C C   . PHE A 1 589 ? 12.347  -9.095  -11.790 1.00 98.46 589 A 1 
ATOM 4694 O O   . PHE A 1 589 ? 13.573  -9.163  -11.661 1.00 97.94 589 A 1 
ATOM 4695 C CB  . PHE A 1 589 ? 11.636  -6.674  -11.656 1.00 98.47 589 A 1 
ATOM 4696 C CG  . PHE A 1 589 ? 10.584  -5.699  -11.170 1.00 98.60 589 A 1 
ATOM 4697 C CD1 . PHE A 1 589 ? 9.346   -5.633  -11.812 1.00 97.85 589 A 1 
ATOM 4698 C CD2 . PHE A 1 589 ? 10.850  -4.854  -10.077 1.00 97.72 589 A 1 
ATOM 4699 C CE1 . PHE A 1 589 ? 8.353   -4.744  -11.364 1.00 97.63 589 A 1 
ATOM 4700 C CE2 . PHE A 1 589 ? 9.860   -3.966  -9.623  1.00 97.29 589 A 1 
ATOM 4701 C CZ  . PHE A 1 589 ? 8.611   -3.919  -10.261 1.00 98.12 589 A 1 
ATOM 4702 N N   . CYS A 1 590 ? 11.676  -9.885  -12.627 1.00 98.37 590 A 1 
ATOM 4703 C CA  . CYS A 1 590 ? 12.347  -10.774 -13.571 1.00 98.47 590 A 1 
ATOM 4704 C C   . CYS A 1 590 ? 13.054  -9.972  -14.680 1.00 98.56 590 A 1 
ATOM 4705 O O   . CYS A 1 590 ? 12.816  -8.787  -14.867 1.00 98.44 590 A 1 
ATOM 4706 C CB  . CYS A 1 590 ? 11.323  -11.782 -14.127 1.00 98.06 590 A 1 
ATOM 4707 S SG  . CYS A 1 590 ? 10.193  -11.007 -15.327 1.00 97.77 590 A 1 
ATOM 4708 N N   . GLU A 1 591 ? 13.919  -10.639 -15.458 1.00 98.68 591 A 1 
ATOM 4709 C CA  . GLU A 1 591 ? 14.729  -9.972  -16.491 1.00 98.62 591 A 1 
ATOM 4710 C C   . GLU A 1 591 ? 13.886  -9.311  -17.591 1.00 98.67 591 A 1 
ATOM 4711 O O   . GLU A 1 591 ? 14.255  -8.258  -18.104 1.00 98.44 591 A 1 
ATOM 4712 C CB  . GLU A 1 591 ? 15.711  -10.975 -17.101 1.00 98.52 591 A 1 
ATOM 4713 C CG  . GLU A 1 591 ? 16.723  -11.536 -16.089 1.00 97.48 591 A 1 
ATOM 4714 C CD  . GLU A 1 591 ? 17.531  -10.447 -15.365 1.00 97.24 591 A 1 
ATOM 4715 O OE1 . GLU A 1 591 ? 17.737  -10.583 -14.138 1.00 92.25 591 A 1 
ATOM 4716 O OE2 . GLU A 1 591 ? 17.931  -9.472  -16.027 1.00 93.81 591 A 1 
ATOM 4717 N N   . VAL A 1 592 ? 12.724  -9.875  -17.937 1.00 98.49 592 A 1 
ATOM 4718 C CA  . VAL A 1 592 ? 11.795  -9.273  -18.897 1.00 98.42 592 A 1 
ATOM 4719 C C   . VAL A 1 592 ? 11.154  -8.012  -18.319 1.00 98.49 592 A 1 
ATOM 4720 O O   . VAL A 1 592 ? 11.143  -6.985  -18.990 1.00 98.23 592 A 1 
ATOM 4721 C CB  . VAL A 1 592 ? 10.725  -10.279 -19.359 1.00 98.30 592 A 1 
ATOM 4722 C CG1 . VAL A 1 592 ? 9.604   -9.633  -20.179 1.00 97.42 592 A 1 
ATOM 4723 C CG2 . VAL A 1 592 ? 11.386  -11.344 -20.239 1.00 97.22 592 A 1 
ATOM 4724 N N   . CYS A 1 593 ? 10.681  -8.047  -17.076 1.00 98.49 593 A 1
[truncated: 157,323 more chars]
