# Supplementary material for: Molecular basis of Fab-dependent IgA antibody recognition by gut-bacterial metallopeptidases
Source: EMBO J. 2025 Jul 31;44(17):4867–98. doi: 10.1038/s44318-025-00518-w (PMC12402451; doi:10.1038/s44318-025-00518-w)
Supplement: Supplementary file 4 — Source data Fig. 2 [file 44318_2025_518_MOESM4_ESM.zip › EMBOJ-2025-120971_Fig2/2H/EMBOJ-2025-120971_AlphaFoldModelFigure2H.cif]

# By using this file you agree to the legally binding terms of use found at alphafoldserver.com/output-terms
data_2d87764bcdd18469
#
_entry.id 2d87764bcdd18469
#
loop_
_atom_type.symbol
C 
N 
O 
S 
#
loop_
_audit_author.name
_audit_author.pdbx_ordinal
"Google DeepMind" 1 
"Isomorphic Labs" 2 
#
_audit_conform.dict_location https://raw.githubusercontent.com/ihmwg/ModelCIF/master/dist/mmcif_ma.dic
_audit_conform.dict_name     mmcif_ma.dic
_audit_conform.dict_version  1.4.5
#
loop_
_chem_comp.formula
_chem_comp.formula_weight
_chem_comp.id
_chem_comp.mon_nstd_flag
_chem_comp.name
_chem_comp.pdbx_smiles
_chem_comp.pdbx_synonyms
_chem_comp.type
"C3 H7 N O2"    89.093  ALA y ALANINE         C[C@H](N)C(O)=O                  ? "L-PEPTIDE LINKING" 
"C6 H15 N4 O2"  175.209 ARG y ARGININE        N[C@@H](CCCNC(N)=[NH2+])C(O)=O   ? "L-PEPTIDE LINKING" 
"C4 H8 N2 O3"   132.118 ASN y ASPARAGINE      N[C@@H](CC(N)=O)C(O)=O           ? "L-PEPTIDE LINKING" 
"C4 H7 N O4"    133.103 ASP y "ASPARTIC ACID" N[C@@H](CC(O)=O)C(O)=O           ? "L-PEPTIDE LINKING" 
"C3 H7 N O2 S"  121.158 CYS y CYSTEINE        N[C@@H](CS)C(O)=O                ? "L-PEPTIDE LINKING" 
"C5 H10 N2 O3"  146.144 GLN y GLUTAMINE       N[C@@H](CCC(N)=O)C(O)=O          ? "L-PEPTIDE LINKING" 
"C5 H9 N O4"    147.129 GLU y "GLUTAMIC ACID" N[C@@H](CCC(O)=O)C(O)=O          ? "L-PEPTIDE LINKING" 
"C2 H5 N O2"    75.067  GLY y GLYCINE         NCC(O)=O                         ? "PEPTIDE LINKING"   
"C6 H10 N3 O2"  156.162 HIS y HISTIDINE       N[C@@H](Cc1c[nH]c[nH+]1)C(O)=O   ? "L-PEPTIDE LINKING" 
"C6 H13 N O2"   131.173 ILE y ISOLEUCINE      CC[C@H](C)[C@H](N)C(O)=O         ? "L-PEPTIDE LINKING" 
"C6 H13 N O2"   131.173 LEU y LEUCINE         CC(C)C[C@H](N)C(O)=O             ? "L-PEPTIDE LINKING" 
"C6 H15 N2 O2"  147.195 LYS y LYSINE          N[C@@H](CCCC[NH3+])C(O)=O        ? "L-PEPTIDE LINKING" 
"C5 H11 N O2 S" 149.211 MET y METHIONINE      CSCC[C@H](N)C(O)=O               ? "L-PEPTIDE LINKING" 
"C9 H11 N O2"   165.189 PHE y PHENYLALANINE   N[C@@H](Cc1ccccc1)C(O)=O         ? "L-PEPTIDE LINKING" 
"C5 H9 N O2"    115.130 PRO y PROLINE         OC(=O)[C@@H]1CCCN1               ? "L-PEPTIDE LINKING" 
"C3 H7 N O3"    105.093 SER y SERINE          N[C@@H](CO)C(O)=O                ? "L-PEPTIDE LINKING" 
"C4 H9 N O3"    119.119 THR y THREONINE       C[C@@H](O)[C@H](N)C(O)=O         ? "L-PEPTIDE LINKING" 
"C11 H12 N2 O2" 204.225 TRP y TRYPTOPHAN      N[C@@H](Cc1c[nH]c2ccccc12)C(O)=O ? "L-PEPTIDE LINKING" 
"C9 H11 N O3"   181.189 TYR y TYROSINE        N[C@@H](Cc1ccc(O)cc1)C(O)=O      ? "L-PEPTIDE LINKING" 
"C5 H11 N O2"   117.146 VAL y VALINE          CC(C)[C@H](N)C(O)=O              ? "L-PEPTIDE LINKING" 
#
_citation.book_publisher          ?
_citation.country                 UK
_citation.id                      primary
_citation.journal_full            Nature
_citation.journal_id_ASTM         NATUAS
_citation.journal_id_CSD          0006
_citation.journal_id_ISSN         0028-0836
_citation.journal_volume          ?
_citation.page_first              ?
_citation.page_last               ?
_citation.pdbx_database_id_DOI    ?
_citation.pdbx_database_id_PubMed ?
_citation.title                   "Accurate structure prediction of biomolecular interactions with AlphaFold 3"
_citation.year                    2024
#
loop_
_citation_author.citation_id
_citation_author.name
_citation_author.ordinal
primary "Google DeepMind" 1 
primary "Isomorphic Labs" 2 
#
_entity.id               1
_entity.pdbx_description .
_entity.type             polymer
#
_entity_poly.entity_id      1
_entity_poly.pdbx_strand_id A
_entity_poly.type           polypeptide(L)
#
loop_
_entity_poly_seq.entity_id
_entity_poly_seq.hetero
_entity_poly_seq.mon_id
_entity_poly_seq.num
1 n GLY 1    
1 n GLY 2    
1 n SER 3    
1 n GLY 4    
1 n ALA 5    
1 n SER 6    
1 n LYS 7    
1 n PRO 8    
1 n ASP 9    
1 n ILE 10   
1 n LYS 11   
1 n VAL 12   
1 n GLY 13   
1 n ASP 14   
1 n TYR 15   
1 n VAL 16   
1 n LYS 17   
1 n MET 18   
1 n GLY 19   
1 n VAL 20   
1 n TYR 21   
1 n ASN 22   
1 n ASN 23   
1 n ALA 24   
1 n SER 25   
1 n ILE 26   
1 n LEU 27   
1 n TRP 28   
1 n ARG 29   
1 n CYS 30   
1 n VAL 31   
1 n SER 32   
1 n ILE 33   
1 n ASP 34   
1 n ASN 35   
1 n ASN 36   
1 n GLY 37   
1 n PRO 38   
1 n LEU 39   
1 n MET 40   
1 n LEU 41   
1 n ALA 42   
1 n ASP 43   
1 n LYS 44   
1 n ILE 45   
1 n VAL 46   
1 n ASP 47   
1 n THR 48   
1 n LEU 49   
1 n ALA 50   
1 n TYR 51   
1 n ASP 52   
1 n ALA 53   
1 n LYS 54   
1 n THR 55   
1 n ASN 56   
1 n ASP 57   
1 n ASN 58   
1 n SER 59   
1 n ASN 60   
1 n SER 61   
1 n LYS 62   
1 n SER 63   
1 n HIS 64   
1 n SER 65   
1 n ARG 66   
1 n SER 67   
1 n TYR 68   
1 n LYS 69   
1 n ARG 70   
1 n ASP 71   
1 n ASP 72   
1 n TYR 73   
1 n GLY 74   
1 n SER 75   
1 n ASN 76   
1 n TYR 77   
1 n TRP 78   
1 n LYS 79   
1 n ASP 80   
1 n SER 81   
1 n ASN 82   
1 n MET 83   
1 n ARG 84   
1 n SER 85   
1 n TRP 86   
1 n LEU 87   
1 n ASN 88   
1 n SER 89   
1 n THR 90   
1 n ALA 91   
1 n ALA 92   
1 n GLU 93   
1 n GLY 94   
1 n LYS 95   
1 n VAL 96   
1 n ASP 97   
1 n TRP 98   
1 n LEU 99   
1 n CYS 100  
1 n GLY 101  
1 n ASN 102  
1 n PRO 103  
1 n PRO 104  
1 n LYS 105  
1 n ASP 106  
1 n GLY 107  
1 n TYR 108  
1 n VAL 109  
1 n SER 110  
1 n GLY 111  
1 n VAL 112  
1 n GLY 113  
1 n ALA 114  
1 n TYR 115  
1 n ASN 116  
1 n GLU 117  
1 n LYS 118  
1 n ALA 119  
1 n GLY 120  
1 n PHE 121  
1 n LEU 122  
1 n ASN 123  
1 n ALA 124  
1 n PHE 125  
1 n SER 126  
1 n LYS 127  
1 n SER 128  
1 n GLU 129  
1 n ILE 130  
1 n ALA 131  
1 n ALA 132  
1 n MET 133  
1 n LYS 134  
1 n THR 135  
1 n VAL 136  
1 n THR 137  
1 n GLN 138  
1 n ARG 139  
1 n SER 140  
1 n LEU 141  
1 n VAL 142  
1 n SER 143  
1 n HIS 144  
1 n PRO 145  
1 n GLU 146  
1 n TYR 147  
1 n ASN 148  
1 n LYS 149  
1 n GLY 150  
1 n ILE 151  
1 n VAL 152  
1 n ASP 153  
1 n GLY 154  
1 n ASP 155  
1 n ALA 156  
1 n ASN 157  
1 n SER 158  
1 n ASP 159  
1 n LEU 160  
1 n LEU 161  
1 n TYR 162  
1 n TYR 163  
1 n THR 164  
1 n ASP 165  
1 n ILE 166  
1 n SER 167  
1 n GLU 168  
1 n ALA 169  
1 n VAL 170  
1 n ALA 171  
1 n ASN 172  
1 n TYR 173  
1 n ASP 174  
1 n SER 175  
1 n SER 176  
1 n TYR 177  
1 n PHE 178  
1 n GLU 179  
1 n THR 180  
1 n THR 181  
1 n THR 182  
1 n GLU 183  
1 n LYS 184  
1 n VAL 185  
1 n PHE 186  
1 n LEU 187  
1 n LEU 188  
1 n ASP 189  
1 n VAL 190  
1 n LYS 191  
1 n GLN 192  
1 n ALA 193  
1 n ASN 194  
1 n ALA 195  
1 n VAL 196  
1 n TRP 197  
1 n LYS 198  
1 n ASN 199  
1 n LEU 200  
1 n LYS 201  
1 n GLY 202  
1 n TYR 203  
1 n TYR 204  
1 n VAL 205  
1 n ALA 206  
1 n TYR 207  
1 n ASN 208  
1 n ASN 209  
1 n ASP 210  
1 n GLY 211  
1 n MET 212  
1 n ALA 213  
1 n TRP 214  
1 n PRO 215  
1 n TYR 216  
1 n TRP 217  
1 n LEU 218  
1 n ARG 219  
1 n THR 220  
1 n PRO 221  
1 n VAL 222  
1 n THR 223  
1 n ASP 224  
1 n CYS 225  
1 n ASN 226  
1 n HIS 227  
1 n ASP 228  
1 n MET 229  
1 n ARG 230  
1 n TYR 231  
1 n ILE 232  
1 n SER 233  
1 n SER 234  
1 n SER 235  
1 n GLY 236  
1 n GLN 237  
1 n VAL 238  
1 n GLY 239  
1 n ARG 240  
1 n TYR 241  
1 n ALA 242  
1 n PRO 243  
1 n TRP 244  
1 n TYR 245  
1 n SER 246  
1 n ASP 247  
1 n LEU 248  
1 n GLY 249  
1 n VAL 250  
1 n ARG 251  
1 n PRO 252  
1 n ALA 253  
1 n PHE 254  
1 n TYR 255  
1 n LEU 256  
1 n ASP 257  
1 n SER 258  
1 n GLU 259  
1 n TYR 260  
1 n PHE 261  
1 n VAL 262  
1 n THR 263  
1 n THR 264  
1 n SER 265  
1 n GLY 266  
1 n SER 267  
1 n GLY 268  
1 n SER 269  
1 n GLN 270  
1 n SER 271  
1 n SER 272  
1 n PRO 273  
1 n TYR 274  
1 n ILE 275  
1 n GLY 276  
1 n SER 277  
1 n ALA 278  
1 n PRO 279  
1 n ASN 280  
1 n LYS 281  
1 n GLN 282  
1 n GLU 283  
1 n ASP 284  
1 n ASP 285  
1 n TYR 286  
1 n THR 287  
1 n ILE 288  
1 n SER 289  
1 n GLU 290  
1 n PRO 291  
1 n ALA 292  
1 n GLU 293  
1 n ASP 294  
1 n ALA 295  
1 n ASN 296  
1 n PRO 297  
1 n ASP 298  
1 n TRP 299  
1 n ASN 300  
1 n VAL 301  
1 n SER 302  
1 n THR 303  
1 n GLU 304  
1 n GLN 305  
1 n SER 306  
1 n ILE 307  
1 n GLN 308  
1 n LEU 309  
1 n THR 310  
1 n LEU 311  
1 n GLY 312  
1 n PRO 313  
1 n TRP 314  
1 n TYR 315  
1 n SER 316  
1 n ASN 317  
1 n ASP 318  
1 n GLY 319  
1 n LYS 320  
1 n TYR 321  
1 n SER 322  
1 n ASN 323  
1 n PRO 324  
1 n THR 325  
1 n ILE 326  
1 n PRO 327  
1 n VAL 328  
1 n TYR 329  
1 n THR 330  
1 n ILE 331  
1 n GLN 332  
1 n LYS 333  
1 n THR 334  
1 n ARG 335  
1 n SER 336  
1 n ASP 337  
1 n THR 338  
1 n GLU 339  
1 n ASN 340  
1 n MET 341  
1 n VAL 342  
1 n VAL 343  
1 n VAL 344  
1 n VAL 345  
1 n CYS 346  
1 n GLY 347  
1 n GLU 348  
1 n GLY 349  
1 n TYR 350  
1 n THR 351  
1 n LYS 352  
1 n SER 353  
1 n GLN 354  
1 n GLN 355  
1 n GLY 356  
1 n LYS 357  
1 n PHE 358  
1 n ILE 359  
1 n ASN 360  
1 n ASP 361  
1 n VAL 362  
1 n LYS 363  
1 n ARG 364  
1 n LEU 365  
1 n TRP 366  
1 n GLN 367  
1 n ASP 368  
1 n ALA 369  
1 n MET 370  
1 n LYS 371  
1 n TYR 372  
1 n GLU 373  
1 n PRO 374  
1 n TYR 375  
1 n ARG 376  
1 n SER 377  
1 n TYR 378  
1 n ALA 379  
1 n ASP 380  
1 n ARG 381  
1 n PHE 382  
1 n ASN 383  
1 n VAL 384  
1 n TYR 385  
1 n ALA 386  
1 n LEU 387  
1 n CYS 388  
1 n THR 389  
1 n ALA 390  
1 n SER 391  
1 n GLU 392  
1 n SER 393  
1 n THR 394  
1 n PHE 395  
1 n ASP 396  
1 n ASN 397  
1 n GLY 398  
1 n GLY 399  
1 n SER 400  
1 n THR 401  
1 n PHE 402  
1 n PHE 403  
1 n ASP 404  
1 n VAL 405  
1 n ILE 406  
1 n VAL 407  
1 n ASP 408  
1 n LYS 409  
1 n TYR 410  
1 n ASN 411  
1 n SER 412  
1 n PRO 413  
1 n VAL 414  
1 n ILE 415  
1 n SER 416  
1 n ASN 417  
1 n ASN 418  
1 n LEU 419  
1 n HIS 420  
1 n GLY 421  
1 n SER 422  
1 n GLN 423  
1 n TRP 424  
1 n LYS 425  
1 n ASN 426  
1 n HIS 427  
1 n ILE 428  
1 n PHE 429  
1 n GLU 430  
1 n ARG 431  
1 n CYS 432  
1 n ILE 433  
1 n GLY 434  
1 n PRO 435  
1 n GLU 436  
1 n PHE 437  
1 n ILE 438  
1 n GLU 439  
1 n LYS 440  
1 n ILE 441  
1 n HIS 442  
1 n ASP 443  
1 n ALA 444  
1 n HIS 445  
1 n ILE 446  
1 n LYS 447  
1 n LYS 448  
1 n LYS 449  
1 n CYS 450  
1 n ASP 451  
1 n PRO 452  
1 n ASN 453  
1 n THR 454  
1 n ILE 455  
1 n PRO 456  
1 n SER 457  
1 n GLY 458  
1 n SER 459  
1 n GLU 460  
1 n TYR 461  
1 n GLU 462  
1 n PRO 463  
1 n TYR 464  
1 n TYR 465  
1 n TYR 466  
1 n VAL 467  
1 n HIS 468  
1 n ASP 469  
1 n TYR 470  
1 n ILE 471  
1 n ALA 472  
1 n GLN 473  
1 n PHE 474  
1 n ALA 475  
1 n MET 476  
1 n VAL 477  
1 n VAL 478  
1 n ASN 479  
1 n THR 480  
1 n LYS 481  
1 n SER 482  
1 n ASP 483  
1 n PHE 484  
1 n GLY 485  
1 n GLY 486  
1 n ALA 487  
1 n TYR 488  
1 n ASN 489  
1 n ASN 490  
1 n ARG 491  
1 n GLU 492  
1 n TYR 493  
1 n GLY 494  
1 n PHE 495  
1 n HIS 496  
1 n TYR 497  
1 n PHE 498  
1 n ILE 499  
1 n SER 500  
1 n PRO 501  
1 n SER 502  
1 n ASP 503  
1 n SER 504  
1 n TYR 505  
1 n ARG 506  
1 n ALA 507  
1 n SER 508  
1 n LYS 509  
1 n THR 510  
1 n PHE 511  
1 n ALA 512  
1 n HIS 513  
1 n GLU 514  
1 n PHE 515  
1 n GLY 516  
1 n HIS 517  
1 n GLY 518  
1 n LEU 519  
1 n LEU 520  
1 n GLY 521  
1 n LEU 522  
1 n GLY 523  
1 n ASP 524  
1 n GLU 525  
1 n TYR 526  
1 n SER 527  
1 n ASN 528  
1 n GLY 529  
1 n TYR 530  
1 n LEU 531  
1 n LEU 532  
1 n ASP 533  
1 n ASP 534  
1 n LYS 535  
1 n GLU 536  
1 n LEU 537  
1 n LYS 538  
1 n SER 539  
1 n LEU 540  
1 n ASN 541  
1 n LEU 542  
1 n SER 543  
1 n SER 544  
1 n VAL 545  
1 n GLU 546  
1 n ASP 547  
1 n PRO 548  
1 n GLU 549  
1 n LYS 550  
1 n ILE 551  
1 n LYS 552  
1 n TRP 553  
1 n ARG 554  
1 n GLN 555  
1 n LEU 556  
1 n LEU 557  
1 n GLY 558  
1 n PHE 559  
1 n ARG 560  
1 n ASN 561  
1 n THR 562  
1 n TYR 563  
1 n THR 564  
1 n CYS 565  
1 n ARG 566  
1 n ASN 567  
1 n ALA 568  
1 n TYR 569  
1 n GLY 570  
1 n SER 571  
1 n LYS 572  
1 n MET 573  
1 n LEU 574  
1 n VAL 575  
1 n SER 576  
1 n SER 577  
1 n TYR 578  
1 n GLU 579  
1 n CYS 580  
1 n ILE 581  
1 n MET 582  
1 n ARG 583  
1 n ASP 584  
1 n THR 585  
1 n ASN 586  
1 n TYR 587  
1 n GLN 588  
1 n PHE 589  
1 n CYS 590  
1 n GLU 591  
1 n VAL 592  
1 n CYS 593  
1 n ARG 594  
1 n LEU 595  
1 n GLN 596  
1 n GLY 597  
1 n PHE 598  
1 n LYS 599  
1 n ARG 600  
1 n MET 601  
1 n SER 602  
1 n GLN 603  
1 n LEU 604  
1 n VAL 605  
1 n LYS 606  
1 n ASP 607  
1 n VAL 608  
1 n ASP 609  
1 n LEU 610  
1 n TYR 611  
1 n VAL 612  
1 n ALA 613  
1 n THR 614  
1 n PRO 615  
1 n GLU 616  
1 n VAL 617  
1 n LYS 618  
1 n GLU 619  
1 n TYR 620  
1 n THR 621  
1 n GLY 622  
1 n ALA 623  
1 n TYR 624  
1 n SER 625  
1 n LYS 626  
1 n PRO 627  
1 n SER 628  
1 n ASP 629  
1 n PHE 630  
1 n THR 631  
1 n ASP 632  
1 n LEU 633  
1 n GLU 634  
1 n THR 635  
1 n SER 636  
1 n SER 637  
1 n TYR 638  
1 n TYR 639  
1 n ASN 640  
1 n TYR 641  
1 n THR 642  
1 n TYR 643  
1 n ASN 644  
1 n ARG 645  
1 n ASN 646  
1 n ASP 647  
1 n ARG 648  
1 n LEU 649  
1 n LEU 650  
1 n SER 651  
1 n GLY 652  
1 n ASN 653  
1 n SER 654  
1 n LYS 655  
1 n SER 656  
1 n ARG 657  
1 n PHE 658  
1 n ASN 659  
1 n THR 660  
1 n ASN 661  
1 n MET 662  
1 n ASN 663  
1 n GLY 664  
1 n LYS 665  
1 n LYS 666  
1 n ILE 667  
1 n GLU 668  
1 n LEU 669  
1 n ARG 670  
1 n THR 671  
1 n VAL 672  
1 n ILE 673  
1 n GLN 674  
1 n ASN 675  
1 n ILE 676  
1 n SER 677  
1 n ASP 678  
1 n LYS 679  
1 n ASN 680  
1 n ALA 681  
1 n ARG 682  
1 n GLN 683  
1 n LEU 684  
1 n LYS 685  
1 n PHE 686  
1 n LYS 687  
1 n MET 688  
1 n TRP 689  
1 n ILE 690  
1 n LYS 691  
1 n HIS 692  
1 n SER 693  
1 n ASP 694  
1 n GLY 695  
1 n SER 696  
1 n VAL 697  
1 n ALA 698  
1 n THR 699  
1 n ASP 700  
1 n SER 701  
1 n SER 702  
1 n GLY 703  
1 n ASN 704  
1 n PRO 705  
1 n LEU 706  
1 n GLN 707  
1 n THR 708  
1 n VAL 709  
1 n GLN 710  
1 n THR 711  
1 n PHE 712  
1 n ASP 713  
1 n ILE 714  
1 n PRO 715  
1 n VAL 716  
1 n TRP 717  
1 n ASN 718  
1 n ASP 719  
1 n LYS 720  
1 n ALA 721  
1 n ASN 722  
1 n PHE 723  
1 n TRP 724  
1 n PRO 725  
1 n LEU 726  
1 n GLY 727  
1 n ALA 728  
1 n LEU 729  
1 n ASP 730  
1 n HIS 731  
1 n ILE 732  
1 n LYS 733  
1 n SER 734  
1 n ASP 735  
1 n PHE 736  
1 n ASN 737  
1 n SER 738  
1 n GLY 739  
1 n LEU 740  
1 n LYS 741  
1 n SER 742  
1 n CYS 743  
1 n SER 744  
1 n LEU 745  
1 n ILE 746  
1 n TYR 747  
1 n GLN 748  
1 n ILE 749  
1 n PRO 750  
1 n SER 751  
1 n ASP 752  
1 n ALA 753  
1 n GLN 754  
1 n LEU 755  
1 n LYS 756  
1 n SER 757  
1 n GLY 758  
1 n ASP 759  
1 n THR 760  
1 n VAL 761  
1 n ALA 762  
1 n PHE 763  
1 n GLN 764  
1 n VAL 765  
1 n LEU 766  
1 n ASP 767  
1 n GLU 768  
1 n ASN 769  
1 n GLY 770  
1 n ASN 771  
1 n VAL 772  
1 n LEU 773  
1 n ALA 774  
1 n ASP 775  
1 n ASP 776  
1 n ASN 777  
1 n THR 778  
1 n GLU 779  
1 n THR 780  
1 n GLN 781  
1 n ARG 782  
1 n TYR 783  
1 n THR 784  
1 n THR 785  
1 n VAL 786  
1 n SER 787  
1 n ILE 788  
1 n GLN 789  
1 n TYR 790  
1 n LYS 791  
1 n PHE 792  
1 n GLU 793  
1 n ASP 794  
1 n GLY 795  
1 n SER 796  
1 n GLU 797  
1 n ILE 798  
1 n PRO 799  
1 n ASN 800  
1 n THR 801  
1 n ALA 802  
1 n GLY 803  
1 n GLY 804  
1 n THR 805  
1 n PHE 806  
1 n THR 807  
1 n VAL 808  
1 n PRO 809  
1 n TYR 810  
1 n GLY 811  
1 n THR 812  
1 n LYS 813  
1 n LEU 814  
1 n ASP 815  
1 n LEU 816  
1 n THR 817  
1 n PRO 818  
1 n ALA 819  
1 n LYS 820  
1 n THR 821  
1 n LEU 822  
1 n TYR 823  
1 n ASP 824  
1 n TYR 825  
1 n GLU 826  
1 n PHE 827  
1 n ILE 828  
1 n LYS 829  
1 n VAL 830  
1 n ASP 831  
1 n GLY 832  
1 n LEU 833  
1 n ASN 834  
1 n LYS 835  
1 n PRO 836  
1 n ILE 837  
1 n VAL 838  
1 n SER 839  
1 n ASP 840  
1 n GLY 841  
1 n THR 842  
1 n VAL 843  
1 n VAL 844  
1 n THR 845  
1 n TYR 846  
1 n TYR 847  
1 n TYR 848  
1 n LYS 849  
1 n ASN 850  
1 n LYS 851  
1 n ASN 852  
1 n GLU 853  
1 n GLU 854  
1 n HIS 855  
1 n THR 856  
1 n HIS 857  
1 n ASN 858  
1 n LEU 859  
1 n THR 860  
1 n LEU 861  
1 n VAL 862  
1 n ALA 863  
1 n ALA 864  
1 n LYS 865  
1 n ALA 866  
1 n ALA 867  
1 n THR 868  
1 n CYS 869  
1 n THR 870  
1 n THR 871  
1 n ALA 872  
1 n GLY 873  
1 n ASN 874  
1 n SER 875  
1 n ALA 876  
1 n TYR 877  
1 n TYR 878  
1 n THR 879  
1 n CYS 880  
1 n ASP 881  
1 n GLY 882  
1 n CYS 883  
1 n ASP 884  
1 n LYS 885  
1 n TRP 886  
1 n PHE 887  
1 n ALA 888  
1 n ASP 889  
1 n ALA 890  
1 n THR 891  
1 n GLY 892  
1 n SER 893  
1 n VAL 894  
1 n GLU 895  
1 n ILE 896  
1 n THR 897  
1 n ASP 898  
1 n LYS 899  
1 n THR 900  
1 n SER 901  
1 n VAL 902  
1 n LYS 903  
1 n ILE 904  
1 n PRO 905  
1 n ALA 906  
1 n PRO 907  
1 n GLY 908  
1 n HIS 909  
1 n THR 910  
1 n ALA 911  
1 n GLY 912  
1 n THR 913  
1 n GLU 914  
1 n TRP 915  
1 n LYS 916  
1 n SER 917  
1 n ASP 918  
1 n ASP 919  
1 n THR 920  
1 n ASN 921  
1 n HIS 922  
1 n TRP 923  
1 n HIS 924  
1 n GLU 925  
1 n CYS 926  
1 n THR 927  
1 n VAL 928  
1 n ALA 929  
1 n GLY 930  
1 n CYS 931  
1 n GLY 932  
1 n VAL 933  
1 n ILE 934  
1 n ILE 935  
1 n GLU 936  
1 n SER 937  
1 n THR 938  
1 n LYS 939  
1 n SER 940  
1 n ALA 941  
1 n HIS 942  
1 n THR 943  
1 n ALA 944  
1 n GLY 945  
1 n GLU 946  
1 n TRP 947  
1 n ILE 948  
1 n VAL 949  
1 n ASP 950  
1 n THR 951  
1 n PRO 952  
1 n ALA 953  
1 n THR 954  
1 n ALA 955  
1 n THR 956  
1 n THR 957  
1 n ALA 958  
1 n GLY 959  
1 n THR 960  
1 n LYS 961  
1 n HIS 962  
1 n LYS 963  
1 n GLU 964  
1 n CYS 965  
1 n THR 966  
1 n VAL 967  
1 n CYS 968  
1 n HIS 969  
1 n ARG 970  
1 n VAL 971  
1 n LEU 972  
1 n GLU 973  
1 n THR 974  
1 n GLN 975  
1 n PRO 976  
1 n ILE 977  
1 n PRO 978  
1 n SER 979  
1 n THR 980  
1 n GLY 981  
1 n THR 982  
1 n GLU 983  
1 n LEU 984  
1 n LYS 985  
1 n ILE 986  
1 n ILE 987  
1 n ALA 988  
1 n GLY 989  
1 n ASP 990  
1 n ASN 991  
1 n GLN 992  
1 n ILE 993  
1 n TYR 994  
1 n ASN 995  
1 n LYS 996  
1 n ALA 997  
1 n SER 998  
1 n GLY 999  
1 n SER 1000 
1 n ASP 1001 
1 n VAL 1002 
1 n THR 1003 
1 n ILE 1004 
1 n THR 1005 
1 n CYS 1006 
1 n ASN 1007 
1 n GLY 1008 
1 n ASP 1009 
1 n PHE 1010 
1 n ALA 1011 
1 n LYS 1012 
1 n PHE 1013 
1 n THR 1014 
1 n GLY 1015 
1 n ILE 1016 
1 n LYS 1017 
1 n VAL 1018 
1 n ASP 1019 
1 n GLY 1020 
1 n SER 1021 
1 n VAL 1022 
1 n VAL 1023 
1 n ASP 1024 
1 n SER 1025 
1 n SER 1026 
1 n ASN 1027 
1 n TYR 1028 
1 n THR 1029 
1 n ALA 1030 
1 n VAL 1031 
1 n SER 1032 
1 n GLY 1033 
1 n SER 1034 
1 n THR 1035 
1 n VAL 1036 
1 n LEU 1037 
1 n THR 1038 
1 n LEU 1039 
1 n LYS 1040 
1 n ALA 1041 
1 n SER 1042 
1 n TYR 1043 
1 n LEU 1044 
1 n GLY 1045 
1 n THR 1046 
1 n LEU 1047 
1 n THR 1048 
1 n ASP 1049 
1 n GLY 1050 
1 n SER 1051 
1 n HIS 1052 
1 n THR 1053 
1 n ILE 1054 
1 n THR 1055 
1 n PHE 1056 
1 n VAL 1057 
1 n TYR 1058 
1 n THR 1059 
1 n ASP 1060 
1 n GLY 1061 
1 n GLU 1062 
1 n ALA 1063 
1 n ASN 1064 
1 n ALA 1065 
1 n ASN 1066 
1 n LEU 1067 
1 n THR 1068 
1 n VAL 1069 
1 n ARG 1070 
1 n THR 1071 
1 n ALA 1072 
1 n GLY 1073 
1 n SER 1074 
1 n GLY 1075 
1 n HIS 1076 
1 n ILE 1077 
1 n HIS 1078 
1 n ASP 1079 
1 n TYR 1080 
1 n GLY 1081 
1 n THR 1082 
1 n GLU 1083 
1 n TRP 1084 
1 n LYS 1085 
1 n SER 1086 
1 n ASN 1087 
1 n ALA 1088 
1 n ASP 1089 
1 n ASN 1090 
1 n HIS 1091 
1 n TRP 1092 
1 n HIS 1093 
1 n GLU 1094 
1 n CYS 1095 
1 n ASN 1096 
1 n CYS 1097 
1 n GLY 1098 
1 n ASP 1099 
1 n LYS 1100 
1 n LYS 1101 
1 n ASP 1102 
1 n GLU 1103 
1 n ALA 1104 
1 n ALA 1105 
1 n HIS 1106 
1 n SER 1107 
1 n PHE 1108 
1 n LYS 1109 
1 n TRP 1110 
1 n VAL 1111 
1 n VAL 1112 
1 n ASP 1113 
1 n LYS 1114 
1 n GLU 1115 
1 n ALA 1116 
1 n THR 1117 
1 n ALA 1118 
1 n THR 1119 
1 n LYS 1120 
1 n LYS 1121 
1 n GLY 1122 
1 n SER 1123 
1 n LYS 1124 
1 n HIS 1125 
1 n GLU 1126 
1 n GLU 1127 
1 n CYS 1128 
1 n LYS 1129 
1 n ILE 1130 
1 n CYS 1131 
1 n GLY 1132 
1 n TYR 1133 
1 n LYS 1134 
1 n ARG 1135 
1 n SER 1136 
1 n ALA 1137 
1 n VAL 1138 
1 n GLU 1139 
1 n ILE 1140 
1 n PRO 1141 
#
_ma_data.content_type "model coordinates"
_ma_data.id           1
_ma_data.name         Model
#
_ma_model_list.data_id          1
_ma_model_list.model_group_id   1
_ma_model_list.model_group_name "AlphaFold-beta-20231127 (fb0b9d13-0bdd-4522-ba5f-0ee1f426d085 @ 2025-02-12 07:20:36)"
_ma_model_list.model_id         1
_ma_model_list.model_name       "Top ranked model"
_ma_model_list.model_type       "Ab initio model"
_ma_model_list.ordinal_id       1
#
loop_
_ma_protocol_step.method_type
_ma_protocol_step.ordinal_id
_ma_protocol_step.protocol_id
_ma_protocol_step.step_id
"coevolution MSA" 1 1 1 
"template search" 2 1 2 
modeling          3 1 3 
#
loop_
_ma_qa_metric.id
_ma_qa_metric.mode
_ma_qa_metric.name
_ma_qa_metric.software_group_id
_ma_qa_metric.type
1 global pLDDT 1 pLDDT 
2 local  pLDDT 1 pLDDT 
#
_ma_qa_metric_global.metric_id    1
_ma_qa_metric_global.metric_value 88.20
_ma_qa_metric_global.model_id     1
_ma_qa_metric_global.ordinal_id   1
#
_ma_software_group.group_id    1
_ma_software_group.ordinal_id  1
_ma_software_group.software_id 1
#
_ma_target_entity.data_id   1
_ma_target_entity.entity_id 1
_ma_target_entity.origin    .
#
_ma_target_entity_instance.asym_id   A
_ma_target_entity_instance.details   .
_ma_target_entity_instance.entity_id 1
#
loop_
_pdbx_data_usage.details
_pdbx_data_usage.id
_pdbx_data_usage.type
_pdbx_data_usage.url
;NON-COMMERCIAL USE ONLY, BY USING THIS FILE YOU AGREE TO THE TERMS OF USE FOUND
AT alphafoldserver.com/output-terms.
;
1 license    ? 
;THE INFORMATION IS NOT INTENDED FOR, HAS NOT BEEN VALIDATED FOR, AND IS NOT
APPROVED FOR CLINICAL USE. IT SHOULD NOT BE USED FOR CLINICAL PURPOSE OR RELIED
ON FOR MEDICAL OR OTHER PROFESSIONAL ADVICE. IT IS THEORETICAL MODELLING ONLY
AND CAUTION SHOULD BE EXERCISED IN ITS USE. IT IS PROVIDED "AS-IS" WITHOUT ANY
WARRANTY OF ANY KIND, WHETHER EXPRESSED OR IMPLIED. NO WARRANTY IS GIVEN THAT
USE OF THE INFORMATION SHALL NOT INFRINGE THE RIGHTS OF ANY THIRD PARTY.
;
2 disclaimer ? 
#
loop_
_pdbx_poly_seq_scheme.asym_id
_pdbx_poly_seq_scheme.auth_seq_num
_pdbx_poly_seq_scheme.entity_id
_pdbx_poly_seq_scheme.hetero
_pdbx_poly_seq_scheme.mon_id
_pdbx_poly_seq_scheme.pdb_ins_code
_pdbx_poly_seq_scheme.pdb_seq_num
_pdbx_poly_seq_scheme.pdb_strand_id
_pdbx_poly_seq_scheme.seq_id
A 1    1 n GLY . 1    A 1    
A 2    1 n GLY . 2    A 2    
A 3    1 n SER . 3    A 3    
A 4    1 n GLY . 4    A 4    
A 5    1 n ALA . 5    A 5    
A 6    1 n SER . 6    A 6    
A 7    1 n LYS . 7    A 7    
A 8    1 n PRO . 8    A 8    
A 9    1 n ASP . 9    A 9    
A 10   1 n ILE . 10   A 10   
A 11   1 n LYS . 11   A 11   
A 12   1 n VAL . 12   A 12   
A 13   1 n GLY . 13   A 13   
A 14   1 n ASP . 14   A 14   
A 15   1 n TYR . 15   A 15   
A 16   1 n VAL . 16   A 16   
A 17   1 n LYS . 17   A 17   
A 18   1 n MET . 18   A 18   
A 19   1 n GLY . 19   A 19   
A 20   1 n VAL . 20   A 20   
A 21   1 n TYR . 21   A 21   
A 22   1 n ASN . 22   A 22   
A 23   1 n ASN . 23   A 23   
A 24   1 n ALA . 24   A 24   
A 25   1 n SER . 25   A 25   
A 26   1 n ILE . 26   A 26   
A 27   1 n LEU . 27   A 27   
A 28   1 n TRP . 28   A 28   
A 29   1 n ARG . 29   A 29   
A 30   1 n CYS . 30   A 30   
A 31   1 n VAL . 31   A 31   
A 32   1 n SER . 32   A 32   
A 33   1 n ILE . 33   A 33   
A 34   1 n ASP . 34   A 34   
A 35   1 n ASN . 35   A 35   
A 36   1 n ASN . 36   A 36   
A 37   1 n GLY . 37   A 37   
A 38   1 n PRO . 38   A 38   
A 39   1 n LEU . 39   A 39   
A 40   1 n MET . 40   A 40   
A 41   1 n LEU . 41   A 41   
A 42   1 n ALA . 42   A 42   
A 43   1 n ASP . 43   A 43   
A 44   1 n LYS . 44   A 44   
A 45   1 n ILE . 45   A 45   
A 46   1 n VAL . 46   A 46   
A 47   1 n ASP . 47   A 47   
A 48   1 n THR . 48   A 48   
A 49   1 n LEU . 49   A 49   
A 50   1 n ALA . 50   A 50   
A 51   1 n TYR . 51   A 51   
A 52   1 n ASP . 52   A 52   
A 53   1 n ALA . 53   A 53   
A 54   1 n LYS . 54   A 54   
A 55   1 n THR . 55   A 55   
A 56   1 n ASN . 56   A 56   
A 57   1 n ASP . 57   A 57   
A 58   1 n ASN . 58   A 58   
A 59   1 n SER . 59   A 59   
A 60   1 n ASN . 60   A 60   
A 61   1 n SER . 61   A 61   
A 62   1 n LYS . 62   A 62   
A 63   1 n SER . 63   A 63   
A 64   1 n HIS . 64   A 64   
A 65   1 n SER . 65   A 65   
A 66   1 n ARG . 66   A 66   
A 67   1 n SER . 67   A 67   
A 68   1 n TYR . 68   A 68   
A 69   1 n LYS . 69   A 69   
A 70   1 n ARG . 70   A 70   
A 71   1 n ASP . 71   A 71   
A 72   1 n ASP . 72   A 72   
A 73   1 n TYR . 73   A 73   
A 74   1 n GLY . 74   A 74   
A 75   1 n SER . 75   A 75   
A 76   1 n ASN . 76   A 76   
A 77   1 n TYR . 77   A 77   
A 78   1 n TRP . 78   A 78   
A 79   1 n LYS . 79   A 79   
A 80   1 n ASP . 80   A 80   
A 81   1 n SER . 81   A 81   
A 82   1 n ASN . 82   A 82   
A 83   1 n MET . 83   A 83   
A 84   1 n ARG . 84   A 84   
A 85   1 n SER . 85   A 85   
A 86   1 n TRP . 86   A 86   
A 87   1 n LEU . 87   A 87   
A 88   1 n ASN . 88   A 88   
A 89   1 n SER . 89   A 89   
A 90   1 n THR . 90   A 90   
A 91   1 n ALA . 91   A 91   
A 92   1 n ALA . 92   A 92   
A 93   1 n GLU . 93   A 93   
A 94   1 n GLY . 94   A 94   
A 95   1 n LYS . 95   A 95   
A 96   1 n VAL . 96   A 96   
A 97   1 n ASP . 97   A 97   
A 98   1 n TRP . 98   A 98   
A 99   1 n LEU . 99   A 99   
A 100  1 n CYS . 100  A 100  
A 101  1 n GLY . 101  A 101  
A 102  1 n ASN . 102  A 102  
A 103  1 n PRO . 103  A 103  
A 104  1 n PRO . 104  A 104  
A 105  1 n LYS . 105  A 105  
A 106  1 n ASP . 106  A 106  
A 107  1 n GLY . 107  A 107  
A 108  1 n TYR . 108  A 108  
A 109  1 n VAL . 109  A 109  
A 110  1 n SER . 110  A 110  
A 111  1 n GLY . 111  A 111  
A 112  1 n VAL . 112  A 112  
A 113  1 n GLY . 113  A 113  
A 114  1 n ALA . 114  A 114  
A 115  1 n TYR . 115  A 115  
A 116  1 n ASN . 116  A 116  
A 117  1 n GLU . 117  A 117  
A 118  1 n LYS . 118  A 118  
A 119  1 n ALA . 119  A 119  
A 120  1 n GLY . 120  A 120  
A 121  1 n PHE . 121  A 121  
A 122  1 n LEU . 122  A 122  
A 123  1 n ASN . 123  A 123  
A 124  1 n ALA . 124  A 124  
A 125  1 n PHE . 125  A 125  
A 126  1 n SER . 126  A 126  
A 127  1 n LYS . 127  A 127  
A 128  1 n SER . 128  A 128  
A 129  1 n GLU . 129  A 129  
A 130  1 n ILE . 130  A 130  
A 131  1 n ALA . 131  A 131  
A 132  1 n ALA . 132  A 132  
A 133  1 n MET . 133  A 133  
A 134  1 n LYS . 134  A 134  
A 135  1 n THR . 135  A 135  
A 136  1 n VAL . 136  A 136  
A 137  1 n THR . 137  A 137  
A 138  1 n GLN . 138  A 138  
A 139  1 n ARG . 139  A 139  
A 140  1 n SER . 140  A 140  
A 141  1 n LEU . 141  A 141  
A 142  1 n VAL . 142  A 142  
A 143  1 n SER . 143  A 143  
A 144  1 n HIS . 144  A 144  
A 145  1 n PRO . 145  A 145  
A 146  1 n GLU . 146  A 146  
A 147  1 n TYR . 147  A 147  
A 148  1 n ASN . 148  A 148  
A 149  1 n LYS . 149  A 149  
A 150  1 n GLY . 150  A 150  
A 151  1 n ILE . 151  A 151  
A 152  1 n VAL . 152  A 152  
A 153  1 n ASP . 153  A 153  
A 154  1 n GLY . 154  A 154  
A 155  1 n ASP . 155  A 155  
A 156  1 n ALA . 156  A 156  
A 157  1 n ASN . 157  A 157  
A 158  1 n SER . 158  A 158  
A 159  1 n ASP . 159  A 159  
A 160  1 n LEU . 160  A 160  
A 161  1 n LEU . 161  A 161  
A 162  1 n TYR . 162  A 162  
A 163  1 n TYR . 163  A 163  
A 164  1 n THR . 164  A 164  
A 165  1 n ASP . 165  A 165  
A 166  1 n ILE . 166  A 166  
A 167  1 n SER . 167  A 167  
A 168  1 n GLU . 168  A 168  
A 169  1 n ALA . 169  A 169  
A 170  1 n VAL . 170  A 170  
A 171  1 n ALA . 171  A 171  
A 172  1 n ASN . 172  A 172  
A 173  1 n TYR . 173  A 173  
A 174  1 n ASP . 174  A 174  
A 175  1 n SER . 175  A 175  
A 176  1 n SER . 176  A 176  
A 177  1 n TYR . 177  A 177  
A 178  1 n PHE . 178  A 178  
A 179  1 n GLU . 179  A 179  
A 180  1 n THR . 180  A 180  
A 181  1 n THR . 181  A 181  
A 182  1 n THR . 182  A 182  
A 183  1 n GLU . 183  A 183  
A 184  1 n LYS . 184  A 184  
A 185  1 n VAL . 185  A 185  
A 186  1 n PHE . 186  A 186  
A 187  1 n LEU . 187  A 187  
A 188  1 n LEU . 188  A 188  
A 189  1 n ASP . 189  A 189  
A 190  1 n VAL . 190  A 190  
A 191  1 n LYS . 191  A 191  
A 192  1 n GLN . 192  A 192  
A 193  1 n ALA . 193  A 193  
A 194  1 n ASN . 194  A 194  
A 195  1 n ALA . 195  A 195  
A 196  1 n VAL . 196  A 196  
A 197  1 n TRP . 197  A 197  
A 198  1 n LYS . 198  A 198  
A 199  1 n ASN . 199  A 199  
A 200  1 n LEU . 200  A 200  
A 201  1 n LYS . 201  A 201  
A 202  1 n GLY . 202  A 202  
A 203  1 n TYR . 203  A 203  
A 204  1 n TYR . 204  A 204  
A 205  1 n VAL . 205  A 205  
A 206  1 n ALA . 206  A 206  
A 207  1 n TYR . 207  A 207  
A 208  1 n ASN . 208  A 208  
A 209  1 n ASN . 209  A 209  
A 210  1 n ASP . 210  A 210  
A 211  1 n GLY . 211  A 211  
A 212  1 n MET . 212  A 212  
A 213  1 n ALA . 213  A 213  
A 214  1 n TRP . 214  A 214  
A 215  1 n PRO . 215  A 215  
A 216  1 n TYR . 216  A 216  
A 217  1 n TRP . 217  A 217  
A 218  1 n LEU . 218  A 218  
A 219  1 n ARG . 219  A 219  
A 220  1 n THR . 220  A 220  
A 221  1 n PRO . 221  A 221  
A 222  1 n VAL . 222  A 222  
A 223  1 n THR . 223  A 223  
A 224  1 n ASP . 224  A 224  
A 225  1 n CYS . 225  A 225  
A 226  1 n ASN . 226  A 226  
A 227  1 n HIS . 227  A 227  
A 228  1 n ASP . 228  A 228  
A 229  1 n MET . 229  A 229  
A 230  1 n ARG . 230  A 230  
A 231  1 n TYR . 231  A 231  
A 232  1 n ILE . 232  A 232  
A 233  1 n SER . 233  A 233  
A 234  1 n SER . 234  A 234  
A 235  1 n SER . 235  A 235  
A 236  1 n GLY . 236  A 236  
A 237  1 n GLN . 237  A 237  
A 238  1 n VAL . 238  A 238  
A 239  1 n GLY . 239  A 239  
A 240  1 n ARG . 240  A 240  
A 241  1 n TYR . 241  A 241  
A 242  1 n ALA . 242  A 242  
A 243  1 n PRO . 243  A 243  
A 244  1 n TRP . 244  A 244  
A 245  1 n TYR . 245  A 245  
A 246  1 n SER . 246  A 246  
A 247  1 n ASP . 247  A 247  
A 248  1 n LEU . 248  A 248  
A 249  1 n GLY . 249  A 249  
A 250  1 n VAL . 250  A 250  
A 251  1 n ARG . 251  A 251  
A 252  1 n PRO . 252  A 252  
A 253  1 n ALA . 253  A 253  
A 254  1 n PHE . 254  A 254  
A 255  1 n TYR . 255  A 255  
A 256  1 n LEU . 256  A 256  
A 257  1 n ASP . 257  A 257  
A 258  1 n SER . 258  A 258  
A 259  1 n GLU . 259  A 259  
A 260  1 n TYR . 260  A 260  
A 261  1 n PHE . 261  A 261  
A 262  1 n VAL . 262  A 262  
A 263  1 n THR . 263  A 263  
A 264  1 n THR . 264  A 264  
A 265  1 n SER . 265  A 265  
A 266  1 n GLY . 266  A 266  
A 267  1 n SER . 267  A 267  
A 268  1 n GLY . 268  A 268  
A 269  1 n SER . 269  A 269  
A 270  1 n GLN . 270  A 270  
A 271  1 n SER . 271  A 271  
A 272  1 n SER . 272  A 272  
A 273  1 n PRO . 273  A 273  
A 274  1 n TYR . 274  A 274  
A 275  1 n ILE . 275  A 275  
A 276  1 n GLY . 276  A 276  
A 277  1 n SER . 277  A 277  
A 278  1 n ALA . 278  A 278  
A 279  1 n PRO . 279  A 279  
A 280  1 n ASN . 280  A 280  
A 281  1 n LYS . 281  A 281  
A 282  1 n GLN . 282  A 282  
A 283  1 n GLU . 283  A 283  
A 284  1 n ASP . 284  A 284  
A 285  1 n ASP . 285  A 285  
A 286  1 n TYR . 286  A 286  
A 287  1 n THR . 287  A 287  
A 288  1 n ILE . 288  A 288  
A 289  1 n SER . 289  A 289  
A 290  1 n GLU . 290  A 290  
A 291  1 n PRO . 291  A 291  
A 292  1 n ALA . 292  A 292  
A 293  1 n GLU . 293  A 293  
A 294  1 n ASP . 294  A 294  
A 295  1 n ALA . 295  A 295  
A 296  1 n ASN . 296  A 296  
A 297  1 n PRO . 297  A 297  
A 298  1 n ASP . 298  A 298  
A 299  1 n TRP . 299  A 299  
A 300  1 n ASN . 300  A 300  
A 301  1 n VAL . 301  A 301  
A 302  1 n SER . 302  A 302  
A 303  1 n THR . 303  A 303  
A 304  1 n GLU . 304  A 304  
A 305  1 n GLN . 305  A 305  
A 306  1 n SER . 306  A 306  
A 307  1 n ILE . 307  A 307  
A 308  1 n GLN . 308  A 308  
A 309  1 n LEU . 309  A 309  
A 310  1 n THR . 310  A 310  
A 311  1 n LEU . 311  A 311  
A 312  1 n GLY . 312  A 312  
A 313  1 n PRO . 313  A 313  
A 314  1 n TRP . 314  A 314  
A 315  1 n TYR . 315  A 315  
A 316  1 n SER . 316  A 316  
A 317  1 n ASN . 317  A 317  
A 318  1 n ASP . 318  A 318  
A 319  1 n GLY . 319  A 319  
A 320  1 n LYS . 320  A 320  
A 321  1 n TYR . 321  A 321  
A 322  1 n SER . 322  A 322  
A 323  1 n ASN . 323  A 323  
A 324  1 n PRO . 324  A 324  
A 325  1 n THR . 325  A 325  
A 326  1 n ILE . 326  A 326  
A 327  1 n PRO . 327  A 327  
A 328  1 n VAL . 328  A 328  
A 329  1 n TYR . 329  A 329  
A 330  1 n THR . 330  A 330  
A 331  1 n ILE . 331  A 331  
A 332  1 n GLN . 332  A 332  
A 333  1 n LYS . 333  A 333  
A 334  1 n THR . 334  A 334  
A 335  1 n ARG . 335  A 335  
A 336  1 n SER . 336  A 336  
A 337  1 n ASP . 337  A 337  
A 338  1 n THR . 338  A 338  
A 339  1 n GLU . 339  A 339  
A 340  1 n ASN . 340  A 340  
A 341  1 n MET . 341  A 341  
A 342  1 n VAL . 342  A 342  
A 343  1 n VAL . 343  A 343  
A 344  1 n VAL . 344  A 344  
A 345  1 n VAL . 345  A 345  
A 346  1 n CYS . 346  A 346  
A 347  1 n GLY . 347  A 347  
A 348  1 n GLU . 348  A 348  
A 349  1 n GLY . 349  A 349  
A 350  1 n TYR . 350  A 350  
A 351  1 n THR . 351  A 351  
A 352  1 n LYS . 352  A 352  
A 353  1 n SER . 353  A 353  
A 354  1 n GLN . 354  A 354  
A 355  1 n GLN . 355  A 355  
A 356  1 n GLY . 356  A 356  
A 357  1 n LYS . 357  A 357  
A 358  1 n PHE . 358  A 358  
A 359  1 n ILE . 359  A 359  
A 360  1 n ASN . 360  A 360  
A 361  1 n ASP . 361  A 361  
A 362  1 n VAL . 362  A 362  
A 363  1 n LYS . 363  A 363  
A 364  1 n ARG . 364  A 364  
A 365  1 n LEU . 365  A 365  
A 366  1 n TRP . 366  A 366  
A 367  1 n GLN . 367  A 367  
A 368  1 n ASP . 368  A 368  
A 369  1 n ALA . 369  A 369  
A 370  1 n MET . 370  A 370  
A 371  1 n LYS . 371  A 371  
A 372  1 n TYR . 372  A 372  
A 373  1 n GLU . 373  A 373  
A 374  1 n PRO . 374  A 374  
A 375  1 n TYR . 375  A 375  
A 376  1 n ARG . 376  A 376  
A 377  1 n SER . 377  A 377  
A 378  1 n TYR . 378  A 378  
A 379  1 n ALA . 379  A 379  
A 380  1 n ASP . 380  A 380  
A 381  1 n ARG . 381  A 381  
A 382  1 n PHE . 382  A 382  
A 383  1 n ASN . 383  A 383  
A 384  1 n VAL . 384  A 384  
A 385  1 n TYR . 385  A 385  
A 386  1 n ALA . 386  A 386  
A 387  1 n LEU . 387  A 387  
A 388  1 n CYS . 388  A 388  
A 389  1 n THR . 389  A 389  
A 390  1 n ALA . 390  A 390  
A 391  1 n SER . 391  A 391  
A 392  1 n GLU . 392  A 392  
A 393  1 n SER . 393  A 393  
A 394  1 n THR . 394  A 394  
A 395  1 n PHE . 395  A 395  
A 396  1 n ASP . 396  A 396  
A 397  1 n ASN . 397  A 397  
A 398  1 n GLY . 398  A 398  
A 399  1 n GLY . 399  A 399  
A 400  1 n SER . 400  A 400  
A 401  1 n THR . 401  A 401  
A 402  1 n PHE . 402  A 402  
A 403  1 n PHE . 403  A 403  
A 404  1 n ASP . 404  A 404  
A 405  1 n VAL . 405  A 405  
A 406  1 n ILE . 406  A 406  
A 407  1 n VAL . 407  A 407  
A 408  1 n ASP . 408  A 408  
A 409  1 n LYS . 409  A 409  
A 410  1 n TYR . 410  A 410  
A 411  1 n ASN . 411  A 411  
A 412  1 n SER . 412  A 412  
A 413  1 n PRO . 413  A 413  
A 414  1 n VAL . 414  A 414  
A 415  1 n ILE . 415  A 415  
A 416  1 n SER . 416  A 416  
A 417  1 n ASN . 417  A 417  
A 418  1 n ASN . 418  A 418  
A 419  1 n LEU . 419  A 419  
A 420  1 n HIS . 420  A 420  
A 421  1 n GLY . 421  A 421  
A 422  1 n SER . 422  A 422  
A 423  1 n GLN . 423  A 423  
A 424  1 n TRP . 424  A 424  
A 425  1 n LYS . 425  A 425  
A 426  1 n ASN . 426  A 426  
A 427  1 n HIS . 427  A 427  
A 428  1 n ILE . 428  A 428  
A 429  1 n PHE . 429  A 429  
A 430  1 n GLU . 430  A 430  
A 431  1 n ARG . 431  A 431  
A 432  1 n CYS . 432  A 432  
A 433  1 n ILE . 433  A 433  
A 434  1 n GLY . 434  A 434  
A 435  1 n PRO . 435  A 435  
A 436  1 n GLU . 436  A 436  
A 437  1 n PHE . 437  A 437  
A 438  1 n ILE . 438  A 438  
A 439  1 n GLU . 439  A 439  
A 440  1 n LYS . 440  A 440  
A 441  1 n ILE . 441  A 441  
A 442  1 n HIS . 442  A 442  
A 443  1 n ASP . 443  A 443  
A 444  1 n ALA . 444  A 444  
A 445  1 n HIS . 445  A 445  
A 446  1 n ILE . 446  A 446  
A 447  1 n LYS . 447  A 447  
A 448  1 n LYS . 448  A 448  
A 449  1 n LYS . 449  A 449  
A 450  1 n CYS . 450  A 450  
A 451  1 n ASP . 451  A 451  
A 452  1 n PRO . 452  A 452  
A 453  1 n ASN . 453  A 453  
A 454  1 n THR . 454  A 454  
A 455  1 n ILE . 455  A 455  
A 456  1 n PRO . 456  A 456  
A 457  1 n SER . 457  A 457  
A 458  1 n GLY . 458  A 458  
A 459  1 n SER . 459  A 459  
A 460  1 n GLU . 460  A 460  
A 461  1 n TYR . 461  A 461  
A 462  1 n GLU . 462  A 462  
A 463  1 n PRO . 463  A 463  
A 464  1 n TYR . 464  A 464  
A 465  1 n TYR . 465  A 465  
A 466  1 n TYR . 466  A 466  
A 467  1 n VAL . 467  A 467  
A 468  1 n HIS . 468  A 468  
A 469  1 n ASP . 469  A 469  
A 470  1 n TYR . 470  A 470  
A 471  1 n ILE . 471  A 471  
A 472  1 n ALA . 472  A 472  
A 473  1 n GLN . 473  A 473  
A 474  1 n PHE . 474  A 474  
A 475  1 n ALA . 475  A 475  
A 476  1 n MET . 476  A 476  
A 477  1 n VAL . 477  A 477  
A 478  1 n VAL . 478  A 478  
A 479  1 n ASN . 479  A 479  
A 480  1 n THR . 480  A 480  
A 481  1 n LYS . 481  A 481  
A 482  1 n SER . 482  A 482  
A 483  1 n ASP . 483  A 483  
A 484  1 n PHE . 484  A 484  
A 485  1 n GLY . 485  A 485  
A 486  1 n GLY . 486  A 486  
A 487  1 n ALA . 487  A 487  
A 488  1 n TYR . 488  A 488  
A 489  1 n ASN . 489  A 489  
A 490  1 n ASN . 490  A 490  
A 491  1 n ARG . 491  A 491  
A 492  1 n GLU . 492  A 492  
A 493  1 n TYR . 493  A 493  
A 494  1 n GLY . 494  A 494  
A 495  1 n PHE . 495  A 495  
A 496  1 n HIS . 496  A 496  
A 497  1 n TYR . 497  A 497  
A 498  1 n PHE . 498  A 498  
A 499  1 n ILE . 499  A 499  
A 500  1 n SER . 500  A 500  
A 501  1 n PRO . 501  A 501  
A 502  1 n SER . 502  A 502  
A 503  1 n ASP . 503  A 503  
A 504  1 n SER . 504  A 504  
A 505  1 n TYR . 505  A 505  
A 506  1 n ARG . 506  A 506  
A 507  1 n ALA . 507  A 507  
A 508  1 n SER . 508  A 508  
A 509  1 n LYS . 509  A 509  
A 510  1 n THR . 510  A 510  
A 511  1 n PHE . 511  A 511  
A 512  1 n ALA . 512  A 512  
A 513  1 n HIS . 513  A 513  
A 514  1 n GLU . 514  A 514  
A 515  1 n PHE . 515  A 515  
A 516  1 n GLY . 516  A 516  
A 517  1 n HIS . 517  A 517  
A 518  1 n GLY . 518  A 518  
A 519  1 n LEU . 519  A 519  
A 520  1 n LEU . 520  A 520  
A 521  1 n GLY . 521  A 521  
A 522  1 n LEU . 522  A 522  
A 523  1 n GLY . 523  A 523  
A 524  1 n ASP . 524  A 524  
A 525  1 n GLU . 525  A 525  
A 526  1 n TYR . 526  A 526  
A 527  1 n SER . 527  A 527  
A 528  1 n ASN . 528  A 528  
A 529  1 n GLY . 529  A 529  
A 530  1 n TYR . 530  A 530  
A 531  1 n LEU . 531  A 531  
A 532  1 n LEU . 532  A 532  
A 533  1 n ASP . 533  A 533  
A 534  1 n ASP . 534  A 534  
A 535  1 n LYS . 535  A 535  
A 536  1 n GLU . 536  A 536  
A 537  1 n LEU . 537  A 537  
A 538  1 n LYS . 538  A 538  
A 539  1 n SER . 539  A 539  
A 540  1 n LEU . 540  A 540  
A 541  1 n ASN . 541  A 541  
A 542  1 n LEU . 542  A 542  
A 543  1 n SER . 543  A 543  
A 544  1 n SER . 544  A 544  
A 545  1 n VAL . 545  A 545  
A 546  1 n GLU . 546  A 546  
A 547  1 n ASP . 547  A 547  
A 548  1 n PRO . 548  A 548  
A 549  1 n GLU . 549  A 549  
A 550  1 n LYS . 550  A 550  
A 551  1 n ILE . 551  A 551  
A 552  1 n LYS . 552  A 552  
A 553  1 n TRP . 553  A 553  
A 554  1 n ARG . 554  A 554  
A 555  1 n GLN . 555  A 555  
A 556  1 n LEU . 556  A 556  
A 557  1 n LEU . 557  A 557  
A 558  1 n GLY . 558  A 558  
A 559  1 n PHE . 559  A 559  
A 560  1 n ARG . 560  A 560  
A 561  1 n ASN . 561  A 561  
A 562  1 n THR . 562  A 562  
A 563  1 n TYR . 563  A 563  
A 564  1 n THR . 564  A 564  
A 565  1 n CYS . 565  A 565  
A 566  1 n ARG . 566  A 566  
A 567  1 n ASN . 567  A 567  
A 568  1 n ALA . 568  A 568  
A 569  1 n TYR . 569  A 569  
A 570  1 n GLY . 570  A 570  
A 571  1 n SER . 571  A 571  
A 572  1 n LYS . 572  A 572  
A 573  1 n MET . 573  A 573  
A 574  1 n LEU . 574  A 574  
A 575  1 n VAL . 575  A 575  
A 576  1 n SER . 576  A 576  
A 577  1 n SER . 577  A 577  
A 578  1 n TYR . 578  A 578  
A 579  1 n GLU . 579  A 579  
A 580  1 n CYS . 580  A 580  
A 581  1 n ILE . 581  A 581  
A 582  1 n MET . 582  A 582  
A 583  1 n ARG . 583  A 583  
A 584  1 n ASP . 584  A 584  
A 585  1 n THR . 585  A 585  
A 586  1 n ASN . 586  A 586  
A 587  1 n TYR . 587  A 587  
A 588  1 n GLN . 588  A 588  
A 589  1 n PHE . 589  A 589  
A 590  1 n CYS . 590  A 590  
A 591  1 n GLU . 591  A 591  
A 592  1 n VAL . 592  A 592  
A 593  1 n CYS . 593  A 593  
A 594  1 n ARG . 594  A 594  
A 595  1 n LEU . 595  A 595  
A 596  1 n GLN . 596  A 596  
A 597  1 n GLY . 597  A 597  
A 598  1 n PHE . 598  A 598  
A 599  1 n LYS . 599  A 599  
A 600  1 n ARG . 600  A 600  
A 601  1 n MET . 601  A 601  
A 602  1 n SER . 602  A 602  
A 603  1 n GLN . 603  A 603  
A 604  1 n LEU . 604  A 604  
A 605  1 n VAL . 605  A 605  
A 606  1 n LYS . 606  A 606  
A 607  1 n ASP . 607  A 607  
A 608  1 n VAL . 608  A 608  
A 609  1 n ASP . 609  A 609  
A 610  1 n LEU . 610  A 610  
A 611  1 n TYR . 611  A 611  
A 612  1 n VAL . 612  A 612  
A 613  1 n ALA . 613  A 613  
A 614  1 n THR . 614  A 614  
A 615  1 n PRO . 615  A 615  
A 616  1 n GLU . 616  A 616  
A 617  1 n VAL . 617  A 617  
A 618  1 n LYS . 618  A 618  
A 619  1 n GLU . 619  A 619  
A 620  1 n TYR . 620  A 620  
A 621  1 n THR . 621  A 621  
A 622  1 n GLY . 622  A 622  
A 623  1 n ALA . 623  A 623  
A 624  1 n TYR . 624  A 624  
A 625  1 n SER . 625  A 625  
A 626  1 n LYS . 626  A 626  
A 627  1 n PRO . 627  A 627  
A 628  1 n SER . 628  A 628  
A 629  1 n ASP . 629  A 629  
A 630  1 n PHE . 630  A 630  
A 631  1 n THR . 631  A 631  
A 632  1 n ASP . 632  A 632  
A 633  1 n LEU . 633  A 633  
A 634  1 n GLU . 634  A 634  
A 635  1 n THR . 635  A 635  
A 636  1 n SER . 636  A 636  
A 637  1 n SER . 637  A 637  
A 638  1 n TYR . 638  A 638  
A 639  1 n TYR . 639  A 639  
A 640  1 n ASN . 640  A 640  
A 641  1 n TYR . 641  A 641  
A 642  1 n THR . 642  A 642  
A 643  1 n TYR . 643  A 643  
A 644  1 n ASN . 644  A 644  
A 645  1 n ARG . 645  A 645  
A 646  1 n ASN . 646  A 646  
A 647  1 n ASP . 647  A 647  
A 648  1 n ARG . 648  A 648  
A 649  1 n LEU . 649  A 649  
A 650  1 n LEU . 650  A 650  
A 651  1 n SER . 651  A 651  
A 652  1 n GLY . 652  A 652  
A 653  1 n ASN . 653  A 653  
A 654  1 n SER . 654  A 654  
A 655  1 n LYS . 655  A 655  
A 656  1 n SER . 656  A 656  
A 657  1 n ARG . 657  A 657  
A 658  1 n PHE . 658  A 658  
A 659  1 n ASN . 659  A 659  
A 660  1 n THR . 660  A 660  
A 661  1 n ASN . 661  A 661  
A 662  1 n MET . 662  A 662  
A 663  1 n ASN . 663  A 663  
A 664  1 n GLY . 664  A 664  
A 665  1 n LYS . 665  A 665  
A 666  1 n LYS . 666  A 666  
A 667  1 n ILE . 667  A 667  
A 668  1 n GLU . 668  A 668  
A 669  1 n LEU . 669  A 669  
A 670  1 n ARG . 670  A 670  
A 671  1 n THR . 671  A 671  
A 672  1 n VAL . 672  A 672  
A 673  1 n ILE . 673  A 673  
A 674  1 n GLN . 674  A 674  
A 675  1 n ASN . 675  A 675  
A 676  1 n ILE . 676  A 676  
A 677  1 n SER . 677  A 677  
A 678  1 n ASP . 678  A 678  
A 679  1 n LYS . 679  A 679  
A 680  1 n ASN . 680  A 680  
A 681  1 n ALA . 681  A 681  
A 682  1 n ARG . 682  A 682  
A 683  1 n GLN . 683  A 683  
A 684  1 n LEU . 684  A 684  
A 685  1 n LYS . 685  A 685  
A 686  1 n PHE . 686  A 686  
A 687  1 n LYS . 687  A 687  
A 688  1 n MET . 688  A 688  
A 689  1 n TRP . 689  A 689  
A 690  1 n ILE . 690  A 690  
A 691  1 n LYS . 691  A 691  
A 692  1 n HIS . 692  A 692  
A 693  1 n SER . 693  A 693  
A 694  1 n ASP . 694  A 694  
A 695  1 n GLY . 695  A 695  
A 696  1 n SER . 696  A 696  
A 697  1 n VAL . 697  A 697  
A 698  1 n ALA . 698  A 698  
A 699  1 n THR . 699  A 699  
A 700  1 n ASP . 700  A 700  
A 701  1 n SER . 701  A 701  
A 702  1 n SER . 702  A 702  
A 703  1 n GLY . 703  A 703  
A 704  1 n ASN . 704  A 704  
A 705  1 n PRO . 705  A 705  
A 706  1 n LEU . 706  A 706  
A 707  1 n GLN . 707  A 707  
A 708  1 n THR . 708  A 708  
A 709  1 n VAL . 709  A 709  
A 710  1 n GLN . 710  A 710  
A 711  1 n THR . 711  A 711  
A 712  1 n PHE . 712  A 712  
A 713  1 n ASP . 713  A 713  
A 714  1 n ILE . 714  A 714  
A 715  1 n PRO . 715  A 715  
A 716  1 n VAL . 716  A 716  
A 717  1 n TRP . 717  A 717  
A 718  1 n ASN . 718  A 718  
A 719  1 n ASP . 719  A 719  
A 720  1 n LYS . 720  A 720  
A 721  1 n ALA . 721  A 721  
A 722  1 n ASN . 722  A 722  
A 723  1 n PHE . 723  A 723  
A 724  1 n TRP . 724  A 724  
A 725  1 n PRO . 725  A 725  
A 726  1 n LEU . 726  A 726  
A 727  1 n GLY . 727  A 727  
A 728  1 n ALA . 728  A 728  
A 729  1 n LEU . 729  A 729  
A 730  1 n ASP . 730  A 730  
A 731  1 n HIS . 731  A 731  
A 732  1 n ILE . 732  A 732  
A 733  1 n LYS . 733  A 733  
A 734  1 n SER . 734  A 734  
A 735  1 n ASP . 735  A 735  
A 736  1 n PHE . 736  A 736  
A 737  1 n ASN . 737  A 737  
A 738  1 n SER . 738  A 738  
A 739  1 n GLY . 739  A 739  
A 740  1 n LEU . 740  A 740  
A 741  1 n LYS . 741  A 741  
A 742  1 n SER . 742  A 742  
A 743  1 n CYS . 743  A 743  
A 744  1 n SER . 744  A 744  
A 745  1 n LEU . 745  A 745  
A 746  1 n ILE . 746  A 746  
A 747  1 n TYR . 747  A 747  
A 748  1 n GLN . 748  A 748  
A 749  1 n ILE . 749  A 749  
A 750  1 n PRO . 750  A 750  
A 751  1 n SER . 751  A 751  
A 752  1 n ASP . 752  A 752  
A 753  1 n ALA . 753  A 753  
A 754  1 n GLN . 754  A 754  
A 755  1 n LEU . 755  A 755  
A 756  1 n LYS . 756  A 756  
A 757  1 n SER . 757  A 757  
A 758  1 n GLY . 758  A 758  
A 759  1 n ASP . 759  A 759  
A 760  1 n THR . 760  A 760  
A 761  1 n VAL . 761  A 761  
A 762  1 n ALA . 762  A 762  
A 763  1 n PHE . 763  A 763  
A 764  1 n GLN . 764  A 764  
A 765  1 n VAL . 765  A 765  
A 766  1 n LEU . 766  A 766  
A 767  1 n ASP . 767  A 767  
A 768  1 n GLU . 768  A 768  
A 769  1 n ASN . 769  A 769  
A 770  1 n GLY . 770  A 770  
A 771  1 n ASN . 771  A 771  
A 772  1 n VAL . 772  A 772  
A 773  1 n LEU . 773  A 773  
A 774  1 n ALA . 774  A 774  
A 775  1 n ASP . 775  A 775  
A 776  1 n ASP . 776  A 776  
A 777  1 n ASN . 777  A 777  
A 778  1 n THR . 778  A 778  
A 779  1 n GLU . 779  A 779  
A 780  1 n THR . 780  A 780  
A 781  1 n GLN . 781  A 781  
A 782  1 n ARG . 782  A 782  
A 783  1 n TYR . 783  A 783  
A 784  1 n THR . 784  A 784  
A 785  1 n THR . 785  A 785  
A 786  1 n VAL . 786  A 786  
A 787  1 n SER . 787  A 787  
A 788  1 n ILE . 788  A 788  
A 789  1 n GLN . 789  A 789  
A 790  1 n TYR . 790  A 790  
A 791  1 n LYS . 791  A 791  
A 792  1 n PHE . 792  A 792  
A 793  1 n GLU . 793  A 793  
A 794  1 n ASP . 794  A 794  
A 795  1 n GLY . 795  A 795  
A 796  1 n SER . 796  A 796  
A 797  1 n GLU . 797  A 797  
A 798  1 n ILE . 798  A 798  
A 799  1 n PRO . 799  A 799  
A 800  1 n ASN . 800  A 800  
A 801  1 n THR . 801  A 801  
A 802  1 n ALA . 802  A 802  
A 803  1 n GLY . 803  A 803  
A 804  1 n GLY . 804  A 804  
A 805  1 n THR . 805  A 805  
A 806  1 n PHE . 806  A 806  
A 807  1 n THR . 807  A 807  
A 808  1 n VAL . 808  A 808  
A 809  1 n PRO . 809  A 809  
A 810  1 n TYR . 810  A 810  
A 811  1 n GLY . 811  A 811  
A 812  1 n THR . 812  A 812  
A 813  1 n LYS . 813  A 813  
A 814  1 n LEU . 814  A 814  
A 815  1 n ASP . 815  A 815  
A 816  1 n LEU . 816  A 816  
A 817  1 n THR . 817  A 817  
A 818  1 n PRO . 818  A 818  
A 819  1 n ALA . 819  A 819  
A 820  1 n LYS . 820  A 820  
A 821  1 n THR . 821  A 821  
A 822  1 n LEU . 822  A 822  
A 823  1 n TYR . 823  A 823  
A 824  1 n ASP . 824  A 824  
A 825  1 n TYR . 825  A 825  
A 826  1 n GLU . 826  A 826  
A 827  1 n PHE . 827  A 827  
A 828  1 n ILE . 828  A 828  
A 829  1 n LYS . 829  A 829  
A 830  1 n VAL . 830  A 830  
A 831  1 n ASP . 831  A 831  
A 832  1 n GLY . 832  A 832  
A 833  1 n LEU . 833  A 833  
A 834  1 n ASN . 834  A 834  
A 835  1 n LYS . 835  A 835  
A 836  1 n PRO . 836  A 836  
A 837  1 n ILE . 837  A 837  
A 838  1 n VAL . 838  A 838  
A 839  1 n SER . 839  A 839  
A 840  1 n ASP . 840  A 840  
A 841  1 n GLY . 841  A 841  
A 842  1 n THR . 842  A 842  
A 843  1 n VAL . 843  A 843  
A 844  1 n VAL . 844  A 844  
A 845  1 n THR . 845  A 845  
A 846  1 n TYR . 846  A 846  
A 847  1 n TYR . 847  A 847  
A 848  1 n TYR . 848  A 848  
A 849  1 n LYS . 849  A 849  
A 850  1 n ASN . 850  A 850  
A 851  1 n LYS . 851  A 851  
A 852  1 n ASN . 852  A 852  
A 853  1 n GLU . 853  A 853  
A 854  1 n GLU . 854  A 854  
A 855  1 n HIS . 855  A 855  
A 856  1 n THR . 856  A 856  
A 857  1 n HIS . 857  A 857  
A 858  1 n ASN . 858  A 858  
A 859  1 n LEU . 859  A 859  
A 860  1 n THR . 860  A 860  
A 861  1 n LEU . 861  A 861  
A 862  1 n VAL . 862  A 862  
A 863  1 n ALA . 863  A 863  
A 864  1 n ALA . 864  A 864  
A 865  1 n LYS . 865  A 865  
A 866  1 n ALA . 866  A 866  
A 867  1 n ALA . 867  A 867  
A 868  1 n THR . 868  A 868  
A 869  1 n CYS . 869  A 869  
A 870  1 n THR . 870  A 870  
A 871  1 n THR . 871  A 871  
A 872  1 n ALA . 872  A 872  
A 873  1 n GLY . 873  A 873  
A 874  1 n ASN . 874  A 874  
A 875  1 n SER . 875  A 875  
A 876  1 n ALA . 876  A 876  
A 877  1 n TYR . 877  A 877  
A 878  1 n TYR . 878  A 878  
A 879  1 n THR . 879  A 879  
A 880  1 n CYS . 880  A 880  
A 881  1 n ASP . 881  A 881  
A 882  1 n GLY . 882  A 882  
A 883  1 n CYS . 883  A 883  
A 884  1 n ASP . 884  A 884  
A 885  1 n LYS . 885  A 885  
A 886  1 n TRP . 886  A 886  
A 887  1 n PHE . 887  A 887  
A 888  1 n ALA . 888  A 888  
A 889  1 n ASP . 889  A 889  
A 890  1 n ALA . 890  A 890  
A 891  1 n THR . 891  A 891  
A 892  1 n GLY . 892  A 892  
A 893  1 n SER . 893  A 893  
A 894  1 n VAL . 894  A 894  
A 895  1 n GLU . 895  A 895  
A 896  1 n ILE . 896  A 896  
A 897  1 n THR . 897  A 897  
A 898  1 n ASP . 898  A 898  
A 899  1 n LYS . 899  A 899  
A 900  1 n THR . 900  A 900  
A 901  1 n SER . 901  A 901  
A 902  1 n VAL . 902  A 902  
A 903  1 n LYS . 903  A 903  
A 904  1 n ILE . 904  A 904  
A 905  1 n PRO . 905  A 905  
A 906  1 n ALA . 906  A 906  
A 907  1 n PRO . 907  A 907  
A 908  1 n GLY . 908  A 908  
A 909  1 n HIS . 909  A 909  
A 910  1 n THR . 910  A 910  
A 911  1 n ALA . 911  A 911  
A 912  1 n GLY . 912  A 912  
A 913  1 n THR . 913  A 913  
A 914  1 n GLU . 914  A 914  
A 915  1 n TRP . 915  A 915  
A 916  1 n LYS . 916  A 916  
A 917  1 n SER . 917  A 917  
A 918  1 n ASP . 918  A 918  
A 919  1 n ASP . 919  A 919  
A 920  1 n THR . 920  A 920  
A 921  1 n ASN . 921  A 921  
A 922  1 n HIS . 922  A 922  
A 923  1 n TRP . 923  A 923  
A 924  1 n HIS . 924  A 924  
A 925  1 n GLU . 925  A 925  
A 926  1 n CYS . 926  A 926  
A 927  1 n THR . 927  A 927  
A 928  1 n VAL . 928  A 928  
A 929  1 n ALA . 929  A 929  
A 930  1 n GLY . 930  A 930  
A 931  1 n CYS . 931  A 931  
A 932  1 n GLY . 932  A 932  
A 933  1 n VAL . 933  A 933  
A 934  1 n ILE . 934  A 934  
A 935  1 n ILE . 935  A 935  
A 936  1 n GLU . 936  A 936  
A 937  1 n SER . 937  A 937  
A 938  1 n THR . 938  A 938  
A 939  1 n LYS . 939  A 939  
A 940  1 n SER . 940  A 940  
A 941  1 n ALA . 941  A 941  
A 942  1 n HIS . 942  A 942  
A 943  1 n THR . 943  A 943  
A 944  1 n ALA . 944  A 944  
A 945  1 n GLY . 945  A 945  
A 946  1 n GLU . 946  A 946  
A 947  1 n TRP . 947  A 947  
A 948  1 n ILE . 948  A 948  
A 949  1 n VAL . 949  A 949  
A 950  1 n ASP . 950  A 950  
A 951  1 n THR . 951  A 951  
A 952  1 n PRO . 952  A 952  
A 953  1 n ALA . 953  A 953  
A 954  1 n THR . 954  A 954  
A 955  1 n ALA . 955  A 955  
A 956  1 n THR . 956  A 956  
A 957  1 n THR . 957  A 957  
A 958  1 n ALA . 958  A 958  
A 959  1 n GLY . 959  A 959  
A 960  1 n THR . 960  A 960  
A 961  1 n LYS . 961  A 961  
A 962  1 n HIS . 962  A 962  
A 963  1 n LYS . 963  A 963  
A 964  1 n GLU . 964  A 964  
A 965  1 n CYS . 965  A 965  
A 966  1 n THR . 966  A 966  
A 967  1 n VAL . 967  A 967  
A 968  1 n CYS . 968  A 968  
A 969  1 n HIS . 969  A 969  
A 970  1 n ARG . 970  A 970  
A 971  1 n VAL . 971  A 971  
A 972  1 n LEU . 972  A 972  
A 973  1 n GLU . 973  A 973  
A 974  1 n THR . 974  A 974  
A 975  1 n GLN . 975  A 975  
A 976  1 n PRO . 976  A 976  
A 977  1 n ILE . 977  A 977  
A 978  1 n PRO . 978  A 978  
A 979  1 n SER . 979  A 979  
A 980  1 n THR . 980  A 980  
A 981  1 n GLY . 981  A 981  
A 982  1 n THR . 982  A 982  
A 983  1 n GLU . 983  A 983  
A 984  1 n LEU . 984  A 984  
A 985  1 n LYS . 985  A 985  
A 986  1 n ILE . 986  A 986  
A 987  1 n ILE . 987  A 987  
A 988  1 n ALA . 988  A 988  
A 989  1 n GLY . 989  A 989  
A 990  1 n ASP . 990  A 990  
A 991  1 n ASN . 991  A 991  
A 992  1 n GLN . 992  A 992  
A 993  1 n ILE . 993  A 993  
A 994  1 n TYR . 994  A 994  
A 995  1 n ASN . 995  A 995  
A 996  1 n LYS . 996  A 996  
A 997  1 n ALA . 997  A 997  
A 998  1 n SER . 998  A 998  
A 999  1 n GLY . 999  A 999  
A 1000 1 n SER . 1000 A 1000 
A 1001 1 n ASP . 1001 A 1001 
A 1002 1 n VAL . 1002 A 1002 
A 1003 1 n THR . 1003 A 1003 
A 1004 1 n ILE . 1004 A 1004 
A 1005 1 n THR . 1005 A 1005 
A 1006 1 n CYS . 1006 A 1006 
A 1007 1 n ASN . 1007 A 1007 
A 1008 1 n GLY . 1008 A 1008 
A 1009 1 n ASP . 1009 A 1009 
A 1010 1 n PHE . 1010 A 1010 
A 1011 1 n ALA . 1011 A 1011 
A 1012 1 n LYS . 1012 A 1012 
A 1013 1 n PHE . 1013 A 1013 
A 1014 1 n THR . 1014 A 1014 
A 1015 1 n GLY . 1015 A 1015 
A 1016 1 n ILE . 1016 A 1016 
A 1017 1 n LYS . 1017 A 1017 
A 1018 1 n VAL . 1018 A 1018 
A 1019 1 n ASP . 1019 A 1019 
A 1020 1 n GLY . 1020 A 1020 
A 1021 1 n SER . 1021 A 1021 
A 1022 1 n VAL . 1022 A 1022 
A 1023 1 n VAL . 1023 A 1023 
A 1024 1 n ASP . 1024 A 1024 
A 1025 1 n SER . 1025 A 1025 
A 1026 1 n SER . 1026 A 1026 
A 1027 1 n ASN . 1027 A 1027 
A 1028 1 n TYR . 1028 A 1028 
A 1029 1 n THR . 1029 A 1029 
A 1030 1 n ALA . 1030 A 1030 
A 1031 1 n VAL . 1031 A 1031 
A 1032 1 n SER . 1032 A 1032 
A 1033 1 n GLY . 1033 A 1033 
A 1034 1 n SER . 1034 A 1034 
A 1035 1 n THR . 1035 A 1035 
A 1036 1 n VAL . 1036 A 1036 
A 1037 1 n LEU . 1037 A 1037 
A 1038 1 n THR . 1038 A 1038 
A 1039 1 n LEU . 1039 A 1039 
A 1040 1 n LYS . 1040 A 1040 
A 1041 1 n ALA . 1041 A 1041 
A 1042 1 n SER . 1042 A 1042 
A 1043 1 n TYR . 1043 A 1043 
A 1044 1 n LEU . 1044 A 1044 
A 1045 1 n GLY . 1045 A 1045 
A 1046 1 n THR . 1046 A 1046 
A 1047 1 n LEU . 1047 A 1047 
A 1048 1 n THR . 1048 A 1048 
A 1049 1 n ASP . 1049 A 1049 
A 1050 1 n GLY . 1050 A 1050 
A 1051 1 n SER . 1051 A 1051 
A 1052 1 n HIS . 1052 A 1052 
A 1053 1 n THR . 1053 A 1053 
A 1054 1 n ILE . 1054 A 1054 
A 1055 1 n THR . 1055 A 1055 
A 1056 1 n PHE . 1056 A 1056 
A 1057 1 n VAL . 1057 A 1057 
A 1058 1 n TYR . 1058 A 1058 
A 1059 1 n THR . 1059 A 1059 
A 1060 1 n ASP . 1060 A 1060 
A 1061 1 n GLY . 1061 A 1061 
A 1062 1 n GLU . 1062 A 1062 
A 1063 1 n ALA . 1063 A 1063 
A 1064 1 n ASN . 1064 A 1064 
A 1065 1 n ALA . 1065 A 1065 
A 1066 1 n ASN . 1066 A 1066 
A 1067 1 n LEU . 1067 A 1067 
A 1068 1 n THR . 1068 A 1068 
A 1069 1 n VAL . 1069 A 1069 
A 1070 1 n ARG . 1070 A 1070 
A 1071 1 n THR . 1071 A 1071 
A 1072 1 n ALA . 1072 A 1072 
A 1073 1 n GLY . 1073 A 1073 
A 1074 1 n SER . 1074 A 1074 
A 1075 1 n GLY . 1075 A 1075 
A 1076 1 n HIS . 1076 A 1076 
A 1077 1 n ILE . 1077 A 1077 
A 1078 1 n HIS . 1078 A 1078 
A 1079 1 n ASP . 1079 A 1079 
A 1080 1 n TYR . 1080 A 1080 
A 1081 1 n GLY . 1081 A 1081 
A 1082 1 n THR . 1082 A 1082 
A 1083 1 n GLU . 1083 A 1083 
A 1084 1 n TRP . 1084 A 1084 
A 1085 1 n LYS . 1085 A 1085 
A 1086 1 n SER . 1086 A 1086 
A 1087 1 n ASN . 1087 A 1087 
A 1088 1 n ALA . 1088 A 1088 
A 1089 1 n ASP . 1089 A 1089 
A 1090 1 n ASN . 1090 A 1090 
A 1091 1 n HIS . 1091 A 1091 
A 1092 1 n TRP . 1092 A 1092 
A 1093 1 n HIS . 1093 A 1093 
A 1094 1 n GLU . 1094 A 1094 
A 1095 1 n CYS . 1095 A 1095 
A 1096 1 n ASN . 1096 A 1096 
A 1097 1 n CYS . 1097 A 1097 
A 1098 1 n GLY . 1098 A 1098 
A 1099 1 n ASP . 1099 A 1099 
A 1100 1 n LYS . 1100 A 1100 
A 1101 1 n LYS . 1101 A 1101 
A 1102 1 n ASP . 1102 A 1102 
A 1103 1 n GLU . 1103 A 1103 
A 1104 1 n ALA . 1104 A 1104 
A 1105 1 n ALA . 1105 A 1105 
A 1106 1 n HIS . 1106 A 1106 
A 1107 1 n SER . 1107 A 1107 
A 1108 1 n PHE . 1108 A 1108 
A 1109 1 n LYS . 1109 A 1109 
A 1110 1 n TRP . 1110 A 1110 
A 1111 1 n VAL . 1111 A 1111 
A 1112 1 n VAL . 1112 A 1112 
A 1113 1 n ASP . 1113 A 1113 
A 1114 1 n LYS . 1114 A 1114 
A 1115 1 n GLU . 1115 A 1115 
A 1116 1 n ALA . 1116 A 1116 
A 1117 1 n THR . 1117 A 1117 
A 1118 1 n ALA . 1118 A 1118 
A 1119 1 n THR . 1119 A 1119 
A 1120 1 n LYS . 1120 A 1120 
A 1121 1 n LYS . 1121 A 1121 
A 1122 1 n GLY . 1122 A 1122 
A 1123 1 n SER . 1123 A 1123 
A 1124 1 n LYS . 1124 A 1124 
A 1125 1 n HIS . 1125 A 1125 
A 1126 1 n GLU . 1126 A 1126 
A 1127 1 n GLU . 1127 A 1127 
A 1128 1 n CYS . 1128 A 1128 
A 1129 1 n LYS . 1129 A 1129 
A 1130 1 n ILE . 1130 A 1130 
A 1131 1 n CYS . 1131 A 1131 
A 1132 1 n GLY . 1132 A 1132 
A 1133 1 n TYR . 1133 A 1133 
A 1134 1 n LYS . 1134 A 1134 
A 1135 1 n ARG . 1135 A 1135 
A 1136 1 n SER . 1136 A 1136 
A 1137 1 n ALA . 1137 A 1137 
A 1138 1 n VAL . 1138 A 1138 
A 1139 1 n GLU . 1139 A 1139 
A 1140 1 n ILE . 1140 A 1140 
A 1141 1 n PRO . 1141 A 1141 
#
_software.classification other
_software.date           ?
_software.description    "Structure prediction"
_software.name           AlphaFold
_software.pdbx_ordinal   1
_software.type           package
_software.version        "AlphaFold-beta-20231127 (fb0b9d13-0bdd-4522-ba5f-0ee1f426d085 @ 2025-02-12 07:20:36)"
#
_struct_asym.entity_id 1
_struct_asym.id        A
#
loop_
_atom_site.group_PDB
_atom_site.id
_atom_site.type_symbol
_atom_site.label_atom_id
_atom_site.label_alt_id
_atom_site.label_comp_id
_atom_site.label_asym_id
_atom_site.label_entity_id
_atom_site.label_seq_id
_atom_site.pdbx_PDB_ins_code
_atom_site.Cartn_x
_atom_site.Cartn_y
_atom_site.Cartn_z
_atom_site.occupancy
_atom_site.B_iso_or_equiv
_atom_site.auth_seq_id
_atom_site.auth_asym_id
_atom_site.pdbx_PDB_model_num
ATOM 1    N N   . GLY A 1 1    ? -53.249 -32.122  2.209   1.00 32.03 1    A 1 
ATOM 2    C CA  . GLY A 1 1    ? -52.889 -31.421  0.963   1.00 39.42 1    A 1 
ATOM 3    C C   . GLY A 1 1    ? -51.601 -30.670  1.208   1.00 42.04 1    A 1 
ATOM 4    O O   . GLY A 1 1    ? -51.605 -29.791  2.057   1.00 38.53 1    A 1 
ATOM 5    N N   . GLY A 1 2    ? -50.509 -31.080  0.574   1.00 40.62 2    A 1 
ATOM 6    C CA  . GLY A 1 2    ? -49.222 -30.407  0.740   1.00 49.14 2    A 1 
ATOM 7    C C   . GLY A 1 2    ? -49.275 -29.008  0.132   1.00 51.73 2    A 1 
ATOM 8    O O   . GLY A 1 2    ? -49.479 -28.871  -1.068  1.00 48.05 2    A 1 
ATOM 9    N N   . SER A 1 3    ? -49.130 -27.992  0.963   1.00 56.21 3    A 1 
ATOM 10   C CA  . SER A 1 3    ? -48.872 -26.630  0.500   1.00 62.86 3    A 1 
ATOM 11   C C   . SER A 1 3    ? -47.479 -26.613  -0.136  1.00 65.33 3    A 1 
ATOM 12   O O   . SER A 1 3    ? -46.474 -26.638  0.575   1.00 59.25 3    A 1 
ATOM 13   C CB  . SER A 1 3    ? -48.980 -25.636  1.665   1.00 57.32 3    A 1 
ATOM 14   O OG  . SER A 1 3    ? -48.194 -26.072  2.757   1.00 51.19 3    A 1 
ATOM 15   N N   . GLY A 1 4    ? -47.414 -26.657  -1.460  1.00 63.90 4    A 1 
ATOM 16   C CA  . GLY A 1 4    ? -46.156 -26.526  -2.194  1.00 72.27 4    A 1 
ATOM 17   C C   . GLY A 1 4    ? -45.489 -25.181  -1.880  1.00 76.00 4    A 1 
ATOM 18   O O   . GLY A 1 4    ? -46.161 -24.153  -1.870  1.00 69.87 4    A 1 
ATOM 19   N N   . ALA A 1 5    ? -44.190 -25.207  -1.611  1.00 77.64 5    A 1 
ATOM 20   C CA  . ALA A 1 5    ? -43.401 -23.998  -1.434  1.00 82.76 5    A 1 
ATOM 21   C C   . ALA A 1 5    ? -43.486 -23.131  -2.705  1.00 84.65 5    A 1 
ATOM 22   O O   . ALA A 1 5    ? -43.298 -23.632  -3.816  1.00 80.39 5    A 1 
ATOM 23   C CB  . ALA A 1 5    ? -41.963 -24.401  -1.083  1.00 78.66 5    A 1 
ATOM 24   N N   . SER A 1 6    ? -43.798 -21.842  -2.555  1.00 84.46 6    A 1 
ATOM 25   C CA  . SER A 1 6    ? -43.951 -20.900  -3.672  1.00 87.28 6    A 1 
ATOM 26   C C   . SER A 1 6    ? -42.994 -19.719  -3.531  1.00 89.19 6    A 1 
ATOM 27   O O   . SER A 1 6    ? -42.678 -19.300  -2.418  1.00 86.11 6    A 1 
ATOM 28   C CB  . SER A 1 6    ? -45.412 -20.432  -3.789  1.00 83.10 6    A 1 
ATOM 29   O OG  . SER A 1 6    ? -45.831 -19.711  -2.654  1.00 76.20 6    A 1 
ATOM 30   N N   . LYS A 1 7    ? -42.504 -19.171  -4.648  1.00 89.14 7    A 1 
ATOM 31   C CA  . LYS A 1 7    ? -41.726 -17.928  -4.673  1.00 90.53 7    A 1 
ATOM 32   C C   . LYS A 1 7    ? -42.688 -16.733  -4.633  1.00 91.79 7    A 1 
ATOM 33   O O   . LYS A 1 7    ? -43.451 -16.583  -5.583  1.00 89.00 7    A 1 
ATOM 34   C CB  . LYS A 1 7    ? -40.810 -17.856  -5.902  1.00 87.74 7    A 1 
ATOM 35   C CG  . LYS A 1 7    ? -39.638 -18.845  -5.833  1.00 82.11 7    A 1 
ATOM 36   C CD  . LYS A 1 7    ? -38.629 -18.560  -6.958  1.00 78.63 7    A 1 
ATOM 37   C CE  . LYS A 1 7    ? -37.422 -19.497  -6.858  1.00 73.75 7    A 1 
ATOM 38   N NZ  . LYS A 1 7    ? -36.294 -19.047  -7.725  1.00 65.12 7    A 1 
ATOM 39   N N   . PRO A 1 8    ? -42.711 -15.925  -3.559  1.00 91.99 8    A 1 
ATOM 40   C CA  . PRO A 1 8    ? -43.570 -14.748  -3.505  1.00 92.07 8    A 1 
ATOM 41   C C   . PRO A 1 8    ? -42.968 -13.594  -4.323  1.00 92.86 8    A 1 
ATOM 42   O O   . PRO A 1 8    ? -41.754 -13.419  -4.374  1.00 90.66 8    A 1 
ATOM 43   C CB  . PRO A 1 8    ? -43.665 -14.410  -2.017  1.00 91.23 8    A 1 
ATOM 44   C CG  . PRO A 1 8    ? -42.298 -14.827  -1.484  1.00 91.34 8    A 1 
ATOM 45   C CD  . PRO A 1 8    ? -41.936 -16.041  -2.333  1.00 93.22 8    A 1 
ATOM 46   N N   . ASP A 1 9    ? -43.832 -12.765  -4.901  1.00 93.74 9    A 1 
ATOM 47   C CA  . ASP A 1 9    ? -43.469 -11.469  -5.487  1.00 94.11 9    A 1 
ATOM 48   C C   . ASP A 1 9    ? -43.471 -10.403  -4.376  1.00 94.99 9    A 1 
ATOM 49   O O   . ASP A 1 9    ? -44.521 -9.842   -4.053  1.00 93.05 9    A 1 
ATOM 50   C CB  . ASP A 1 9    ? -44.443 -11.158  -6.640  1.00 92.90 9    A 1 
ATOM 51   C CG  . ASP A 1 9    ? -44.207 -9.792   -7.297  1.00 89.90 9    A 1 
ATOM 52   O OD1 . ASP A 1 9    ? -43.049 -9.330   -7.301  1.00 83.33 9    A 1 
ATOM 53   O OD2 . ASP A 1 9    ? -45.206 -9.210   -7.780  1.00 81.66 9    A 1 
ATOM 54   N N   . ILE A 1 10   ? -42.320 -10.198  -3.727  1.00 94.68 10   A 1 
ATOM 55   C CA  . ILE A 1 10   ? -42.173 -9.276   -2.592  1.00 95.37 10   A 1 
ATOM 56   C C   . ILE A 1 10   ? -42.260 -7.835   -3.083  1.00 95.77 10   A 1 
ATOM 57   O O   . ILE A 1 10   ? -41.481 -7.409   -3.929  1.00 94.49 10   A 1 
ATOM 58   C CB  . ILE A 1 10   ? -40.864 -9.532   -1.821  1.00 94.86 10   A 1 
ATOM 59   C CG1 . ILE A 1 10   ? -40.733 -10.976  -1.282  1.00 91.53 10   A 1 
ATOM 60   C CG2 . ILE A 1 10   ? -40.679 -8.530   -0.668  1.00 92.35 10   A 1 
ATOM 61   C CD1 . ILE A 1 10   ? -41.736 -11.368  -0.200  1.00 87.14 10   A 1 
ATOM 62   N N   . LYS A 1 11   ? -43.142 -7.047   -2.465  1.00 95.38 11   A 1 
ATOM 63   C CA  . LYS A 1 11   ? -43.362 -5.628   -2.749  1.00 95.75 11   A 1 
ATOM 64   C C   . LYS A 1 11   ? -43.044 -4.757   -1.545  1.00 96.54 11   A 1 
ATOM 65   O O   . LYS A 1 11   ? -43.089 -5.196   -0.398  1.00 95.80 11   A 1 
ATOM 66   C CB  . LYS A 1 11   ? -44.807 -5.416   -3.221  1.00 94.52 11   A 1 
ATOM 67   C CG  . LYS A 1 11   ? -45.034 -6.149   -4.539  1.00 90.97 11   A 1 
ATOM 68   C CD  . LYS A 1 11   ? -46.495 -6.109   -4.996  1.00 86.08 11   A 1 
ATOM 69   C CE  . LYS A 1 11   ? -46.531 -7.037   -6.208  1.00 76.83 11   A 1 
ATOM 70   N NZ  . LYS A 1 11   ? -47.897 -7.247   -6.732  1.00 66.69 11   A 1 
ATOM 71   N N   . VAL A 1 12   ? -42.768 -3.480   -1.796  1.00 95.96 12   A 1 
ATOM 72   C CA  . VAL A 1 12   ? -42.637 -2.498   -0.720  1.00 96.45 12   A 1 
ATOM 73   C C   . VAL A 1 12   ? -43.924 -2.481   0.103   1.00 96.66 12   A 1 
ATOM 74   O O   . VAL A 1 12   ? -45.014 -2.271   -0.425  1.00 95.11 12   A 1 
ATOM 75   C CB  . VAL A 1 12   ? -42.294 -1.099   -1.249  1.00 96.07 12   A 1 
ATOM 76   C CG1 . VAL A 1 12   ? -42.214 -0.078   -0.108  1.00 91.72 12   A 1 
ATOM 77   C CG2 . VAL A 1 12   ? -40.937 -1.101   -1.964  1.00 88.69 12   A 1 
ATOM 78   N N   . GLY A 1 13   ? -43.790 -2.686   1.411   1.00 96.34 13   A 1 
ATOM 79   C CA  . GLY A 1 13   ? -44.889 -2.803   2.354   1.00 96.37 13   A 1 
ATOM 80   C C   . GLY A 1 13   ? -45.171 -4.222   2.840   1.00 96.89 13   A 1 
ATOM 81   O O   . GLY A 1 13   ? -45.778 -4.345   3.906   1.00 95.27 13   A 1 
ATOM 82   N N   . ASP A 1 14   ? -44.723 -5.252   2.126   1.00 96.23 14   A 1 
ATOM 83   C CA  . ASP A 1 14   ? -44.931 -6.644   2.524   1.00 96.75 14   A 1 
ATOM 84   C C   . ASP A 1 14   ? -44.121 -7.016   3.777   1.00 97.14 14   A 1 
ATOM 85   O O   . ASP A 1 14   ? -43.031 -6.498   4.014   1.00 96.26 14   A 1 
ATOM 86   C CB  . ASP A 1 14   ? -44.577 -7.614   1.384   1.00 96.35 14   A 1 
ATOM 87   C CG  . ASP A 1 14   ? -45.564 -7.607   0.219   1.00 95.94 14   A 1 
ATOM 88   O OD1 . ASP A 1 14   ? -46.680 -7.059   0.373   1.00 90.94 14   A 1 
ATOM 89   O OD2 . ASP A 1 14   ? -45.203 -8.190   -0.833  1.00 91.35 14   A 1 
ATOM 90   N N   . TYR A 1 15   ? -44.654 -7.954   4.538   1.00 96.92 15   A 1 
ATOM 91   C CA  . TYR A 1 15   ? -44.046 -8.464   5.760   1.00 97.23 15   A 1 
ATOM 92   C C   . TYR A 1 15   ? -43.562 -9.907   5.588   1.00 97.27 15   A 1 
ATOM 93   O O   . TYR A 1 15   ? -44.248 -10.758  5.025   1.00 95.95 15   A 1 
ATOM 94   C CB  . TYR A 1 15   ? -45.028 -8.344   6.926   1.00 96.97 15   A 1 
ATOM 95   C CG  . TYR A 1 15   ? -45.268 -6.930   7.405   1.00 97.12 15   A 1 
ATOM 96   C CD1 . TYR A 1 15   ? -44.544 -6.423   8.503   1.00 92.53 15   A 1 
ATOM 97   C CD2 . TYR A 1 15   ? -46.219 -6.111   6.766   1.00 93.03 15   A 1 
ATOM 98   C CE1 . TYR A 1 15   ? -44.784 -5.125   8.979   1.00 92.24 15   A 1 
ATOM 99   C CE2 . TYR A 1 15   ? -46.455 -4.805   7.232   1.00 91.70 15   A 1 
ATOM 100  C CZ  . TYR A 1 15   ? -45.747 -4.314   8.345   1.00 95.79 15   A 1 
ATOM 101  O OH  . TYR A 1 15   ? -45.987 -3.061   8.810   1.00 94.80 15   A 1 
ATOM 102  N N   . VAL A 1 16   ? -42.404 -10.191  6.156   1.00 97.38 16   A 1 
ATOM 103  C CA  . VAL A 1 16   ? -41.804 -11.520  6.267   1.00 97.27 16   A 1 
ATOM 104  C C   . VAL A 1 16   ? -41.537 -11.805  7.745   1.00 97.26 16   A 1 
ATOM 105  O O   . VAL A 1 16   ? -41.009 -10.960  8.452   1.00 96.61 16   A 1 
ATOM 106  C CB  . VAL A 1 16   ? -40.519 -11.626  5.424   1.00 96.64 16   A 1 
ATOM 107  C CG1 . VAL A 1 16   ? -39.806 -12.974  5.625   1.00 92.61 16   A 1 
ATOM 108  C CG2 . VAL A 1 16   ? -40.823 -11.481  3.932   1.00 92.58 16   A 1 
ATOM 109  N N   . LYS A 1 17   ? -41.893 -12.998  8.207   1.00 96.26 17   A 1 
ATOM 110  C CA  . LYS A 1 17   ? -41.547 -13.479  9.544   1.00 96.19 17   A 1 
ATOM 111  C C   . LYS A 1 17   ? -40.441 -14.515  9.416   1.00 95.60 17   A 1 
ATOM 112  O O   . LYS A 1 17   ? -40.676 -15.588  8.846   1.00 94.26 17   A 1 
ATOM 113  C CB  . LYS A 1 17   ? -42.807 -14.020  10.226  1.00 95.67 17   A 1 
ATOM 114  C CG  . LYS A 1 17   ? -42.522 -14.423  11.668  1.00 94.10 17   A 1 
ATOM 115  C CD  . LYS A 1 17   ? -43.797 -14.975  12.332  1.00 91.99 17   A 1 
ATOM 116  C CE  . LYS A 1 17   ? -43.414 -15.418  13.738  1.00 84.45 17   A 1 
ATOM 117  N NZ  . LYS A 1 17   ? -44.544 -16.014  14.486  1.00 77.49 17   A 1 
ATOM 118  N N   . MET A 1 18   ? -39.258 -14.203  9.915   1.00 95.38 18   A 1 
ATOM 119  C CA  . MET A 1 18   ? -38.071 -15.035  9.784   1.00 94.79 18   A 1 
ATOM 120  C C   . MET A 1 18   ? -37.081 -14.761  10.917  1.00 95.46 18   A 1 
ATOM 121  O O   . MET A 1 18   ? -36.855 -13.601  11.267  1.00 94.00 18   A 1 
ATOM 122  C CB  . MET A 1 18   ? -37.428 -14.760  8.414   1.00 91.57 18   A 1 
ATOM 123  C CG  . MET A 1 18   ? -36.304 -15.742  8.075   1.00 86.68 18   A 1 
ATOM 124  S SD  . MET A 1 18   ? -35.608 -15.480  6.424   1.00 87.87 18   A 1 
ATOM 125  C CE  . MET A 1 18   ? -34.656 -13.965  6.717   1.00 80.20 18   A 1 
ATOM 126  N N   . GLY A 1 19   ? -36.506 -15.802  11.480  1.00 94.33 19   A 1 
ATOM 127  C CA  . GLY A 1 19   ? -35.546 -15.736  12.574  1.00 94.51 19   A 1 
ATOM 128  C C   . GLY A 1 19   ? -36.172 -15.501  13.949  1.00 95.55 19   A 1 
ATOM 129  O O   . GLY A 1 19   ? -37.330 -15.089  14.092  1.00 94.04 19   A 1 
ATOM 130  N N   . VAL A 1 20   ? -35.379 -15.769  14.981  1.00 95.17 20   A 1 
ATOM 131  C CA  . VAL A 1 20   ? -35.754 -15.620  16.389  1.00 95.26 20   A 1 
ATOM 132  C C   . VAL A 1 20   ? -34.650 -14.860  17.122  1.00 95.54 20   A 1 
ATOM 133  O O   . VAL A 1 20   ? -33.470 -15.143  16.933  1.00 93.70 20   A 1 
ATOM 134  C CB  . VAL A 1 20   ? -36.018 -16.997  17.037  1.00 93.63 20   A 1 
ATOM 135  C CG1 . VAL A 1 20   ? -36.367 -16.883  18.522  1.00 86.41 20   A 1 
ATOM 136  C CG2 . VAL A 1 20   ? -37.188 -17.719  16.358  1.00 85.58 20   A 1 
ATOM 137  N N   . TYR A 1 21   ? -35.032 -13.919  17.983  1.00 94.77 21   A 1 
ATOM 138  C CA  . TYR A 1 21   ? -34.128 -13.239  18.899  1.00 94.68 21   A 1 
ATOM 139  C C   . TYR A 1 21   ? -34.802 -13.075  20.263  1.00 94.46 21   A 1 
ATOM 140  O O   . TYR A 1 21   ? -35.986 -12.738  20.326  1.00 92.41 21   A 1 
ATOM 141  C CB  . TYR A 1 21   ? -33.709 -11.891  18.303  1.00 94.38 21   A 1 
ATOM 142  C CG  . TYR A 1 21   ? -32.744 -11.135  19.184  1.00 94.62 21   A 1 
ATOM 143  C CD1 . TYR A 1 21   ? -33.193 -10.048  19.951  1.00 87.59 21   A 1 
ATOM 144  C CD2 . TYR A 1 21   ? -31.402 -11.553  19.278  1.00 88.69 21   A 1 
ATOM 145  C CE1 . TYR A 1 21   ? -32.313 -9.385   20.824  1.00 87.94 21   A 1 
ATOM 146  C CE2 . TYR A 1 21   ? -30.515 -10.896  20.155  1.00 87.76 21   A 1 
ATOM 147  C CZ  . TYR A 1 21   ? -30.975 -9.816   20.925  1.00 92.62 21   A 1 
ATOM 148  O OH  . TYR A 1 21   ? -30.138 -9.205   21.797  1.00 91.62 21   A 1 
ATOM 149  N N   . ASN A 1 22   ? -34.099 -13.364  21.353  1.00 93.45 22   A 1 
ATOM 150  C CA  . ASN A 1 22   ? -34.652 -13.372  22.716  1.00 92.47 22   A 1 
ATOM 151  C C   . ASN A 1 22   ? -35.985 -14.146  22.839  1.00 92.86 22   A 1 
ATOM 152  O O   . ASN A 1 22   ? -36.944 -13.678  23.453  1.00 89.72 22   A 1 
ATOM 153  C CB  . ASN A 1 22   ? -34.706 -11.922  23.259  1.00 90.98 22   A 1 
ATOM 154  C CG  . ASN A 1 22   ? -33.341 -11.338  23.541  1.00 88.46 22   A 1 
ATOM 155  O OD1 . ASN A 1 22   ? -32.356 -12.037  23.691  1.00 80.75 22   A 1 
ATOM 156  N ND2 . ASN A 1 22   ? -33.239 -10.030  23.650  1.00 80.14 22   A 1 
ATOM 157  N N   . ASN A 1 23   ? -36.072 -15.327  22.231  1.00 92.44 23   A 1 
ATOM 158  C CA  . ASN A 1 23   ? -37.261 -16.192  22.157  1.00 92.69 23   A 1 
ATOM 159  C C   . ASN A 1 23   ? -38.484 -15.583  21.440  1.00 93.31 23   A 1 
ATOM 160  O O   . ASN A 1 23   ? -39.558 -16.181  21.445  1.00 90.73 23   A 1 
ATOM 161  C CB  . ASN A 1 23   ? -37.603 -16.736  23.559  1.00 91.68 23   A 1 
ATOM 162  C CG  . ASN A 1 23   ? -36.442 -17.471  24.186  1.00 88.16 23   A 1 
ATOM 163  O OD1 . ASN A 1 23   ? -35.805 -18.305  23.573  1.00 79.07 23   A 1 
ATOM 164  N ND2 . ASN A 1 23   ? -36.116 -17.194  25.427  1.00 77.18 23   A 1 
ATOM 165  N N   . ALA A 1 24   ? -38.348 -14.440  20.783  1.00 93.46 24   A 1 
ATOM 166  C CA  . ALA A 1 24   ? -39.387 -13.816  19.965  1.00 93.62 24   A 1 
ATOM 167  C C   . ALA A 1 24   ? -39.034 -13.911  18.474  1.00 94.67 24   A 1 
ATOM 168  O O   . ALA A 1 24   ? -37.908 -13.649  18.069  1.00 93.05 24   A 1 
ATOM 169  C CB  . ALA A 1 24   ? -39.589 -12.376  20.430  1.00 92.54 24   A 1 
ATOM 170  N N   . SER A 1 25   ? -40.022 -14.269  17.637  1.00 94.88 25   A 1 
ATOM 171  C CA  . SER A 1 25   ? -39.826 -14.229  16.187  1.00 94.82 25   A 1 
ATOM 172  C C   . SER A 1 25   ? -39.716 -12.788  15.697  1.00 95.67 25   A 1 
ATOM 173  O O   . SER A 1 25   ? -40.489 -11.934  16.148  1.00 94.22 25   A 1 
ATOM 174  C CB  . SER A 1 25   ? -40.960 -14.900  15.434  1.00 93.23 25   A 1 
ATOM 175  O OG  . SER A 1 25   ? -41.243 -16.198  15.912  1.00 83.01 25   A 1 
ATOM 176  N N   . ILE A 1 26   ? -38.856 -12.535  14.727  1.00 95.69 26   A 1 
ATOM 177  C CA  . ILE A 1 26   ? -38.667 -11.202  14.165  1.00 96.63 26   A 1 
ATOM 178  C C   . ILE A 1 26   ? -39.605 -11.016  12.966  1.00 97.00 26   A 1 
ATOM 179  O O   . ILE A 1 26   ? -39.697 -11.861  12.070  1.00 96.32 26   A 1 
ATOM 180  C CB  . ILE A 1 26   ? -37.188 -10.950  13.805  1.00 96.59 26   A 1 
ATOM 181  C CG1 . ILE A 1 26   ? -36.257 -11.253  15.013  1.00 94.20 26   A 1 
ATOM 182  C CG2 . ILE A 1 26   ? -37.007 -9.483   13.358  1.00 93.85 26   A 1 
ATOM 183  C CD1 . ILE A 1 26   ? -34.770 -11.212  14.643  1.00 90.22 26   A 1 
ATOM 184  N N   . LEU A 1 27   ? -40.323 -9.904   12.973  1.00 96.22 27   A 1 
ATOM 185  C CA  . LEU A 1 27   ? -41.126 -9.446   11.851  1.00 96.78 27   A 1 
ATOM 186  C C   . LEU A 1 27   ? -40.326 -8.411   11.058  1.00 97.21 27   A 1 
ATOM 187  O O   . LEU A 1 27   ? -39.840 -7.432   11.615  1.00 96.38 27   A 1 
ATOM 188  C CB  . LEU A 1 27   ? -42.456 -8.897   12.395  1.00 95.94 27   A 1 
ATOM 189  C CG  . LEU A 1 27   ? -43.483 -8.550   11.307  1.00 92.46 27   A 1 
ATOM 190  C CD1 . LEU A 1 27   ? -43.954 -9.797   10.548  1.00 85.40 27   A 1 
ATOM 191  C CD2 . LEU A 1 27   ? -44.716 -7.904   11.949  1.00 87.19 27   A 1 
ATOM 192  N N   . TRP A 1 28   ? -40.194 -8.629   9.757   1.00 97.71 28   A 1 
ATOM 193  C CA  . TRP A 1 28   ? -39.479 -7.764   8.831   1.00 97.83 28   A 1 
ATOM 194  C C   . TRP A 1 28   ? -40.443 -7.171   7.820   1.00 98.04 28   A 1 
ATOM 195  O O   . TRP A 1 28   ? -41.337 -7.865   7.346   1.00 97.32 28   A 1 
ATOM 196  C CB  . TRP A 1 28   ? -38.411 -8.576   8.101   1.00 97.64 28   A 1 
ATOM 197  C CG  . TRP A 1 28   ? -37.479 -9.344   8.972   1.00 97.76 28   A 1 
ATOM 198  C CD1 . TRP A 1 28   ? -37.668 -10.616  9.401   1.00 96.62 28   A 1 
ATOM 199  C CD2 . TRP A 1 28   ? -36.214 -8.906   9.535   1.00 97.73 28   A 1 
ATOM 200  N NE1 . TRP A 1 28   ? -36.600 -10.992  10.188  1.00 96.70 28   A 1 
ATOM 201  C CE2 . TRP A 1 28   ? -35.670 -9.977   10.296  1.00 97.30 28   A 1 
ATOM 202  C CE3 . TRP A 1 28   ? -35.471 -7.710   9.474   1.00 97.10 28   A 1 
ATOM 203  C CZ2 . TRP A 1 28   ? -34.433 -9.875   10.950  1.00 96.86 28   A 1 
ATOM 204  C CZ3 . TRP A 1 28   ? -34.232 -7.595   10.125  1.00 95.79 28   A 1 
ATOM 205  C CH2 . TRP A 1 28   ? -33.709 -8.668   10.864  1.00 95.50 28   A 1 
ATOM 206  N N   . ARG A 1 29   ? -40.248 -5.915   7.433   1.00 96.60 29   A 1 
ATOM 207  C CA  . ARG A 1 29   ? -41.021 -5.252   6.386   1.00 97.59 29   A 1 
ATOM 208  C C   . ARG A 1 29   ? -40.122 -4.901   5.208   1.00 97.76 29   A 1 
ATOM 209  O O   . ARG A 1 29   ? -39.044 -4.347   5.415   1.00 97.03 29   A 1 
ATOM 210  C CB  . ARG A 1 29   ? -41.705 -4.022   6.971   1.00 97.22 29   A 1 
ATOM 211  C CG  . ARG A 1 29   ? -42.801 -3.508   6.031   1.00 96.11 29   A 1 
ATOM 212  C CD  . ARG A 1 29   ? -43.471 -2.296   6.666   1.00 95.33 29   A 1 
ATOM 213  N NE  . ARG A 1 29   ? -44.634 -1.870   5.877   1.00 92.87 29   A 1 
ATOM 214  C CZ  . ARG A 1 29   ? -45.442 -0.864   6.177   1.00 92.07 29   A 1 
ATOM 215  N NH1 . ARG A 1 29   ? -45.228 -0.119   7.221   1.00 86.01 29   A 1 
ATOM 216  N NH2 . ARG A 1 29   ? -46.477 -0.618   5.433   1.00 87.15 29   A 1 
ATOM 217  N N   . CYS A 1 30   ? -40.589 -5.173   3.996   1.00 96.96 30   A 1 
ATOM 218  C CA  . CYS A 1 30   ? -39.941 -4.659   2.797   1.00 97.16 30   A 1 
ATOM 219  C C   . CYS A 1 30   ? -40.142 -3.143   2.727   1.00 97.07 30   A 1 
ATOM 220  O O   . CYS A 1 30   ? -41.271 -2.661   2.617   1.00 96.23 30   A 1 
ATOM 221  C CB  . CYS A 1 30   ? -40.496 -5.374   1.559   1.00 97.21 30   A 1 
ATOM 222  S SG  . CYS A 1 30   ? -39.586 -4.804   0.102   1.00 96.69 30   A 1 
ATOM 223  N N   . VAL A 1 31   ? -39.044 -2.384   2.818   1.00 96.81 31   A 1 
ATOM 224  C CA  . VAL A 1 31   ? -39.080 -0.912   2.927   1.00 96.80 31   A 1 
ATOM 225  C C   . VAL A 1 31   ? -38.592 -0.194   1.676   1.00 97.08 31   A 1 
ATOM 226  O O   . VAL A 1 31   ? -38.916 0.972    1.456   1.00 96.41 31   A 1 
ATOM 227  C CB  . VAL A 1 31   ? -38.320 -0.422   4.169   1.00 96.78 31   A 1 
ATOM 228  C CG1 . VAL A 1 31   ? -39.016 -0.889   5.450   1.00 93.85 31   A 1 
ATOM 229  C CG2 . VAL A 1 31   ? -36.851 -0.877   4.206   1.00 90.75 31   A 1 
ATOM 230  N N   . SER A 1 32   ? -37.825 -0.890   0.840   1.00 96.99 32   A 1 
ATOM 231  C CA  . SER A 1 32   ? -37.338 -0.408   -0.451  1.00 96.69 32   A 1 
ATOM 232  C C   . SER A 1 32   ? -36.992 -1.603   -1.341  1.00 96.80 32   A 1 
ATOM 233  O O   . SER A 1 32   ? -36.812 -2.708   -0.831  1.00 96.44 32   A 1 
ATOM 234  C CB  . SER A 1 32   ? -36.103 0.474    -0.249  1.00 96.02 32   A 1 
ATOM 235  O OG  . SER A 1 32   ? -35.826 1.200    -1.428  1.00 92.03 32   A 1 
ATOM 236  N N   . ILE A 1 33   ? -36.895 -1.388   -2.646  1.00 96.42 33   A 1 
ATOM 237  C CA  . ILE A 1 33   ? -36.361 -2.371   -3.599  1.00 96.34 33   A 1 
ATOM 238  C C   . ILE A 1 33   ? -35.372 -1.637   -4.503  1.00 95.75 33   A 1 
ATOM 239  O O   . ILE A 1 33   ? -35.736 -0.624   -5.101  1.00 94.04 33   A 1 
ATOM 240  C CB  . ILE A 1 33   ? -37.485 -3.065   -4.402  1.00 96.26 33   A 1 
ATOM 241  C CG1 . ILE A 1 33   ? -38.479 -3.784   -3.458  1.00 94.49 33   A 1 
ATOM 242  C CG2 . ILE A 1 33   ? -36.877 -4.066   -5.409  1.00 93.90 33   A 1 
ATOM 243  C CD1 . ILE A 1 33   ? -39.684 -4.432   -4.155  1.00 91.39 33   A 1 
ATOM 244  N N   . ASP A 1 34   ? -34.148 -2.126   -4.569  1.00 95.85 34   A 1 
ATOM 245  C CA  . ASP A 1 34   ? -33.084 -1.595   -5.412  1.00 94.59 34   A 1 
ATOM 246  C C   . ASP A 1 34   ? -32.342 -2.728   -6.155  1.00 94.12 34   A 1 
ATOM 247  O O   . ASP A 1 34   ? -32.822 -3.864   -6.218  1.00 91.98 34   A 1 
ATOM 248  C CB  . ASP A 1 34   ? -32.170 -0.666   -4.579  1.00 93.56 34   A 1 
ATOM 249  C CG  . ASP A 1 34   ? -31.354 -1.368   -3.488  1.00 93.12 34   A 1 
ATOM 250  O OD1 . ASP A 1 34   ? -31.054 -2.576   -3.647  1.00 88.50 34   A 1 
ATOM 251  O OD2 . ASP A 1 34   ? -30.960 -0.697   -2.516  1.00 88.06 34   A 1 
ATOM 252  N N   . ASN A 1 35   ? -31.165 -2.442   -6.718  1.00 94.22 35   A 1 
ATOM 253  C CA  . ASN A 1 35   ? -30.364 -3.419   -7.461  1.00 93.15 35   A 1 
ATOM 254  C C   . ASN A 1 35   ? -29.897 -4.620   -6.612  1.00 93.54 35   A 1 
ATOM 255  O O   . ASN A 1 35   ? -29.564 -5.665   -7.161  1.00 90.54 35   A 1 
ATOM 256  C CB  . ASN A 1 35   ? -29.152 -2.696   -8.074  1.00 91.54 35   A 1 
ATOM 257  C CG  . ASN A 1 35   ? -29.522 -1.656   -9.118  1.00 83.96 35   A 1 
ATOM 258  O OD1 . ASN A 1 35   ? -30.630 -1.571   -9.612  1.00 74.82 35   A 1 
ATOM 259  N ND2 . ASN A 1 35   ? -28.591 -0.812   -9.493  1.00 73.22 35   A 1 
ATOM 260  N N   . ASN A 1 36   ? -29.890 -4.500   -5.280  1.00 92.88 36   A 1 
ATOM 261  C CA  . ASN A 1 36   ? -29.587 -5.605   -4.380  1.00 93.35 36   A 1 
ATOM 262  C C   . ASN A 1 36   ? -30.810 -6.493   -4.113  1.00 94.17 36   A 1 
ATOM 263  O O   . ASN A 1 36   ? -30.645 -7.642   -3.708  1.00 92.04 36   A 1 
ATOM 264  C CB  . ASN A 1 36   ? -28.961 -5.063   -3.089  1.00 93.14 36   A 1 
ATOM 265  C CG  . ASN A 1 36   ? -27.607 -4.422   -3.322  1.00 92.47 36   A 1 
ATOM 266  O OD1 . ASN A 1 36   ? -26.760 -4.970   -4.008  1.00 83.76 36   A 1 
ATOM 267  N ND2 . ASN A 1 36   ? -27.366 -3.268   -2.754  1.00 82.44 36   A 1 
ATOM 268  N N   . GLY A 1 37   ? -32.023 -6.010   -4.378  1.00 93.90 37   A 1 
ATOM 269  C CA  . GLY A 1 37   ? -33.297 -6.689   -4.155  1.00 94.72 37   A 1 
ATOM 270  C C   . GLY A 1 37   ? -34.164 -6.020   -3.079  1.00 96.00 37   A 1 
ATOM 271  O O   . GLY A 1 37   ? -33.984 -4.838   -2.790  1.00 95.38 37   A 1 
ATOM 272  N N   . PRO A 1 38   ? -35.128 -6.753   -2.475  1.00 96.34 38   A 1 
ATOM 273  C CA  . PRO A 1 38   ? -35.977 -6.230   -1.412  1.00 96.88 38   A 1 
ATOM 274  C C   . PRO A 1 38   ? -35.184 -5.953   -0.127  1.00 97.17 38   A 1 
ATOM 275  O O   . PRO A 1 38   ? -34.644 -6.875   0.489   1.00 96.59 38   A 1 
ATOM 276  C CB  . PRO A 1 38   ? -37.072 -7.283   -1.195  1.00 96.43 38   A 1 
ATOM 277  C CG  . PRO A 1 38   ? -37.059 -8.115   -2.481  1.00 94.69 38   A 1 
ATOM 278  C CD  . PRO A 1 38   ? -35.600 -8.066   -2.897  1.00 95.98 38   A 1 
ATOM 279  N N   . LEU A 1 39   ? -35.137 -4.690   0.303   1.00 96.31 39   A 1 
ATOM 280  C CA  . LEU A 1 39   ? -34.558 -4.270   1.579   1.00 96.94 39   A 1 
ATOM 281  C C   . LEU A 1 39   ? -35.563 -4.530   2.703   1.00 97.43 39   A 1 
ATOM 282  O O   . LEU A 1 39   ? -36.606 -3.864   2.790   1.00 97.22 39   A 1 
ATOM 283  C CB  . LEU A 1 39   ? -34.133 -2.796   1.488   1.00 96.95 39   A 1 
ATOM 284  C CG  . LEU A 1 39   ? -33.553 -2.225   2.795   1.00 96.32 39   A 1 
ATOM 285  C CD1 . LEU A 1 39   ? -32.282 -2.946   3.246   1.00 88.78 39   A 1 
ATOM 286  C CD2 . LEU A 1 39   ? -33.196 -0.744   2.592   1.00 89.63 39   A 1 
ATOM 287  N N   . MET A 1 40   ? -35.254 -5.463   3.573   1.00 97.38 40   A 1 
ATOM 288  C CA  . MET A 1 40   ? -36.044 -5.857   4.729   1.00 97.46 40   A 1 
ATOM 289  C C   . MET A 1 40   ? -35.555 -5.122   5.970   1.00 97.65 40   A 1 
ATOM 290  O O   . MET A 1 40   ? -34.369 -5.169   6.284   1.00 97.11 40   A 1 
ATOM 291  C CB  . MET A 1 40   ? -35.956 -7.377   4.915   1.00 97.25 40   A 1 
ATOM 292  C CG  . MET A 1 40   ? -36.327 -8.183   3.659   1.00 96.04 40   A 1 
ATOM 293  S SD  . MET A 1 40   ? -37.941 -7.801   2.911   1.00 96.52 40   A 1 
ATOM 294  C CE  . MET A 1 40   ? -39.058 -8.331   4.231   1.00 90.13 40   A 1 
ATOM 295  N N   . LEU A 1 41   ? -36.452 -4.463   6.684   1.00 96.76 41   A 1 
ATOM 296  C CA  . LEU A 1 41   ? -36.179 -3.747   7.931   1.00 97.06 41   A 1 
ATOM 297  C C   . LEU A 1 41   ? -36.996 -4.361   9.074   1.00 97.21 41   A 1 
ATOM 298  O O   . LEU A 1 41   ? -38.190 -4.596   8.901   1.00 97.01 41   A 1 
ATOM 299  C CB  . LEU A 1 41   ? -36.507 -2.258   7.717   1.00 97.20 41   A 1 
ATOM 300  C CG  . LEU A 1 41   ? -36.284 -1.358   8.944   1.00 96.69 41   A 1 
ATOM 301  C CD1 . LEU A 1 41   ? -34.812 -1.272   9.348   1.00 88.70 41   A 1 
ATOM 302  C CD2 . LEU A 1 41   ? -36.758 0.065    8.623   1.00 89.54 41   A 1 
ATOM 303  N N   . ALA A 1 42   ? -36.390 -4.585   10.231  1.00 96.75 42   A 1 
ATOM 304  C CA  . ALA A 1 42   ? -37.111 -5.054   11.413  1.00 96.89 42   A 1 
ATOM 305  C C   . ALA A 1 42   ? -38.272 -4.098   11.762  1.00 96.75 42   A 1 
ATOM 306  O O   . ALA A 1 42   ? -38.097 -2.873   11.777  1.00 96.25 42   A 1 
ATOM 307  C CB  . ALA A 1 42   ? -36.132 -5.227   12.579  1.00 96.85 42   A 1 
ATOM 308  N N   . ASP A 1 43   ? -39.463 -4.644   12.025  1.00 97.17 43   A 1 
ATOM 309  C CA  . ASP A 1 43   ? -40.679 -3.853   12.283  1.00 96.84 43   A 1 
ATOM 310  C C   . ASP A 1 43   ? -40.531 -2.980   13.536  1.00 96.81 43   A 1 
ATOM 311  O O   . ASP A 1 43   ? -40.966 -1.831   13.567  1.00 94.95 43   A 1 
ATOM 312  C CB  . ASP A 1 43   ? -41.876 -4.803   12.403  1.00 96.29 43   A 1 
ATOM 313  C CG  . ASP A 1 43   ? -43.219 -4.069   12.467  1.00 95.70 43   A 1 
ATOM 314  O OD1 . ASP A 1 43   ? -43.500 -3.263   11.550  1.00 89.75 43   A 1 
ATOM 315  O OD2 . ASP A 1 43   ? -44.000 -4.338   13.405  1.00 90.36 43   A 1 
ATOM 316  N N   . LYS A 1 44   ? -39.816 -3.495   14.538  1.00 96.36 44   A 1 
ATOM 317  C CA  . LYS A 1 44   ? -39.497 -2.829   15.806  1.00 96.46 44   A 1 
ATOM 318  C C   . LYS A 1 44   ? -37.997 -2.887   16.089  1.00 96.96 44   A 1 
ATOM 319  O O   . LYS A 1 44   ? -37.282 -3.655   15.450  1.00 95.38 44   A 1 
ATOM 320  C CB  . LYS A 1 44   ? -40.289 -3.495   16.938  1.00 95.24 44   A 1 
ATOM 321  C CG  . LYS A 1 44   ? -41.805 -3.331   16.767  1.00 93.50 44   A 1 
ATOM 322  C CD  . LYS A 1 44   ? -42.494 -3.946   17.983  1.00 90.10 44   A 1 
ATOM 323  C CE  . LYS A 1 44   ? -44.003 -3.743   17.964  1.00 84.10 44   A 1 
ATOM 324  N NZ  . LYS A 1 44   ? -44.569 -4.158   19.268  1.00 74.68 44   A 1 
ATOM 325  N N   . ILE A 1 45   ? -37.524 -2.103   17.050  1.00 96.47 45   A 1 
ATOM 326  C CA  . ILE A 1 45   ? -36.176 -2.309   17.583  1.00 96.12 45   A 1 
ATOM 327  C C   . ILE A 1 45   ? -36.098 -3.692   18.240  1.00 96.14 45   A 1 
ATOM 328  O O   . ILE A 1 45   ? -37.061 -4.142   18.861  1.00 94.39 45   A 1 
ATOM 329  C CB  . ILE A 1 45   ? -35.709 -1.180   18.535  1.00 94.55 45   A 1 
ATOM 330  C CG1 . ILE A 1 45   ? -36.559 -1.092   19.818  1.00 87.59 45   A 1 
ATOM 331  C CG2 . ILE A 1 45   ? -35.694 0.155    17.773  1.00 84.31 45   A 1 
ATOM 332  C CD1 . ILE A 1 45   ? -35.952 -0.180   20.888  1.00 81.94 45   A 1 
ATOM 333  N N   . VAL A 1 46   ? -34.971 -4.387   18.077  1.00 96.37 46   A 1 
ATOM 334  C CA  . VAL A 1 46   ? -34.780 -5.739   18.631  1.00 95.77 46   A 1 
ATOM 335  C C   . VAL A 1 46   ? -34.094 -5.716   19.995  1.00 95.40 46   A 1 
ATOM 336  O O   . VAL A 1 46   ? -34.296 -6.629   20.784  1.00 93.61 46   A 1 
ATOM 337  C CB  . VAL A 1 46   ? -34.030 -6.665   17.650  1.00 95.43 46   A 1 
ATOM 338  C CG1 . VAL A 1 46   ? -34.824 -6.829   16.339  1.00 91.54 46   A 1 
ATOM 339  C CG2 . VAL A 1 46   ? -32.617 -6.191   17.317  1.00 89.85 46   A 1 
ATOM 340  N N   . ASP A 1 47   ? -33.304 -4.685   20.267  1.00 95.70 47   A 1 
ATOM 341  C CA  . ASP A 1 47   ? -32.572 -4.488   21.526  1.00 95.94 47   A 1 
ATOM 342  C C   . ASP A 1 47   ? -32.141 -3.019   21.668  1.00 96.43 47   A 1 
ATOM 343  O O   . ASP A 1 47   ? -32.276 -2.238   20.725  1.00 95.31 47   A 1 
ATOM 344  C CB  . ASP A 1 47   ? -31.350 -5.425   21.544  1.00 95.16 47   A 1 
ATOM 345  C CG  . ASP A 1 47   ? -30.990 -5.938   22.937  1.00 94.61 47   A 1 
ATOM 346  O OD1 . ASP A 1 47   ? -31.209 -5.217   23.935  1.00 90.27 47   A 1 
ATOM 347  O OD2 . ASP A 1 47   ? -30.482 -7.077   23.036  1.00 89.75 47   A 1 
ATOM 348  N N   . THR A 1 48   ? -31.596 -2.630   22.823  1.00 94.99 48   A 1 
ATOM 349  C CA  . THR A 1 48   ? -30.922 -1.347   23.064  1.00 95.13 48   A 1 
ATOM 350  C C   . THR A 1 48   ? -29.471 -1.608   23.456  1.00 94.96 48   A 1 
ATOM 351  O O   . THR A 1 48   ? -29.213 -2.107   24.551  1.00 92.81 48   A 1 
ATOM 352  C CB  . THR A 1 48   ? -31.616 -0.511   24.146  1.00 94.58 48   A 1 
ATOM 353  O OG1 . THR A 1 48   ? -31.824 -1.266   25.313  1.00 86.81 48   A 1 
ATOM 354  C CG2 . THR A 1 48   ? -32.978 0.001    23.686  1.00 83.39 48   A 1 
ATOM 355  N N   . LEU A 1 49   ? -28.542 -1.305   22.574  1.00 94.81 49   A 1 
ATOM 356  C CA  . LEU A 1 49   ? -27.121 -1.611   22.744  1.00 95.24 49   A 1 
ATOM 357  C C   . LEU A 1 49   ? -26.254 -0.425   22.298  1.00 95.56 49   A 1 
ATOM 358  O O   . LEU A 1 49   ? -26.627 0.338    21.406  1.00 94.80 49   A 1 
ATOM 359  C CB  . LEU A 1 49   ? -26.750 -2.868   21.925  1.00 95.06 49   A 1 
ATOM 360  C CG  . LEU A 1 49   ? -27.526 -4.154   22.260  1.00 94.48 49   A 1 
ATOM 361  C CD1 . LEU A 1 49   ? -27.115 -5.280   21.299  1.00 89.41 49   A 1 
ATOM 362  C CD2 . LEU A 1 49   ? -27.252 -4.651   23.683  1.00 90.48 49   A 1 
ATOM 363  N N   . ALA A 1 50   ? -25.075 -0.320   22.893  1.00 94.41 50   A 1 
ATOM 364  C CA  . ALA A 1 50   ? -24.053 0.598    22.413  1.00 94.30 50   A 1 
ATOM 365  C C   . ALA A 1 50   ? -23.630 0.227    20.983  1.00 94.37 50   A 1 
ATOM 366  O O   . ALA A 1 50   ? -23.524 -0.948   20.643  1.00 93.21 50   A 1 
ATOM 367  C CB  . ALA A 1 50   ? -22.865 0.575    23.377  1.00 93.34 50   A 1 
ATOM 368  N N   . TYR A 1 51   ? -23.372 1.231    20.154  1.00 94.70 51   A 1 
ATOM 369  C CA  . TYR A 1 51   ? -22.869 1.007    18.798  1.00 94.32 51   A 1 
ATOM 370  C C   . TYR A 1 51   ? -21.447 0.452    18.830  1.00 93.94 51   A 1 
ATOM 371  O O   . TYR A 1 51   ? -21.134 -0.479   18.097  1.00 91.86 51   A 1 
ATOM 372  C CB  . TYR A 1 51   ? -22.937 2.328    18.041  1.00 93.91 51   A 1 
ATOM 373  C CG  . TYR A 1 51   ? -22.465 2.228    16.608  1.00 93.79 51   A 1 
ATOM 374  C CD1 . TYR A 1 51   ? -21.093 2.342    16.314  1.00 87.94 51   A 1 
ATOM 375  C CD2 . TYR A 1 51   ? -23.393 2.026    15.576  1.00 88.99 51   A 1 
ATOM 376  C CE1 . TYR A 1 51   ? -20.655 2.270    14.986  1.00 87.21 51   A 1 
ATOM 377  C CE2 . TYR A 1 51   ? -22.963 1.962    14.245  1.00 86.95 51   A 1 
ATOM 378  C CZ  . TYR A 1 51   ? -21.591 2.095    13.940  1.00 90.32 51   A 1 
ATOM 379  O OH  . TYR A 1 51   ? -21.169 2.067    12.655  1.00 89.17 51   A 1 
ATOM 380  N N   . ASP A 1 52   ? -20.609 1.006    19.722  1.00 92.69 52   A 1 
ATOM 381  C CA  . ASP A 1 52   ? -19.219 0.590    19.862  1.00 92.13 52   A 1 
ATOM 382  C C   . ASP A 1 52   ? -18.666 0.931    21.252  1.00 91.75 52   A 1 
ATOM 383  O O   . ASP A 1 52   ? -19.121 1.872    21.905  1.00 89.48 52   A 1 
ATOM 384  C CB  . ASP A 1 52   ? -18.401 1.253    18.750  1.00 90.22 52   A 1 
ATOM 385  C CG  . ASP A 1 52   ? -17.099 0.512    18.504  1.00 87.77 52   A 1 
ATOM 386  O OD1 . ASP A 1 52   ? -17.078 -0.724   18.683  1.00 80.42 52   A 1 
ATOM 387  O OD2 . ASP A 1 52   ? -16.130 1.190    18.120  1.00 79.36 52   A 1 
ATOM 388  N N   . ALA A 1 53   ? -17.708 0.151    21.728  1.00 89.43 53   A 1 
ATOM 389  C CA  . ALA A 1 53   ? -17.118 0.283    23.049  1.00 87.68 53   A 1 
ATOM 390  C C   . ALA A 1 53   ? -15.972 1.315    23.071  1.00 86.21 53   A 1 
ATOM 391  O O   . ALA A 1 53   ? -15.328 1.558    22.053  1.00 83.52 53   A 1 
ATOM 392  C CB  . ALA A 1 53   ? -16.639 -1.093   23.507  1.00 85.69 53   A 1 
ATOM 393  N N   . LYS A 1 54   ? -15.661 1.846    24.243  1.00 87.14 54   A 1 
ATOM 394  C CA  . LYS A 1 54   ? -14.447 2.639    24.470  1.00 84.09 54   A 1 
ATOM 395  C C   . LYS A 1 54   ? -13.214 1.741    24.566  1.00 80.49 54   A 1 
ATOM 396  O O   . LYS A 1 54   ? -13.296 0.629    25.078  1.00 71.45 54   A 1 
ATOM 397  C CB  . LYS A 1 54   ? -14.598 3.472    25.741  1.00 80.96 54   A 1 
ATOM 398  C CG  . LYS A 1 54   ? -15.752 4.475    25.614  1.00 80.11 54   A 1 
ATOM 399  C CD  . LYS A 1 54   ? -15.795 5.457    26.773  1.00 79.35 54   A 1 
ATOM 400  C CE  . LYS A 1 54   ? -16.251 4.828    28.081  1.00 74.42 54   A 1 
ATOM 401  N NZ  . LYS A 1 54   ? -16.415 5.890    29.087  1.00 70.20 54   A 1 
ATOM 402  N N   . THR A 1 55   ? -12.055 2.237    24.150  1.00 72.63 55   A 1 
ATOM 403  C CA  . THR A 1 55   ? -10.785 1.561    24.454  1.00 68.93 55   A 1 
ATOM 404  C C   . THR A 1 55   ? -10.378 1.767    25.908  1.00 68.04 55   A 1 
ATOM 405  O O   . THR A 1 55   ? -10.715 2.757    26.551  1.00 61.47 55   A 1 
ATOM 406  C CB  . THR A 1 55   ? -9.632  2.025    23.552  1.00 62.92 55   A 1 
ATOM 407  O OG1 . THR A 1 55   ? -9.663  3.402    23.442  1.00 55.71 55   A 1 
ATOM 408  C CG2 . THR A 1 55   ? -9.738  1.441    22.162  1.00 55.30 55   A 1 
ATOM 409  N N   . ASN A 1 56   ? -9.607  0.810    26.417  1.00 59.23 56   A 1 
ATOM 410  C CA  . ASN A 1 56   ? -8.861  0.939    27.658  1.00 56.16 56   A 1 
ATOM 411  C C   . ASN A 1 56   ? -7.561  0.139    27.490  1.00 56.84 56   A 1 
ATOM 412  O O   . ASN A 1 56   ? -7.506  -1.033   27.849  1.00 51.48 56   A 1 
ATOM 413  C CB  . ASN A 1 56   ? -9.745  0.455    28.823  1.00 49.06 56   A 1 
ATOM 414  C CG  . ASN A 1 56   ? -9.122  0.716    30.180  1.00 44.42 56   A 1 
ATOM 415  O OD1 . ASN A 1 56   ? -8.242  1.529    30.364  1.00 41.26 56   A 1 
ATOM 416  N ND2 . ASN A 1 56   ? -9.601  0.065    31.208  1.00 40.33 56   A 1 
ATOM 417  N N   . ASP A 1 57   ? -6.584  0.759    26.822  1.00 52.22 57   A 1 
ATOM 418  C CA  . ASP A 1 57   ? -5.251  0.202    26.533  1.00 50.78 57   A 1 
ATOM 419  C C   . ASP A 1 57   ? -5.230  -1.101   25.706  1.00 51.29 57   A 1 
ATOM 420  O O   . ASP A 1 57   ? -4.303  -1.907   25.805  1.00 46.69 57   A 1 
ATOM 421  C CB  . ASP A 1 57   ? -4.415  0.123    27.820  1.00 45.19 57   A 1 
ATOM 422  C CG  . ASP A 1 57   ? -4.251  1.477    28.506  1.00 42.03 57   A 1 
ATOM 423  O OD1 . ASP A 1 57   ? -4.192  2.502    27.786  1.00 39.89 57   A 1 
ATOM 424  O OD2 . ASP A 1 57   ? -4.164  1.482    29.755  1.00 39.28 57   A 1 
ATOM 425  N N   . ASN A 1 58   ? -6.239  -1.327   24.843  1.00 52.50 58   A 1 
ATOM 426  C CA  . ASN A 1 58   ? -6.238  -2.476   23.944  1.00 51.35 58   A 1 
ATOM 427  C C   . ASN A 1 58   ? -5.461  -2.170   22.652  1.00 52.87 58   A 1 
ATOM 428  O O   . ASN A 1 58   ? -5.982  -1.542   21.728  1.00 48.55 58   A 1 
ATOM 429  C CB  . ASN A 1 58   ? -7.675  -2.951   23.680  1.00 44.77 58   A 1 
ATOM 430  C CG  . ASN A 1 58   ? -7.694  -4.255   22.912  1.00 40.12 58   A 1 
ATOM 431  O OD1 . ASN A 1 58   ? -6.694  -4.772   22.427  1.00 36.83 58   A 1 
ATOM 432  N ND2 . ASN A 1 58   ? -8.849  -4.862   22.784  1.00 36.80 58   A 1 
ATOM 433  N N   . SER A 1 59   ? -4.241  -2.684   22.538  1.00 45.66 59   A 1 
ATOM 434  C CA  . SER A 1 59   ? -3.375  -2.514   21.361  1.00 44.47 59   A 1 
ATOM 435  C C   . SER A 1 59   ? -3.900  -3.165   20.078  1.00 45.91 59   A 1 
ATOM 436  O O   . SER A 1 59   ? -3.426  -2.835   18.992  1.00 42.29 59   A 1 
ATOM 437  C CB  . SER A 1 59   ? -1.983  -3.077   21.678  1.00 37.97 59   A 1 
ATOM 438  O OG  . SER A 1 59   ? -2.054  -4.434   22.055  1.00 34.81 59   A 1 
ATOM 439  N N   . ASN A 1 60   ? -4.886  -4.072   20.177  1.00 47.15 60   A 1 
ATOM 440  C CA  . ASN A 1 60   ? -5.489  -4.732   19.016  1.00 47.45 60   A 1 
ATOM 441  C C   . ASN A 1 60   ? -6.632  -3.915   18.390  1.00 48.92 60   A 1 
ATOM 442  O O   . ASN A 1 60   ? -7.111  -4.263   17.316  1.00 45.33 60   A 1 
ATOM 443  C CB  . ASN A 1 60   ? -5.978  -6.130   19.430  1.00 42.43 60   A 1 
ATOM 444  C CG  . ASN A 1 60   ? -4.867  -7.055   19.894  1.00 38.44 60   A 1 
ATOM 445  O OD1 . ASN A 1 60   ? -3.689  -6.883   19.618  1.00 35.26 60   A 1 
ATOM 446  N ND2 . ASN A 1 60   ? -5.198  -8.090   20.624  1.00 34.37 60   A 1 
ATOM 447  N N   . SER A 1 61   ? -7.071  -2.825   19.033  1.00 48.35 61   A 1 
ATOM 448  C CA  . SER A 1 61   ? -8.114  -1.954   18.484  1.00 48.09 61   A 1 
ATOM 449  C C   . SER A 1 61   ? -7.573  -1.128   17.314  1.00 49.78 61   A 1 
ATOM 450  O O   . SER A 1 61   ? -6.766  -0.211   17.495  1.00 45.89 61   A 1 
ATOM 451  C CB  . SER A 1 61   ? -8.681  -1.050   19.577  1.00 42.85 61   A 1 
ATOM 452  O OG  . SER A 1 61   ? -9.730  -0.295   19.031  1.00 40.18 61   A 1 
ATOM 453  N N   . LYS A 1 62   ? -8.028  -1.434   16.086  1.00 56.61 62   A 1 
ATOM 454  C CA  . LYS A 1 62   ? -7.607  -0.727   14.872  1.00 57.51 62   A 1 
ATOM 455  C C   . LYS A 1 62   ? -8.232  0.670    14.785  1.00 61.65 62   A 1 
ATOM 456  O O   . LYS A 1 62   ? -7.517  1.662    14.766  1.00 57.47 62   A 1 
ATOM 457  C CB  . LYS A 1 62   ? -7.930  -1.561   13.618  1.00 52.06 62   A 1 
ATOM 458  C CG  . LYS A 1 62   ? -7.150  -2.882   13.500  1.00 46.86 62   A 1 
ATOM 459  C CD  . LYS A 1 62   ? -7.555  -3.578   12.187  1.00 43.81 62   A 1 
ATOM 460  C CE  . LYS A 1 62   ? -6.881  -4.938   11.954  1.00 40.38 62   A 1 
ATOM 461  N NZ  . LYS A 1 62   ? -7.407  -5.572   10.716  1.00 36.39 62   A 1 
ATOM 462  N N   . SER A 1 63   ? -9.565  0.765    14.784  1.00 66.75 63   A 1 
ATOM 463  C CA  . SER A 1 63   ? -10.283 2.027    14.558  1.00 68.33 63   A 1 
ATOM 464  C C   . SER A 1 63   ? -10.142 3.028    15.706  1.00 70.49 63   A 1 
ATOM 465  O O   . SER A 1 63   ? -10.014 4.223    15.457  1.00 67.91 63   A 1 
ATOM 466  C CB  . SER A 1 63   ? -11.764 1.751    14.295  1.00 64.94 63   A 1 
ATOM 467  O OG  . SER A 1 63   ? -12.332 1.108    15.402  1.00 61.57 63   A 1 
ATOM 468  N N   . HIS A 1 64   ? -10.110 2.568    16.947  1.00 71.57 64   A 1 
ATOM 469  C CA  . HIS A 1 64   ? -10.032 3.437    18.120  1.00 72.99 64   A 1 
ATOM 470  C C   . HIS A 1 64   ? -8.683  4.163    18.205  1.00 73.25 64   A 1 
ATOM 471  O O   . HIS A 1 64   ? -8.641  5.353    18.503  1.00 70.50 64   A 1 
ATOM 472  C CB  . HIS A 1 64   ? -10.273 2.615    19.381  1.00 70.08 64   A 1 
ATOM 473  C CG  . HIS A 1 64   ? -11.646 2.016    19.461  1.00 70.83 64   A 1 
ATOM 474  N ND1 . HIS A 1 64   ? -12.112 0.954    18.726  1.00 61.99 64   A 1 
ATOM 475  C CD2 . HIS A 1 64   ? -12.623 2.366    20.353  1.00 62.31 64   A 1 
ATOM 476  C CE1 . HIS A 1 64   ? -13.341 0.664    19.170  1.00 63.50 64   A 1 
ATOM 477  N NE2 . HIS A 1 64   ? -13.687 1.494    20.165  1.00 65.24 64   A 1 
ATOM 478  N N   . SER A 1 65   ? -7.599  3.498    17.816  1.00 70.36 65   A 1 
ATOM 479  C CA  . SER A 1 65   ? -6.251  4.085    17.798  1.00 69.01 65   A 1 
ATOM 480  C C   . SER A 1 65   ? -6.084  5.261    16.818  1.00 69.90 65   A 1 
ATOM 481  O O   . SER A 1 65   ? -5.102  5.992    16.891  1.00 65.86 65   A 1 
ATOM 482  C CB  . SER A 1 65   ? -5.220  2.998    17.482  1.00 64.64 65   A 1 
ATOM 483  O OG  . SER A 1 65   ? -5.314  2.580    16.134  1.00 58.25 65   A 1 
ATOM 484  N N   . ARG A 1 66   ? -7.047  5.475    15.896  1.00 68.73 66   A 1 
ATOM 485  C CA  . ARG A 1 66   ? -7.000  6.560    14.901  1.00 70.42 66   A 1 
ATOM 486  C C   . ARG A 1 66   ? -7.356  7.934    15.476  1.00 71.61 66   A 1 
ATOM 487  O O   . ARG A 1 66   ? -7.086  8.945    14.834  1.00 69.31 66   A 1 
ATOM 488  C CB  . ARG A 1 66   ? -7.902  6.227    13.701  1.00 69.48 66   A 1 
ATOM 489  C CG  . ARG A 1 66   ? -7.491  4.931    12.995  1.00 70.08 66   A 1 
ATOM 490  C CD  . ARG A 1 66   ? -8.499  4.558    11.902  1.00 69.44 66   A 1 
ATOM 491  N NE  . ARG A 1 66   ? -8.251  3.204    11.380  1.00 66.67 66   A 1 
ATOM 492  C CZ  . ARG A 1 66   ? -9.139  2.422    10.791  1.00 63.33 66   A 1 
ATOM 493  N NH1 . ARG A 1 66   ? -10.354 2.800    10.537  1.00 59.54 66   A 1 
ATOM 494  N NH2 . ARG A 1 66   ? -8.819  1.200    10.452  1.00 60.63 66   A 1 
ATOM 495  N N   . SER A 1 67   ? -7.974  8.000    16.668  1.00 75.49 67   A 1 
ATOM 496  C CA  . SER A 1 67   ? -8.277  9.246    17.371  1.00 76.17 67   A 1 
ATOM 497  C C   . SER A 1 67   ? -8.397  9.011    18.872  1.00 75.66 67   A 1 
ATOM 498  O O   . SER A 1 67   ? -9.231  8.213    19.295  1.00 72.42 67   A 1 
ATOM 499  C CB  . SER A 1 67   ? -9.588  9.833    16.851  1.00 74.44 67   A 1 
ATOM 500  O OG  . SER A 1 67   ? -9.914  11.028   17.544  1.00 71.22 67   A 1 
ATOM 501  N N   . TYR A 1 68   ? -7.675  9.782    19.671  1.00 76.82 68   A 1 
ATOM 502  C CA  . TYR A 1 68   ? -7.784  9.734    21.139  1.00 76.29 68   A 1 
ATOM 503  C C   . TYR A 1 68   ? -9.219  9.980    21.659  1.00 77.31 68   A 1 
ATOM 504  O O   . TYR A 1 68   ? -9.567  9.565    22.753  1.00 75.39 68   A 1 
ATOM 505  C CB  . TYR A 1 68   ? -6.817  10.773   21.738  1.00 73.31 68   A 1 
ATOM 506  C CG  . TYR A 1 68   ? -7.307  12.213   21.685  1.00 70.86 68   A 1 
ATOM 507  C CD1 . TYR A 1 68   ? -7.075  13.024   20.551  1.00 65.71 68   A 1 
ATOM 508  C CD2 . TYR A 1 68   ? -8.008  12.744   22.780  1.00 65.49 68   A 1 
ATOM 509  C CE1 . TYR A 1 68   ? -7.535  14.345   20.522  1.00 58.16 68   A 1 
ATOM 510  C CE2 . TYR A 1 68   ? -8.475  14.072   22.754  1.00 60.33 68   A 1 
ATOM 511  C CZ  . TYR A 1 68   ? -8.234  14.881   21.623  1.00 62.62 68   A 1 
ATOM 512  O OH  . TYR A 1 68   ? -8.678  16.155   21.606  1.00 60.86 68   A 1 
ATOM 513  N N   . LYS A 1 69   ? -10.092 10.641   20.869  1.00 81.03 69   A 1 
ATOM 514  C CA  . LYS A 1 69   ? -11.503 10.835   21.252  1.00 83.22 69   A 1 
ATOM 515  C C   . LYS A 1 69   ? -12.290 9.533    21.286  1.00 84.81 69   A 1 
ATOM 516  O O   . LYS A 1 69   ? -13.269 9.439    22.018  1.00 82.23 69   A 1 
ATOM 517  C CB  . LYS A 1 69   ? -12.186 11.842   20.302  1.00 81.81 69   A 1 
ATOM 518  C CG  . LYS A 1 69   ? -11.713 13.291   20.480  1.00 80.29 69   A 1 
ATOM 519  C CD  . LYS A 1 69   ? -12.020 13.776   21.907  1.00 76.53 69   A 1 
ATOM 520  C CE  . LYS A 1 69   ? -11.673 15.245   22.118  1.00 72.29 69   A 1 
ATOM 521  N NZ  . LYS A 1 69   ? -11.749 15.547   23.564  1.00 63.73 69   A 1 
ATOM 522  N N   . ARG A 1 70   ? -11.870 8.522    20.510  1.00 82.75 70   A 1 
ATOM 523  C CA  . ARG A 1 70   ? -12.522 7.211    20.488  1.00 84.37 70   A 1 
ATOM 524  C C   . ARG A 1 70   ? -12.206 6.387    21.737  1.00 84.55 70   A 1 
ATOM 525  O O   . ARG A 1 70   ? -12.999 5.528    22.088  1.00 82.67 70   A 1 
ATOM 526  C CB  . ARG A 1 70   ? -12.151 6.473    19.203  1.00 83.63 70   A 1 
ATOM 527  C CG  . ARG A 1 70   ? -12.701 7.211    17.970  1.00 84.91 70   A 1 
ATOM 528  C CD  . ARG A 1 70   ? -12.343 6.451    16.694  1.00 82.76 70   A 1 
ATOM 529  N NE  . ARG A 1 70   ? -12.974 7.062    15.521  1.00 82.20 70   A 1 
ATOM 530  C CZ  . ARG A 1 70   ? -12.851 6.674    14.264  1.00 81.67 70   A 1 
ATOM 531  N NH1 . ARG A 1 70   ? -12.083 5.686    13.909  1.00 77.45 70   A 1 
ATOM 532  N NH2 . ARG A 1 70   ? -13.506 7.271    13.321  1.00 78.34 70   A 1 
ATOM 533  N N   . ASP A 1 71   ? -11.132 6.713    22.461  1.00 84.34 71   A 1 
ATOM 534  C CA  . ASP A 1 71   ? -10.838 6.132    23.772  1.00 82.29 71   A 1 
ATOM 535  C C   . ASP A 1 71   ? -11.877 6.563    24.823  1.00 83.36 71   A 1 
ATOM 536  O O   . ASP A 1 71   ? -12.244 5.782    25.697  1.00 79.73 71   A 1 
ATOM 537  C CB  . ASP A 1 71   ? -9.419  6.521    24.230  1.00 78.00 71   A 1 
ATOM 538  C CG  . ASP A 1 71   ? -8.297  6.071    23.284  1.00 71.06 71   A 1 
ATOM 539  O OD1 . ASP A 1 71   ? -8.543  5.177    22.447  1.00 64.17 71   A 1 
ATOM 540  O OD2 . ASP A 1 71   ? -7.185  6.621    23.412  1.00 64.31 71   A 1 
ATOM 541  N N   . ASP A 1 72   ? -12.421 7.774    24.678  1.00 84.46 72   A 1 
ATOM 542  C CA  . ASP A 1 72   ? -13.416 8.336    25.596  1.00 85.84 72   A 1 
ATOM 543  C C   . ASP A 1 72   ? -14.873 8.048    25.178  1.00 86.93 72   A 1 
ATOM 544  O O   . ASP A 1 72   ? -15.748 7.978    26.042  1.00 84.36 72   A 1 
ATOM 545  C CB  . ASP A 1 72   ? -13.222 9.852    25.699  1.00 84.13 72   A 1 
ATOM 546  C CG  . ASP A 1 72   ? -11.919 10.304   26.369  1.00 82.29 72   A 1 
ATOM 547  O OD1 . ASP A 1 72   ? -11.480 9.619    27.319  1.00 77.57 72   A 1 
ATOM 548  O OD2 . ASP A 1 72   ? -11.447 11.399   25.989  1.00 77.19 72   A 1 
ATOM 549  N N   . TYR A 1 73   ? -15.140 7.927    23.869  1.00 86.90 73   A 1 
ATOM 550  C CA  . TYR A 1 73   ? -16.501 7.969    23.314  1.00 88.60 73   A 1 
ATOM 551  C C   . TYR A 1 73   ? -16.886 6.778    22.415  1.00 89.81 73   A 1 
ATOM 552  O O   . TYR A 1 73   ? -18.047 6.694    22.019  1.00 86.37 73   A 1 
ATOM 553  C CB  . TYR A 1 73   ? -16.691 9.299    22.562  1.00 87.67 73   A 1 
ATOM 554  C CG  . TYR A 1 73   ? -16.519 10.535   23.428  1.00 88.91 73   A 1 
ATOM 555  C CD1 . TYR A 1 73   ? -17.500 10.874   24.382  1.00 84.01 73   A 1 
ATOM 556  C CD2 . TYR A 1 73   ? -15.368 11.333   23.299  1.00 85.48 73   A 1 
ATOM 557  C CE1 . TYR A 1 73   ? -17.326 11.996   25.214  1.00 83.26 73   A 1 
ATOM 558  C CE2 . TYR A 1 73   ? -15.189 12.456   24.127  1.00 83.84 73   A 1 
ATOM 559  C CZ  . TYR A 1 73   ? -16.164 12.783   25.090  1.00 85.87 73   A 1 
ATOM 560  O OH  . TYR A 1 73   ? -15.979 13.858   25.912  1.00 83.48 73   A 1 
ATOM 561  N N   . GLY A 1 74   ? -15.978 5.861    22.107  1.00 87.66 74   A 1 
ATOM 562  C CA  . GLY A 1 74   ? -16.186 4.788    21.144  1.00 88.30 74   A 1 
ATOM 563  C C   . GLY A 1 74   ? -15.946 5.239    19.690  1.00 89.20 74   A 1 
ATOM 564  O O   . GLY A 1 74   ? -15.814 6.430    19.397  1.00 87.13 74   A 1 
ATOM 565  N N   . SER A 1 75   ? -15.868 4.262    18.774  1.00 88.12 75   A 1 
ATOM 566  C CA  . SER A 1 75   ? -15.598 4.510    17.358  1.00 89.08 75   A 1 
ATOM 567  C C   . SER A 1 75   ? -16.886 4.659    16.548  1.00 89.74 75   A 1 
ATOM 568  O O   . SER A 1 75   ? -17.838 3.902    16.704  1.00 89.74 75   A 1 
ATOM 569  C CB  . SER A 1 75   ? -14.748 3.383    16.785  1.00 87.23 75   A 1 
ATOM 570  O OG  . SER A 1 75   ? -14.432 3.639    15.430  1.00 81.98 75   A 1 
ATOM 571  N N   . ASN A 1 76   ? -16.888 5.611    15.613  1.00 89.59 76   A 1 
ATOM 572  C CA  . ASN A 1 76   ? -17.949 5.765    14.617  1.00 90.42 76   A 1 
ATOM 573  C C   . ASN A 1 76   ? -17.638 5.052    13.286  1.00 91.15 76   A 1 
ATOM 574  O O   . ASN A 1 76   ? -18.249 5.358    12.267  1.00 89.37 76   A 1 
ATOM 575  C CB  . ASN A 1 76   ? -18.272 7.252    14.450  1.00 88.83 76   A 1 
ATOM 576  C CG  . ASN A 1 76   ? -17.174 8.091    13.835  1.00 88.63 76   A 1 
ATOM 577  O OD1 . ASN A 1 76   ? -16.039 7.686    13.669  1.00 82.54 76   A 1 
ATOM 578  N ND2 . ASN A 1 76   ? -17.491 9.319    13.502  1.00 83.00 76   A 1 
ATOM 579  N N   . TYR A 1 77   ? -16.704 4.105    13.289  1.00 89.64 77   A 1 
ATOM 580  C CA  . TYR A 1 77   ? -16.305 3.350    12.112  1.00 89.07 77   A 1 
ATOM 581  C C   . TYR A 1 77   ? -17.098 2.041    12.016  1.00 89.75 77   A 1 
ATOM 582  O O   . TYR A 1 77   ? -16.986 1.184    12.892  1.00 89.22 77   A 1 
ATOM 583  C CB  . TYR A 1 77   ? -14.794 3.122    12.181  1.00 87.29 77   A 1 
ATOM 584  C CG  . TYR A 1 77   ? -14.193 2.456    10.968  1.00 85.04 77   A 1 
ATOM 585  C CD1 . TYR A 1 77   ? -13.362 1.334    11.126  1.00 74.03 77   A 1 
ATOM 586  C CD2 . TYR A 1 77   ? -14.407 2.988    9.684   1.00 73.25 77   A 1 
ATOM 587  C CE1 . TYR A 1 77   ? -12.719 0.764    10.019  1.00 70.32 77   A 1 
ATOM 588  C CE2 . TYR A 1 77   ? -13.772 2.413    8.571   1.00 70.89 77   A 1 
ATOM 589  C CZ  . TYR A 1 77   ? -12.913 1.310    8.742   1.00 78.81 77   A 1 
ATOM 590  O OH  . TYR A 1 77   ? -12.259 0.776    7.677   1.00 77.19 77   A 1 
ATOM 591  N N   . TRP A 1 78   ? -17.912 1.890    10.975  1.00 91.51 78   A 1 
ATOM 592  C CA  . TRP A 1 78   ? -18.795 0.728    10.827  1.00 92.14 78   A 1 
ATOM 593  C C   . TRP A 1 78   ? -18.032 -0.582   10.650  1.00 91.32 78   A 1 
ATOM 594  O O   . TRP A 1 78   ? -18.395 -1.584   11.250  1.00 89.79 78   A 1 
ATOM 595  C CB  . TRP A 1 78   ? -19.753 0.945    9.650   1.00 92.76 78   A 1 
ATOM 596  C CG  . TRP A 1 78   ? -20.590 -0.239   9.281   1.00 93.60 78   A 1 
ATOM 597  C CD1 . TRP A 1 78   ? -20.494 -0.955   8.137   1.00 91.80 78   A 1 
ATOM 598  C CD2 . TRP A 1 78   ? -21.641 -0.894   10.061  1.00 94.05 78   A 1 
ATOM 599  N NE1 . TRP A 1 78   ? -21.412 -1.977   8.146   1.00 91.84 78   A 1 
ATOM 600  C CE2 . TRP A 1 78   ? -22.146 -1.996   9.310   1.00 93.65 78   A 1 
ATOM 601  C CE3 . TRP A 1 78   ? -22.209 -0.661   11.332  1.00 93.65 78   A 1 
ATOM 602  C CZ2 . TRP A 1 78   ? -23.174 -2.828   9.795   1.00 94.38 78   A 1 
ATOM 603  C CZ3 . TRP A 1 78   ? -23.241 -1.495   11.829  1.00 92.42 78   A 1 
ATOM 604  C CH2 . TRP A 1 78   ? -23.713 -2.571   11.060  1.00 92.34 78   A 1 
ATOM 605  N N   . LYS A 1 79   ? -16.975 -0.589   9.827   1.00 89.33 79   A 1 
ATOM 606  C CA  . LYS A 1 79   ? -16.308 -1.799   9.336   1.00 87.61 79   A 1 
ATOM 607  C C   . LYS A 1 79   ? -15.845 -2.748   10.438  1.00 87.69 79   A 1 
ATOM 608  O O   . LYS A 1 79   ? -15.990 -3.960   10.275  1.00 86.07 79   A 1 
ATOM 609  C CB  . LYS A 1 79   ? -15.139 -1.387   8.442   1.00 85.19 79   A 1 
ATOM 610  C CG  . LYS A 1 79   ? -14.518 -2.576   7.674   1.00 80.32 79   A 1 
ATOM 611  C CD  . LYS A 1 79   ? -13.498 -1.995   6.701   1.00 76.21 79   A 1 
ATOM 612  C CE  . LYS A 1 79   ? -12.915 -2.985   5.703   1.00 70.49 79   A 1 
ATOM 613  N NZ  . LYS A 1 79   ? -12.218 -2.203   4.641   1.00 64.16 79   A 1 
ATOM 614  N N   . ASP A 1 80   ? -15.340 -2.233   11.545  1.00 86.34 80   A 1 
ATOM 615  C CA  . ASP A 1 80   ? -14.884 -3.043   12.683  1.00 85.41 80   A 1 
ATOM 616  C C   . ASP A 1 80   ? -15.701 -2.829   13.974  1.00 86.36 80   A 1 
ATOM 617  O O   . ASP A 1 80   ? -15.321 -3.326   15.021  1.00 84.84 80   A 1 
ATOM 618  C CB  . ASP A 1 80   ? -13.363 -2.866   12.885  1.00 82.00 80   A 1 
ATOM 619  C CG  . ASP A 1 80   ? -12.933 -1.498   13.411  1.00 79.89 80   A 1 
ATOM 620  O OD1 . ASP A 1 80   ? -13.784 -0.619   13.662  1.00 75.60 80   A 1 
ATOM 621  O OD2 . ASP A 1 80   ? -11.705 -1.285   13.566  1.00 76.20 80   A 1 
ATOM 622  N N   . SER A 1 81   ? -16.855 -2.159   13.902  1.00 88.55 81   A 1 
ATOM 623  C CA  . SER A 1 81   ? -17.681 -1.868   15.071  1.00 89.70 81   A 1 
ATOM 624  C C   . SER A 1 81   ? -18.168 -3.130   15.794  1.00 90.10 81   A 1 
ATOM 625  O O   . SER A 1 81   ? -18.460 -4.166   15.178  1.00 90.02 81   A 1 
ATOM 626  C CB  . SER A 1 81   ? -18.877 -0.976   14.714  1.00 90.49 81   A 1 
ATOM 627  O OG  . SER A 1 81   ? -19.793 -1.642   13.864  1.00 88.21 81   A 1 
ATOM 628  N N   . ASN A 1 82   ? -18.372 -3.019   17.118  1.00 91.57 82   A 1 
ATOM 629  C CA  . ASN A 1 82   ? -18.993 -4.080   17.907  1.00 92.54 82   A 1 
ATOM 630  C C   . ASN A 1 82   ? -20.401 -4.412   17.393  1.00 93.54 82   A 1 
ATOM 631  O O   . ASN A 1 82   ? -20.782 -5.582   17.339  1.00 93.11 82   A 1 
ATOM 632  C CB  . ASN A 1 82   ? -19.065 -3.649   19.374  1.00 91.38 82   A 1 
ATOM 633  C CG  . ASN A 1 82   ? -17.726 -3.465   20.055  1.00 89.54 82   A 1 
ATOM 634  O OD1 . ASN A 1 82   ? -17.581 -2.583   20.879  1.00 80.61 82   A 1 
ATOM 635  N ND2 . ASN A 1 82   ? -16.739 -4.288   19.797  1.00 79.84 82   A 1 
ATOM 636  N N   . MET A 1 83   ? -21.152 -3.408   16.955  1.00 94.12 83   A 1 
ATOM 637  C CA  . MET A 1 83   ? -22.497 -3.593   16.398  1.00 95.12 83   A 1 
ATOM 638  C C   . MET A 1 83   ? -22.476 -4.475   15.145  1.00 95.43 83   A 1 
ATOM 639  O O   . MET A 1 83   ? -23.245 -5.424   15.067  1.00 94.91 83   A 1 
ATOM 640  C CB  . MET A 1 83   ? -23.104 -2.216   16.105  1.00 94.90 83   A 1 
ATOM 641  C CG  . MET A 1 83   ? -24.553 -2.309   15.626  1.00 93.34 83   A 1 
ATOM 642  S SD  . MET A 1 83   ? -25.718 -3.093   16.785  1.00 93.62 83   A 1 
ATOM 643  C CE  . MET A 1 83   ? -25.629 -1.943   18.177  1.00 88.84 83   A 1 
ATOM 644  N N   . ARG A 1 84   ? -21.579 -4.221   14.192  1.00 93.73 84   A 1 
ATOM 645  C CA  . ARG A 1 84   ? -21.436 -5.034   12.970  1.00 94.19 84   A 1 
ATOM 646  C C   . ARG A 1 84   ? -20.987 -6.453   13.290  1.00 94.27 84   A 1 
ATOM 647  O O   . ARG A 1 84   ? -21.531 -7.396   12.731  1.00 93.61 84   A 1 
ATOM 648  C CB  . ARG A 1 84   ? -20.475 -4.339   12.004  1.00 93.33 84   A 1 
ATOM 649  C CG  . ARG A 1 84   ? -20.323 -5.115   10.685  1.00 91.68 84   A 1 
ATOM 650  C CD  . ARG A 1 84   ? -19.442 -4.333   9.709   1.00 89.91 84   A 1 
ATOM 651  N NE  . ARG A 1 84   ? -19.223 -5.074   8.452   1.00 86.81 84   A 1 
ATOM 652  C CZ  . ARG A 1 84   ? -18.093 -5.645   8.035   1.00 86.64 84   A 1 
ATOM 653  N NH1 . ARG A 1 84   ? -17.006 -5.668   8.756   1.00 79.22 84   A 1 
ATOM 654  N NH2 . ARG A 1 84   ? -18.047 -6.196   6.865   1.00 81.09 84   A 1 
ATOM 655  N N   . SER A 1 85   ? -20.038 -6.591   14.220  1.00 92.81 85   A 1 
ATOM 656  C CA  . SER A 1 85   ? -19.531 -7.889   14.676  1.00 92.40 85   A 1 
ATOM 657  C C   . SER A 1 85   ? -20.672 -8.748   15.247  1.00 93.19 85   A 1 
ATOM 658  O O   . SER A 1 85   ? -20.840 -9.895   14.846  1.00 92.97 85   A 1 
ATOM 659  C CB  . SER A 1 85   ? -18.455 -7.703   15.753  1.00 91.13 85   A 1 
ATOM 660  O OG  . SER A 1 85   ? -17.439 -6.822   15.315  1.00 84.17 85   A 1 
ATOM 661  N N   . TRP A 1 86   ? -21.494 -8.164   16.122  1.00 93.85 86   A 1 
ATOM 662  C CA  . TRP A 1 86   ? -22.606 -8.859   16.763  1.00 94.83 86   A 1 
ATOM 663  C C   . TRP A 1 86   ? -23.746 -9.210   15.800  1.00 94.99 86   A 1 
ATOM 664  O O   . TRP A 1 86   ? -24.220 -10.350  15.813  1.00 94.05 86   A 1 
ATOM 665  C CB  . TRP A 1 86   ? -23.094 -8.007   17.941  1.00 95.27 86   A 1 
ATOM 666  C CG  . TRP A 1 86   ? -24.286 -8.562   18.638  1.00 95.44 86   A 1 
ATOM 667  C CD1 . TRP A 1 86   ? -24.300 -9.609   19.500  1.00 93.49 86   A 1 
ATOM 668  C CD2 . TRP A 1 86   ? -25.675 -8.139   18.504  1.00 95.49 86   A 1 
ATOM 669  N NE1 . TRP A 1 86   ? -25.586 -9.857   19.902  1.00 93.72 86   A 1 
ATOM 670  C CE2 . TRP A 1 86   ? -26.476 -8.982   19.320  1.00 95.00 86   A 1 
ATOM 671  C CE3 . TRP A 1 86   ? -26.325 -7.126   17.772  1.00 94.41 86   A 1 
ATOM 672  C CZ2 . TRP A 1 86   ? -27.874 -8.823   19.398  1.00 94.85 86   A 1 
ATOM 673  C CZ3 . TRP A 1 86   ? -27.723 -6.958   17.846  1.00 93.16 86   A 1 
ATOM 674  C CH2 . TRP A 1 86   ? -28.488 -7.808   18.657  1.00 92.89 86   A 1 
ATOM 675  N N   . LEU A 1 87   ? -24.151 -8.274   14.926  1.00 95.23 87   A 1 
ATOM 676  C CA  . LEU A 1 87   ? -25.258 -8.480   13.973  1.00 95.45 87   A 1 
ATOM 677  C C   . LEU A 1 87   ? -24.991 -9.621   12.981  1.00 95.33 87   A 1 
ATOM 678  O O   . LEU A 1 87   ? -25.936 -10.246  12.510  1.00 94.89 87   A 1 
ATOM 679  C CB  . LEU A 1 87   ? -25.510 -7.179   13.184  1.00 95.85 87   A 1 
ATOM 680  C CG  . LEU A 1 87   ? -26.303 -6.101   13.938  1.00 95.42 87   A 1 
ATOM 681  C CD1 . LEU A 1 87   ? -26.347 -4.818   13.090  1.00 89.68 87   A 1 
ATOM 682  C CD2 . LEU A 1 87   ? -27.749 -6.519   14.200  1.00 91.00 87   A 1 
ATOM 683  N N   . ASN A 1 88   ? -23.745 -9.900   12.669  1.00 94.99 88   A 1 
ATOM 684  C CA  . ASN A 1 88   ? -23.346 -10.896  11.687  1.00 94.22 88   A 1 
ATOM 685  C C   . ASN A 1 88   ? -22.725 -12.159  12.310  1.00 93.59 88   A 1 
ATOM 686  O O   . ASN A 1 88   ? -22.093 -12.944  11.612  1.00 90.64 88   A 1 
ATOM 687  C CB  . ASN A 1 88   ? -22.446 -10.229  10.640  1.00 94.02 88   A 1 
ATOM 688  C CG  . ASN A 1 88   ? -23.220 -9.247   9.784   1.00 93.70 88   A 1 
ATOM 689  O OD1 . ASN A 1 88   ? -23.863 -9.619   8.813   1.00 86.49 88   A 1 
ATOM 690  N ND2 . ASN A 1 88   ? -23.198 -7.989   10.120  1.00 86.62 88   A 1 
ATOM 691  N N   . SER A 1 89   ? -22.909 -12.367  13.611  1.00 93.99 89   A 1 
ATOM 692  C CA  . SER A 1 89   ? -22.347 -13.521  14.310  1.00 93.63 89   A 1 
ATOM 693  C C   . SER A 1 89   ? -23.393 -14.615  14.554  1.00 93.50 89   A 1 
ATOM 694  O O   . SER A 1 89   ? -24.483 -14.356  15.062  1.00 93.25 89   A 1 
ATOM 695  C CB  . SER A 1 89   ? -21.704 -13.069  15.615  1.00 93.24 89   A 1 
ATOM 696  O OG  . SER A 1 89   ? -21.041 -14.160  16.210  1.00 89.27 89   A 1 
ATOM 697  N N   . THR A 1 90   ? -23.025 -15.862  14.269  1.00 92.69 90   A 1 
ATOM 698  C CA  . THR A 1 90   ? -23.745 -17.083  14.668  1.00 92.13 90   A 1 
ATOM 699  C C   . THR A 1 90   ? -23.205 -17.707  15.961  1.00 92.32 90   A 1 
ATOM 700  O O   . THR A 1 90   ? -23.613 -18.797  16.348  1.00 91.17 90   A 1 
ATOM 701  C CB  . THR A 1 90   ? -23.716 -18.133  13.541  1.00 91.48 90   A 1 
ATOM 702  O OG1 . THR A 1 90   ? -22.397 -18.444  13.192  1.00 88.80 90   A 1 
ATOM 703  C CG2 . THR A 1 90   ? -24.427 -17.653  12.283  1.00 87.13 90   A 1 
ATOM 704  N N   . ALA A 1 91   ? -22.260 -17.045  16.618  1.00 91.78 91   A 1 
ATOM 705  C CA  . ALA A 1 91   ? -21.553 -17.583  17.777  1.00 91.55 91   A 1 
ATOM 706  C C   . ALA A 1 91   ? -22.466 -17.733  19.002  1.00 92.43 91   A 1 
ATOM 707  O O   . ALA A 1 91   ? -23.406 -16.959  19.208  1.00 92.22 91   A 1 
ATOM 708  C CB  . ALA A 1 91   ? -20.343 -16.707  18.073  1.00 90.43 91   A 1 
ATOM 709  N N   . ALA A 1 92   ? -22.159 -18.707  19.842  1.00 91.62 92   A 1 
ATOM 710  C CA  . ALA A 1 92   ? -22.799 -18.898  21.130  1.00 92.05 92   A 1 
ATOM 711  C C   . ALA A 1 92   ? -22.439 -17.775  22.131  1.00 92.50 92   A 1 
ATOM 712  O O   . ALA A 1 92   ? -21.543 -16.967  21.875  1.00 91.65 92   A 1 
ATOM 713  C CB  . ALA A 1 92   ? -22.409 -20.279  21.667  1.00 91.40 92   A 1 
ATOM 714  N N   . GLU A 1 93   ? -23.114 -17.735  23.262  1.00 91.31 93   A 1 
ATOM 715  C CA  . GLU A 1 93   ? -22.880 -16.766  24.348  1.00 91.81 93   A 1 
ATOM 716  C C   . GLU A 1 93   ? -21.383 -16.634  24.695  1.00 91.29 93   A 1 
ATOM 717  O O   . GLU A 1 93   ? -20.667 -17.623  24.845  1.00 88.23 93   A 1 
ATOM 718  C CB  . GLU A 1 93   ? -23.685 -17.163  25.591  1.00 91.47 93   A 1 
ATOM 719  C CG  . GLU A 1 93   ? -25.201 -17.060  25.356  1.00 86.02 93   A 1 
ATOM 720  C CD  . GLU A 1 93   ? -26.051 -17.486  26.562  1.00 85.52 93   A 1 
ATOM 721  O OE1 . GLU A 1 93   ? -27.297 -17.359  26.446  1.00 75.54 93   A 1 
ATOM 722  O OE2 . GLU A 1 93   ? -25.480 -17.977  27.557  1.00 77.14 93   A 1 
ATOM 723  N N   . GLY A 1 94   ? -20.908 -15.406  24.803  1.00 92.68 94   A 1 
ATOM 724  C CA  . GLY A 1 94   ? -19.522 -15.082  25.116  1.00 92.45 94   A 1 
ATOM 725  C C   . GLY A 1 94   ? -18.483 -15.480  24.058  1.00 93.09 94   A 1 
ATOM 726  O O   . GLY A 1 94   ? -17.293 -15.482  24.351  1.00 89.86 94   A 1 
ATOM 727  N N   . LYS A 1 95   ? -18.914 -15.873  22.846  1.00 91.50 95   A 1 
ATOM 728  C CA  . LYS A 1 95   ? -18.043 -16.351  21.754  1.00 91.03 95   A 1 
ATOM 729  C C   . LYS A 1 95   ? -18.089 -15.496  20.491  1.00 91.02 95   A 1 
ATOM 730  O O   . LYS A 1 95   ? -17.527 -15.903  19.481  1.00 89.09 95   A 1 
ATOM 731  C CB  . LYS A 1 95   ? -18.357 -17.826  21.426  1.00 90.75 95   A 1 
ATOM 732  C CG  . LYS A 1 95   ? -18.218 -18.803  22.604  1.00 90.01 95   A 1 
ATOM 733  C CD  . LYS A 1 95   ? -16.814 -18.778  23.203  1.00 84.03 95   A 1 
ATOM 734  C CE  . LYS A 1 95   ? -16.722 -19.756  24.365  1.00 79.73 95   A 1 
ATOM 735  N NZ  . LYS A 1 95   ? -15.430 -19.576  25.094  1.00 68.50 95   A 1 
ATOM 736  N N   . VAL A 1 96   ? -18.737 -14.330  20.537  1.00 91.78 96   A 1 
ATOM 737  C CA  . VAL A 1 96   ? -18.718 -13.382  19.415  1.00 91.59 96   A 1 
ATOM 738  C C   . VAL A 1 96   ? -17.277 -12.916  19.179  1.00 90.68 96   A 1 
ATOM 739  O O   . VAL A 1 96   ? -16.599 -12.494  20.116  1.00 88.93 96   A 1 
ATOM 740  C CB  . VAL A 1 96   ? -19.652 -12.190  19.673  1.00 92.00 96   A 1 
ATOM 741  C CG1 . VAL A 1 96   ? -19.583 -11.137  18.556  1.00 87.67 96   A 1 
ATOM 742  C CG2 . VAL A 1 96   ? -21.109 -12.665  19.758  1.00 84.72 96   A 1 
ATOM 743  N N   . ASP A 1 97   ? -16.826 -12.990  17.945  1.00 89.12 97   A 1 
ATOM 744  C CA  . ASP A 1 97   ? -15.541 -12.427  17.530  1.00 87.74 97   A 1 
ATOM 745  C C   . ASP A 1 97   ? -15.703 -10.922  17.271  1.00 88.61 97   A 1 
ATOM 746  O O   . ASP A 1 97   ? -16.550 -10.503  16.479  1.00 87.19 97   A 1 
ATOM 747  C CB  . ASP A 1 97   ? -15.005 -13.181  16.307  1.00 85.01 97   A 1 
ATOM 748  C CG  . ASP A 1 97   ? -13.574 -12.777  15.969  1.00 76.62 97   A 1 
ATOM 749  O OD1 . ASP A 1 97   ? -12.887 -12.241  16.871  1.00 70.49 97   A 1 
ATOM 750  O OD2 . ASP A 1 97   ? -13.156 -13.041  14.821  1.00 68.99 97   A 1 
ATOM 751  N N   . TRP A 1 98   ? -14.941 -10.109  17.993  1.00 87.59 98   A 1 
ATOM 752  C CA  . TRP A 1 98   ? -15.034 -8.655   17.964  1.00 87.32 98   A 1 
ATOM 753  C C   . TRP A 1 98   ? -13.959 -8.097   17.032  1.00 84.69 98   A 1 
ATOM 754  O O   . TRP A 1 98   ? -12.791 -8.032   17.417  1.00 80.87 98   A 1 
ATOM 755  C CB  . TRP A 1 98   ? -14.916 -8.085   19.387  1.00 88.82 98   A 1 
ATOM 756  C CG  . TRP A 1 98   ? -15.931 -8.607   20.361  1.00 90.11 98   A 1 
ATOM 757  C CD1 . TRP A 1 98   ? -15.679 -9.479   21.359  1.00 88.45 98   A 1 
ATOM 758  C CD2 . TRP A 1 98   ? -17.368 -8.359   20.399  1.00 91.18 98   A 1 
ATOM 759  N NE1 . TRP A 1 98   ? -16.853 -9.789   22.017  1.00 89.57 98   A 1 
ATOM 760  C CE2 . TRP A 1 98   ? -17.924 -9.135   21.453  1.00 91.57 98   A 1 
ATOM 761  C CE3 . TRP A 1 98   ? -18.261 -7.574   19.631  1.00 91.71 98   A 1 
ATOM 762  C CZ2 . TRP A 1 98   ? -19.311 -9.150   21.728  1.00 92.17 98   A 1 
ATOM 763  C CZ3 . TRP A 1 98   ? -19.647 -7.578   19.906  1.00 90.38 98   A 1 
ATOM 764  C CH2 . TRP A 1 98   ? -20.164 -8.367   20.943  1.00 90.33 98   A 1 
ATOM 765  N N   . LEU A 1 99   ? -14.361 -7.654   15.840  1.00 85.84 99   A 1 
ATOM 766  C CA  . LEU A 1 99   ? -13.450 -7.212   14.770  1.00 83.05 99   A 1 
ATOM 767  C C   . LEU A 1 99   ? -12.482 -6.094   15.208  1.00 79.64 99   A 1 
ATOM 768  O O   . LEU A 1 99   ? -11.318 -6.089   14.811  1.00 74.86 99   A 1 
ATOM 769  C CB  . LEU A 1 99   ? -14.293 -6.733   13.574  1.00 82.29 99   A 1 
ATOM 770  C CG  . LEU A 1 99   ? -15.159 -7.808   12.903  1.00 80.08 99   A 1 
ATOM 771  C CD1 . LEU A 1 99   ? -16.048 -7.142   11.844  1.00 75.19 99   A 1 
ATOM 772  C CD2 . LEU A 1 99   ? -14.320 -8.883   12.211  1.00 74.90 99   A 1 
ATOM 773  N N   . CYS A 1 100  ? -12.932 -5.170   16.060  1.00 81.31 100  A 1 
ATOM 774  C CA  . CYS A 1 100  ? -12.064 -4.127   16.627  1.00 78.27 100  A 1 
ATOM 775  C C   . CYS A 1 100  ? -11.101 -4.646   17.715  1.00 75.73 100  A 1 
ATOM 776  O O   . CYS A 1 100  ? -10.245 -3.902   18.183  1.00 70.59 100  A 1 
ATOM 777  C CB  . CYS A 1 100  ? -12.930 -2.972   17.150  1.00 75.70 100  A 1 
ATOM 778  S SG  . CYS A 1 100  ? -13.927 -3.497   18.574  1.00 69.83 100  A 1 
ATOM 779  N N   . GLY A 1 101  ? -11.256 -5.895   18.155  1.00 78.20 101  A 1 
ATOM 780  C CA  . GLY A 1 101  ? -10.488 -6.494   19.243  1.00 77.42 101  A 1 
ATOM 781  C C   . GLY A 1 101  ? -10.875 -6.002   20.647  1.00 78.96 101  A 1 
ATOM 782  O O   . GLY A 1 101  ? -10.275 -6.438   21.624  1.00 75.31 101  A 1 
ATOM 783  N N   . ASN A 1 102  ? -11.860 -5.104   20.773  1.00 80.60 102  A 1 
ATOM 784  C CA  . ASN A 1 102  ? -12.305 -4.545   22.052  1.00 81.18 102  A 1 
ATOM 785  C C   . ASN A 1 102  ? -13.771 -4.911   22.337  1.00 83.78 102  A 1 
ATOM 786  O O   . ASN A 1 102  ? -14.670 -4.307   21.759  1.00 81.36 102  A 1 
ATOM 787  C CB  . ASN A 1 102  ? -12.074 -3.019   22.028  1.00 75.92 102  A 1 
ATOM 788  C CG  . ASN A 1 102  ? -12.389 -2.387   23.365  1.00 71.00 102  A 1 
ATOM 789  O OD1 . ASN A 1 102  ? -12.184 -2.955   24.437  1.00 65.15 102  A 1 
ATOM 790  N ND2 . ASN A 1 102  ? -12.897 -1.179   23.367  1.00 63.62 102  A 1 
ATOM 791  N N   . PRO A 1 103  ? -14.058 -5.889   23.212  1.00 81.25 103  A 1 
ATOM 792  C CA  . PRO A 1 103  ? -15.423 -6.334   23.479  1.00 83.37 103  A 1 
ATOM 793  C C   . PRO A 1 103  ? -16.243 -5.275   24.243  1.00 85.51 103  A 1 
ATOM 794  O O   . PRO A 1 103  ? -15.703 -4.607   25.131  1.00 85.20 103  A 1 
ATOM 795  C CB  . PRO A 1 103  ? -15.279 -7.636   24.270  1.00 80.04 103  A 1 
ATOM 796  C CG  . PRO A 1 103  ? -13.934 -7.482   24.975  1.00 79.26 103  A 1 
ATOM 797  C CD  . PRO A 1 103  ? -13.101 -6.689   23.971  1.00 84.27 103  A 1 
ATOM 798  N N   . PRO A 1 104  ? -17.573 -5.167   24.000  1.00 88.51 104  A 1 
ATOM 799  C CA  . PRO A 1 104  ? -18.480 -4.219   24.661  1.00 89.49 104  A 1 
ATOM 800  C C   . PRO A 1 104  ? -18.854 -4.692   26.076  1.00 90.48 104  A 1 
ATOM 801  O O   . PRO A 1 104  ? -19.993 -5.068   26.364  1.00 89.58 104  A 1 
ATOM 802  C CB  . PRO A 1 104  ? -19.676 -4.105   23.705  1.00 88.34 104  A 1 
ATOM 803  C CG  . PRO A 1 104  ? -19.766 -5.510   23.122  1.00 89.64 104  A 1 
ATOM 804  C CD  . PRO A 1 104  ? -18.301 -5.916   22.972  1.00 91.73 104  A 1 
ATOM 805  N N   . LYS A 1 105  ? -17.874 -4.710   26.964  1.00 90.13 105  A 1 
ATOM 806  C CA  . LYS A 1 105  ? -17.988 -5.168   28.353  1.00 88.87 105  A 1 
ATOM 807  C C   . LYS A 1 105  ? -18.309 -4.024   29.320  1.00 88.38 105  A 1 
ATOM 808  O O   . LYS A 1 105  ? -18.275 -2.850   28.954  1.00 86.64 105  A 1 
ATOM 809  C CB  . LYS A 1 105  ? -16.731 -5.969   28.748  1.00 86.22 105  A 1 
ATOM 810  C CG  . LYS A 1 105  ? -15.469 -5.099   28.811  1.00 80.76 105  A 1 
ATOM 811  C CD  . LYS A 1 105  ? -14.220 -5.935   29.157  1.00 79.14 105  A 1 
ATOM 812  C CE  . LYS A 1 105  ? -13.035 -4.971   29.175  1.00 70.67 105  A 1 
ATOM 813  N NZ  . LYS A 1 105  ? -11.733 -5.635   29.434  1.00 64.24 105  A 1 
ATOM 814  N N   . ASP A 1 106  ? -18.617 -4.374   30.561  1.00 88.10 106  A 1 
ATOM 815  C CA  . ASP A 1 106  ? -18.901 -3.417   31.630  1.00 86.27 106  A 1 
ATOM 816  C C   . ASP A 1 106  ? -17.764 -2.386   31.799  1.00 84.00 106  A 1 
ATOM 817  O O   . ASP A 1 106  ? -16.579 -2.706   31.674  1.00 79.91 106  A 1 
ATOM 818  C CB  . ASP A 1 106  ? -19.198 -4.169   32.933  1.00 85.82 106  A 1 
ATOM 819  C CG  . ASP A 1 106  ? -19.717 -3.221   34.015  1.00 80.77 106  A 1 
ATOM 820  O OD1 . ASP A 1 106  ? -20.474 -2.295   33.649  1.00 73.16 106  A 1 
ATOM 821  O OD2 . ASP A 1 106  ? -19.327 -3.401   35.185  1.00 73.16 106  A 1 
ATOM 822  N N   . GLY A 1 107  ? -18.142 -1.129   32.015  1.00 86.67 107  A 1 
ATOM 823  C CA  . GLY A 1 107  ? -17.231 0.016    32.058  1.00 85.54 107  A 1 
ATOM 824  C C   . GLY A 1 107  ? -16.766 0.553    30.696  1.00 86.31 107  A 1 
ATOM 825  O O   . GLY A 1 107  ? -16.295 1.689    30.630  1.00 83.25 107  A 1 
ATOM 826  N N   . TYR A 1 108  ? -16.932 -0.210   29.598  1.00 85.19 108  A 1 
ATOM 827  C CA  . TYR A 1 108  ? -16.566 0.211    28.238  1.00 86.13 108  A 1 
ATOM 828  C C   . TYR A 1 108  ? -17.768 0.713    27.422  1.00 86.74 108  A 1 
ATOM 829  O O   . TYR A 1 108  ? -17.604 1.354    26.388  1.00 84.21 108  A 1 
ATOM 830  C CB  . TYR A 1 108  ? -15.860 -0.944   27.504  1.00 83.93 108  A 1 
ATOM 831  C CG  . TYR A 1 108  ? -14.449 -1.306   27.948  1.00 82.94 108  A 1 
ATOM 832  C CD1 . TYR A 1 108  ? -13.966 -1.026   29.242  1.00 76.79 108  A 1 
ATOM 833  C CD2 . TYR A 1 108  ? -13.598 -1.942   27.021  1.00 75.95 108  A 1 
ATOM 834  C CE1 . TYR A 1 108  ? -12.663 -1.391   29.623  1.00 72.29 108  A 1 
ATOM 835  C CE2 . TYR A 1 108  ? -12.292 -2.307   27.393  1.00 72.63 108  A 1 
ATOM 836  C CZ  . TYR A 1 108  ? -11.817 -2.040   28.697  1.00 74.05 108  A 1 
ATOM 837  O OH  . TYR A 1 108  ? -10.566 -2.403   29.062  1.00 71.90 108  A 1 
ATOM 838  N N   . VAL A 1 109  ? -18.978 0.455    27.923  1.00 89.21 109  A 1 
ATOM 839  C CA  . VAL A 1 109  ? -20.248 0.989    27.418  1.00 89.66 109  A 1 
ATOM 840  C C   . VAL A 1 109  ? -21.021 1.625    28.572  1.00 89.52 109  A 1 
ATOM 841  O O   . VAL A 1 109  ? -20.732 1.360    29.745  1.00 87.17 109  A 1 
ATOM 842  C CB  . VAL A 1 109  ? -21.061 -0.092   26.693  1.00 89.09 109  A 1 
ATOM 843  C CG1 . VAL A 1 109  ? -20.292 -0.653   25.489  1.00 86.18 109  A 1 
ATOM 844  C CG2 . VAL A 1 109  ? -21.456 -1.250   27.605  1.00 86.59 109  A 1 
ATOM 845  N N   . SER A 1 110  ? -21.978 2.512    28.264  1.00 90.21 110  A 1 
ATOM 846  C CA  . SER A 1 110  ? -22.718 3.238    29.297  1.00 89.41 110  A 1 
ATOM 847  C C   . SER A 1 110  ? -23.709 2.352    30.065  1.00 88.49 110  A 1 
ATOM 848  O O   . SER A 1 110  ? -24.352 1.473    29.489  1.00 84.04 110  A 1 
ATOM 849  C CB  . SER A 1 110  ? -23.438 4.460    28.705  1.00 88.21 110  A 1 
ATOM 850  O OG  . SER A 1 110  ? -24.485 4.052    27.854  1.00 85.41 110  A 1 
ATOM 851  N N   . GLY A 1 111  ? -23.875 2.614    31.356  1.00 85.44 111  A 1 
ATOM 852  C CA  . GLY A 1 111  ? -24.860 1.928    32.199  1.00 84.39 111  A 1 
ATOM 853  C C   . GLY A 1 111  ? -24.638 0.416    32.286  1.00 85.97 111  A 1 
ATOM 854  O O   . GLY A 1 111  ? -23.513 -0.043   32.420  1.00 79.78 111  A 1 
ATOM 855  N N   . VAL A 1 112  ? -25.740 -0.361   32.215  1.00 85.07 112  A 1 
ATOM 856  C CA  . VAL A 1 112  ? -25.738 -1.841   32.257  1.00 82.83 112  A 1 
ATOM 857  C C   . VAL A 1 112  ? -25.798 -2.472   30.850  1.00 82.13 112  A 1 
ATOM 858  O O   . VAL A 1 112  ? -26.250 -3.599   30.690  1.00 72.62 112  A 1 
ATOM 859  C CB  . VAL A 1 112  ? -26.841 -2.382   33.196  1.00 78.43 112  A 1 
ATOM 860  C CG1 . VAL A 1 112  ? -26.594 -1.936   34.648  1.00 72.38 112  A 1 
ATOM 861  C CG2 . VAL A 1 112  ? -28.247 -1.929   32.777  1.00 72.43 112  A 1 
ATOM 862  N N   . GLY A 1 113  ? -25.390 -1.722   29.822  1.00 85.73 113  A 1 
ATOM 863  C CA  . GLY A 1 113  ? -25.520 -2.115   28.415  1.00 86.54 113  A 1 
ATOM 864  C C   . GLY A 1 113  ? -24.427 -3.045   27.871  1.00 90.06 113  A 1 
ATOM 865  O O   . GLY A 1 113  ? -24.306 -3.172   26.654  1.00 85.35 113  A 1 
ATOM 866  N N   . ALA A 1 114  ? -23.639 -3.683   28.736  1.00 88.93 114  A 1 
ATOM 867  C CA  . ALA A 1 114  ? -22.628 -4.650   28.316  1.00 89.47 114  A 1 
ATOM 868  C C   . ALA A 1 114  ? -23.277 -5.855   27.607  1.00 90.36 114  A 1 
ATOM 869  O O   . ALA A 1 114  ? -24.272 -6.402   28.077  1.00 88.87 114  A 1 
ATOM 870  C CB  . ALA A 1 114  ? -21.810 -5.085   29.534  1.00 88.04 114  A 1 
ATOM 871  N N   . TYR A 1 115  ? -22.707 -6.269   26.478  1.00 92.75 115  A 1 
ATOM 872  C CA  . TYR A 1 115  ? -23.242 -7.384   25.685  1.00 93.67 115  A 1 
ATOM 873  C C   . TYR A 1 115  ? -22.169 -8.333   25.146  1.00 94.14 115  A 1 
ATOM 874  O O   . TYR A 1 115  ? -22.459 -9.176   24.298  1.00 92.19 115  A 1 
ATOM 875  C CB  . TYR A 1 115  ? -24.181 -6.848   24.597  1.00 92.85 115  A 1 
ATOM 876  C CG  . TYR A 1 115  ? -23.545 -6.002   23.515  1.00 93.03 115  A 1 
ATOM 877  C CD1 . TYR A 1 115  ? -23.328 -4.625   23.731  1.00 88.96 115  A 1 
ATOM 878  C CD2 . TYR A 1 115  ? -23.232 -6.569   22.264  1.00 88.46 115  A 1 
ATOM 879  C CE1 . TYR A 1 115  ? -22.797 -3.818   22.710  1.00 86.73 115  A 1 
ATOM 880  C CE2 . TYR A 1 115  ? -22.704 -5.766   21.239  1.00 86.65 115  A 1 
ATOM 881  C CZ  . TYR A 1 115  ? -22.492 -4.392   21.450  1.00 91.24 115  A 1 
ATOM 882  O OH  . TYR A 1 115  ? -21.997 -3.608   20.461  1.00 90.44 115  A 1 
ATOM 883  N N   . ASN A 1 116  ? -20.964 -8.270   25.689  1.00 92.89 116  A 1 
ATOM 884  C CA  . ASN A 1 116  ? -19.875 -9.188   25.357  1.00 91.59 116  A 1 
ATOM 885  C C   . ASN A 1 116  ? -20.190 -10.664  25.669  1.00 91.46 116  A 1 
ATOM 886  O O   . ASN A 1 116  ? -19.635 -11.544  25.026  1.00 90.21 116  A 1 
ATOM 887  C CB  . ASN A 1 116  ? -18.589 -8.742   26.069  1.00 90.61 116  A 1 
ATOM 888  C CG  . ASN A 1 116  ? -18.700 -8.805   27.576  1.00 89.84 116  A 1 
ATOM 889  O OD1 . ASN A 1 116  ? -19.394 -8.016   28.186  1.00 82.25 116  A 1 
ATOM 890  N ND2 . ASN A 1 116  ? -18.028 -9.731   28.221  1.00 83.62 116  A 1 
ATOM 891  N N   . GLU A 1 117  ? -21.101 -10.926  26.615  1.00 92.66 117  A 1 
ATOM 892  C CA  . GLU A 1 117  ? -21.535 -12.283  26.967  1.00 93.44 117  A 1 
ATOM 893  C C   . GLU A 1 117  ? -22.772 -12.748  26.185  1.00 94.20 117  A 1 
ATOM 894  O O   . GLU A 1 117  ? -23.184 -13.892  26.316  1.00 91.72 117  A 1 
ATOM 895  C CB  . GLU A 1 117  ? -21.788 -12.377  28.482  1.00 93.11 117  A 1 
ATOM 896  C CG  . GLU A 1 117  ? -20.573 -12.055  29.361  1.00 90.93 117  A 1 
ATOM 897  C CD  . GLU A 1 117  ? -19.337 -12.908  29.027  1.00 87.14 117  A 1 
ATOM 898  O OE1 . GLU A 1 117  ? -18.227 -12.322  29.007  1.00 75.82 117  A 1 
ATOM 899  O OE2 . GLU A 1 117  ? -19.501 -14.121  28.778  1.00 76.38 117  A 1 
ATOM 900  N N   . LYS A 1 118  ? -23.399 -11.890  25.362  1.00 93.91 118  A 1 
ATOM 901  C CA  . LYS A 1 118  ? -24.547 -12.288  24.537  1.00 94.11 118  A 1 
ATOM 902  C C   . LYS A 1 118  ? -24.101 -13.227  23.406  1.00 94.55 118  A 1 
ATOM 903  O O   . LYS A 1 118  ? -22.985 -13.118  22.894  1.00 93.39 118  A 1 
ATOM 904  C CB  . LYS A 1 118  ? -25.311 -11.072  23.978  1.00 93.70 118  A 1 
ATOM 905  C CG  . LYS A 1 118  ? -26.023 -10.266  25.073  1.00 91.83 118  A 1 
ATOM 906  C CD  . LYS A 1 118  ? -26.999 -9.232   24.471  1.00 90.27 118  A 1 
ATOM 907  C CE  . LYS A 1 118  ? -27.758 -8.491   25.586  1.00 86.83 118  A 1 
ATOM 908  N NZ  . LYS A 1 118  ? -28.880 -7.689   25.073  1.00 81.39 118  A 1 
ATOM 909  N N   . ALA A 1 119  ? -25.005 -14.107  22.975  1.00 94.82 119  A 1 
ATOM 910  C CA  . ALA A 1 119  ? -24.857 -14.815  21.707  1.00 94.74 119  A 1 
ATOM 911  C C   . ALA A 1 119  ? -24.943 -13.830  20.534  1.00 94.94 119  A 1 
ATOM 912  O O   . ALA A 1 119  ? -25.572 -12.769  20.634  1.00 93.94 119  A 1 
ATOM 913  C CB  . ALA A 1 119  ? -25.925 -15.902  21.617  1.00 94.10 119  A 1 
ATOM 914  N N   . GLY A 1 120  ? -24.334 -14.185  19.402  1.00 93.81 120  A 1 
ATOM 915  C CA  . GLY A 1 120  ? -24.454 -13.426  18.160  1.00 93.55 120  A 1 
ATOM 916  C C   . GLY A 1 120  ? -25.909 -13.311  17.700  1.00 94.09 120  A 1 
ATOM 917  O O   . GLY A 1 120  ? -26.718 -14.201  17.948  1.00 93.12 120  A 1 
ATOM 918  N N   . PHE A 1 121  ? -26.266 -12.229  17.014  1.00 94.72 121  A 1 
ATOM 919  C CA  . PHE A 1 121  ? -27.645 -11.963  16.580  1.00 95.25 121  A 1 
ATOM 920  C C   . PHE A 1 121  ? -28.226 -13.094  15.715  1.00 95.40 121  A 1 
ATOM 921  O O   . PHE A 1 121  ? -29.404 -13.427  15.850  1.00 94.33 121  A 1 
ATOM 922  C CB  . PHE A 1 121  ? -27.660 -10.628  15.815  1.00 95.67 121  A 1 
ATOM 923  C CG  . PHE A 1 121  ? -29.006 -10.272  15.225  1.00 96.21 121  A 1 
ATOM 924  C CD1 . PHE A 1 121  ? -29.204 -10.306  13.831  1.00 89.82 121  A 1 
ATOM 925  C CD2 . PHE A 1 121  ? -30.091 -9.957   16.071  1.00 90.10 121  A 1 
ATOM 926  C CE1 . PHE A 1 121  ? -30.465 -10.007  13.289  1.00 90.89 121  A 1 
ATOM 927  C CE2 . PHE A 1 121  ? -31.346 -9.669   15.525  1.00 89.24 121  A 1 
ATOM 928  C CZ  . PHE A 1 121  ? -31.533 -9.694   14.134  1.00 95.91 121  A 1 
ATOM 929  N N   . LEU A 1 122  ? -27.392 -13.732  14.878  1.00 94.97 122  A 1 
ATOM 930  C CA  . LEU A 1 122  ? -27.791 -14.827  13.991  1.00 94.60 122  A 1 
ATOM 931  C C   . LEU A 1 122  ? -27.728 -16.221  14.653  1.00 94.25 122  A 1 
ATOM 932  O O   . LEU A 1 122  ? -28.034 -17.207  13.996  1.00 92.64 122  A 1 
ATOM 933  C CB  . LEU A 1 122  ? -26.941 -14.770  12.702  1.00 94.46 122  A 1 
ATOM 934  C CG  . LEU A 1 122  ? -27.152 -13.506  11.844  1.00 94.14 122  A 1 
ATOM 935  C CD1 . LEU A 1 122  ? -26.238 -13.571  10.617  1.00 89.30 122  A 1 
ATOM 936  C CD2 . LEU A 1 122  ? -28.595 -13.373  11.352  1.00 89.91 122  A 1 
ATOM 937  N N   . ASN A 1 123  ? -27.363 -16.327  15.941  1.00 93.75 123  A 1 
ATOM 938  C CA  . ASN A 1 123  ? -27.155 -17.622  16.610  1.00 92.74 123  A 1 
ATOM 939  C C   . ASN A 1 123  ? -28.404 -18.528  16.583  1.00 92.56 123  A 1 
ATOM 940  O O   . ASN A 1 123  ? -28.293 -19.732  16.368  1.00 90.75 123  A 1 
ATOM 941  C CB  . ASN A 1 123  ? -26.704 -17.354  18.052  1.00 92.11 123  A 1 
ATOM 942  C CG  . ASN A 1 123  ? -26.490 -18.639  18.828  1.00 90.37 123  A 1 
ATOM 943  O OD1 . ASN A 1 123  ? -27.308 -19.039  19.648  1.00 79.69 123  A 1 
ATOM 944  N ND2 . ASN A 1 123  ? -25.417 -19.340  18.582  1.00 79.44 123  A 1 
ATOM 945  N N   . ALA A 1 124  ? -29.603 -17.945  16.770  1.00 93.06 124  A 1 
ATOM 946  C CA  . ALA A 1 124  ? -30.869 -18.680  16.793  1.00 93.06 124  A 1 
ATOM 947  C C   . ALA A 1 124  ? -31.562 -18.775  15.415  1.00 93.29 124  A 1 
ATOM 948  O O   . ALA A 1 124  ? -32.677 -19.277  15.334  1.00 90.89 124  A 1 
ATOM 949  C CB  . ALA A 1 124  ? -31.759 -18.064  17.878  1.00 92.58 124  A 1 
ATOM 950  N N   . PHE A 1 125  ? -30.921 -18.286  14.340  1.00 93.06 125  A 1 
ATOM 951  C CA  . PHE A 1 125  ? -31.434 -18.438  12.981  1.00 92.80 125  A 1 
ATOM 952  C C   . PHE A 1 125  ? -30.999 -19.796  12.414  1.00 92.28 125  A 1 
ATOM 953  O O   . PHE A 1 125  ? -29.873 -20.245  12.603  1.00 90.23 125  A 1 
ATOM 954  C CB  . PHE A 1 125  ? -30.955 -17.303  12.068  1.00 93.51 125  A 1 
ATOM 955  C CG  . PHE A 1 125  ? -31.576 -15.945  12.307  1.00 94.13 125  A 1 
ATOM 956  C CD1 . PHE A 1 125  ? -32.314 -15.312  11.274  1.00 87.85 125  A 1 
ATOM 957  C CD2 . PHE A 1 125  ? -31.396 -15.266  13.526  1.00 88.16 125  A 1 
ATOM 958  C CE1 . PHE A 1 125  ? -32.838 -14.031  11.460  1.00 87.73 125  A 1 
ATOM 959  C CE2 . PHE A 1 125  ? -31.937 -13.986  13.715  1.00 88.01 125  A 1 
ATOM 960  C CZ  . PHE A 1 125  ? -32.652 -13.360  12.679  1.00 93.78 125  A 1 
ATOM 961  N N   . SER A 1 126  ? -31.909 -20.463  11.681  1.00 92.61 126  A 1 
ATOM 962  C CA  . SER A 1 126  ? -31.548 -21.658  10.927  1.00 92.29 126  A 1 
ATOM 963  C C   . SER A 1 126  ? -30.653 -21.316  9.728   1.00 92.49 126  A 1 
ATOM 964  O O   . SER A 1 126  ? -30.731 -20.227  9.159   1.00 91.84 126  A 1 
ATOM 965  C CB  . SER A 1 126  ? -32.807 -22.401  10.464  1.00 91.92 126  A 1 
ATOM 966  O OG  . SER A 1 126  ? -33.530 -21.621  9.549   1.00 88.90 126  A 1 
ATOM 967  N N   . LYS A 1 127  ? -29.846 -22.273  9.261   1.00 91.72 127  A 1 
ATOM 968  C CA  . LYS A 1 127  ? -29.004 -22.084  8.066   1.00 91.84 127  A 1 
ATOM 969  C C   . LYS A 1 127  ? -29.814 -21.641  6.838   1.00 93.18 127  A 1 
ATOM 970  O O   . LYS A 1 127  ? -29.359 -20.808  6.070   1.00 92.25 127  A 1 
ATOM 971  C CB  . LYS A 1 127  ? -28.207 -23.358  7.736   1.00 89.92 127  A 1 
ATOM 972  C CG  . LYS A 1 127  ? -27.128 -23.664  8.784   1.00 85.16 127  A 1 
ATOM 973  C CD  . LYS A 1 127  ? -26.121 -24.727  8.286   1.00 77.71 127  A 1 
ATOM 974  C CE  . LYS A 1 127  ? -24.991 -24.886  9.305   1.00 70.91 127  A 1 
ATOM 975  N NZ  . LYS A 1 127  ? -23.768 -25.515  8.731   1.00 60.90 127  A 1 
ATOM 976  N N   . SER A 1 128  ? -31.033 -22.161  6.666   1.00 92.17 128  A 1 
ATOM 977  C CA  . SER A 1 128  ? -31.895 -21.781  5.544   1.00 92.76 128  A 1 
ATOM 978  C C   . SER A 1 128  ? -32.483 -20.368  5.669   1.00 93.77 128  A 1 
ATOM 979  O O   . SER A 1 128  ? -32.750 -19.737  4.650   1.00 92.87 128  A 1 
ATOM 980  C CB  . SER A 1 128  ? -33.022 -22.811  5.361   1.00 91.81 128  A 1 
ATOM 981  O OG  . SER A 1 128  ? -33.840 -22.908  6.508   1.00 83.85 128  A 1 
ATOM 982  N N   . GLU A 1 129  ? -32.669 -19.838  6.883   1.00 93.30 129  A 1 
ATOM 983  C CA  . GLU A 1 129  ? -33.050 -18.441  7.108   1.00 93.95 129  A 1 
ATOM 984  C C   . GLU A 1 129  ? -31.869 -17.499  6.845   1.00 94.59 129  A 1 
ATOM 985  O O   . GLU A 1 129  ? -32.036 -16.491  6.168   1.00 93.92 129  A 1 
ATOM 986  C CB  . GLU A 1 129  ? -33.570 -18.257  8.533   1.00 94.08 129  A 1 
ATOM 987  C CG  . GLU A 1 129  ? -34.970 -18.863  8.731   1.00 92.92 129  A 1 
ATOM 988  C CD  . GLU A 1 129  ? -35.330 -18.959  10.223  1.00 93.61 129  A 1 
ATOM 989  O OE1 . GLU A 1 129  ? -36.426 -18.504  10.596  1.00 84.99 129  A 1 
ATOM 990  O OE2 . GLU A 1 129  ? -34.497 -19.518  10.965  1.00 86.81 129  A 1 
ATOM 991  N N   . ILE A 1 130  ? -30.661 -17.863  7.285   1.00 94.26 130  A 1 
ATOM 992  C CA  . ILE A 1 130  ? -29.442 -17.099  6.984   1.00 94.46 130  A 1 
ATOM 993  C C   . ILE A 1 130  ? -29.161 -17.103  5.471   1.00 94.87 130  A 1 
ATOM 994  O O   . ILE A 1 130  ? -28.818 -16.074  4.900   1.00 94.47 130  A 1 
ATOM 995  C CB  . ILE A 1 130  ? -28.244 -17.638  7.804   1.00 94.12 130  A 1 
ATOM 996  C CG1 . ILE A 1 130  ? -28.514 -17.492  9.315   1.00 92.51 130  A 1 
ATOM 997  C CG2 . ILE A 1 130  ? -26.949 -16.893  7.422   1.00 92.07 130  A 1 
ATOM 998  C CD1 . ILE A 1 130  ? -27.468 -18.170  10.209  1.00 87.50 130  A 1 
ATOM 999  N N   . ALA A 1 131  ? -29.391 -18.246  4.800   1.00 93.55 131  A 1 
ATOM 1000 C CA  . ALA A 1 131  ? -29.251 -18.370  3.356   1.00 93.60 131  A 1 
ATOM 1001 C C   . ALA A 1 131  ? -30.242 -17.485  2.575   1.00 94.27 131  A 1 
ATOM 1002 O O   . ALA A 1 131  ? -29.935 -17.052  1.456   1.00 93.78 131  A 1 
ATOM 1003 C CB  . ALA A 1 131  ? -29.407 -19.845  2.974   1.00 93.39 131  A 1 
ATOM 1004 N N   . ALA A 1 132  ? -31.411 -17.182  3.152   1.00 94.40 132  A 1 
ATOM 1005 C CA  . ALA A 1 132  ? -32.380 -16.251  2.570   1.00 94.95 132  A 1 
ATOM 1006 C C   . ALA A 1 132  ? -31.942 -14.778  2.667   1.00 95.62 132  A 1 
ATOM 1007 O O   . ALA A 1 132  ? -32.520 -13.922  1.993   1.00 95.17 132  A 1 
ATOM 1008 C CB  . ALA A 1 132  ? -33.745 -16.474  3.235   1.00 95.01 132  A 1 
ATOM 1009 N N   . MET A 1 133  ? -30.919 -14.455  3.473   1.00 95.54 133  A 1 
ATOM 1010 C CA  . MET A 1 133  ? -30.293 -13.137  3.524   1.00 95.46 133  A 1 
ATOM 1011 C C   . MET A 1 133  ? -29.170 -13.070  2.484   1.00 95.07 133  A 1 
ATOM 1012 O O   . MET A 1 133  ? -28.240 -13.877  2.488   1.00 93.76 133  A 1 
ATOM 1013 C CB  . MET A 1 133  ? -29.746 -12.850  4.928   1.00 95.24 133  A 1 
ATOM 1014 C CG  . MET A 1 133  ? -30.815 -12.947  6.019   1.00 94.12 133  A 1 
ATOM 1015 S SD  . MET A 1 133  ? -30.153 -12.634  7.676   1.00 94.03 133  A 1 
ATOM 1016 C CE  . MET A 1 133  ? -31.660 -12.868  8.649   1.00 87.12 133  A 1 
ATOM 1017 N N   . LYS A 1 134  ? -29.237 -12.098  1.577   1.00 94.83 134  A 1 
ATOM 1018 C CA  . LYS A 1 134  ? -28.214 -11.894  0.550   1.00 94.30 134  A 1 
ATOM 1019 C C   . LYS A 1 134  ? -26.988 -11.239  1.171   1.00 94.21 134  A 1 
ATOM 1020 O O   . LYS A 1 134  ? -27.110 -10.226  1.853   1.00 92.86 134  A 1 
ATOM 1021 C CB  . LYS A 1 134  ? -28.830 -11.063  -0.585  1.00 93.20 134  A 1 
ATOM 1022 C CG  . LYS A 1 134  ? -27.950 -11.007  -1.838  1.00 88.64 134  A 1 
ATOM 1023 C CD  . LYS A 1 134  ? -28.691 -10.238  -2.937  1.00 87.89 134  A 1 
ATOM 1024 C CE  . LYS A 1 134  ? -27.856 -10.139  -4.216  1.00 83.73 134  A 1 
ATOM 1025 N NZ  . LYS A 1 134  ? -28.572 -9.321   -5.234  1.00 77.97 134  A 1 
ATOM 1026 N N   . THR A 1 135  ? -25.816 -11.783  0.912   1.00 93.35 135  A 1 
ATOM 1027 C CA  . THR A 1 135  ? -24.555 -11.079  1.188   1.00 92.29 135  A 1 
ATOM 1028 C C   . THR A 1 135  ? -24.404 -9.947   0.178   1.00 92.55 135  A 1 
ATOM 1029 O O   . THR A 1 135  ? -24.461 -10.190  -1.027  1.00 91.23 135  A 1 
ATOM 1030 C CB  . THR A 1 135  ? -23.354 -12.028  1.115   1.00 90.54 135  A 1 
ATOM 1031 O OG1 . THR A 1 135  ? -23.526 -13.090  2.021   1.00 86.16 135  A 1 
ATOM 1032 C CG2 . THR A 1 135  ? -22.048 -11.344  1.501   1.00 84.15 135  A 1 
ATOM 1033 N N   . VAL A 1 136  ? -24.261 -8.711   0.654   1.00 91.84 136  A 1 
ATOM 1034 C CA  . VAL A 1 136  ? -24.178 -7.516   -0.191  1.00 91.82 136  A 1 
ATOM 1035 C C   . VAL A 1 136  ? -22.957 -6.681   0.156   1.00 91.03 136  A 1 
ATOM 1036 O O   . VAL A 1 136  ? -22.622 -6.507   1.324   1.00 90.04 136  A 1 
ATOM 1037 C CB  . VAL A 1 136  ? -25.453 -6.656   -0.120  1.00 92.45 136  A 1 
ATOM 1038 C CG1 . VAL A 1 136  ? -26.644 -7.381   -0.753  1.00 85.81 136  A 1 
ATOM 1039 C CG2 . VAL A 1 136  ? -25.838 -6.254   1.304   1.00 84.79 136  A 1 
ATOM 1040 N N   . THR A 1 137  ? -22.332 -6.123   -0.875  1.00 90.74 137  A 1 
ATOM 1041 C CA  . THR A 1 137  ? -21.281 -5.112   -0.744  1.00 89.19 137  A 1 
ATOM 1042 C C   . THR A 1 137  ? -21.906 -3.734   -0.933  1.00 89.60 137  A 1 
ATOM 1043 O O   . THR A 1 137  ? -22.570 -3.487   -1.934  1.00 87.94 137  A 1 
ATOM 1044 C CB  . THR A 1 137  ? -20.154 -5.351   -1.750  1.00 86.42 137  A 1 
ATOM 1045 O OG1 . THR A 1 137  ? -19.643 -6.649   -1.581  1.00 81.18 137  A 1 
ATOM 1046 C CG2 . THR A 1 137  ? -18.992 -4.379   -1.564  1.00 77.68 137  A 1 
ATOM 1047 N N   . GLN A 1 138  ? -21.738 -2.848   0.048   1.00 90.71 138  A 1 
ATOM 1048 C CA  . GLN A 1 138  ? -22.420 -1.560   0.104   1.00 90.76 138  A 1 
ATOM 1049 C C   . GLN A 1 138  ? -21.468 -0.438   0.507   1.00 90.62 138  A 1 
ATOM 1050 O O   . GLN A 1 138  ? -20.467 -0.670   1.184   1.00 89.04 138  A 1 
ATOM 1051 C CB  . GLN A 1 138  ? -23.579 -1.625   1.117   1.00 89.50 138  A 1 
ATOM 1052 C CG  . GLN A 1 138  ? -24.645 -2.671   0.768   1.00 87.60 138  A 1 
ATOM 1053 C CD  . GLN A 1 138  ? -25.777 -2.632   1.785   1.00 87.87 138  A 1 
ATOM 1054 O OE1 . GLN A 1 138  ? -26.771 -1.953   1.586   1.00 79.76 138  A 1 
ATOM 1055 N NE2 . GLN A 1 138  ? -25.654 -3.306   2.904   1.00 78.28 138  A 1 
ATOM 1056 N N   . ARG A 1 139  ? -21.808 0.800    0.152   1.00 90.57 139  A 1 
ATOM 1057 C CA  . ARG A 1 139  ? -21.125 1.990    0.667   1.00 91.40 139  A 1 
ATOM 1058 C C   . ARG A 1 139  ? -21.294 2.089    2.180   1.00 92.69 139  A 1 
ATOM 1059 O O   . ARG A 1 139  ? -22.411 2.003    2.688   1.00 91.25 139  A 1 
ATOM 1060 C CB  . ARG A 1 139  ? -21.673 3.259    0.004   1.00 89.94 139  A 1 
ATOM 1061 C CG  . ARG A 1 139  ? -21.245 3.399    -1.455  1.00 84.02 139  A 1 
ATOM 1062 C CD  . ARG A 1 139  ? -21.789 4.682    -2.107  1.00 84.34 139  A 1 
ATOM 1063 N NE  . ARG A 1 139  ? -21.199 5.907    -1.534  1.00 80.89 139  A 1 
ATOM 1064 C CZ  . ARG A 1 139  ? -20.876 7.017    -2.201  1.00 78.84 139  A 1 
ATOM 1065 N NH1 . ARG A 1 139  ? -21.058 7.137    -3.475  1.00 71.16 139  A 1 
ATOM 1066 N NH2 . ARG A 1 139  ? -20.351 8.031    -1.588  1.00 71.39 139  A 1 
ATOM 1067 N N   . SER A 1 140  ? -20.208 2.342    2.885   1.00 91.58 140  A 1 
ATOM 1068 C CA  . SER A 1 140  ? -20.180 2.721    4.291   1.00 91.86 140  A 1 
ATOM 1069 C C   . SER A 1 140  ? -19.444 4.049    4.407   1.00 92.40 140  A 1 
ATOM 1070 O O   . SER A 1 140  ? -18.254 4.109    4.115   1.00 90.92 140  A 1 
ATOM 1071 C CB  . SER A 1 140  ? -19.485 1.633    5.106   1.00 91.08 140  A 1 
ATOM 1072 O OG  . SER A 1 140  ? -19.569 1.956    6.470   1.00 82.60 140  A 1 
ATOM 1073 N N   . LEU A 1 141  ? -20.145 5.130    4.768   1.00 91.37 141  A 1 
ATOM 1074 C CA  . LEU A 1 141  ? -19.491 6.432    4.908   1.00 92.06 141  A 1 
ATOM 1075 C C   . LEU A 1 141  ? -18.450 6.397    6.024   1.00 91.42 141  A 1 
ATOM 1076 O O   . LEU A 1 141  ? -18.659 5.738    7.045   1.00 90.69 141  A 1 
ATOM 1077 C CB  . LEU A 1 141  ? -20.507 7.566    5.126   1.00 93.03 141  A 1 
ATOM 1078 C CG  . LEU A 1 141  ? -21.524 7.785    3.995   1.00 92.18 141  A 1 
ATOM 1079 C CD1 . LEU A 1 141  ? -22.230 9.129    4.216   1.00 84.62 141  A 1 
ATOM 1080 C CD2 . LEU A 1 141  ? -20.888 7.844    2.612   1.00 84.55 141  A 1 
ATOM 1081 N N   . VAL A 1 142  ? -17.355 7.114    5.835   1.00 90.33 142  A 1 
ATOM 1082 C CA  . VAL A 1 142  ? -16.258 7.216    6.790   1.00 89.80 142  A 1 
ATOM 1083 C C   . VAL A 1 142  ? -16.081 8.658    7.258   1.00 89.78 142  A 1 
ATOM 1084 O O   . VAL A 1 142  ? -16.559 9.594    6.609   1.00 88.80 142  A 1 
ATOM 1085 C CB  . VAL A 1 142  ? -14.950 6.630    6.238   1.00 88.33 142  A 1 
ATOM 1086 C CG1 . VAL A 1 142  ? -15.111 5.129    5.961   1.00 82.29 142  A 1 
ATOM 1087 C CG2 . VAL A 1 142  ? -14.464 7.330    4.974   1.00 81.84 142  A 1 
ATOM 1088 N N   . SER A 1 143  ? -15.426 8.847    8.412   1.00 89.85 143  A 1 
ATOM 1089 C CA  . SER A 1 143  ? -15.229 10.154   9.047   1.00 87.86 143  A 1 
ATOM 1090 C C   . SER A 1 143  ? -13.765 10.598   9.044   1.00 84.79 143  A 1 
ATOM 1091 O O   . SER A 1 143  ? -12.881 9.876    8.573   1.00 81.90 143  A 1 
ATOM 1092 C CB  . SER A 1 143  ? -15.844 10.127   10.442  1.00 86.85 143  A 1 
ATOM 1093 O OG  . SER A 1 143  ? -15.132 9.284    11.326  1.00 80.66 143  A 1 
ATOM 1094 N N   . HIS A 1 144  ? -13.487 11.788   9.596   1.00 84.47 144  A 1 
ATOM 1095 C CA  . HIS A 1 144  ? -12.143 12.386   9.666   1.00 81.55 144  A 1 
ATOM 1096 C C   . HIS A 1 144  ? -11.005 11.404   9.999   1.00 79.90 144  A 1 
ATOM 1097 O O   . HIS A 1 144  ? -9.987  11.439   9.317   1.00 75.10 144  A 1 
ATOM 1098 C CB  . HIS A 1 144  ? -12.125 13.527   10.705  1.00 78.04 144  A 1 
ATOM 1099 C CG  . HIS A 1 144  ? -12.847 14.790   10.343  1.00 74.94 144  A 1 
ATOM 1100 N ND1 . HIS A 1 144  ? -13.021 15.863   11.200  1.00 65.20 144  A 1 
ATOM 1101 C CD2 . HIS A 1 144  ? -13.363 15.147   9.137   1.00 65.08 144  A 1 
ATOM 1102 C CE1 . HIS A 1 144  ? -13.629 16.835   10.493  1.00 63.64 144  A 1 
ATOM 1103 N NE2 . HIS A 1 144  ? -13.858 16.439   9.244   1.00 65.73 144  A 1 
ATOM 1104 N N   . PRO A 1 145  ? -11.118 10.516   11.015  1.00 77.28 145  A 1 
ATOM 1105 C CA  . PRO A 1 145  ? -10.031 9.599    11.349  1.00 74.48 145  A 1 
ATOM 1106 C C   . PRO A 1 145  ? -9.696  8.585    10.242  1.00 73.84 145  A 1 
ATOM 1107 O O   . PRO A 1 145  ? -8.551  8.152    10.163  1.00 70.40 145  A 1 
ATOM 1108 C CB  . PRO A 1 145  ? -10.471 8.899    12.635  1.00 71.07 145  A 1 
ATOM 1109 C CG  . PRO A 1 145  ? -11.458 9.877    13.254  1.00 72.43 145  A 1 
ATOM 1110 C CD  . PRO A 1 145  ? -12.155 10.450   12.029  1.00 79.08 145  A 1 
ATOM 1111 N N   . GLU A 1 146  ? -10.666 8.216    9.416   1.00 76.99 146  A 1 
ATOM 1112 C CA  . GLU A 1 146  ? -10.492 7.263    8.319   1.00 73.75 146  A 1 
ATOM 1113 C C   . GLU A 1 146  ? -10.002 7.946    7.043   1.00 70.14 146  A 1 
ATOM 1114 O O   . GLU A 1 146  ? -8.932  7.602    6.538   1.00 68.27 146  A 1 
ATOM 1115 C CB  . GLU A 1 146  ? -11.805 6.518    8.035   1.00 74.15 146  A 1 
ATOM 1116 C CG  . GLU A 1 146  ? -12.117 5.427    9.058   1.00 72.77 146  A 1 
ATOM 1117 C CD  . GLU A 1 146  ? -12.389 5.975    10.463  1.00 70.60 146  A 1 
ATOM 1118 O OE1 . GLU A 1 146  ? -11.806 5.446    11.437  1.00 62.85 146  A 1 
ATOM 1119 O OE2 . GLU A 1 146  ? -13.149 6.954    10.619  1.00 70.26 146  A 1 
ATOM 1120 N N   . TYR A 1 147  ? -10.747 8.917    6.516   1.00 78.68 147  A 1 
ATOM 1121 C CA  . TYR A 1 147  ? -10.391 9.511    5.228   1.00 74.18 147  A 1 
ATOM 1122 C C   . TYR A 1 147  ? -9.102  10.335   5.277   1.00 70.33 147  A 1 
ATOM 1123 O O   . TYR A 1 147  ? -8.388  10.409   4.280   1.00 66.77 147  A 1 
ATOM 1124 C CB  . TYR A 1 147  ? -11.565 10.282   4.630   1.00 73.16 147  A 1 
ATOM 1125 C CG  . TYR A 1 147  ? -11.976 11.561   5.329   1.00 74.82 147  A 1 
ATOM 1126 C CD1 . TYR A 1 147  ? -13.241 11.653   5.944   1.00 67.15 147  A 1 
ATOM 1127 C CD2 . TYR A 1 147  ? -11.134 12.687   5.286   1.00 68.11 147  A 1 
ATOM 1128 C CE1 . TYR A 1 147  ? -13.657 12.870   6.503   1.00 67.58 147  A 1 
ATOM 1129 C CE2 . TYR A 1 147  ? -11.541 13.896   5.857   1.00 68.45 147  A 1 
ATOM 1130 C CZ  . TYR A 1 147  ? -12.808 13.999   6.457   1.00 77.31 147  A 1 
ATOM 1131 O OH  . TYR A 1 147  ? -13.209 15.185   6.964   1.00 74.28 147  A 1 
ATOM 1132 N N   . ASN A 1 148  ? -8.733  10.871   6.447   1.00 75.56 148  A 1 
ATOM 1133 C CA  . ASN A 1 148  ? -7.431  11.515   6.627   1.00 71.32 148  A 1 
ATOM 1134 C C   . ASN A 1 148  ? -6.264  10.513   6.646   1.00 67.82 148  A 1 
ATOM 1135 O O   . ASN A 1 148  ? -5.125  10.919   6.484   1.00 64.14 148  A 1 
ATOM 1136 C CB  . ASN A 1 148  ? -7.429  12.339   7.919   1.00 69.67 148  A 1 
ATOM 1137 C CG  . ASN A 1 148  ? -8.314  13.570   7.857   1.00 67.04 148  A 1 
ATOM 1138 O OD1 . ASN A 1 148  ? -8.590  14.149   6.831   1.00 63.60 148  A 1 
ATOM 1139 N ND2 . ASN A 1 148  ? -8.737  14.079   8.987   1.00 61.99 148  A 1 
ATOM 1140 N N   . LYS A 1 149  ? -6.548  9.217    6.832   1.00 68.71 149  A 1 
ATOM 1141 C CA  . LYS A 1 149  ? -5.599  8.113    6.626   1.00 66.98 149  A 1 
ATOM 1142 C C   . LYS A 1 149  ? -5.759  7.450    5.248   1.00 66.69 149  A 1 
ATOM 1143 O O   . LYS A 1 149  ? -5.170  6.406    5.006   1.00 61.43 149  A 1 
ATOM 1144 C CB  . LYS A 1 149  ? -5.713  7.091    7.767   1.00 63.91 149  A 1 
ATOM 1145 C CG  . LYS A 1 149  ? -5.200  7.659    9.100   1.00 59.40 149  A 1 
ATOM 1146 C CD  . LYS A 1 149  ? -5.036  6.522    10.125  1.00 57.33 149  A 1 
ATOM 1147 C CE  . LYS A 1 149  ? -4.339  7.035    11.393  1.00 51.94 149  A 1 
ATOM 1148 N NZ  . LYS A 1 149  ? -3.751  5.909    12.173  1.00 48.35 149  A 1 
ATOM 1149 N N   . GLY A 1 150  ? -6.557  8.043    4.366   1.00 67.85 150  A 1 
ATOM 1150 C CA  . GLY A 1 150  ? -6.803  7.533    3.023   1.00 66.40 150  A 1 
ATOM 1151 C C   . GLY A 1 150  ? -7.668  6.279    2.949   1.00 67.69 150  A 1 
ATOM 1152 O O   . GLY A 1 150  ? -7.657  5.612    1.923   1.00 65.02 150  A 1 
ATOM 1153 N N   . ILE A 1 151  ? -8.413  5.957    3.999   1.00 67.08 151  A 1 
ATOM 1154 C CA  . ILE A 1 151  ? -9.387  4.862    4.004   1.00 70.37 151  A 1 
ATOM 1155 C C   . ILE A 1 151  ? -10.664 5.369    3.327   1.00 72.86 151  A 1 
ATOM 1156 O O   . ILE A 1 151  ? -11.600 5.812    3.987   1.00 72.03 151  A 1 
ATOM 1157 C CB  . ILE A 1 151  ? -9.620  4.330    5.439   1.00 69.13 151  A 1 
ATOM 1158 C CG1 . ILE A 1 151  ? -8.291  3.879    6.094   1.00 67.61 151  A 1 
ATOM 1159 C CG2 . ILE A 1 151  ? -10.618 3.162    5.411   1.00 68.17 151  A 1 
ATOM 1160 C CD1 . ILE A 1 151  ? -8.409  3.659    7.609   1.00 63.90 151  A 1 
ATOM 1161 N N   . VAL A 1 152  ? -10.635 5.425    2.006   1.00 75.59 152  A 1 
ATOM 1162 C CA  . VAL A 1 152  ? -11.691 5.974    1.145   1.00 74.57 152  A 1 
ATOM 1163 C C   . VAL A 1 152  ? -11.659 5.236    -0.190  1.00 73.41 152  A 1 
ATOM 1164 O O   . VAL A 1 152  ? -10.589 5.099    -0.782  1.00 69.78 152  A 1 
ATOM 1165 C CB  . VAL A 1 152  ? -11.481 7.480    0.875   1.00 71.72 152  A 1 
ATOM 1166 C CG1 . VAL A 1 152  ? -12.601 8.076    0.011   1.00 63.30 152  A 1 
ATOM 1167 C CG2 . VAL A 1 152  ? -11.432 8.311    2.159   1.00 64.42 152  A 1 
ATOM 1168 N N   . ASP A 1 153  ? -12.828 4.827    -0.688  1.00 73.87 153  A 1 
ATOM 1169 C CA  . ASP A 1 153  ? -12.997 4.244    -2.019  1.00 73.69 153  A 1 
ATOM 1170 C C   . ASP A 1 153  ? -13.467 5.305    -3.038  1.00 70.82 153  A 1 
ATOM 1171 O O   . ASP A 1 153  ? -14.214 6.240    -2.719  1.00 65.77 153  A 1 
ATOM 1172 C CB  . ASP A 1 153  ? -13.982 3.061    -1.980  1.00 70.90 153  A 1 
ATOM 1173 C CG  . ASP A 1 153  ? -13.521 1.834    -1.178  1.00 71.23 153  A 1 
ATOM 1174 O OD1 . ASP A 1 153  ? -12.313 1.706    -0.897  1.00 68.40 153  A 1 
ATOM 1175 O OD2 . ASP A 1 153  ? -14.408 0.992    -0.864  1.00 67.86 153  A 1 
ATOM 1176 N N   . GLY A 1 154  ? -13.075 5.130    -4.297  1.00 71.67 154  A 1 
ATOM 1177 C CA  . GLY A 1 154  ? -13.550 5.934    -5.418  1.00 70.35 154  A 1 
ATOM 1178 C C   . GLY A 1 154  ? -13.070 7.397    -5.420  1.00 70.04 154  A 1 
ATOM 1179 O O   . GLY A 1 154  ? -11.997 7.727    -4.929  1.00 64.60 154  A 1 
ATOM 1180 N N   . ASP A 1 155  ? -13.882 8.265    -6.009  1.00 69.10 155  A 1 
ATOM 1181 C CA  . ASP A 1 155  ? -13.615 9.688    -6.263  1.00 70.33 155  A 1 
ATOM 1182 C C   . ASP A 1 155  ? -14.282 10.640   -5.242  1.00 72.32 155  A 1 
ATOM 1183 O O   . ASP A 1 155  ? -14.310 11.853   -5.438  1.00 66.77 155  A 1 
ATOM 1184 C CB  . ASP A 1 155  ? -14.038 10.015   -7.704  1.00 65.11 155  A 1 
ATOM 1185 C CG  . ASP A 1 155  ? -15.540 9.853    -7.980  1.00 58.82 155  A 1 
ATOM 1186 O OD1 . ASP A 1 155  ? -16.224 9.171    -7.177  1.00 51.54 155  A 1 
ATOM 1187 O OD2 . ASP A 1 155  ? -16.001 10.390   -9.010  1.00 51.82 155  A 1 
ATOM 1188 N N   . ALA A 1 156  ? -14.807 10.091   -4.150  1.00 70.80 156  A 1 
ATOM 1189 C CA  . ALA A 1 156  ? -15.442 10.852   -3.079  1.00 71.53 156  A 1 
ATOM 1190 C C   . ALA A 1 156  ? -14.518 11.944   -2.513  1.00 70.29 156  A 1 
ATOM 1191 O O   . ALA A 1 156  ? -13.322 11.725   -2.332  1.00 67.07 156  A 1 
ATOM 1192 C CB  . ALA A 1 156  ? -15.880 9.877    -1.989  1.00 70.42 156  A 1 
ATOM 1193 N N   . ASN A 1 157  ? -15.075 13.123   -2.237  1.00 75.61 157  A 1 
ATOM 1194 C CA  . ASN A 1 157  ? -14.277 14.323   -1.990  1.00 75.71 157  A 1 
ATOM 1195 C C   . ASN A 1 157  ? -14.859 15.285   -0.939  1.00 77.67 157  A 1 
ATOM 1196 O O   . ASN A 1 157  ? -14.368 16.406   -0.808  1.00 72.73 157  A 1 
ATOM 1197 C CB  . ASN A 1 157  ? -14.022 15.008   -3.349  1.00 70.65 157  A 1 
ATOM 1198 C CG  . ASN A 1 157  ? -15.283 15.503   -4.038  1.00 66.17 157  A 1 
ATOM 1199 O OD1 . ASN A 1 157  ? -16.315 15.795   -3.448  1.00 59.48 157  A 1 
ATOM 1200 N ND2 . ASN A 1 157  ? -15.252 15.636   -5.339  1.00 57.92 157  A 1 
ATOM 1201 N N   . SER A 1 158  ? -15.892 14.882   -0.191  1.00 76.97 158  A 1 
ATOM 1202 C CA  . SER A 1 158  ? -16.535 15.752   0.792   1.00 81.74 158  A 1 
ATOM 1203 C C   . SER A 1 158  ? -16.990 15.018   2.050   1.00 84.80 158  A 1 
ATOM 1204 O O   . SER A 1 158  ? -17.283 13.820   2.025   1.00 82.94 158  A 1 
ATOM 1205 C CB  . SER A 1 158  ? -17.721 16.483   0.150   1.00 79.29 158  A 1 
ATOM 1206 O OG  . SER A 1 158  ? -18.790 15.614   -0.152  1.00 77.48 158  A 1 
ATOM 1207 N N   . ASP A 1 159  ? -17.144 15.759   3.144   1.00 83.01 159  A 1 
ATOM 1208 C CA  . ASP A 1 159  ? -17.951 15.331   4.283   1.00 86.12 159  A 1 
ATOM 1209 C C   . ASP A 1 159  ? -19.444 15.328   3.923   1.00 88.00 159  A 1 
ATOM 1210 O O   . ASP A 1 159  ? -19.908 16.130   3.111   1.00 85.90 159  A 1 
ATOM 1211 C CB  . ASP A 1 159  ? -17.702 16.248   5.481   1.00 83.72 159  A 1 
ATOM 1212 C CG  . ASP A 1 159  ? -16.386 15.895   6.167   1.00 81.96 159  A 1 
ATOM 1213 O OD1 . ASP A 1 159  ? -16.291 14.741   6.637   1.00 74.62 159  A 1 
ATOM 1214 O OD2 . ASP A 1 159  ? -15.492 16.753   6.227   1.00 75.49 159  A 1 
ATOM 1215 N N   . LEU A 1 160  ? -20.214 14.424   4.561   1.00 87.78 160  A 1 
ATOM 1216 C CA  . LEU A 1 160  ? -21.667 14.467   4.480   1.00 88.94 160  A 1 
ATOM 1217 C C   . LEU A 1 160  ? -22.192 15.628   5.329   1.00 89.42 160  A 1 
ATOM 1218 O O   . LEU A 1 160  ? -22.024 15.640   6.554   1.00 89.45 160  A 1 
ATOM 1219 C CB  . LEU A 1 160  ? -22.268 13.122   4.927   1.00 90.20 160  A 1 
ATOM 1220 C CG  . LEU A 1 160  ? -23.810 13.101   4.894   1.00 89.97 160  A 1 
ATOM 1221 C CD1 . LEU A 1 160  ? -24.383 13.187   3.481   1.00 82.16 160  A 1 
ATOM 1222 C CD2 . LEU A 1 160  ? -24.350 11.808   5.519   1.00 85.06 160  A 1 
ATOM 1223 N N   . LEU A 1 161  ? -22.902 16.565   4.689   1.00 88.34 161  A 1 
ATOM 1224 C CA  . LEU A 1 161  ? -23.526 17.701   5.356   1.00 88.93 161  A 1 
ATOM 1225 C C   . LEU A 1 161  ? -24.469 17.228   6.476   1.00 89.35 161  A 1 
ATOM 1226 O O   . LEU A 1 161  ? -25.206 16.242   6.345   1.00 88.79 161  A 1 
ATOM 1227 C CB  . LEU A 1 161  ? -24.265 18.574   4.332   1.00 88.42 161  A 1 
ATOM 1228 C CG  . LEU A 1 161  ? -23.350 19.275   3.311   1.00 86.00 161  A 1 
ATOM 1229 C CD1 . LEU A 1 161  ? -24.205 19.996   2.264   1.00 78.03 161  A 1 
ATOM 1230 C CD2 . LEU A 1 161  ? -22.435 20.307   3.962   1.00 80.12 161  A 1 
ATOM 1231 N N   . TYR A 1 162  ? -24.433 17.936   7.605   1.00 91.59 162  A 1 
ATOM 1232 C CA  . TYR A 1 162  ? -25.252 17.584   8.758   1.00 91.41 162  A 1 
ATOM 1233 C C   . TYR A 1 162  ? -26.589 18.334   8.731   1.00 92.15 162  A 1 
ATOM 1234 O O   . TYR A 1 162  ? -26.686 19.465   9.194   1.00 89.19 162  A 1 
ATOM 1235 C CB  . TYR A 1 162  ? -24.458 17.792   10.053  1.00 89.38 162  A 1 
ATOM 1236 C CG  . TYR A 1 162  ? -25.188 17.248   11.268  1.00 89.40 162  A 1 
ATOM 1237 C CD1 . TYR A 1 162  ? -25.982 18.100   12.059  1.00 79.04 162  A 1 
ATOM 1238 C CD2 . TYR A 1 162  ? -25.124 15.870   11.572  1.00 80.47 162  A 1 
ATOM 1239 C CE1 . TYR A 1 162  ? -26.703 17.583   13.158  1.00 77.63 162  A 1 
ATOM 1240 C CE2 . TYR A 1 162  ? -25.848 15.350   12.663  1.00 77.78 162  A 1 
ATOM 1241 C CZ  . TYR A 1 162  ? -26.638 16.205   13.454  1.00 84.28 162  A 1 
ATOM 1242 O OH  . TYR A 1 162  ? -27.340 15.711   14.494  1.00 82.87 162  A 1 
ATOM 1243 N N   . TYR A 1 163  ? -27.626 17.666   8.232   1.00 91.65 163  A 1 
ATOM 1244 C CA  . TYR A 1 163  ? -29.011 18.113   8.339   1.00 92.32 163  A 1 
ATOM 1245 C C   . TYR A 1 163  ? -29.792 17.222   9.298   1.00 92.85 163  A 1 
ATOM 1246 O O   . TYR A 1 163  ? -29.628 15.997   9.301   1.00 90.81 163  A 1 
ATOM 1247 C CB  . TYR A 1 163  ? -29.664 18.166   6.953   1.00 91.77 163  A 1 
ATOM 1248 C CG  . TYR A 1 163  ? -29.057 19.199   6.027   1.00 91.74 163  A 1 
ATOM 1249 C CD1 . TYR A 1 163  ? -29.292 20.575   6.250   1.00 83.96 163  A 1 
ATOM 1250 C CD2 . TYR A 1 163  ? -28.261 18.799   4.934   1.00 85.43 163  A 1 
ATOM 1251 C CE1 . TYR A 1 163  ? -28.742 21.534   5.385   1.00 82.68 163  A 1 
ATOM 1252 C CE2 . TYR A 1 163  ? -27.710 19.762   4.070   1.00 83.70 163  A 1 
ATOM 1253 C CZ  . TYR A 1 163  ? -27.950 21.131   4.289   1.00 87.99 163  A 1 
ATOM 1254 O OH  . TYR A 1 163  ? -27.423 22.055   3.458   1.00 85.53 163  A 1 
ATOM 1255 N N   . THR A 1 164  ? -30.658 17.819   10.108  1.00 92.07 164  A 1 
ATOM 1256 C CA  . THR A 1 164  ? -31.518 17.101   11.056  1.00 93.26 164  A 1 
ATOM 1257 C C   . THR A 1 164  ? -32.817 16.605   10.417  1.00 94.04 164  A 1 
ATOM 1258 O O   . THR A 1 164  ? -33.415 15.658   10.913  1.00 92.81 164  A 1 
ATOM 1259 C CB  . THR A 1 164  ? -31.848 17.957   12.282  1.00 93.07 164  A 1 
ATOM 1260 O OG1 . THR A 1 164  ? -32.435 19.179   11.889  1.00 89.48 164  A 1 
ATOM 1261 C CG2 . THR A 1 164  ? -30.600 18.297   13.100  1.00 87.02 164  A 1 
ATOM 1262 N N   . ASP A 1 165  ? -33.253 17.222   9.320   1.00 94.56 165  A 1 
ATOM 1263 C CA  . ASP A 1 165  ? -34.405 16.761   8.553   1.00 94.89 165  A 1 
ATOM 1264 C C   . ASP A 1 165  ? -34.007 15.582   7.651   1.00 94.68 165  A 1 
ATOM 1265 O O   . ASP A 1 165  ? -33.080 15.683   6.844   1.00 92.75 165  A 1 
ATOM 1266 C CB  . ASP A 1 165  ? -35.023 17.923   7.758   1.00 94.46 165  A 1 
ATOM 1267 C CG  . ASP A 1 165  ? -36.417 17.556   7.237   1.00 92.25 165  A 1 
ATOM 1268 O OD1 . ASP A 1 165  ? -36.535 16.499   6.574   1.00 84.87 165  A 1 
ATOM 1269 O OD2 . ASP A 1 165  ? -37.378 18.278   7.561   1.00 83.96 165  A 1 
ATOM 1270 N N   . ILE A 1 166  ? -34.723 14.463   7.765   1.00 95.42 166  A 1 
ATOM 1271 C CA  . ILE A 1 166  ? -34.444 13.251   6.986   1.00 95.37 166  A 1 
ATOM 1272 C C   . ILE A 1 166  ? -34.545 13.480   5.471   1.00 95.25 166  A 1 
ATOM 1273 O O   . ILE A 1 166  ? -33.904 12.770   4.699   1.00 94.35 166  A 1 
ATOM 1274 C CB  . ILE A 1 166  ? -35.365 12.099   7.452   1.00 95.00 166  A 1 
ATOM 1275 C CG1 . ILE A 1 166  ? -35.025 10.731   6.844   1.00 93.03 166  A 1 
ATOM 1276 C CG2 . ILE A 1 166  ? -36.852 12.398   7.174   1.00 92.65 166  A 1 
ATOM 1277 C CD1 . ILE A 1 166  ? -33.592 10.258   7.123   1.00 88.87 166  A 1 
ATOM 1278 N N   . SER A 1 167  ? -35.340 14.459   5.019   1.00 94.80 167  A 1 
ATOM 1279 C CA  . SER A 1 167  ? -35.475 14.788   3.600   1.00 93.98 167  A 1 
ATOM 1280 C C   . SER A 1 167  ? -34.206 15.435   3.017   1.00 93.87 167  A 1 
ATOM 1281 O O   . SER A 1 167  ? -33.888 15.184   1.851   1.00 93.01 167  A 1 
ATOM 1282 C CB  . SER A 1 167  ? -36.697 15.672   3.358   1.00 94.19 167  A 1 
ATOM 1283 O OG  . SER A 1 167  ? -36.573 16.957   3.901   1.00 91.02 167  A 1 
ATOM 1284 N N   . GLU A 1 168  ? -33.458 16.171   3.826   1.00 92.38 168  A 1 
ATOM 1285 C CA  . GLU A 1 168  ? -32.253 16.919   3.445   1.00 92.02 168  A 1 
ATOM 1286 C C   . GLU A 1 168  ? -30.953 16.206   3.861   1.00 91.84 168  A 1 
ATOM 1287 O O   . GLU A 1 168  ? -29.898 16.464   3.284   1.00 88.38 168  A 1 
ATOM 1288 C CB  . GLU A 1 168  ? -32.309 18.321   4.061   1.00 91.62 168  A 1 
ATOM 1289 C CG  . GLU A 1 168  ? -33.508 19.147   3.544   1.00 87.10 168  A 1 
ATOM 1290 C CD  . GLU A 1 168  ? -33.528 20.587   4.085   1.00 82.27 168  A 1 
ATOM 1291 O OE1 . GLU A 1 168  ? -34.332 21.384   3.549   1.00 70.45 168  A 1 
ATOM 1292 O OE2 . GLU A 1 168  ? -32.754 20.894   5.019   1.00 72.05 168  A 1 
ATOM 1293 N N   . ALA A 1 169  ? -31.027 15.245   4.788   1.00 91.99 169  A 1 
ATOM 1294 C CA  . ALA A 1 169  ? -29.872 14.546   5.363   1.00 90.71 169  A 1 
ATOM 1295 C C   . ALA A 1 169  ? -29.018 13.737   4.356   1.00 91.72 169  A 1 
ATOM 1296 O O   . ALA A 1 169  ? -27.998 13.158   4.746   1.00 89.79 169  A 1 
ATOM 1297 C CB  . ALA A 1 169  ? -30.395 13.659   6.504   1.00 90.81 169  A 1 
ATOM 1298 N N   . VAL A 1 170  ? -29.420 13.698   3.086   1.00 93.34 170  A 1 
ATOM 1299 C CA  . VAL A 1 170  ? -28.744 13.000   1.981   1.00 92.61 170  A 1 
ATOM 1300 C C   . VAL A 1 170  ? -28.183 13.950   0.908   1.00 92.18 170  A 1 
ATOM 1301 O O   . VAL A 1 170  ? -27.757 13.480   -0.132  1.00 89.48 170  A 1 
ATOM 1302 C CB  . VAL A 1 170  ? -29.671 11.947   1.347   1.00 92.29 170  A 1 
ATOM 1303 C CG1 . VAL A 1 170  ? -30.097 10.893   2.371   1.00 86.73 170  A 1 
ATOM 1304 C CG2 . VAL A 1 170  ? -30.923 12.564   0.711   1.00 85.88 170  A 1 
ATOM 1305 N N   . ALA A 1 171  ? -28.202 15.267   1.141   1.00 91.47 171  A 1 
ATOM 1306 C CA  . ALA A 1 171  ? -27.997 16.290   0.102   1.00 89.26 171  A 1 
ATOM 1307 C C   . ALA A 1 171  ? -26.729 16.096   -0.753  1.00 89.15 171  A 1 
ATOM 1308 O O   . ALA A 1 171  ? -26.756 16.341   -1.951  1.00 83.13 171  A 1 
ATOM 1309 C CB  . ALA A 1 171  ? -27.988 17.661   0.787   1.00 86.39 171  A 1 
ATOM 1310 N N   . ASN A 1 172  ? -25.618 15.613   -0.146  1.00 89.13 172  A 1 
ATOM 1311 C CA  . ASN A 1 172  ? -24.366 15.323   -0.839  1.00 88.67 172  A 1 
ATOM 1312 C C   . ASN A 1 172  ? -23.842 13.898   -0.545  1.00 89.54 172  A 1 
ATOM 1313 O O   . ASN A 1 172  ? -22.635 13.666   -0.562  1.00 87.10 172  A 1 
ATOM 1314 C CB  . ASN A 1 172  ? -23.341 16.430   -0.528  1.00 87.21 172  A 1 
ATOM 1315 C CG  . ASN A 1 172  ? -22.827 16.371   0.894   1.00 86.58 172  A 1 
ATOM 1316 O OD1 . ASN A 1 172  ? -23.576 16.208   1.847   1.00 78.92 172  A 1 
ATOM 1317 N ND2 . ASN A 1 172  ? -21.548 16.522   1.081   1.00 79.82 172  A 1 
ATOM 1318 N N   . TYR A 1 173  ? -24.730 12.940   -0.275  1.00 91.74 173  A 1 
ATOM 1319 C CA  . TYR A 1 173  ? -24.350 11.575   0.094   1.00 91.61 173  A 1 
ATOM 1320 C C   . TYR A 1 173  ? -23.436 10.902   -0.940  1.00 91.05 173  A 1 
ATOM 1321 O O   . TYR A 1 173  ? -22.485 10.214   -0.585  1.00 89.08 173  A 1 
ATOM 1322 C CB  . TYR A 1 173  ? -25.628 10.751   0.296   1.00 92.44 173  A 1 
ATOM 1323 C CG  . TYR A 1 173  ? -25.379 9.313    0.698   1.00 92.69 173  A 1 
ATOM 1324 C CD1 . TYR A 1 173  ? -25.114 8.340    -0.283  1.00 87.09 173  A 1 
ATOM 1325 C CD2 . TYR A 1 173  ? -25.401 8.944    2.058   1.00 87.27 173  A 1 
ATOM 1326 C CE1 . TYR A 1 173  ? -24.867 7.012    0.084   1.00 86.66 173  A 1 
ATOM 1327 C CE2 . TYR A 1 173  ? -25.158 7.610    2.431   1.00 86.36 173  A 1 
ATOM 1328 C CZ  . TYR A 1 173  ? -24.889 6.640    1.436   1.00 91.51 173  A 1 
ATOM 1329 O OH  . TYR A 1 173  ? -24.649 5.346    1.789   1.00 90.46 173  A 1 
ATOM 1330 N N   . ASP A 1 174  ? -23.721 11.119   -2.228  1.00 91.17 174  A 1 
ATOM 1331 C CA  . ASP A 1 174  ? -23.010 10.421   -3.299  1.00 89.54 174  A 1 
ATOM 1332 C C   . ASP A 1 174  ? -21.573 10.928   -3.503  1.00 88.84 174  A 1 
ATOM 1333 O O   . ASP A 1 174  ? -20.725 10.147   -3.928  1.00 85.90 174  A 1 
ATOM 1334 C CB  . ASP A 1 174  ? -23.859 10.425   -4.584  1.00 88.70 174  A 1 
ATOM 1335 C CG  . ASP A 1 174  ? -25.112 9.546    -4.421  1.00 87.48 174  A 1 
ATOM 1336 O OD1 . ASP A 1 174  ? -25.020 8.459    -3.799  1.00 81.24 174  A 1 
ATOM 1337 O OD2 . ASP A 1 174  ? -26.224 9.915    -4.853  1.00 80.10 174  A 1 
ATOM 1338 N N   . SER A 1 175  ? -21.262 12.168   -3.105  1.00 88.52 175  A 1 
ATOM 1339 C CA  . SER A 1 175  ? -19.907 12.732   -3.105  1.00 86.90 175  A 1 
ATOM 1340 C C   . SER A 1 175  ? -19.167 12.578   -1.766  1.00 86.85 175  A 1 
ATOM 1341 O O   . SER A 1 175  ? -18.023 13.009   -1.648  1.00 83.81 175  A 1 
ATOM 1342 C CB  . SER A 1 175  ? -19.952 14.206   -3.519  1.00 86.04 175  A 1 
ATOM 1343 O OG  . SER A 1 175  ? -20.694 14.977   -2.590  1.00 80.64 175  A 1 
ATOM 1344 N N   . SER A 1 176  ? -19.832 12.014   -0.749  1.00 87.26 176  A 1 
ATOM 1345 C CA  . SER A 1 176  ? -19.250 11.892   0.586   1.00 88.40 176  A 1 
ATOM 1346 C C   . SER A 1 176  ? -18.251 10.739   0.675   1.00 87.77 176  A 1 
ATOM 1347 O O   . SER A 1 176  ? -18.466 9.681    0.072   1.00 86.74 176  A 1 
ATOM 1348 C CB  . SER A 1 176  ? -20.329 11.726   1.653   1.00 89.93 176  A 1 
ATOM 1349 O OG  . SER A 1 176  ? -21.192 12.838   1.659   1.00 84.84 176  A 1 
ATOM 1350 N N   . TYR A 1 177  ? -17.200 10.925   1.474   1.00 86.00 177  A 1 
ATOM 1351 C CA  . TYR A 1 177  ? -16.157 9.935    1.732   1.00 86.70 177  A 1 
ATOM 1352 C C   . TYR A 1 177  ? -16.739 8.607    2.229   1.00 88.57 177  A 1 
ATOM 1353 O O   . TYR A 1 177  ? -17.520 8.584    3.176   1.00 88.03 177  A 1 
ATOM 1354 C CB  . TYR A 1 177  ? -15.158 10.484   2.756   1.00 84.21 177  A 1 
ATOM 1355 C CG  . TYR A 1 177  ? -14.389 11.709   2.314   1.00 81.41 177  A 1 
ATOM 1356 C CD1 . TYR A 1 177  ? -13.555 11.652   1.176   1.00 74.32 177  A 1 
ATOM 1357 C CD2 . TYR A 1 177  ? -14.479 12.905   3.052   1.00 74.39 177  A 1 
ATOM 1358 C CE1 . TYR A 1 177  ? -12.822 12.776   0.783   1.00 71.57 177  A 1 
ATOM 1359 C CE2 . TYR A 1 177  ? -13.740 14.043   2.649   1.00 71.42 177  A 1 
ATOM 1360 C CZ  . TYR A 1 177  ? -12.908 13.978   1.516   1.00 76.09 177  A 1 
ATOM 1361 O OH  . TYR A 1 177  ? -12.195 15.071   1.134   1.00 71.51 177  A 1 
ATOM 1362 N N   . PHE A 1 178  ? -16.333 7.515    1.602   1.00 88.28 178  A 1 
ATOM 1363 C CA  . PHE A 1 178  ? -16.830 6.183    1.924   1.00 86.91 178  A 1 
ATOM 1364 C C   . PHE A 1 178  ? -15.758 5.118    1.678   1.00 84.94 178  A 1 
ATOM 1365 O O   . PHE A 1 178  ? -14.794 5.345    0.952   1.00 83.22 178  A 1 
ATOM 1366 C CB  . PHE A 1 178  ? -18.096 5.873    1.105   1.00 87.21 178  A 1 
ATOM 1367 C CG  . PHE A 1 178  ? -17.864 5.553    -0.360  1.00 87.00 178  A 1 
ATOM 1368 C CD1 . PHE A 1 178  ? -17.614 6.588    -1.283  1.00 80.31 178  A 1 
ATOM 1369 C CD2 . PHE A 1 178  ? -17.870 4.223    -0.805  1.00 80.85 178  A 1 
ATOM 1370 C CE1 . PHE A 1 178  ? -17.368 6.288    -2.635  1.00 79.35 178  A 1 
ATOM 1371 C CE2 . PHE A 1 178  ? -17.624 3.926    -2.157  1.00 79.93 178  A 1 
ATOM 1372 C CZ  . PHE A 1 178  ? -17.369 4.952    -3.077  1.00 85.13 178  A 1 
ATOM 1373 N N   . GLU A 1 179  ? -15.999 3.950    2.237   1.00 87.27 179  A 1 
ATOM 1374 C CA  . GLU A 1 179  ? -15.412 2.686    1.800   1.00 86.23 179  A 1 
ATOM 1375 C C   . GLU A 1 179  ? -16.536 1.675    1.534   1.00 86.58 179  A 1 
ATOM 1376 O O   . GLU A 1 179  ? -17.703 1.938    1.820   1.00 85.42 179  A 1 
ATOM 1377 C CB  . GLU A 1 179  ? -14.407 2.170    2.838   1.00 83.04 179  A 1 
ATOM 1378 C CG  . GLU A 1 179  ? -15.106 1.724    4.119   1.00 77.06 179  A 1 
ATOM 1379 C CD  . GLU A 1 179  ? -14.132 1.165    5.170   1.00 77.55 179  A 1 
ATOM 1380 O OE1 . GLU A 1 179  ? -14.431 1.360    6.363   1.00 68.17 179  A 1 
ATOM 1381 O OE2 . GLU A 1 179  ? -13.140 0.503    4.814   1.00 70.20 179  A 1 
ATOM 1382 N N   . THR A 1 180  ? -16.194 0.503    1.010   1.00 85.99 180  A 1 
ATOM 1383 C CA  . THR A 1 180  ? -17.146 -0.601   0.848   1.00 84.76 180  A 1 
ATOM 1384 C C   . THR A 1 180  ? -17.027 -1.613   1.984   1.00 84.34 180  A 1 
ATOM 1385 O O   . THR A 1 180  ? -15.946 -1.958   2.443   1.00 82.37 180  A 1 
ATOM 1386 C CB  . THR A 1 180  ? -17.008 -1.264   -0.524  1.00 82.73 180  A 1 
ATOM 1387 O OG1 . THR A 1 180  ? -15.670 -1.581   -0.820  1.00 75.48 180  A 1 
ATOM 1388 C CG2 . THR A 1 180  ? -17.532 -0.362   -1.638  1.00 72.66 180  A 1 
ATOM 1389 N N   . THR A 1 181  ? -18.185 -2.105   2.463   1.00 87.96 181  A 1 
ATOM 1390 C CA  . THR A 1 181  ? -18.264 -3.201   3.434   1.00 88.26 181  A 1 
ATOM 1391 C C   . THR A 1 181  ? -19.162 -4.313   2.904   1.00 87.81 181  A 1 
ATOM 1392 O O   . THR A 1 181  ? -20.084 -4.060   2.129   1.00 86.81 181  A 1 
ATOM 1393 C CB  . THR A 1 181  ? -18.748 -2.742   4.822   1.00 88.53 181  A 1 
ATOM 1394 O OG1 . THR A 1 181  ? -20.034 -2.170   4.774   1.00 84.68 181  A 1 
ATOM 1395 C CG2 . THR A 1 181  ? -17.795 -1.714   5.429   1.00 83.74 181  A 1 
ATOM 1396 N N   . THR A 1 182  ? -18.894 -5.555   3.304   1.00 89.23 182  A 1 
ATOM 1397 C CA  . THR A 1 182  ? -19.630 -6.736   2.834   1.00 88.96 182  A 1 
ATOM 1398 C C   . THR A 1 182  ? -20.192 -7.513   4.014   1.00 89.67 182  A 1 
ATOM 1399 O O   . THR A 1 182  ? -19.442 -8.026   4.842   1.00 88.49 182  A 1 
ATOM 1400 C CB  . THR A 1 182  ? -18.751 -7.633   1.957   1.00 87.00 182  A 1 
ATOM 1401 O OG1 . THR A 1 182  ? -18.298 -6.903   0.839   1.00 81.63 182  A 1 
ATOM 1402 C CG2 . THR A 1 182  ? -19.514 -8.833   1.398   1.00 79.38 182  A 1 
ATOM 1403 N N   . GLU A 1 183  ? -21.527 -7.605   4.091   1.00 90.86 183  A 1 
ATOM 1404 C CA  . GLU A 1 183  ? -22.238 -8.284   5.181   1.00 91.84 183  A 1 
ATOM 1405 C C   . GLU A 1 183  ? -23.645 -8.733   4.758   1.00 92.32 183  A 1 
ATOM 1406 O O   . GLU A 1 183  ? -24.158 -8.341   3.715   1.00 91.47 183  A 1 
ATOM 1407 C CB  . GLU A 1 183  ? -22.304 -7.390   6.435   1.00 90.55 183  A 1 
ATOM 1408 C CG  . GLU A 1 183  ? -22.999 -6.021   6.275   1.00 88.83 183  A 1 
ATOM 1409 C CD  . GLU A 1 183  ? -22.050 -4.848   5.956   1.00 90.67 183  A 1 
ATOM 1410 O OE1 . GLU A 1 183  ? -22.557 -3.720   5.785   1.00 83.20 183  A 1 
ATOM 1411 O OE2 . GLU A 1 183  ? -20.814 -5.039   5.939   1.00 85.98 183  A 1 
ATOM 1412 N N   . LYS A 1 184  ? -24.287 -9.564   5.586   1.00 93.52 184  A 1 
ATOM 1413 C CA  . LYS A 1 184  ? -25.700 -9.960   5.424   1.00 94.86 184  A 1 
ATOM 1414 C C   . LYS A 1 184  ? -26.639 -9.035   6.187   1.00 95.94 184  A 1 
ATOM 1415 O O   . LYS A 1 184  ? -27.646 -8.608   5.627   1.00 95.22 184  A 1 
ATOM 1416 C CB  . LYS A 1 184  ? -25.917 -11.417  5.863   1.00 94.10 184  A 1 
ATOM 1417 C CG  . LYS A 1 184  ? -25.378 -12.437  4.859   1.00 92.51 184  A 1 
ATOM 1418 C CD  . LYS A 1 184  ? -25.647 -13.862  5.355   1.00 91.46 184  A 1 
ATOM 1419 C CE  . LYS A 1 184  ? -25.057 -14.944  4.448   1.00 89.61 184  A 1 
ATOM 1420 N NZ  . LYS A 1 184  ? -25.979 -15.390  3.389   1.00 86.78 184  A 1 
ATOM 1421 N N   . VAL A 1 185  ? -26.315 -8.718   7.447   1.00 95.17 185  A 1 
ATOM 1422 C CA  . VAL A 1 185  ? -27.151 -7.907   8.337   1.00 95.84 185  A 1 
ATOM 1423 C C   . VAL A 1 185  ? -26.434 -6.598   8.681   1.00 95.97 185  A 1 
ATOM 1424 O O   . VAL A 1 185  ? -25.250 -6.589   9.003   1.00 95.21 185  A 1 
ATOM 1425 C CB  . VAL A 1 185  ? -27.532 -8.672   9.620   1.00 95.95 185  A 1 
ATOM 1426 C CG1 . VAL A 1 185  ? -28.556 -7.884   10.442  1.00 91.59 185  A 1 
ATOM 1427 C CG2 . VAL A 1 185  ? -28.155 -10.030  9.299   1.00 88.65 185  A 1 
ATOM 1428 N N   . PHE A 1 186  ? -27.160 -5.486   8.616   1.00 95.83 186  A 1 
ATOM 1429 C CA  . PHE A 1 186  ? -26.607 -4.152   8.838   1.00 96.38 186  A 1 
ATOM 1430 C C   . PHE A 1 186  ? -27.641 -3.219   9.474   1.00 96.90 186  A 1 
ATOM 1431 O O   . PHE A 1 186  ? -28.826 -3.536   9.555   1.00 96.57 186  A 1 
ATOM 1432 C CB  . PHE A 1 186  ? -26.069 -3.614   7.502   1.00 96.30 186  A 1 
ATOM 1433 C CG  . PHE A 1 186  ? -27.034 -3.689   6.336   1.00 96.75 186  A 1 
ATOM 1434 C CD1 . PHE A 1 186  ? -27.051 -4.834   5.510   1.00 91.92 186  A 1 
ATOM 1435 C CD2 . PHE A 1 186  ? -27.919 -2.634   6.079   1.00 92.18 186  A 1 
ATOM 1436 C CE1 . PHE A 1 186  ? -27.957 -4.919   4.445   1.00 91.58 186  A 1 
ATOM 1437 C CE2 . PHE A 1 186  ? -28.828 -2.723   5.013   1.00 91.30 186  A 1 
ATOM 1438 C CZ  . PHE A 1 186  ? -28.852 -3.866   4.196   1.00 95.34 186  A 1 
ATOM 1439 N N   . LEU A 1 187  ? -27.203 -2.061   9.935   1.00 96.48 187  A 1 
ATOM 1440 C CA  . LEU A 1 187  ? -28.089 -0.937   10.247  1.00 96.55 187  A 1 
ATOM 1441 C C   . LEU A 1 187  ? -28.307 -0.105   8.981   1.00 96.47 187  A 1 
ATOM 1442 O O   . LEU A 1 187  ? -27.409 -0.006   8.145   1.00 95.33 187  A 1 
ATOM 1443 C CB  . LEU A 1 187  ? -27.494 -0.073   11.369  1.00 96.34 187  A 1 
ATOM 1444 C CG  . LEU A 1 187  ? -27.232 -0.810   12.687  1.00 95.96 187  A 1 
ATOM 1445 C CD1 . LEU A 1 187  ? -26.664 0.181    13.703  1.00 91.07 187  A 1 
ATOM 1446 C CD2 . LEU A 1 187  ? -28.502 -1.431   13.274  1.00 91.99 187  A 1 
ATOM 1447 N N   . LEU A 1 188  ? -29.479 0.513    8.831   1.00 96.32 188  A 1 
ATOM 1448 C CA  . LEU A 1 188  ? -29.698 1.434    7.709   1.00 96.32 188  A 1 
ATOM 1449 C C   . LEU A 1 188  ? -28.645 2.551    7.718   1.00 96.27 188  A 1 
ATOM 1450 O O   . LEU A 1 188  ? -28.290 3.071    8.780   1.00 95.48 188  A 1 
ATOM 1451 C CB  . LEU A 1 188  ? -31.107 2.045    7.767   1.00 96.23 188  A 1 
ATOM 1452 C CG  . LEU A 1 188  ? -32.284 1.063    7.645   1.00 95.53 188  A 1 
ATOM 1453 C CD1 . LEU A 1 188  ? -33.582 1.869    7.614   1.00 88.30 188  A 1 
ATOM 1454 C CD2 . LEU A 1 188  ? -32.219 0.216    6.374   1.00 89.72 188  A 1 
ATOM 1455 N N   . ASP A 1 189  ? -28.190 2.974    6.544   1.00 95.96 189  A 1 
ATOM 1456 C CA  . ASP A 1 189  ? -27.559 4.275    6.409   1.00 95.84 189  A 1 
ATOM 1457 C C   . ASP A 1 189  ? -28.607 5.389    6.247   1.00 96.49 189  A 1 
ATOM 1458 O O   . ASP A 1 189  ? -29.814 5.142    6.146   1.00 95.74 189  A 1 
ATOM 1459 C CB  . ASP A 1 189  ? -26.486 4.277    5.305   1.00 94.76 189  A 1 
ATOM 1460 C CG  . ASP A 1 189  ? -27.016 4.117    3.881   1.00 93.46 189  A 1 
ATOM 1461 O OD1 . ASP A 1 189  ? -28.111 4.639    3.587   1.00 86.97 189  A 1 
ATOM 1462 O OD2 . ASP A 1 189  ? -26.293 3.494    3.089   1.00 86.22 189  A 1 
ATOM 1463 N N   . VAL A 1 190  ? -28.168 6.638    6.242   1.00 95.68 190  A 1 
ATOM 1464 C CA  . VAL A 1 190  ? -29.067 7.787    6.123   1.00 95.87 190  A 1 
ATOM 1465 C C   . VAL A 1 190  ? -29.793 7.832    4.764   1.00 96.15 190  A 1 
ATOM 1466 O O   . VAL A 1 190  ? -30.935 8.270    4.702   1.00 95.49 190  A 1 
ATOM 1467 C CB  . VAL A 1 190  ? -28.306 9.086    6.422   1.00 95.03 190  A 1 
ATOM 1468 C CG1 . VAL A 1 190  ? -27.350 9.507    5.300   1.00 86.41 190  A 1 
ATOM 1469 C CG2 . VAL A 1 190  ? -29.261 10.239   6.737   1.00 84.30 190  A 1 
ATOM 1470 N N   . LYS A 1 191  ? -29.178 7.307    3.690   1.00 95.68 191  A 1 
ATOM 1471 C CA  . LYS A 1 191  ? -29.792 7.235    2.356   1.00 95.62 191  A 1 
ATOM 1472 C C   . LYS A 1 191  ? -30.896 6.179    2.324   1.00 96.29 191  A 1 
ATOM 1473 O O   . LYS A 1 191  ? -31.985 6.433    1.813   1.00 96.17 191  A 1 
ATOM 1474 C CB  . LYS A 1 191  ? -28.703 6.978    1.298   1.00 95.00 191  A 1 
ATOM 1475 C CG  . LYS A 1 191  ? -29.214 7.125    -0.143  1.00 92.20 191  A 1 
ATOM 1476 C CD  . LYS A 1 191  ? -28.060 7.005    -1.159  1.00 87.44 191  A 1 
ATOM 1477 C CE  . LYS A 1 191  ? -28.519 7.242    -2.602  1.00 82.83 191  A 1 
ATOM 1478 N NZ  . LYS A 1 191  ? -27.372 7.355    -3.546  1.00 73.62 191  A 1 
ATOM 1479 N N   . GLN A 1 192  ? -30.666 5.029    2.932   1.00 95.85 192  A 1 
ATOM 1480 C CA  . GLN A 1 192  ? -31.669 3.983    3.111   1.00 96.13 192  A 1 
ATOM 1481 C C   . GLN A 1 192  ? -32.806 4.461    4.027   1.00 96.38 192  A 1 
ATOM 1482 O O   . GLN A 1 192  ? -33.967 4.302    3.670   1.00 96.22 192  A 1 
ATOM 1483 C CB  . GLN A 1 192  ? -30.990 2.715    3.655   1.00 96.28 192  A 1 
ATOM 1484 C CG  . GLN A 1 192  ? -30.103 2.038    2.602   1.00 95.40 192  A 1 
ATOM 1485 C CD  . GLN A 1 192  ? -29.250 0.907    3.174   1.00 95.84 192  A 1 
ATOM 1486 O OE1 . GLN A 1 192  ? -28.817 0.925    4.315   1.00 89.76 192  A 1 
ATOM 1487 N NE2 . GLN A 1 192  ? -28.956 -0.094   2.387   1.00 88.06 192  A 1 
ATOM 1488 N N   . ALA A 1 193  ? -32.499 5.145    5.140   1.00 95.75 193  A 1 
ATOM 1489 C CA  . ALA A 1 193  ? -33.522 5.733    6.005   1.00 95.71 193  A 1 
ATOM 1490 C C   . ALA A 1 193  ? -34.373 6.788    5.276   1.00 96.06 193  A 1 
ATOM 1491 O O   . ALA A 1 193  ? -35.599 6.809    5.406   1.00 95.75 193  A 1 
ATOM 1492 C CB  . ALA A 1 193  ? -32.838 6.308    7.256   1.00 96.04 193  A 1 
ATOM 1493 N N   . ASN A 1 194  ? -33.764 7.624    4.420   1.00 95.97 194  A 1 
ATOM 1494 C CA  . ASN A 1 194  ? -34.473 8.555    3.541   1.00 95.73 194  A 1 
ATOM 1495 C C   . ASN A 1 194  ? -35.373 7.813    2.524   1.00 95.82 194  A 1 
ATOM 1496 O O   . ASN A 1 194  ? -36.502 8.239    2.280   1.00 95.75 194  A 1 
ATOM 1497 C CB  . ASN A 1 194  ? -33.437 9.446    2.828   1.00 95.82 194  A 1 
ATOM 1498 C CG  . ASN A 1 194  ? -34.059 10.395   1.825   1.00 95.23 194  A 1 
ATOM 1499 O OD1 . ASN A 1 194  ? -34.165 10.106   0.638   1.00 84.75 194  A 1 
ATOM 1500 N ND2 . ASN A 1 194  ? -34.482 11.552   2.257   1.00 85.35 194  A 1 
ATOM 1501 N N   . ALA A 1 195  ? -34.935 6.682    1.975   1.00 95.55 195  A 1 
ATOM 1502 C CA  . ALA A 1 195  ? -35.758 5.841    1.101   1.00 95.37 195  A 1 
ATOM 1503 C C   . ALA A 1 195  ? -36.970 5.258    1.846   1.00 96.05 195  A 1 
ATOM 1504 O O   . ALA A 1 195  ? -38.086 5.292    1.316   1.00 95.66 195  A 1 
ATOM 1505 C CB  . ALA A 1 195  ? -34.885 4.750    0.473   1.00 95.50 195  A 1 
ATOM 1506 N N   . VAL A 1 196  ? -36.809 4.814    3.109   1.00 96.10 196  A 1 
ATOM 1507 C CA  . VAL A 1 196  ? -37.934 4.380    3.960   1.00 96.19 196  A 1 
ATOM 1508 C C   . VAL A 1 196  ? -38.938 5.517    4.158   1.00 96.47 196  A 1 
ATOM 1509 O O   . VAL A 1 196  ? -40.139 5.308    3.987   1.00 95.90 196  A 1 
ATOM 1510 C CB  . VAL A 1 196  ? -37.468 3.860    5.333   1.00 96.36 196  A 1 
ATOM 1511 C CG1 . VAL A 1 196  ? -38.658 3.319    6.149   1.00 92.93 196  A 1 
ATOM 1512 C CG2 . VAL A 1 196  ? -36.462 2.709    5.217   1.00 90.99 196  A 1 
ATOM 1513 N N   . TRP A 1 197  ? -38.439 6.731    4.449   1.00 96.51 197  A 1 
ATOM 1514 C CA  . TRP A 1 197  ? -39.291 7.912    4.578   1.00 96.37 197  A 1 
ATOM 1515 C C   . TRP A 1 197  ? -40.052 8.231    3.285   1.00 96.47 197  A 1 
ATOM 1516 O O   . TRP A 1 197  ? -41.265 8.457    3.320   1.00 95.78 197  A 1 
ATOM 1517 C CB  . TRP A 1 197  ? -38.446 9.110    5.031   1.00 96.40 197  A 1 
ATOM 1518 C CG  . TRP A 1 197  ? -39.130 10.440   4.911   1.00 96.02 197  A 1 
ATOM 1519 C CD1 . TRP A 1 197  ? -40.087 10.913   5.736   1.00 93.33 197  A 1 
ATOM 1520 C CD2 . TRP A 1 197  ? -38.950 11.449   3.871   1.00 95.51 197  A 1 
ATOM 1521 N NE1 . TRP A 1 197  ? -40.507 12.150   5.288   1.00 93.27 197  A 1 
ATOM 1522 C CE2 . TRP A 1 197  ? -39.846 12.536   4.142   1.00 94.84 197  A 1 
ATOM 1523 C CE3 . TRP A 1 197  ? -38.121 11.562   2.742   1.00 93.77 197  A 1 
ATOM 1524 C CZ2 . TRP A 1 197  ? -39.906 13.677   3.319   1.00 93.76 197  A 1 
ATOM 1525 C CZ3 . TRP A 1 197  ? -38.179 12.701   1.917   1.00 90.94 197  A 1 
ATOM 1526 C CH2 . TRP A 1 197  ? -39.067 13.750   2.204   1.00 90.46 197  A 1 
ATOM 1527 N N   . LYS A 1 198  ? -39.409 8.187    2.125   1.00 95.39 198  A 1 
ATOM 1528 C CA  . LYS A 1 198  ? -40.052 8.411    0.814   1.00 94.95 198  A 1 
ATOM 1529 C C   . LYS A 1 198  ? -41.140 7.379    0.523   1.00 95.20 198  A 1 
ATOM 1530 O O   . LYS A 1 198  ? -42.253 7.752    0.148   1.00 94.28 198  A 1 
ATOM 1531 C CB  . LYS A 1 198  ? -38.994 8.417    -0.301  1.00 94.85 198  A 1 
ATOM 1532 C CG  . LYS A 1 198  ? -38.215 9.742    -0.331  1.00 92.02 198  A 1 
ATOM 1533 C CD  . LYS A 1 198  ? -37.049 9.675    -1.329  1.00 88.32 198  A 1 
ATOM 1534 C CE  . LYS A 1 198  ? -36.372 11.042   -1.407  1.00 82.28 198  A 1 
ATOM 1535 N NZ  . LYS A 1 198  ? -35.036 10.972   -2.046  1.00 73.23 198  A 1 
ATOM 1536 N N   . ASN A 1 199  ? -40.854 6.098    0.762   1.00 95.44 199  A 1 
ATOM 1537 C CA  . ASN A 1 199  ? -41.725 4.984    0.405   1.00 95.12 199  A 1 
ATOM 1538 C C   . ASN A 1 199  ? -42.880 4.781    1.399   1.00 95.21 199  A 1 
ATOM 1539 O O   . ASN A 1 199  ? -44.004 4.502    0.984   1.00 93.11 199  A 1 
ATOM 1540 C CB  . ASN A 1 199  ? -40.861 3.716    0.300   1.00 95.39 199  A 1 
ATOM 1541 C CG  . ASN A 1 199  ? -39.896 3.738    -0.869  1.00 95.18 199  A 1 
ATOM 1542 O OD1 . ASN A 1 199  ? -40.032 4.501    -1.823  1.00 88.28 199  A 1 
ATOM 1543 N ND2 . ASN A 1 199  ? -38.903 2.885    -0.847  1.00 87.54 199  A 1 
ATOM 1544 N N   . LEU A 1 200  ? -42.607 4.899    2.692   1.00 95.18 200  A 1 
ATOM 1545 C CA  . LEU A 1 200  ? -43.527 4.489    3.767   1.00 94.92 200  A 1 
ATOM 1546 C C   . LEU A 1 200  ? -43.779 5.596    4.807   1.00 94.44 200  A 1 
ATOM 1547 O O   . LEU A 1 200  ? -44.350 5.324    5.875   1.00 91.31 200  A 1 
ATOM 1548 C CB  . LEU A 1 200  ? -42.993 3.193    4.408   1.00 95.12 200  A 1 
ATOM 1549 C CG  . LEU A 1 200  ? -42.917 1.973    3.477   1.00 95.09 200  A 1 
ATOM 1550 C CD1 . LEU A 1 200  ? -42.297 0.795    4.239   1.00 89.32 200  A 1 
ATOM 1551 C CD2 . LEU A 1 200  ? -44.295 1.522    2.975   1.00 91.30 200  A 1 
ATOM 1552 N N   . LYS A 1 201  ? -43.415 6.837    4.519   1.00 94.21 201  A 1 
ATOM 1553 C CA  . LYS A 1 201  ? -43.646 8.022    5.359   1.00 92.71 201  A 1 
ATOM 1554 C C   . LYS A 1 201  ? -43.155 7.797    6.793   1.00 92.97 201  A 1 
ATOM 1555 O O   . LYS A 1 201  ? -41.966 7.516    6.966   1.00 86.35 201  A 1 
ATOM 1556 C CB  . LYS A 1 201  ? -45.111 8.503    5.240   1.00 89.96 201  A 1 
ATOM 1557 C CG  . LYS A 1 201  ? -45.609 8.724    3.792   1.00 87.65 201  A 1 
ATOM 1558 C CD  . LYS A 1 201  ? -44.738 9.708    3.019   1.00 79.46 201  A 1 
ATOM 1559 C CE  . LYS A 1 201  ? -45.235 9.880    1.584   1.00 76.30 201  A 1 
ATOM 1560 N NZ  . LYS A 1 201  ? -44.201 10.547   0.739   1.00 64.47 201  A 1 
ATOM 1561 N N   . GLY A 1 202  ? -44.012 7.894    7.808   1.00 90.53 202  A 1 
ATOM 1562 C CA  . GLY A 1 202  ? -43.635 7.804    9.221   1.00 91.46 202  A 1 
ATOM 1563 C C   . GLY A 1 202  ? -43.001 6.474    9.665   1.00 93.67 202  A 1 
ATOM 1564 O O   . GLY A 1 202  ? -42.514 6.408    10.777  1.00 89.90 202  A 1 
ATOM 1565 N N   . TYR A 1 203  ? -42.970 5.431    8.807   1.00 93.21 203  A 1 
ATOM 1566 C CA  . TYR A 1 203  ? -42.408 4.127    9.186   1.00 93.83 203  A 1 
ATOM 1567 C C   . TYR A 1 203  ? -40.886 4.146    9.447   1.00 94.90 203  A 1 
ATOM 1568 O O   . TYR A 1 203  ? -40.352 3.235    10.085  1.00 92.59 203  A 1 
ATOM 1569 C CB  . TYR A 1 203  ? -42.766 3.103    8.104   1.00 93.68 203  A 1 
ATOM 1570 C CG  . TYR A 1 203  ? -42.479 1.676    8.510   1.00 94.46 203  A 1 
ATOM 1571 C CD1 . TYR A 1 203  ? -41.306 1.026    8.064   1.00 87.52 203  A 1 
ATOM 1572 C CD2 . TYR A 1 203  ? -43.366 0.997    9.369   1.00 88.21 203  A 1 
ATOM 1573 C CE1 . TYR A 1 203  ? -41.018 -0.283   8.475   1.00 86.85 203  A 1 
ATOM 1574 C CE2 . TYR A 1 203  ? -43.078 -0.315   9.787   1.00 86.56 203  A 1 
ATOM 1575 C CZ  . TYR A 1 203  ? -41.907 -0.957   9.341   1.00 93.91 203  A 1 
ATOM 1576 O OH  . TYR A 1 203  ? -41.620 -2.213   9.748   1.00 93.35 203  A 1 
ATOM 1577 N N   . TYR A 1 204  ? -40.172 5.180    9.003   1.00 93.97 204  A 1 
ATOM 1578 C CA  . TYR A 1 204  ? -38.755 5.352    9.341   1.00 94.15 204  A 1 
ATOM 1579 C C   . TYR A 1 204  ? -38.525 5.641    10.832  1.00 95.07 204  A 1 
ATOM 1580 O O   . TYR A 1 204  ? -37.446 5.356    11.338  1.00 93.40 204  A 1 
ATOM 1581 C CB  . TYR A 1 204  ? -38.126 6.444    8.459   1.00 93.68 204  A 1 
ATOM 1582 C CG  . TYR A 1 204  ? -38.428 7.857    8.897   1.00 94.67 204  A 1 
ATOM 1583 C CD1 . TYR A 1 204  ? -39.695 8.425    8.651   1.00 89.70 204  A 1 
ATOM 1584 C CD2 . TYR A 1 204  ? -37.437 8.617    9.559   1.00 91.28 204  A 1 
ATOM 1585 C CE1 . TYR A 1 204  ? -39.971 9.730    9.057   1.00 88.28 204  A 1 
ATOM 1586 C CE2 . TYR A 1 204  ? -37.722 9.933    9.971   1.00 88.67 204  A 1 
ATOM 1587 C CZ  . TYR A 1 204  ? -38.986 10.489   9.718   1.00 92.66 204  A 1 
ATOM 1588 O OH  . TYR A 1 204  ? -39.261 11.763   10.107  1.00 91.22 204  A 1 
ATOM 1589 N N   . VAL A 1 205  ? -39.543 6.129    11.562  1.00 95.06 205  A 1 
ATOM 1590 C CA  . VAL A 1 205  ? -39.520 6.208    13.026  1.00 95.05 205  A 1 
ATOM 1591 C C   . VAL A 1 205  ? -39.724 4.795    13.593  1.00 95.35 205  A 1 
ATOM 1592 O O   . VAL A 1 205  ? -40.627 4.074    13.171  1.00 93.65 205  A 1 
ATOM 1593 C CB  . VAL A 1 205  ? -40.587 7.187    13.552  1.00 94.25 205  A 1 
ATOM 1594 C CG1 . VAL A 1 205  ? -40.563 7.285    15.084  1.00 90.26 205  A 1 
ATOM 1595 C CG2 . VAL A 1 205  ? -40.360 8.597    12.993  1.00 89.29 205  A 1 
ATOM 1596 N N   . ALA A 1 206  ? -38.862 4.380    14.519  1.00 95.37 206  A 1 
ATOM 1597 C CA  . ALA A 1 206  ? -38.937 3.060    15.126  1.00 95.46 206  A 1 
ATOM 1598 C C   . ALA A 1 206  ? -39.775 3.062    16.408  1.00 95.91 206  A 1 
ATOM 1599 O O   . ALA A 1 206  ? -39.927 4.084    17.068  1.00 95.03 206  A 1 
ATOM 1600 C CB  . ALA A 1 206  ? -37.524 2.530    15.388  1.00 94.65 206  A 1 
ATOM 1601 N N   . TYR A 1 207  ? -40.271 1.881    16.771  1.00 96.28 207  A 1 
ATOM 1602 C CA  . TYR A 1 207  ? -40.999 1.633    18.013  1.00 96.39 207  A 1 
ATOM 1603 C C   . TYR A 1 207  ? -40.363 0.462    18.760  1.00 96.44 207  A 1 
ATOM 1604 O O   . TYR A 1 207  ? -39.840 -0.473   18.148  1.00 94.23 207  A 1 
ATOM 1605 C CB  . TYR A 1 207  ? -42.485 1.405    17.715  1.00 95.83 207  A 1 
ATOM 1606 C CG  . TYR A 1 207  ? -43.202 2.620    17.152  1.00 95.98 207  A 1 
ATOM 1607 C CD1 . TYR A 1 207  ? -43.938 3.464    18.009  1.00 88.73 207  A 1 
ATOM 1608 C CD2 . TYR A 1 207  ? -43.105 2.925    15.778  1.00 90.05 207  A 1 
ATOM 1609 C CE1 . TYR A 1 207  ? -44.572 4.622    17.493  1.00 87.52 207  A 1 
ATOM 1610 C CE2 . TYR A 1 207  ? -43.721 4.081    15.263  1.00 88.49 207  A 1 
ATOM 1611 C CZ  . TYR A 1 207  ? -44.458 4.927    16.126  1.00 92.67 207  A 1 
ATOM 1612 O OH  . TYR A 1 207  ? -45.042 6.047    15.628  1.00 91.26 207  A 1 
ATOM 1613 N N   . ASN A 1 208  ? -40.411 0.510    20.084  1.00 95.56 208  A 1 
ATOM 1614 C CA  . ASN A 1 208  ? -40.054 -0.628   20.929  1.00 94.86 208  A 1 
ATOM 1615 C C   . ASN A 1 208  ? -41.215 -1.643   21.043  1.00 94.69 208  A 1 
ATOM 1616 O O   . ASN A 1 208  ? -42.271 -1.497   20.415  1.00 92.81 208  A 1 
ATOM 1617 C CB  . ASN A 1 208  ? -39.509 -0.099   22.277  1.00 94.23 208  A 1 
ATOM 1618 C CG  . ASN A 1 208  ? -40.565 0.460    23.210  1.00 95.01 208  A 1 
ATOM 1619 O OD1 . ASN A 1 208  ? -41.758 0.454    22.933  1.00 89.82 208  A 1 
ATOM 1620 N ND2 . ASN A 1 208  ? -40.156 0.906    24.365  1.00 89.79 208  A 1 
ATOM 1621 N N   . ASN A 1 209  ? -41.025 -2.703   21.832  1.00 95.04 209  A 1 
ATOM 1622 C CA  . ASN A 1 209  ? -42.042 -3.741   22.010  1.00 93.99 209  A 1 
ATOM 1623 C C   . ASN A 1 209  ? -43.303 -3.247   22.740  1.00 94.48 209  A 1 
ATOM 1624 O O   . ASN A 1 209  ? -44.381 -3.775   22.463  1.00 91.35 209  A 1 
ATOM 1625 C CB  . ASN A 1 209  ? -41.395 -4.968   22.682  1.00 92.49 209  A 1 
ATOM 1626 C CG  . ASN A 1 209  ? -40.549 -5.751   21.692  1.00 88.81 209  A 1 
ATOM 1627 O OD1 . ASN A 1 209  ? -40.839 -5.792   20.500  1.00 79.52 209  A 1 
ATOM 1628 N ND2 . ASN A 1 209  ? -39.512 -6.401   22.148  1.00 78.63 209  A 1 
ATOM 1629 N N   . ASP A 1 210  ? -43.192 -2.189   23.547  1.00 94.46 210  A 1 
ATOM 1630 C CA  . ASP A 1 210  ? -44.307 -1.553   24.260  1.00 94.70 210  A 1 
ATOM 1631 C C   . ASP A 1 210  ? -45.089 -0.554   23.374  1.00 95.53 210  A 1 
ATOM 1632 O O   . ASP A 1 210  ? -46.081 0.026    23.805  1.00 92.94 210  A 1 
ATOM 1633 C CB  . ASP A 1 210  ? -43.776 -0.864   25.525  1.00 94.30 210  A 1 
ATOM 1634 C CG  . ASP A 1 210  ? -43.004 -1.827   26.426  1.00 92.23 210  A 1 
ATOM 1635 O OD1 . ASP A 1 210  ? -43.512 -2.952   26.641  1.00 86.36 210  A 1 
ATOM 1636 O OD2 . ASP A 1 210  ? -41.885 -1.441   26.837  1.00 86.62 210  A 1 
ATOM 1637 N N   . GLY A 1 211  ? -44.655 -0.374   22.113  1.00 94.11 211  A 1 
ATOM 1638 C CA  . GLY A 1 211  ? -45.306 0.535    21.173  1.00 94.78 211  A 1 
ATOM 1639 C C   . GLY A 1 211  ? -44.931 2.009    21.349  1.00 96.05 211  A 1 
ATOM 1640 O O   . GLY A 1 211  ? -45.576 2.869    20.759  1.00 93.97 211  A 1 
ATOM 1641 N N   . MET A 1 212  ? -43.897 2.313    22.136  1.00 94.44 212  A 1 
ATOM 1642 C CA  . MET A 1 212  ? -43.372 3.665    22.271  1.00 94.83 212  A 1 
ATOM 1643 C C   . MET A 1 212  ? -42.376 3.967    21.150  1.00 94.97 212  A 1 
ATOM 1644 O O   . MET A 1 212  ? -41.526 3.129    20.840  1.00 93.29 212  A 1 
ATOM 1645 C CB  . MET A 1 212  ? -42.697 3.861    23.637  1.00 94.27 212  A 1 
ATOM 1646 C CG  . MET A 1 212  ? -43.665 3.651    24.801  1.00 85.66 212  A 1 
ATOM 1647 S SD  . MET A 1 212  ? -42.972 4.087    26.417  1.00 80.05 212  A 1 
ATOM 1648 C CE  . MET A 1 212  ? -41.740 2.769    26.627  1.00 66.29 212  A 1 
ATOM 1649 N N   . ALA A 1 213  ? -42.446 5.167    20.564  1.00 95.21 213  A 1 
ATOM 1650 C CA  . ALA A 1 213  ? -41.445 5.632    19.608  1.00 95.79 213  A 1 
ATOM 1651 C C   . ALA A 1 213  ? -40.066 5.685    20.282  1.00 96.07 213  A 1 
ATOM 1652 O O   . ALA A 1 213  ? -39.920 6.251    21.365  1.00 94.60 213  A 1 
ATOM 1653 C CB  . ALA A 1 213  ? -41.866 6.988    19.031  1.00 95.40 213  A 1 
ATOM 1654 N N   . TRP A 1 214  ? -39.058 5.104    19.640  1.00 96.76 214  A 1 
ATOM 1655 C CA  . TRP A 1 214  ? -37.733 4.933    20.240  1.00 96.98 214  A 1 
ATOM 1656 C C   . TRP A 1 214  ? -36.614 5.330    19.265  1.00 97.10 214  A 1 
ATOM 1657 O O   . TRP A 1 214  ? -36.689 4.976    18.086  1.00 95.79 214  A 1 
ATOM 1658 C CB  . TRP A 1 214  ? -37.575 3.484    20.704  1.00 95.94 214  A 1 
ATOM 1659 C CG  . TRP A 1 214  ? -36.599 3.335    21.829  1.00 95.13 214  A 1 
ATOM 1660 C CD1 . TRP A 1 214  ? -35.266 3.110    21.717  1.00 91.78 214  A 1 
ATOM 1661 C CD2 . TRP A 1 214  ? -36.862 3.467    23.260  1.00 94.92 214  A 1 
ATOM 1662 N NE1 . TRP A 1 214  ? -34.685 3.085    22.970  1.00 91.84 214  A 1 
ATOM 1663 C CE2 . TRP A 1 214  ? -35.619 3.303    23.959  1.00 93.35 214  A 1 
ATOM 1664 C CE3 . TRP A 1 214  ? -38.011 3.723    24.033  1.00 92.00 214  A 1 
ATOM 1665 C CZ2 . TRP A 1 214  ? -35.552 3.375    25.355  1.00 92.04 214  A 1 
ATOM 1666 C CZ3 . TRP A 1 214  ? -37.943 3.792    25.433  1.00 90.18 214  A 1 
ATOM 1667 C CH2 . TRP A 1 214  ? -36.710 3.619    26.097  1.00 89.66 214  A 1 
ATOM 1668 N N   . PRO A 1 215  ? -35.595 6.061    19.735  1.00 96.64 215  A 1 
ATOM 1669 C CA  . PRO A 1 215  ? -34.459 6.405    18.894  1.00 96.65 215  A 1 
ATOM 1670 C C   . PRO A 1 215  ? -33.632 5.153    18.548  1.00 96.88 215  A 1 
ATOM 1671 O O   . PRO A 1 215  ? -33.535 4.232    19.360  1.00 96.03 215  A 1 
ATOM 1672 C CB  . PRO A 1 215  ? -33.651 7.423    19.707  1.00 96.25 215  A 1 
ATOM 1673 C CG  . PRO A 1 215  ? -33.933 7.021    21.155  1.00 95.21 215  A 1 
ATOM 1674 C CD  . PRO A 1 215  ? -35.382 6.546    21.101  1.00 96.71 215  A 1 
ATOM 1675 N N   . TYR A 1 216  ? -33.014 5.106    17.358  1.00 96.22 216  A 1 
ATOM 1676 C CA  . TYR A 1 216  ? -32.199 3.962    16.943  1.00 96.87 216  A 1 
ATOM 1677 C C   . TYR A 1 216  ? -31.005 4.371    16.073  1.00 96.90 216  A 1 
ATOM 1678 O O   . TYR A 1 216  ? -31.075 5.350    15.322  1.00 96.26 216  A 1 
ATOM 1679 C CB  . TYR A 1 216  ? -33.068 2.913    16.227  1.00 96.90 216  A 1 
ATOM 1680 C CG  . TYR A 1 216  ? -33.547 3.315    14.845  1.00 97.30 216  A 1 
ATOM 1681 C CD1 . TYR A 1 216  ? -34.690 4.132    14.700  1.00 94.73 216  A 1 
ATOM 1682 C CD2 . TYR A 1 216  ? -32.858 2.885    13.695  1.00 94.73 216  A 1 
ATOM 1683 C CE1 . TYR A 1 216  ? -35.133 4.507    13.422  1.00 94.02 216  A 1 
ATOM 1684 C CE2 . TYR A 1 216  ? -33.296 3.256    12.418  1.00 93.40 216  A 1 
ATOM 1685 C CZ  . TYR A 1 216  ? -34.436 4.070    12.273  1.00 96.01 216  A 1 
ATOM 1686 O OH  . TYR A 1 216  ? -34.862 4.436    11.038  1.00 95.18 216  A 1 
ATOM 1687 N N   . TRP A 1 217  ? -29.936 3.591    16.160  1.00 97.01 217  A 1 
ATOM 1688 C CA  . TRP A 1 217  ? -28.687 3.830    15.445  1.00 96.98 217  A 1 
ATOM 1689 C C   . TRP A 1 217  ? -28.834 3.690    13.923  1.00 97.00 217  A 1 
ATOM 1690 O O   . TRP A 1 217  ? -29.508 2.795    13.426  1.00 96.44 217  A 1 
ATOM 1691 C CB  . TRP A 1 217  ? -27.630 2.845    15.952  1.00 96.51 217  A 1 
ATOM 1692 C CG  . TRP A 1 217  ? -27.210 3.020    17.381  1.00 96.49 217  A 1 
ATOM 1693 C CD1 . TRP A 1 217  ? -27.346 2.116    18.379  1.00 95.06 217  A 1 
ATOM 1694 C CD2 . TRP A 1 217  ? -26.526 4.161    17.980  1.00 96.21 217  A 1 
ATOM 1695 N NE1 . TRP A 1 217  ? -26.787 2.604    19.542  1.00 94.62 217  A 1 
ATOM 1696 C CE2 . TRP A 1 217  ? -26.259 3.862    19.348  1.00 95.30 217  A 1 
ATOM 1697 C CE3 . TRP A 1 217  ? -26.091 5.411    17.485  1.00 95.10 217  A 1 
ATOM 1698 C CZ2 . TRP A 1 217  ? -25.585 4.766    20.192  1.00 94.45 217  A 1 
ATOM 1699 C CZ3 . TRP A 1 217  ? -25.419 6.323    18.325  1.00 93.65 217  A 1 
ATOM 1700 C CH2 . TRP A 1 217  ? -25.172 6.000    19.668  1.00 93.01 217  A 1 
ATOM 1701 N N   . LEU A 1 218  ? -28.121 4.536    13.195  1.00 96.10 218  A 1 
ATOM 1702 C CA  . LEU A 1 218  ? -27.760 4.334    11.792  1.00 96.07 218  A 1 
ATOM 1703 C C   . LEU A 1 218  ? -26.298 3.878    11.697  1.00 95.71 218  A 1 
ATOM 1704 O O   . LEU A 1 218  ? -25.520 4.102    12.621  1.00 95.14 218  A 1 
ATOM 1705 C CB  . LEU A 1 218  ? -27.984 5.646    11.012  1.00 96.09 218  A 1 
ATOM 1706 C CG  . LEU A 1 218  ? -29.438 6.155    10.982  1.00 95.54 218  A 1 
ATOM 1707 C CD1 . LEU A 1 218  ? -29.503 7.455    10.160  1.00 89.21 218  A 1 
ATOM 1708 C CD2 . LEU A 1 218  ? -30.388 5.145    10.342  1.00 89.43 218  A 1 
ATOM 1709 N N   . ARG A 1 219  ? -25.899 3.295    10.556  1.00 95.39 219  A 1 
ATOM 1710 C CA  . ARG A 1 219  ? -24.478 3.020    10.263  1.00 95.02 219  A 1 
ATOM 1711 C C   . ARG A 1 219  ? -23.746 4.212    9.630   1.00 95.09 219  A 1 
ATOM 1712 O O   . ARG A 1 219  ? -22.630 4.068    9.163   1.00 93.62 219  A 1 
ATOM 1713 C CB  . ARG A 1 219  ? -24.318 1.721    9.451   1.00 94.21 219  A 1 
ATOM 1714 C CG  . ARG A 1 219  ? -24.866 1.838    8.021   1.00 93.25 219  A 1 
ATOM 1715 C CD  . ARG A 1 219  ? -24.708 0.510    7.261   1.00 92.71 219  A 1 
ATOM 1716 N NE  . ARG A 1 219  ? -25.325 0.608    5.935   1.00 90.48 219  A 1 
ATOM 1717 C CZ  . ARG A 1 219  ? -24.768 1.038    4.815   1.00 91.79 219  A 1 
ATOM 1718 N NH1 . ARG A 1 219  ? -23.519 1.406    4.742   1.00 82.81 219  A 1 
ATOM 1719 N NH2 . ARG A 1 219  ? -25.468 1.119    3.726   1.00 86.02 219  A 1 
ATOM 1720 N N   . THR A 1 220  ? -24.372 5.383    9.589   1.00 94.89 220  A 1 
ATOM 1721 C CA  . THR A 1 220  ? -23.778 6.606    9.015   1.00 94.99 220  A 1 
ATOM 1722 C C   . THR A 1 220  ? -23.086 7.428    10.104  1.00 94.97 220  A 1 
ATOM 1723 O O   . THR A 1 220  ? -23.781 7.915    11.000  1.00 94.46 220  A 1 
ATOM 1724 C CB  . THR A 1 220  ? -24.841 7.453    8.317   1.00 94.86 220  A 1 
ATOM 1725 O OG1 . THR A 1 220  ? -25.521 6.693    7.351   1.00 88.53 220  A 1 
ATOM 1726 C CG2 . THR A 1 220  ? -24.231 8.646    7.580   1.00 86.44 220  A 1 
ATOM 1727 N N   . PRO A 1 221  ? -21.769 7.641    10.039  1.00 93.69 221  A 1 
ATOM 1728 C CA  . PRO A 1 221  ? -21.073 8.514    10.982  1.00 93.65 221  A 1 
ATOM 1729 C C   . PRO A 1 221  ? -21.453 9.989    10.774  1.00 93.68 221  A 1 
ATOM 1730 O O   . PRO A 1 221  ? -21.952 10.387   9.718   1.00 93.30 221  A 1 
ATOM 1731 C CB  . PRO A 1 221  ? -19.586 8.270    10.732  1.00 93.53 221  A 1 
ATOM 1732 C CG  . PRO A 1 221  ? -19.523 7.909    9.251   1.00 92.68 221  A 1 
ATOM 1733 C CD  . PRO A 1 221  ? -20.836 7.142    9.036   1.00 94.05 221  A 1 
ATOM 1734 N N   . VAL A 1 222  ? -21.180 10.821   11.768  1.00 92.61 222  A 1 
ATOM 1735 C CA  . VAL A 1 222  ? -21.030 12.260   11.555  1.00 91.86 222  A 1 
ATOM 1736 C C   . VAL A 1 222  ? -19.629 12.473   10.972  1.00 90.83 222  A 1 
ATOM 1737 O O   . VAL A 1 222  ? -18.645 12.358   11.689  1.00 87.98 222  A 1 
ATOM 1738 C CB  . VAL A 1 222  ? -21.256 13.059   12.852  1.00 91.83 222  A 1 
ATOM 1739 C CG1 . VAL A 1 222  ? -21.159 14.556   12.585  1.00 85.78 222  A 1 
ATOM 1740 C CG2 . VAL A 1 222  ? -22.657 12.783   13.416  1.00 83.23 222  A 1 
ATOM 1741 N N   . THR A 1 223  ? -19.549 12.657   9.657   1.00 90.70 223  A 1 
ATOM 1742 C CA  . THR A 1 223  ? -18.289 12.539   8.907   1.00 88.36 223  A 1 
ATOM 1743 C C   . THR A 1 223  ? -17.264 13.617   9.268   1.00 86.95 223  A 1 
ATOM 1744 O O   . THR A 1 223  ? -16.076 13.328   9.293   1.00 83.95 223  A 1 
ATOM 1745 C CB  . THR A 1 223  ? -18.529 12.524   7.391   1.00 87.93 223  A 1 
ATOM 1746 O OG1 . THR A 1 223  ? -19.228 13.678   6.996   1.00 84.12 223  A 1 
ATOM 1747 C CG2 . THR A 1 223  ? -19.358 11.321   6.951   1.00 81.95 223  A 1 
ATOM 1748 N N   . ASP A 1 224  ? -17.712 14.812   9.655   1.00 89.00 224  A 1 
ATOM 1749 C CA  . ASP A 1 224  ? -16.896 15.912   10.178  1.00 87.50 224  A 1 
ATOM 1750 C C   . ASP A 1 224  ? -16.598 15.795   11.690  1.00 87.38 224  A 1 
ATOM 1751 O O   . ASP A 1 224  ? -16.174 16.745   12.341  1.00 82.98 224  A 1 
ATOM 1752 C CB  . ASP A 1 224  ? -17.575 17.256   9.824   1.00 86.45 224  A 1 
ATOM 1753 C CG  . ASP A 1 224  ? -18.893 17.516   10.575  1.00 84.35 224  A 1 
ATOM 1754 O OD1 . ASP A 1 224  ? -19.479 16.563   11.152  1.00 77.73 224  A 1 
ATOM 1755 O OD2 . ASP A 1 224  ? -19.360 18.686   10.574  1.00 78.69 224  A 1 
ATOM 1756 N N   . CYS A 1 225  ? -16.843 14.621   12.291  1.00 87.67 225  A 1 
ATOM 1757 C CA  . CYS A 1 225  ? -16.593 14.335   13.700  1.00 87.66 225  A 1 
ATOM 1758 C C   . CYS A 1 225  ? -15.697 13.106   13.874  1.00 86.40 225  A 1 
ATOM 1759 O O   . CYS A 1 225  ? -15.768 12.137   13.128  1.00 83.19 225  A 1 
ATOM 1760 C CB  . CYS A 1 225  ? -17.943 14.154   14.406  1.00 86.19 225  A 1 
ATOM 1761 S SG  . CYS A 1 225  ? -17.705 13.963   16.195  1.00 83.74 225  A 1 
ATOM 1762 N N   . ASN A 1 226  ? -14.885 13.102   14.922  1.00 84.90 226  A 1 
ATOM 1763 C CA  . ASN A 1 226  ? -13.961 12.005   15.198  1.00 82.87 226  A 1 
ATOM 1764 C C   . ASN A 1 226  ? -14.627 10.741   15.765  1.00 83.02 226  A 1 
ATOM 1765 O O   . ASN A 1 226  ? -13.978 9.695    15.783  1.00 77.77 226  A 1 
ATOM 1766 C CB  . ASN A 1 226  ? -12.867 12.525   16.149  1.00 78.47 226  A 1 
ATOM 1767 C CG  . ASN A 1 226  ? -11.961 13.541   15.490  1.00 74.04 226  A 1 
ATOM 1768 O OD1 . ASN A 1 226  ? -11.518 13.388   14.371  1.00 65.36 226  A 1 
ATOM 1769 N ND2 . ASN A 1 226  ? -11.626 14.608   16.174  1.00 67.36 226  A 1 
ATOM 1770 N N   . HIS A 1 227  ? -15.857 10.814   16.274  1.00 89.20 227  A 1 
ATOM 1771 C CA  . HIS A 1 227  ? -16.472 9.722    17.035  1.00 90.15 227  A 1 
ATOM 1772 C C   . HIS A 1 227  ? -17.999 9.630    16.945  1.00 90.51 227  A 1 
ATOM 1773 O O   . HIS A 1 227  ? -18.516 8.535    17.085  1.00 88.42 227  A 1 
ATOM 1774 C CB  . HIS A 1 227  ? -16.032 9.827    18.504  1.00 88.47 227  A 1 
ATOM 1775 C CG  . HIS A 1 227  ? -16.392 11.125   19.177  1.00 88.47 227  A 1 
ATOM 1776 N ND1 . HIS A 1 227  ? -15.670 12.296   19.106  1.00 81.01 227  A 1 
ATOM 1777 C CD2 . HIS A 1 227  ? -17.476 11.375   19.972  1.00 80.29 227  A 1 
ATOM 1778 C CE1 . HIS A 1 227  ? -16.309 13.223   19.835  1.00 80.05 227  A 1 
ATOM 1779 N NE2 . HIS A 1 227  ? -17.410 12.716   20.383  1.00 81.66 227  A 1 
ATOM 1780 N N   . ASP A 1 228  ? -18.752 10.694   16.704  1.00 91.09 228  A 1 
ATOM 1781 C CA  . ASP A 1 228  ? -20.212 10.617   16.754  1.00 92.60 228  A 1 
ATOM 1782 C C   . ASP A 1 228  ? -20.830 9.826    15.587  1.00 92.89 228  A 1 
ATOM 1783 O O   . ASP A 1 228  ? -20.442 9.969    14.422  1.00 91.44 228  A 1 
ATOM 1784 C CB  . ASP A 1 228  ? -20.866 12.005   16.829  1.00 92.11 228  A 1 
ATOM 1785 C CG  . ASP A 1 228  ? -20.706 12.720   18.179  1.00 91.05 228  A 1 
ATOM 1786 O OD1 . ASP A 1 228  ? -20.378 12.063   19.180  1.00 85.62 228  A 1 
ATOM 1787 O OD2 . ASP A 1 228  ? -20.964 13.938   18.187  1.00 85.41 228  A 1 
ATOM 1788 N N   . MET A 1 229  ? -21.881 9.064    15.904  1.00 93.91 229  A 1 
ATOM 1789 C CA  . MET A 1 229  ? -22.771 8.396    14.954  1.00 94.22 229  A 1 
ATOM 1790 C C   . MET A 1 229  ? -24.051 9.195    14.733  1.00 94.76 229  A 1 
ATOM 1791 O O   . MET A 1 229  ? -24.525 9.891    15.626  1.00 93.81 229  A 1 
ATOM 1792 C CB  . MET A 1 229  ? -23.106 6.988    15.457  1.00 93.19 229  A 1 
ATOM 1793 C CG  . MET A 1 229  ? -21.911 6.037    15.358  1.00 89.09 229  A 1 
ATOM 1794 S SD  . MET A 1 229  ? -21.189 5.870    13.694  1.00 89.84 229  A 1 
ATOM 1795 C CE  . MET A 1 229  ? -22.559 5.114    12.796  1.00 83.49 229  A 1 
ATOM 1796 N N   . ARG A 1 230  ? -24.661 9.023    13.558  1.00 94.71 230  A 1 
ATOM 1797 C CA  . ARG A 1 230  ? -26.033 9.469    13.311  1.00 95.48 230  A 1 
ATOM 1798 C C   . ARG A 1 230  ? -27.034 8.451    13.844  1.00 96.13 230  A 1 
ATOM 1799 O O   . ARG A 1 230  ? -26.797 7.245    13.830  1.00 95.54 230  A 1 
ATOM 1800 C CB  . ARG A 1 230  ? -26.256 9.770    11.821  1.00 95.01 230  A 1 
ATOM 1801 C CG  . ARG A 1 230  ? -25.529 11.041   11.346  1.00 93.21 230  A 1 
ATOM 1802 C CD  . ARG A 1 230  ? -25.787 11.287   9.857   1.00 92.33 230  A 1 
ATOM 1803 N NE  . ARG A 1 230  ? -25.290 12.589   9.375   1.00 90.69 230  A 1 
ATOM 1804 C CZ  . ARG A 1 230  ? -24.066 12.907   8.990   1.00 90.50 230  A 1 
ATOM 1805 N NH1 . ARG A 1 230  ? -23.068 12.079   9.073   1.00 82.26 230  A 1 
ATOM 1806 N NH2 . ARG A 1 230  ? -23.803 14.078   8.500   1.00 85.49 230  A 1 
ATOM 1807 N N   . TYR A 1 231  ? -28.188 8.948    14.285  1.00 94.88 231  A 1 
ATOM 1808 C CA  . TYR A 1 231  ? -29.323 8.131    14.708  1.00 95.72 231  A 1 
ATOM 1809 C C   . TYR A 1 231  ? -30.640 8.793    14.299  1.00 96.13 231  A 1 
ATOM 1810 O O   . TYR A 1 231  ? -30.674 10.000   14.058  1.00 95.57 231  A 1 
ATOM 1811 C CB  . TYR A 1 231  ? -29.247 7.881    16.221  1.00 95.92 231  A 1 
ATOM 1812 C CG  . TYR A 1 231  ? -29.629 9.058    17.101  1.00 96.00 231  A 1 
ATOM 1813 C CD1 . TYR A 1 231  ? -28.686 10.058   17.416  1.00 91.40 231  A 1 
ATOM 1814 C CD2 . TYR A 1 231  ? -30.935 9.152    17.623  1.00 92.16 231  A 1 
ATOM 1815 C CE1 . TYR A 1 231  ? -29.038 11.142   18.239  1.00 90.87 231  A 1 
ATOM 1816 C CE2 . TYR A 1 231  ? -31.298 10.232   18.445  1.00 90.18 231  A 1 
ATOM 1817 C CZ  . TYR A 1 231  ? -30.354 11.229   18.759  1.00 93.89 231  A 1 
ATOM 1818 O OH  . TYR A 1 231  ? -30.700 12.267   19.553  1.00 92.82 231  A 1 
ATOM 1819 N N   . ILE A 1 232  ? -31.723 8.013    14.213  1.00 96.38 232  A 1 
ATOM 1820 C CA  . ILE A 1 232  ? -33.077 8.565    14.078  1.00 96.59 232  A 1 
ATOM 1821 C C   . ILE A 1 232  ? -33.675 8.719    15.481  1.00 96.58 232  A 1 
ATOM 1822 O O   . ILE A 1 232  ? -33.739 7.750    16.231  1.00 96.19 232  A 1 
ATOM 1823 C CB  . ILE A 1 232  ? -33.959 7.685    13.170  1.00 96.72 232  A 1 
ATOM 1824 C CG1 . ILE A 1 232  ? -33.372 7.511    11.750  1.00 94.43 232  A 1 
ATOM 1825 C CG2 . ILE A 1 232  ? -35.389 8.241    13.078  1.00 95.00 232  A 1 
ATOM 1826 C CD1 . ILE A 1 232  ? -33.145 8.812    10.961  1.00 90.72 232  A 1 
ATOM 1827 N N   . SER A 1 233  ? -34.112 9.919    15.822  1.00 95.43 233  A 1 
ATOM 1828 C CA  . SER A 1 233  ? -34.775 10.196   17.102  1.00 95.24 233  A 1 
ATOM 1829 C C   . SER A 1 233  ? -36.217 9.673    17.129  1.00 95.28 233  A 1 
ATOM 1830 O O   . SER A 1 233  ? -36.820 9.403    16.087  1.00 94.57 233  A 1 
ATOM 1831 C CB  . SER A 1 233  ? -34.740 11.703   17.393  1.00 95.25 233  A 1 
ATOM 1832 O OG  . SER A 1 233  ? -35.639 12.383   16.546  1.00 92.71 233  A 1 
ATOM 1833 N N   . SER A 1 234  ? -36.811 9.590    18.312  1.00 95.60 234  A 1 
ATOM 1834 C CA  . SER A 1 234  ? -38.234 9.254    18.483  1.00 95.45 234  A 1 
ATOM 1835 C C   . SER A 1 234  ? -39.196 10.268   17.844  1.00 95.45 234  A 1 
ATOM 1836 O O   . SER A 1 234  ? -40.352 9.942    17.582  1.00 92.45 234  A 1 
ATOM 1837 C CB  . SER A 1 234  ? -38.547 9.104    19.976  1.00 94.89 234  A 1 
ATOM 1838 O OG  . SER A 1 234  ? -38.177 10.276   20.683  1.00 90.97 234  A 1 
ATOM 1839 N N   . SER A 1 235  ? -38.702 11.473   17.527  1.00 95.59 235  A 1 
ATOM 1840 C CA  . SER A 1 235  ? -39.443 12.498   16.775  1.00 95.34 235  A 1 
ATOM 1841 C C   . SER A 1 235  ? -39.170 12.470   15.265  1.00 95.45 235  A 1 
ATOM 1842 O O   . SER A 1 235  ? -39.719 13.285   14.532  1.00 92.74 235  A 1 
ATOM 1843 C CB  . SER A 1 235  ? -39.171 13.885   17.354  1.00 95.00 235  A 1 
ATOM 1844 O OG  . SER A 1 235  ? -37.812 14.257   17.201  1.00 91.87 235  A 1 
ATOM 1845 N N   . GLY A 1 236  ? -38.326 11.548   14.791  1.00 94.96 236  A 1 
ATOM 1846 C CA  . GLY A 1 236  ? -37.978 11.400   13.378  1.00 94.84 236  A 1 
ATOM 1847 C C   . GLY A 1 236  ? -36.881 12.339   12.870  1.00 95.75 236  A 1 
ATOM 1848 O O   . GLY A 1 236  ? -36.619 12.376   11.678  1.00 93.75 236  A 1 
ATOM 1849 N N   . GLN A 1 237  ? -36.218 13.088   13.753  1.00 95.26 237  A 1 
ATOM 1850 C CA  . GLN A 1 237  ? -35.061 13.906   13.386  1.00 95.83 237  A 1 
ATOM 1851 C C   . GLN A 1 237  ? -33.797 13.044   13.293  1.00 96.27 237  A 1 
ATOM 1852 O O   . GLN A 1 237  ? -33.632 12.087   14.055  1.00 95.38 237  A 1 
ATOM 1853 C CB  . GLN A 1 237  ? -34.873 15.043   14.403  1.00 95.24 237  A 1 
ATOM 1854 C CG  . GLN A 1 237  ? -36.058 16.022   14.441  1.00 90.36 237  A 1 
ATOM 1855 C CD  . GLN A 1 237  ? -36.185 16.819   13.142  1.00 85.00 237  A 1 
ATOM 1856 O OE1 . GLN A 1 237  ? -35.236 17.423   12.688  1.00 73.69 237  A 1 
ATOM 1857 N NE2 . GLN A 1 237  ? -37.328 16.848   12.497  1.00 69.96 237  A 1 
ATOM 1858 N N   . VAL A 1 238  ? -32.876 13.400   12.392  1.00 95.29 238  A 1 
ATOM 1859 C CA  . VAL A 1 238  ? -31.528 12.837   12.365  1.00 95.32 238  A 1 
ATOM 1860 C C   . VAL A 1 238  ? -30.704 13.532   13.448  1.00 95.25 238  A 1 
ATOM 1861 O O   . VAL A 1 238  ? -30.407 14.723   13.359  1.00 93.54 238  A 1 
ATOM 1862 C CB  . VAL A 1 238  ? -30.871 12.978   10.969  1.00 95.23 238  A 1 
ATOM 1863 C CG1 . VAL A 1 238  ? -29.494 12.295   10.943  1.00 90.00 238  A 1 
ATOM 1864 C CG2 . VAL A 1 238  ? -31.736 12.344   9.878   1.00 87.42 238  A 1 
ATOM 1865 N N   . GLY A 1 239  ? -30.375 12.791   14.495  1.00 94.92 239  A 1 
ATOM 1866 C CA  . GLY A 1 239  ? -29.532 13.244   15.590  1.00 94.45 239  A 1 
ATOM 1867 C C   . GLY A 1 239  ? -28.089 12.766   15.451  1.00 95.16 239  A 1 
ATOM 1868 O O   . GLY A 1 239  ? -27.751 11.993   14.548  1.00 94.12 239  A 1 
ATOM 1869 N N   . ARG A 1 240  ? -27.218 13.215   16.372  1.00 94.95 240  A 1 
ATOM 1870 C CA  . ARG A 1 240  ? -25.844 12.736   16.556  1.00 95.23 240  A 1 
ATOM 1871 C C   . ARG A 1 240  ? -25.617 12.317   18.003  1.00 95.29 240  A 1 
ATOM 1872 O O   . ARG A 1 240  ? -26.125 12.984   18.904  1.00 93.34 240  A 1 
ATOM 1873 C CB  . ARG A 1 240  ? -24.821 13.801   16.110  1.00 93.14 240  A 1 
ATOM 1874 C CG  . ARG A 1 240  ? -24.870 15.102   16.928  1.00 89.78 240  A 1 
ATOM 1875 C CD  . ARG A 1 240  ? -23.870 16.162   16.425  1.00 89.74 240  A 1 
ATOM 1876 N NE  . ARG A 1 240  ? -22.479 15.845   16.799  1.00 82.87 240  A 1 
ATOM 1877 C CZ  . ARG A 1 240  ? -21.378 16.382   16.298  1.00 81.77 240  A 1 
ATOM 1878 N NH1 . ARG A 1 240  ? -21.399 17.297   15.373  1.00 74.46 240  A 1 
ATOM 1879 N NH2 . ARG A 1 240  ? -20.216 16.013   16.733  1.00 72.22 240  A 1 
ATOM 1880 N N   . TYR A 1 241  ? -24.896 11.231   18.228  1.00 93.85 241  A 1 
ATOM 1881 C CA  . TYR A 1 241  ? -24.631 10.721   19.577  1.00 93.81 241  A 1 
ATOM 1882 C C   . TYR A 1 241  ? -23.351 9.888    19.613  1.00 94.35 241  A 1 
ATOM 1883 O O   . TYR A 1 241  ? -22.933 9.339    18.583  1.00 92.76 241  A 1 
ATOM 1884 C CB  . TYR A 1 241  ? -25.841 9.923    20.059  1.00 92.58 241  A 1 
ATOM 1885 C CG  . TYR A 1 241  ? -26.057 9.869    21.562  1.00 91.24 241  A 1 
ATOM 1886 C CD1 . TYR A 1 241  ? -26.567 8.699    22.150  1.00 80.95 241  A 1 
ATOM 1887 C CD2 . TYR A 1 241  ? -25.812 11.000   22.366  1.00 81.21 241  A 1 
ATOM 1888 C CE1 . TYR A 1 241  ? -26.841 8.659    23.530  1.00 77.58 241  A 1 
ATOM 1889 C CE2 . TYR A 1 241  ? -26.072 10.959   23.751  1.00 78.75 241  A 1 
ATOM 1890 C CZ  . TYR A 1 241  ? -26.596 9.789    24.326  1.00 84.69 241  A 1 
ATOM 1891 O OH  . TYR A 1 241  ? -26.862 9.752    25.664  1.00 83.17 241  A 1 
ATOM 1892 N N   . ALA A 1 242  ? -22.720 9.794    20.780  1.00 93.22 242  A 1 
ATOM 1893 C CA  . ALA A 1 242  ? -21.481 9.045    20.921  1.00 93.34 242  A 1 
ATOM 1894 C C   . ALA A 1 242  ? -21.732 7.521    20.962  1.00 93.56 242  A 1 
ATOM 1895 O O   . ALA A 1 242  ? -22.637 7.077    21.671  1.00 93.04 242  A 1 
ATOM 1896 C CB  . ALA A 1 242  ? -20.728 9.547    22.158  1.00 92.27 242  A 1 
ATOM 1897 N N   . PRO A 1 243  ? -20.937 6.695    20.262  1.00 93.61 243  A 1 
ATOM 1898 C CA  . PRO A 1 243  ? -21.163 5.258    20.056  1.00 93.40 243  A 1 
ATOM 1899 C C   . PRO A 1 243  ? -21.272 4.401    21.323  1.00 93.73 243  A 1 
ATOM 1900 O O   . PRO A 1 243  ? -21.937 3.371    21.302  1.00 92.66 243  A 1 
ATOM 1901 C CB  . PRO A 1 243  ? -19.959 4.797    19.234  1.00 92.26 243  A 1 
ATOM 1902 C CG  . PRO A 1 243  ? -19.584 6.033    18.431  1.00 90.38 243  A 1 
ATOM 1903 C CD  . PRO A 1 243  ? -19.840 7.155    19.411  1.00 92.33 243  A 1 
ATOM 1904 N N   . TRP A 1 244  ? -20.630 4.811    22.421  1.00 93.05 244  A 1 
ATOM 1905 C CA  . TRP A 1 244  ? -20.570 4.026    23.657  1.00 93.18 244  A 1 
ATOM 1906 C C   . TRP A 1 244  ? -21.874 4.032    24.482  1.00 93.03 244  A 1 
ATOM 1907 O O   . TRP A 1 244  ? -21.988 3.282    25.444  1.00 91.32 244  A 1 
ATOM 1908 C CB  . TRP A 1 244  ? -19.386 4.530    24.501  1.00 92.12 244  A 1 
ATOM 1909 C CG  . TRP A 1 244  ? -19.632 5.798    25.243  1.00 91.73 244  A 1 
ATOM 1910 C CD1 . TRP A 1 244  ? -19.756 7.024    24.702  1.00 89.56 244  A 1 
ATOM 1911 C CD2 . TRP A 1 244  ? -19.834 5.974    26.683  1.00 91.03 244  A 1 
ATOM 1912 N NE1 . TRP A 1 244  ? -20.014 7.946    25.693  1.00 87.32 244  A 1 
ATOM 1913 C CE2 . TRP A 1 244  ? -20.078 7.356    26.936  1.00 89.40 244  A 1 
ATOM 1914 C CE3 . TRP A 1 244  ? -19.831 5.103    27.781  1.00 87.31 244  A 1 
ATOM 1915 C CZ2 . TRP A 1 244  ? -20.305 7.857    28.226  1.00 87.27 244  A 1 
ATOM 1916 C CZ3 . TRP A 1 244  ? -20.058 5.588    29.085  1.00 85.51 244  A 1 
ATOM 1917 C CH2 . TRP A 1 244  ? -20.293 6.959    29.301  1.00 84.44 244  A 1 
ATOM 1918 N N   . TYR A 1 245  ? -22.855 4.870    24.127  1.00 92.83 245  A 1 
ATOM 1919 C CA  . TYR A 1 245  ? -24.147 4.926    24.816  1.00 92.89 245  A 1 
ATOM 1920 C C   . TYR A 1 245  ? -25.050 3.746    24.436  1.00 92.90 245  A 1 
ATOM 1921 O O   . TYR A 1 245  ? -25.200 3.409    23.265  1.00 91.31 245  A 1 
ATOM 1922 C CB  . TYR A 1 245  ? -24.837 6.265    24.548  1.00 92.03 245  A 1 
ATOM 1923 C CG  . TYR A 1 245  ? -24.269 7.427    25.326  1.00 90.91 245  A 1 
ATOM 1924 C CD1 . TYR A 1 245  ? -24.487 7.536    26.714  1.00 84.66 245  A 1 
ATOM 1925 C CD2 . TYR A 1 245  ? -23.518 8.430    24.664  1.00 85.54 245  A 1 
ATOM 1926 C CE1 . TYR A 1 245  ? -23.970 8.629    27.440  1.00 82.91 245  A 1 
ATOM 1927 C CE2 . TYR A 1 245  ? -23.004 9.522    25.391  1.00 83.06 245  A 1 
ATOM 1928 C CZ  . TYR A 1 245  ? -23.230 9.628    26.769  1.00 85.85 245  A 1 
ATOM 1929 O OH  . TYR A 1 245  ? -22.731 10.677   27.456  1.00 83.07 245  A 1 
ATOM 1930 N N   . SER A 1 246  ? -25.673 3.117    25.439  1.00 93.32 246  A 1 
ATOM 1931 C CA  . SER A 1 246  ? -26.422 1.856    25.297  1.00 93.15 246  A 1 
ATOM 1932 C C   . SER A 1 246  ? -27.948 2.021    25.275  1.00 93.52 246  A 1 
ATOM 1933 O O   . SER A 1 246  ? -28.669 1.028    25.264  1.00 90.82 246  A 1 
ATOM 1934 C CB  . SER A 1 246  ? -26.040 0.885    26.428  1.00 90.99 246  A 1 
ATOM 1935 O OG  . SER A 1 246  ? -24.637 0.711    26.489  1.00 84.53 246  A 1 
ATOM 1936 N N   . ASP A 1 247  ? -28.471 3.245    25.299  1.00 94.03 247  A 1 
ATOM 1937 C CA  . ASP A 1 247  ? -29.895 3.573    25.396  1.00 94.03 247  A 1 
ATOM 1938 C C   . ASP A 1 247  ? -30.590 3.708    24.034  1.00 94.90 247  A 1 
ATOM 1939 O O   . ASP A 1 247  ? -31.822 3.760    23.956  1.00 92.83 247  A 1 
ATOM 1940 C CB  . ASP A 1 247  ? -30.053 4.841    26.258  1.00 92.42 247  A 1 
ATOM 1941 C CG  . ASP A 1 247  ? -29.322 6.081    25.710  1.00 90.60 247  A 1 
ATOM 1942 O OD1 . ASP A 1 247  ? -28.163 5.940    25.263  1.00 84.48 247  A 1 
ATOM 1943 O OD2 . ASP A 1 247  ? -29.905 7.187    25.790  1.00 84.83 247  A 1 
ATOM 1944 N N   . LEU A 1 248  ? -29.821 3.697    22.916  1.00 94.52 248  A 1 
ATOM 1945 C CA  . LEU A 1 248  ? -30.369 3.712    21.563  1.00 95.44 248  A 1 
ATOM 1946 C C   . LEU A 1 248  ? -30.699 2.301    21.068  1.00 95.73 248  A 1 
ATOM 1947 O O   . LEU A 1 248  ? -29.995 1.326    21.324  1.00 94.05 248  A 1 
ATOM 1948 C CB  . LEU A 1 248  ? -29.443 4.449    20.589  1.00 94.99 248  A 1 
ATOM 1949 C CG  . LEU A 1 248  ? -29.670 5.973    20.551  1.00 93.30 248  A 1 
ATOM 1950 C CD1 . LEU A 1 248  ? -29.194 6.682    21.823  1.00 83.88 248  A 1 
ATOM 1951 C CD2 . LEU A 1 248  ? -28.919 6.585    19.374  1.00 83.97 248  A 1 
ATOM 1952 N N   . GLY A 1 249  ? -31.787 2.203    20.315  1.00 95.43 249  A 1 
ATOM 1953 C CA  . GLY A 1 249  ? -32.277 0.957    19.747  1.00 95.73 249  A 1 
ATOM 1954 C C   . GLY A 1 249  ? -31.422 0.433    18.594  1.00 96.38 249  A 1 
ATOM 1955 O O   . GLY A 1 249  ? -30.884 1.194    17.788  1.00 95.54 249  A 1 
ATOM 1956 N N   . VAL A 1 250  ? -31.406 -0.892   18.479  1.00 96.49 250  A 1 
ATOM 1957 C CA  . VAL A 1 250  ? -30.875 -1.611   17.329  1.00 96.70 250  A 1 
ATOM 1958 C C   . VAL A 1 250  ? -32.043 -2.014   16.435  1.00 96.97 250  A 1 
ATOM 1959 O O   . VAL A 1 250  ? -32.945 -2.738   16.856  1.00 96.05 250  A 1 
ATOM 1960 C CB  . VAL A 1 250  ? -30.061 -2.840   17.762  1.00 96.27 250  A 1 
ATOM 1961 C CG1 . VAL A 1 250  ? -29.400 -3.486   16.543  1.00 91.26 250  A 1 
ATOM 1962 C CG2 . VAL A 1 250  ? -28.969 -2.465   18.765  1.00 88.95 250  A 1 
ATOM 1963 N N   . ARG A 1 251  ? -32.047 -1.545   15.183  1.00 95.91 251  A 1 
ATOM 1964 C CA  . ARG A 1 251  ? -33.068 -1.880   14.181  1.00 96.84 251  A 1 
ATOM 1965 C C   . ARG A 1 251  ? -32.397 -2.478   12.945  1.00 97.17 251  A 1 
ATOM 1966 O O   . ARG A 1 251  ? -32.042 -1.739   12.029  1.00 96.31 251  A 1 
ATOM 1967 C CB  . ARG A 1 251  ? -33.915 -0.632   13.887  1.00 96.36 251  A 1 
ATOM 1968 C CG  . ARG A 1 251  ? -35.203 -1.023   13.160  1.00 94.50 251  A 1 
ATOM 1969 C CD  . ARG A 1 251  ? -36.029 0.226    12.853  1.00 95.23 251  A 1 
ATOM 1970 N NE  . ARG A 1 251  ? -37.326 -0.137   12.257  1.00 95.07 251  A 1 
ATOM 1971 C CZ  . ARG A 1 251  ? -38.209 0.696    11.726  1.00 95.59 251  A 1 
ATOM 1972 N NH1 . ARG A 1 251  ? -37.995 1.982    11.646  1.00 90.46 251  A 1 
ATOM 1973 N NH2 . ARG A 1 251  ? -39.334 0.244    11.288  1.00 90.97 251  A 1 
ATOM 1974 N N   . PRO A 1 252  ? -32.170 -3.801   12.924  1.00 97.34 252  A 1 
ATOM 1975 C CA  . PRO A 1 252  ? -31.417 -4.447   11.863  1.00 97.25 252  A 1 
ATOM 1976 C C   . PRO A 1 252  ? -32.177 -4.461   10.539  1.00 97.41 252  A 1 
ATOM 1977 O O   . PRO A 1 252  ? -33.412 -4.446   10.488  1.00 97.00 252  A 1 
ATOM 1978 C CB  . PRO A 1 252  ? -31.108 -5.857   12.375  1.00 96.64 252  A 1 
ATOM 1979 C CG  . PRO A 1 252  ? -32.249 -6.145   13.337  1.00 95.15 252  A 1 
ATOM 1980 C CD  . PRO A 1 252  ? -32.552 -4.781   13.942  1.00 96.88 252  A 1 
ATOM 1981 N N   . ALA A 1 253  ? -31.405 -4.527   9.442   1.00 97.07 253  A 1 
ATOM 1982 C CA  . ALA A 1 253  ? -31.881 -4.654   8.077   1.00 97.11 253  A 1 
ATOM 1983 C C   . ALA A 1 253  ? -31.024 -5.665   7.297   1.00 97.03 253  A 1 
ATOM 1984 O O   . ALA A 1 253  ? -29.880 -5.930   7.655   1.00 96.39 253  A 1 
ATOM 1985 C CB  . ALA A 1 253  ? -31.873 -3.271   7.418   1.00 97.13 253  A 1 
ATOM 1986 N N   . PHE A 1 254  ? -31.603 -6.230   6.231   1.00 96.87 254  A 1 
ATOM 1987 C CA  . PHE A 1 254  ? -30.885 -7.083   5.284   1.00 96.94 254  A 1 
ATOM 1988 C C   . PHE A 1 254  ? -31.573 -7.050   3.912   1.00 97.32 254  A 1 
ATOM 1989 O O   . PHE A 1 254  ? -32.726 -6.653   3.804   1.00 97.12 254  A 1 
ATOM 1990 C CB  . PHE A 1 254  ? -30.798 -8.523   5.821   1.00 96.85 254  A 1 
ATOM 1991 C CG  . PHE A 1 254  ? -32.108 -9.281   5.845   1.00 97.21 254  A 1 
ATOM 1992 C CD1 . PHE A 1 254  ? -32.979 -9.174   6.943   1.00 93.72 254  A 1 
ATOM 1993 C CD2 . PHE A 1 254  ? -32.462 -10.095  4.761   1.00 93.92 254  A 1 
ATOM 1994 C CE1 . PHE A 1 254  ? -34.187 -9.870   6.950   1.00 93.00 254  A 1 
ATOM 1995 C CE2 . PHE A 1 254  ? -33.679 -10.788  4.770   1.00 92.60 254  A 1 
ATOM 1996 C CZ  . PHE A 1 254  ? -34.551 -10.678  5.865   1.00 95.47 254  A 1 
ATOM 1997 N N   . TYR A 1 255  ? -30.886 -7.489   2.858   1.00 97.18 255  A 1 
ATOM 1998 C CA  . TYR A 1 255  ? -31.512 -7.729   1.559   1.00 96.79 255  A 1 
ATOM 1999 C C   . TYR A 1 255  ? -31.999 -9.174   1.458   1.00 96.33 255  A 1 
ATOM 2000 O O   . TYR A 1 255  ? -31.242 -10.111  1.690   1.00 95.28 255  A 1 
ATOM 2001 C CB  . TYR A 1 255  ? -30.557 -7.370   0.424   1.00 96.60 255  A 1 
ATOM 2002 C CG  . TYR A 1 255  ? -30.422 -5.881   0.221   1.00 96.46 255  A 1 
ATOM 2003 C CD1 . TYR A 1 255  ? -31.373 -5.195   -0.550  1.00 89.58 255  A 1 
ATOM 2004 C CD2 . TYR A 1 255  ? -29.358 -5.173   0.815   1.00 89.53 255  A 1 
ATOM 2005 C CE1 . TYR A 1 255  ? -31.256 -3.807   -0.747  1.00 88.97 255  A 1 
ATOM 2006 C CE2 . TYR A 1 255  ? -29.242 -3.789   0.624   1.00 88.46 255  A 1 
ATOM 2007 C CZ  . TYR A 1 255  ? -30.187 -3.098   -0.163  1.00 95.04 255  A 1 
ATOM 2008 O OH  . TYR A 1 255  ? -30.061 -1.763   -0.360  1.00 93.82 255  A 1 
ATOM 2009 N N   . LEU A 1 256  ? -33.285 -9.363   1.101   1.00 96.16 256  A 1 
ATOM 2010 C CA  . LEU A 1 256  ? -33.852 -10.692  0.899   1.00 96.08 256  A 1 
ATOM 2011 C C   . LEU A 1 256  ? -33.395 -11.253  -0.454  1.00 95.66 256  A 1 
ATOM 2012 O O   . LEU A 1 256  ? -33.567 -10.617  -1.498  1.00 94.81 256  A 1 
ATOM 2013 C CB  . LEU A 1 256  ? -35.380 -10.604  0.989   1.00 95.96 256  A 1 
ATOM 2014 C CG  . LEU A 1 256  ? -36.091 -11.971  0.955   1.00 95.26 256  A 1 
ATOM 2015 C CD1 . LEU A 1 256  ? -35.892 -12.743  2.256   1.00 86.87 256  A 1 
ATOM 2016 C CD2 . LEU A 1 256  ? -37.590 -11.751  0.761   1.00 87.65 256  A 1 
ATOM 2017 N N   . ASP A 1 257  ? -32.891 -12.481  -0.432  1.00 95.87 257  A 1 
ATOM 2018 C CA  . ASP A 1 257  ? -32.524 -13.214  -1.636  1.00 95.08 257  A 1 
ATOM 2019 C C   . ASP A 1 257  ? -33.768 -13.830  -2.296  1.00 94.63 257  A 1 
ATOM 2020 O O   . ASP A 1 257  ? -34.091 -15.005  -2.129  1.00 93.32 257  A 1 
ATOM 2021 C CB  . ASP A 1 257  ? -31.425 -14.233  -1.317  1.00 94.19 257  A 1 
ATOM 2022 C CG  . ASP A 1 257  ? -30.694 -14.671  -2.580  1.00 92.71 257  A 1 
ATOM 2023 O OD1 . ASP A 1 257  ? -31.254 -14.521  -3.687  1.00 87.29 257  A 1 
ATOM 2024 O OD2 . ASP A 1 257  ? -29.528 -15.116  -2.425  1.00 87.01 257  A 1 
ATOM 2025 N N   . SER A 1 258  ? -34.507 -13.005  -3.035  1.00 94.26 258  A 1 
ATOM 2026 C CA  . SER A 1 258  ? -35.760 -13.382  -3.688  1.00 93.37 258  A 1 
ATOM 2027 C C   . SER A 1 258  ? -35.617 -14.491  -4.739  1.00 93.30 258  A 1 
ATOM 2028 O O   . SER A 1 258  ? -36.608 -15.131  -5.097  1.00 90.75 258  A 1 
ATOM 2029 C CB  . SER A 1 258  ? -36.412 -12.146  -4.316  1.00 92.00 258  A 1 
ATOM 2030 O OG  . SER A 1 258  ? -35.548 -11.525  -5.238  1.00 84.37 258  A 1 
ATOM 2031 N N   . GLU A 1 259  ? -34.399 -14.761  -5.217  1.00 93.10 259  A 1 
ATOM 2032 C CA  . GLU A 1 259  ? -34.132 -15.871  -6.132  1.00 92.50 259  A 1 
ATOM 2033 C C   . GLU A 1 259  ? -34.287 -17.231  -5.434  1.00 93.37 259  A 1 
ATOM 2034 O O   . GLU A 1 259  ? -34.814 -18.172  -6.030  1.00 91.32 259  A 1 
ATOM 2035 C CB  . GLU A 1 259  ? -32.725 -15.701  -6.730  1.00 91.34 259  A 1 
ATOM 2036 C CG  . GLU A 1 259  ? -32.471 -16.734  -7.838  1.00 80.27 259  A 1 
ATOM 2037 C CD  . GLU A 1 259  ? -31.119 -16.560  -8.560  1.00 72.81 259  A 1 
ATOM 2038 O OE1 . GLU A 1 259  ? -30.835 -17.445  -9.399  1.00 63.57 259  A 1 
ATOM 2039 O OE2 . GLU A 1 259  ? -30.415 -15.573  -8.281  1.00 63.37 259  A 1 
ATOM 2040 N N   . TYR A 1 260  ? -33.913 -17.319  -4.170  1.00 93.20 260  A 1 
ATOM 2041 C CA  . TYR A 1 260  ? -33.910 -18.562  -3.393  1.00 93.26 260  A 1 
ATOM 2042 C C   . TYR A 1 260  ? -34.988 -18.603  -2.308  1.00 94.09 260  A 1 
ATOM 2043 O O   . TYR A 1 260  ? -35.338 -19.694  -1.849  1.00 91.88 260  A 1 
ATOM 2044 C CB  . TYR A 1 260  ? -32.521 -18.768  -2.790  1.00 92.42 260  A 1 
ATOM 2045 C CG  . TYR A 1 260  ? -31.439 -18.981  -3.836  1.00 91.56 260  A 1 
ATOM 2046 C CD1 . TYR A 1 260  ? -31.186 -20.269  -4.342  1.00 84.59 260  A 1 
ATOM 2047 C CD2 . TYR A 1 260  ? -30.718 -17.880  -4.330  1.00 85.67 260  A 1 
ATOM 2048 C CE1 . TYR A 1 260  ? -30.214 -20.464  -5.337  1.00 84.22 260  A 1 
ATOM 2049 C CE2 . TYR A 1 260  ? -29.748 -18.064  -5.331  1.00 84.18 260  A 1 
ATOM 2050 C CZ  . TYR A 1 260  ? -29.494 -19.356  -5.840  1.00 87.60 260  A 1 
ATOM 2051 O OH  . TYR A 1 260  ? -28.570 -19.530  -6.813  1.00 85.61 260  A 1 
ATOM 2052 N N   . PHE A 1 261  ? -35.536 -17.454  -1.908  1.00 93.85 261  A 1 
ATOM 2053 C CA  . PHE A 1 261  ? -36.563 -17.388  -0.875  1.00 94.14 261  A 1 
ATOM 2054 C C   . PHE A 1 261  ? -37.869 -18.032  -1.345  1.00 94.44 261  A 1 
ATOM 2055 O O   . PHE A 1 261  ? -38.459 -17.638  -2.355  1.00 93.25 261  A 1 
ATOM 2056 C CB  . PHE A 1 261  ? -36.773 -15.938  -0.430  1.00 94.44 261  A 1 
ATOM 2057 C CG  . PHE A 1 261  ? -37.756 -15.812  0.724   1.00 94.94 261  A 1 
ATOM 2058 C CD1 . PHE A 1 261  ? -39.048 -15.289  0.501   1.00 85.31 261  A 1 
ATOM 2059 C CD2 . PHE A 1 261  ? -37.390 -16.223  2.012   1.00 86.10 261  A 1 
ATOM 2060 C CE1 . PHE A 1 261  ? -39.950 -15.168  1.572   1.00 86.55 261  A 1 
ATOM 2061 C CE2 . PHE A 1 261  ? -38.298 -16.101  3.086   1.00 86.20 261  A 1 
ATOM 2062 C CZ  . PHE A 1 261  ? -39.576 -15.570  2.866   1.00 94.34 261  A 1 
ATOM 2063 N N   . VAL A 1 262  ? -38.338 -19.005  -0.580  1.00 94.18 262  A 1 
ATOM 2064 C CA  . VAL A 1 262  ? -39.619 -19.677  -0.799  1.00 93.85 262  A 1 
ATOM 2065 C C   . VAL A 1 262  ? -40.476 -19.599  0.457   1.00 93.88 262  A 1 
ATOM 2066 O O   . VAL A 1 262  ? -39.983 -19.733  1.576   1.00 92.63 262  A 1 
ATOM 2067 C CB  . VAL A 1 262  ? -39.461 -21.135  -1.280  1.00 92.67 262  A 1 
ATOM 2068 C CG1 . VAL A 1 262  ? -38.776 -21.195  -2.656  1.00 85.37 262  A 1 
ATOM 2069 C CG2 . VAL A 1 262  ? -38.675 -22.019  -0.310  1.00 85.77 262  A 1 
ATOM 2070 N N   . THR A 1 263  ? -41.784 -19.404  0.262   1.00 94.19 263  A 1 
ATOM 2071 C CA  . THR A 1 263  ? -42.754 -19.315  1.360   1.00 93.73 263  A 1 
ATOM 2072 C C   . THR A 1 263  ? -43.467 -20.639  1.586   1.00 93.16 263  A 1 
ATOM 2073 O O   . THR A 1 263  ? -43.862 -21.313  0.638   1.00 90.50 263  A 1 
ATOM 2074 C CB  . THR A 1 263  ? -43.784 -18.209  1.138   1.00 92.19 263  A 1 
ATOM 2075 O OG1 . THR A 1 263  ? -44.480 -18.401  -0.074  1.00 81.00 263  A 1 
ATOM 2076 C CG2 . THR A 1 263  ? -43.133 -16.843  1.093   1.00 81.84 263  A 1 
ATOM 2077 N N   . THR A 1 264  ? -43.703 -20.977  2.836   1.00 92.55 264  A 1 
ATOM 2078 C CA  . THR A 1 264  ? -44.538 -22.106  3.263   1.00 91.03 264  A 1 
ATOM 2079 C C   . THR A 1 264  ? -45.966 -21.671  3.601   1.00 91.30 264  A 1 
ATOM 2080 O O   . THR A 1 264  ? -46.895 -22.469  3.514   1.00 88.77 264  A 1 
ATOM 2081 C CB  . THR A 1 264  ? -43.916 -22.821  4.465   1.00 90.26 264  A 1 
ATOM 2082 O OG1 . THR A 1 264  ? -43.687 -21.911  5.519   1.00 86.17 264  A 1 
ATOM 2083 C CG2 . THR A 1 264  ? -42.569 -23.461  4.125   1.00 84.09 264  A 1 
ATOM 2084 N N   . SER A 1 265  ? -46.164 -20.403  3.987   1.00 91.17 265  A 1 
ATOM 2085 C CA  . SER A 1 265  ? -47.476 -19.802  4.263   1.00 91.74 265  A 1 
ATOM 2086 C C   . SER A 1 265  ? -47.408 -18.268  4.313   1.00 92.05 265  A 1 
ATOM 2087 O O   . SER A 1 265  ? -46.326 -17.678  4.292   1.00 90.11 265  A 1 
ATOM 2088 C CB  . SER A 1 265  ? -48.045 -20.357  5.581   1.00 90.81 265  A 1 
ATOM 2089 O OG  . SER A 1 265  ? -47.228 -20.021  6.683   1.00 87.79 265  A 1 
ATOM 2090 N N   . GLY A 1 266  ? -48.551 -17.602  4.428   1.00 92.12 266  A 1 
ATOM 2091 C CA  . GLY A 1 266  ? -48.692 -16.151  4.575   1.00 92.49 266  A 1 
ATOM 2092 C C   . GLY A 1 266  ? -49.081 -15.429  3.287   1.00 93.03 266  A 1 
ATOM 2093 O O   . GLY A 1 266  ? -49.044 -16.008  2.199   1.00 90.32 266  A 1 
ATOM 2094 N N   . SER A 1 267  ? -49.496 -14.159  3.424   1.00 93.20 267  A 1 
ATOM 2095 C CA  . SER A 1 267  ? -49.953 -13.306  2.320   1.00 93.35 267  A 1 
ATOM 2096 C C   . SER A 1 267  ? -49.196 -11.974  2.215   1.00 93.80 267  A 1 
ATOM 2097 O O   . SER A 1 267  ? -49.608 -11.107  1.451   1.00 91.27 267  A 1 
ATOM 2098 C CB  . SER A 1 267  ? -51.464 -13.059  2.440   1.00 93.01 267  A 1 
ATOM 2099 O OG  . SER A 1 267  ? -51.762 -12.302  3.602   1.00 90.87 267  A 1 
ATOM 2100 N N   . GLY A 1 268  ? -48.154 -11.777  3.024   1.00 93.21 268  A 1 
ATOM 2101 C CA  . GLY A 1 268  ? -47.350 -10.558  3.058   1.00 93.98 268  A 1 
ATOM 2102 C C   . GLY A 1 268  ? -47.947 -9.407   3.875   1.00 95.54 268  A 1 
ATOM 2103 O O   . GLY A 1 268  ? -47.296 -8.393   4.065   1.00 93.88 268  A 1 
ATOM 2104 N N   . SER A 1 269  ? -49.168 -9.535   4.424   1.00 94.46 269  A 1 
ATOM 2105 C CA  . SER A 1 269  ? -49.727 -8.529   5.337   1.00 94.99 269  A 1 
ATOM 2106 C C   . SER A 1 269  ? -49.109 -8.625   6.737   1.00 95.13 269  A 1 
ATOM 2107 O O   . SER A 1 269  ? -48.642 -9.690   7.145   1.00 94.06 269  A 1 
ATOM 2108 C CB  . SER A 1 269  ? -51.250 -8.640   5.405   1.00 94.90 269  A 1 
ATOM 2109 O OG  . SER A 1 269  ? -51.650 -9.807   6.103   1.00 91.47 269  A 1 
ATOM 2110 N N   . GLN A 1 270  ? -49.173 -7.554   7.538   1.00 95.31 270  A 1 
ATOM 2111 C CA  . GLN A 1 270  ? -48.652 -7.561   8.907   1.00 95.42 270  A 1 
ATOM 2112 C C   . GLN A 1 270  ? -49.311 -8.644   9.789   1.00 95.56 270  A 1 
ATOM 2113 O O   . GLN A 1 270  ? -48.650 -9.257   10.615  1.00 94.18 270  A 1 
ATOM 2114 C CB  . GLN A 1 270  ? -48.853 -6.172   9.521   1.00 94.86 270  A 1 
ATOM 2115 C CG  . GLN A 1 270  ? -48.082 -5.993   10.839  1.00 93.30 270  A 1 
ATOM 2116 C CD  . GLN A 1 270  ? -48.225 -4.591   11.437  1.00 93.06 270  A 1 
ATOM 2117 O OE1 . GLN A 1 270  ? -49.225 -3.914   11.245  1.00 86.06 270  A 1 
ATOM 2118 N NE2 . GLN A 1 270  ? -47.259 -4.118   12.179  1.00 84.53 270  A 1 
ATOM 2119 N N   . SER A 1 271  ? -50.608 -8.906   9.604   1.00 95.39 271  A 1 
ATOM 2120 C CA  . SER A 1 271  ? -51.355 -9.942   10.332  1.00 95.44 271  A 1 
ATOM 2121 C C   . SER A 1 271  ? -51.155 -11.355  9.776   1.00 95.64 271  A 1 
ATOM 2122 O O   . SER A 1 271  ? -51.459 -12.329  10.457  1.00 93.55 271  A 1 
ATOM 2123 C CB  . SER A 1 271  ? -52.844 -9.599   10.332  1.00 95.45 271  A 1 
ATOM 2124 O OG  . SER A 1 271  ? -53.326 -9.430   9.010   1.00 89.82 271  A 1 
ATOM 2125 N N   . SER A 1 272  ? -50.662 -11.480  8.554   1.00 94.48 272  A 1 
ATOM 2126 C CA  . SER A 1 272  ? -50.360 -12.744  7.884   1.00 95.00 272  A 1 
ATOM 2127 C C   . SER A 1 272  ? -49.075 -12.595  7.057   1.00 95.52 272  A 1 
ATOM 2128 O O   . SER A 1 272  ? -49.120 -12.599  5.828   1.00 93.95 272  A 1 
ATOM 2129 C CB  . SER A 1 272  ? -51.554 -13.159  7.024   1.00 94.53 272  A 1 
ATOM 2130 O OG  . SER A 1 272  ? -51.346 -14.430  6.430   1.00 92.34 272  A 1 
ATOM 2131 N N   . PRO A 1 273  ? -47.917 -12.419  7.727   1.00 95.73 273  A 1 
ATOM 2132 C CA  . PRO A 1 273  ? -46.643 -12.257  7.046   1.00 95.76 273  A 1 
ATOM 2133 C C   . PRO A 1 273  ? -46.260 -13.523  6.277   1.00 95.91 273  A 1 
ATOM 2134 O O   . PRO A 1 273  ? -46.661 -14.631  6.645   1.00 94.72 273  A 1 
ATOM 2135 C CB  . PRO A 1 273  ? -45.633 -11.939  8.149   1.00 95.43 273  A 1 
ATOM 2136 C CG  . PRO A 1 273  ? -46.219 -12.633  9.373   1.00 93.98 273  A 1 
ATOM 2137 C CD  . PRO A 1 273  ? -47.720 -12.465  9.171   1.00 95.81 273  A 1 
ATOM 2138 N N   . TYR A 1 274  ? -45.465 -13.374  5.227   1.00 96.23 274  A 1 
ATOM 2139 C CA  . TYR A 1 274  ? -44.837 -14.521  4.588   1.00 95.72 274  A 1 
ATOM 2140 C C   . TYR A 1 274  ? -43.925 -15.250  5.578   1.00 95.84 274  A 1 
ATOM 2141 O O   . TYR A 1 274  ? -43.109 -14.624  6.243   1.00 95.03 274  A 1 
ATOM 2142 C CB  . TYR A 1 274  ? -44.054 -14.075  3.357   1.00 95.52 274  A 1 
ATOM 2143 C CG  . TYR A 1 274  ? -44.899 -13.553  2.216   1.00 95.35 274  A 1 
ATOM 2144 C CD1 . TYR A 1 274  ? -45.919 -14.353  1.660   1.00 90.84 274  A 1 
ATOM 2145 C CD2 . TYR A 1 274  ? -44.661 -12.268  1.685   1.00 91.43 274  A 1 
ATOM 2146 C CE1 . TYR A 1 274  ? -46.695 -13.877  0.586   1.00 89.92 274  A 1 
ATOM 2147 C CE2 . TYR A 1 274  ? -45.431 -11.788  0.608   1.00 89.62 274  A 1 
ATOM 2148 C CZ  . TYR A 1 274  ? -46.452 -12.591  0.052   1.00 93.71 274  A 1 
ATOM 2149 O OH  . TYR A 1 274  ? -47.200 -12.139  -0.981  1.00 92.27 274  A 1 
ATOM 2150 N N   . ILE A 1 275  ? -44.065 -16.563  5.674   1.00 94.94 275  A 1 
ATOM 2151 C CA  . ILE A 1 275  ? -43.189 -17.428  6.463   1.00 94.56 275  A 1 
ATOM 2152 C C   . ILE A 1 275  ? -42.400 -18.270  5.470   1.00 94.38 275  A 1 
ATOM 2153 O O   . ILE A 1 275  ? -43.003 -18.993  4.678   1.00 92.01 275  A 1 
ATOM 2154 C CB  . ILE A 1 275  ? -43.980 -18.289  7.473   1.00 93.78 275  A 1 
ATOM 2155 C CG1 . ILE A 1 275  ? -44.804 -17.393  8.418   1.00 91.26 275  A 1 
ATOM 2156 C CG2 . ILE A 1 275  ? -43.009 -19.188  8.262   1.00 90.52 275  A 1 
ATOM 2157 C CD1 . ILE A 1 275  ? -45.682 -18.158  9.428   1.00 80.13 275  A 1 
ATOM 2158 N N   . GLY A 1 276  ? -41.087 -18.178  5.512   1.00 93.49 276  A 1 
ATOM 2159 C CA  . GLY A 1 276  ? -40.252 -18.867  4.541   1.00 92.79 276  A 1 
ATOM 2160 C C   . GLY A 1 276  ? -38.760 -18.800  4.845   1.00 93.45 276  A 1 
ATOM 2161 O O   . GLY A 1 276  ? -38.340 -18.195  5.828   1.00 91.42 276  A 1 
ATOM 2162 N N   . SER A 1 277  ? -37.982 -19.461  3.999   1.00 92.63 277  A 1 
ATOM 2163 C CA  . SER A 1 277  ? -36.521 -19.527  4.064   1.00 92.61 277  A 1 
ATOM 2164 C C   . SER A 1 277  ? -35.957 -19.903  2.687   1.00 92.36 277  A 1 
ATOM 2165 O O   . SER A 1 277  ? -36.714 -19.982  1.713   1.00 91.31 277  A 1 
ATOM 2166 C CB  . SER A 1 277  ? -36.100 -20.519  5.166   1.00 92.60 277  A 1 
ATOM 2167 O OG  . SER A 1 277  ? -36.465 -21.854  4.851   1.00 92.13 277  A 1 
ATOM 2168 N N   . ALA A 1 278  ? -34.658 -20.152  2.578   1.00 91.11 278  A 1 
ATOM 2169 C CA  . ALA A 1 278  ? -34.002 -20.605  1.347   1.00 91.02 278  A 1 
ATOM 2170 C C   . ALA A 1 278  ? -33.449 -22.045  1.482   1.00 91.04 278  A 1 
ATOM 2171 O O   . ALA A 1 278  ? -32.232 -22.240  1.499   1.00 89.69 278  A 1 
ATOM 2172 C CB  . ALA A 1 278  ? -32.936 -19.576  0.956   1.00 90.93 278  A 1 
ATOM 2173 N N   . PRO A 1 279  ? -34.311 -23.090  1.585   1.00 91.04 279  A 1 
ATOM 2174 C CA  . PRO A 1 279  ? -33.871 -24.457  1.884   1.00 88.85 279  A 1 
ATOM 2175 C C   . PRO A 1 279  ? -33.010 -25.095  0.782   1.00 88.59 279  A 1 
ATOM 2176 O O   . PRO A 1 279  ? -32.287 -26.045  1.054   1.00 85.75 279  A 1 
ATOM 2177 C CB  . PRO A 1 279  ? -35.164 -25.250  2.100   1.00 88.20 279  A 1 
ATOM 2178 C CG  . PRO A 1 279  ? -36.180 -24.499  1.252   1.00 88.81 279  A 1 
ATOM 2179 C CD  . PRO A 1 279  ? -35.749 -23.046  1.420   1.00 91.83 279  A 1 
ATOM 2180 N N   . ASN A 1 280  ? -33.091 -24.584  -0.440  1.00 90.12 280  A 1 
ATOM 2181 C CA  . ASN A 1 280  ? -32.355 -25.113  -1.596  1.00 88.93 280  A 1 
ATOM 2182 C C   . ASN A 1 280  ? -31.055 -24.352  -1.889  1.00 88.53 280  A 1 
ATOM 2183 O O   . ASN A 1 280  ? -30.384 -24.660  -2.869  1.00 84.51 280  A 1 
ATOM 2184 C CB  . ASN A 1 280  ? -33.289 -25.113  -2.826  1.00 87.61 280  A 1 
ATOM 2185 C CG  . ASN A 1 280  ? -34.510 -25.980  -2.657  1.00 83.28 280  A 1 
ATOM 2186 O OD1 . ASN A 1 280  ? -34.528 -27.007  -1.990  1.00 75.00 280  A 1 
ATOM 2187 N ND2 . ASN A 1 280  ? -35.609 -25.610  -3.267  1.00 73.46 280  A 1 
ATOM 2188 N N   . LYS A 1 281  ? -30.715 -23.344  -1.087  1.00 88.28 281  A 1 
ATOM 2189 C CA  . LYS A 1 281  ? -29.451 -22.616  -1.199  1.00 87.72 281  A 1 
ATOM 2190 C C   . LYS A 1 281  ? -28.466 -23.206  -0.194  1.00 86.02 281  A 1 
ATOM 2191 O O   . LYS A 1 281  ? -28.754 -23.241  1.001   1.00 83.49 281  A 1 
ATOM 2192 C CB  . LYS A 1 281  ? -29.699 -21.116  -0.991  1.00 88.03 281  A 1 
ATOM 2193 C CG  . LYS A 1 281  ? -28.454 -20.288  -1.289  1.00 88.52 281  A 1 
ATOM 2194 C CD  . LYS A 1 281  ? -28.759 -18.796  -1.075  1.00 86.21 281  A 1 
ATOM 2195 C CE  . LYS A 1 281  ? -27.510 -17.949  -1.296  1.00 83.45 281  A 1 
ATOM 2196 N NZ  . LYS A 1 281  ? -27.761 -16.549  -0.905  1.00 77.00 281  A 1 
ATOM 2197 N N   . GLN A 1 282  ? -27.338 -23.679  -0.688  1.00 87.48 282  A 1 
ATOM 2198 C CA  . GLN A 1 282  ? -26.256 -24.129  0.176   1.00 84.32 282  A 1 
ATOM 2199 C C   . GLN A 1 282  ? -25.600 -22.920  0.833   1.00 83.42 282  A 1 
ATOM 2200 O O   . GLN A 1 282  ? -25.229 -21.970  0.141   1.00 77.48 282  A 1 
ATOM 2201 C CB  . GLN A 1 282  ? -25.282 -24.989  -0.638  1.00 80.24 282  A 1 
ATOM 2202 C CG  . GLN A 1 282  ? -24.206 -25.633  0.251   1.00 69.65 282  A 1 
ATOM 2203 C CD  . GLN A 1 282  ? -23.323 -26.629  -0.503  1.00 61.57 282  A 1 
ATOM 2204 O OE1 . GLN A 1 282  ? -23.562 -26.998  -1.648  1.00 57.69 282  A 1 
ATOM 2205 N NE2 . GLN A 1 282  ? -22.277 -27.120  0.122   1.00 52.32 282  A 1 
ATOM 2206 N N   . GLU A 1 283  ? -25.501 -22.940  2.158   1.00 82.11 283  A 1 
ATOM 2207 C CA  . GLU A 1 283  ? -24.831 -21.929  2.973   1.00 80.02 283  A 1 
ATOM 2208 C C   . GLU A 1 283  ? -23.848 -22.664  3.891   1.00 78.58 283  A 1 
ATOM 2209 O O   . GLU A 1 283  ? -24.255 -23.535  4.666   1.00 72.84 283  A 1 
ATOM 2210 C CB  . GLU A 1 283  ? -25.883 -21.130  3.773   1.00 77.36 283  A 1 
ATOM 2211 C CG  . GLU A 1 283  ? -25.316 -19.903  4.495   1.00 73.13 283  A 1 
ATOM 2212 C CD  . GLU A 1 283  ? -25.089 -18.677  3.588   1.00 72.47 283  A 1 
ATOM 2213 O OE1 . GLU A 1 283  ? -24.317 -17.770  3.965   1.00 65.73 283  A 1 
ATOM 2214 O OE2 . GLU A 1 283  ? -25.811 -18.494  2.571   1.00 67.05 283  A 1 
ATOM 2215 N N   . ASP A 1 284  ? -22.588 -22.332  3.780   1.00 74.76 284  A 1 
ATOM 2216 C CA  . ASP A 1 284  ? -21.563 -22.780  4.720   1.00 73.62 284  A 1 
ATOM 2217 C C   . ASP A 1 284  ? -21.753 -22.080  6.079   1.00 74.15 284  A 1 
ATOM 2218 O O   . ASP A 1 284  ? -22.619 -21.217  6.238   1.00 68.62 284  A 1 
ATOM 2219 C CB  . ASP A 1 284  ? -20.161 -22.557  4.109   1.00 69.26 284  A 1 
ATOM 2220 C CG  . ASP A 1 284  ? -19.900 -23.440  2.874   1.00 65.59 284  A 1 
ATOM 2221 O OD1 . ASP A 1 284  ? -20.373 -24.598  2.860   1.00 59.75 284  A 1 
ATOM 2222 O OD2 . ASP A 1 284  ? -19.218 -22.957  1.950   1.00 58.87 284  A 1 
ATOM 2223 N N   . ASP A 1 285  ? -20.980 -22.449  7.094   1.00 73.08 285  A 1 
ATOM 2224 C CA  . ASP A 1 285  ? -21.058 -21.779  8.395   1.00 72.12 285  A 1 
ATOM 2225 C C   . ASP A 1 285  ? -20.739 -20.284  8.238   1.00 71.64 285  A 1 
ATOM 2226 O O   . ASP A 1 285  ? -19.597 -19.894  7.990   1.00 66.09 285  A 1 
ATOM 2227 C CB  . ASP A 1 285  ? -20.156 -22.473  9.432   1.00 67.93 285  A 1 
ATOM 2228 C CG  . ASP A 1 285  ? -20.674 -23.851  9.862   1.00 65.12 285  A 1 
ATOM 2229 O OD1 . ASP A 1 285  ? -21.912 -24.098  9.788   1.00 60.19 285  A 1 
ATOM 2230 O OD2 . ASP A 1 285  ? -19.866 -24.688  10.289  1.00 59.51 285  A 1 
ATOM 2231 N N   . TYR A 1 286  ? -21.783 -19.433  8.334   1.00 79.21 286  A 1 
ATOM 2232 C CA  . TYR A 1 286  ? -21.647 -18.001  8.116   1.00 79.56 286  A 1 
ATOM 2233 C C   . TYR A 1 286  ? -20.826 -17.368  9.241   1.00 77.60 286  A 1 
ATOM 2234 O O   . TYR A 1 286  ? -21.233 -17.354  10.405  1.00 71.83 286  A 1 
ATOM 2235 C CB  . TYR A 1 286  ? -23.017 -17.328  7.968   1.00 79.40 286  A 1 
ATOM 2236 C CG  . TYR A 1 286  ? -22.918 -15.821  7.750   1.00 82.62 286  A 1 
ATOM 2237 C CD1 . TYR A 1 286  ? -23.204 -14.930  8.814   1.00 72.23 286  A 1 
ATOM 2238 C CD2 . TYR A 1 286  ? -22.477 -15.320  6.517   1.00 73.67 286  A 1 
ATOM 2239 C CE1 . TYR A 1 286  ? -23.059 -13.542  8.628   1.00 72.06 286  A 1 
ATOM 2240 C CE2 . TYR A 1 286  ? -22.329 -13.923  6.330   1.00 74.12 286  A 1 
ATOM 2241 C CZ  . TYR A 1 286  ? -22.613 -13.036  7.386   1.00 82.31 286  A 1 
ATOM 2242 O OH  . TYR A 1 286  ? -22.455 -11.700  7.209   1.00 82.63 286  A 1 
ATOM 2243 N N   . THR A 1 287  ? -19.711 -16.790  8.870   1.00 73.04 287  A 1 
ATOM 2244 C CA  . THR A 1 287  ? -18.895 -15.920  9.721   1.00 71.38 287  A 1 
ATOM 2245 C C   . THR A 1 287  ? -18.658 -14.612  8.980   1.00 71.51 287  A 1 
ATOM 2246 O O   . THR A 1 287  ? -18.406 -14.616  7.774   1.00 67.55 287  A 1 
ATOM 2247 C CB  . THR A 1 287  ? -17.562 -16.578  10.106  1.00 65.19 287  A 1 
ATOM 2248 O OG1 . THR A 1 287  ? -16.851 -17.007  8.966   1.00 58.61 287  A 1 
ATOM 2249 C CG2 . THR A 1 287  ? -17.764 -17.801  10.999  1.00 57.20 287  A 1 
ATOM 2250 N N   . ILE A 1 288  ? -18.777 -13.486  9.681   1.00 74.95 288  A 1 
ATOM 2251 C CA  . ILE A 1 288  ? -18.308 -12.227  9.127   1.00 73.33 288  A 1 
ATOM 2252 C C   . ILE A 1 288  ? -16.788 -12.319  9.006   1.00 71.01 288  A 1 
ATOM 2253 O O   . ILE A 1 288  ? -16.078 -12.397  10.003  1.00 66.19 288  A 1 
ATOM 2254 C CB  . ILE A 1 288  ? -18.831 -11.025  9.930   1.00 70.37 288  A 1 
ATOM 2255 C CG1 . ILE A 1 288  ? -18.585 -9.730   9.137   1.00 67.33 288  A 1 
ATOM 2256 C CG2 . ILE A 1 288  ? -18.259 -10.941  11.363  1.00 65.29 288  A 1 
ATOM 2257 C CD1 . ILE A 1 288  ? -19.316 -8.530   9.735   1.00 62.82 288  A 1 
ATOM 2258 N N   . SER A 1 289  ? -16.297 -12.357  7.788   1.00 64.33 289  A 1 
ATOM 2259 C CA  . SER A 1 289  ? -14.875 -12.216  7.510   1.00 61.88 289  A 1 
ATOM 2260 C C   . SER A 1 289  ? -14.651 -10.826  6.931   1.00 61.18 289  A 1 
ATOM 2261 O O   . SER A 1 289  ? -15.290 -10.457  5.950   1.00 56.48 289  A 1 
ATOM 2262 C CB  . SER A 1 289  ? -14.377 -13.324  6.569   1.00 55.84 289  A 1 
ATOM 2263 O OG  . SER A 1 289  ? -15.093 -13.341  5.348   1.00 48.85 289  A 1 
ATOM 2264 N N   . GLU A 1 290  ? -13.752 -10.045  7.526   1.00 56.60 290  A 1 
ATOM 2265 C CA  . GLU A 1 290  ? -13.123 -9.003   6.719   1.00 56.11 290  A 1 
ATOM 2266 C C   . GLU A 1 290  ? -12.361 -9.719   5.589   1.00 54.79 290  A 1 
ATOM 2267 O O   . GLU A 1 290  ? -11.675 -10.708  5.874   1.00 51.96 290  A 1 
ATOM 2268 C CB  . GLU A 1 290  ? -12.178 -8.120   7.539   1.00 52.75 290  A 1 
ATOM 2269 C CG  . GLU A 1 290  ? -12.933 -7.259   8.560   1.00 49.38 290  A 1 
ATOM 2270 C CD  . GLU A 1 290  ? -12.109 -6.085   9.105   1.00 45.96 290  A 1 
ATOM 2271 O OE1 . GLU A 1 290  ? -12.757 -5.065   9.441   1.00 44.50 290  A 1 
ATOM 2272 O OE2 . GLU A 1 290  ? -10.857 -6.178   9.195   1.00 47.05 290  A 1 
ATOM 2273 N N   . PRO A 1 291  ? -12.482 -9.294   4.321   1.00 49.85 291  A 1 
ATOM 2274 C CA  . PRO A 1 291  ? -11.454 -9.644   3.361   1.00 49.35 291  A 1 
ATOM 2275 C C   . PRO A 1 291  ? -10.128 -9.272   4.016   1.00 49.72 291  A 1 
ATOM 2276 O O   . PRO A 1 291  ? -9.992  -8.159   4.518   1.00 47.93 291  A 1 
ATOM 2277 C CB  . PRO A 1 291  ? -11.733 -8.814   2.098   1.00 44.25 291  A 1 
ATOM 2278 C CG  . PRO A 1 291  ? -13.168 -8.326   2.283   1.00 42.71 291  A 1 
ATOM 2279 C CD  . PRO A 1 291  ? -13.346 -8.261   3.803   1.00 46.38 291  A 1 
ATOM 2280 N N   . ALA A 1 292  ? -9.202  -10.218  4.122   1.00 47.17 292  A 1 
ATOM 2281 C CA  . ALA A 1 292  ? -7.843  -9.877   4.514   1.00 47.22 292  A 1 
ATOM 2282 C C   . ALA A 1 292  ? -7.445  -8.650   3.691   1.00 47.97 292  A 1 
ATOM 2283 O O   . ALA A 1 292  ? -7.738  -8.644   2.491   1.00 45.65 292  A 1 
ATOM 2284 C CB  . ALA A 1 292  ? -6.920  -11.077  4.251   1.00 42.71 292  A 1 
ATOM 2285 N N   . GLU A 1 293  ? -6.872  -7.615   4.313   1.00 48.75 293  A 1 
ATOM 2286 C CA  . GLU A 1 293  ? -6.296  -6.501   3.549   1.00 50.54 293  A 1 
ATOM 2287 C C   . GLU A 1 293  ? -5.446  -7.137   2.459   1.00 51.16 293  A 1 
ATOM 2288 O O   . GLU A 1 293  ? -4.484  -7.856   2.760   1.00 49.06 293  A 1 
ATOM 2289 C CB  . GLU A 1 293  ? -5.436  -5.573   4.431   1.00 48.19 293  A 1 
ATOM 2290 C CG  . GLU A 1 293  ? -6.206  -4.381   4.997   1.00 42.86 293  A 1 
ATOM 2291 C CD  . GLU A 1 293  ? -5.327  -3.415   5.829   1.00 39.13 293  A 1 
ATOM 2292 O OE1 . GLU A 1 293  ? -5.792  -2.280   6.073   1.00 37.53 293  A 1 
ATOM 2293 O OE2 . GLU A 1 293  ? -4.233  -3.817   6.271   1.00 37.38 293  A 1 
ATOM 2294 N N   . ASP A 1 294  ? -5.878  -6.981   1.213   1.00 51.27 294  A 1 
ATOM 2295 C CA  . ASP A 1 294  ? -5.121  -7.521   0.106   1.00 52.92 294  A 1 
ATOM 2296 C C   . ASP A 1 294  ? -3.745  -6.869   0.197   1.00 54.35 294  A 1 
ATOM 2297 O O   . ASP A 1 294  ? -3.628  -5.643   0.175   1.00 52.34 294  A 1 
ATOM 2298 C CB  . ASP A 1 294  ? -5.847  -7.266   -1.224  1.00 49.61 294  A 1 
ATOM 2299 C CG  . ASP A 1 294  ? -5.275  -8.086   -2.383  1.00 44.48 294  A 1 
ATOM 2300 O OD1 . ASP A 1 294  ? -4.164  -8.637   -2.222  1.00 41.16 294  A 1 
ATOM 2301 O OD2 . ASP A 1 294  ? -5.961  -8.171   -3.428  1.00 42.11 294  A 1 
ATOM 2302 N N   . ALA A 1 295  ? -2.704  -7.674   0.374   1.00 52.51 295  A 1 
ATOM 2303 C CA  . ALA A 1 295  ? -1.335  -7.163   0.470   1.00 52.71 295  A 1 
ATOM 2304 C C   . ALA A 1 295  ? -0.927  -6.374   -0.786  1.00 55.15 295  A 1 
ATOM 2305 O O   . ALA A 1 295  ? 0.102   -5.707   -0.811  1.00 51.68 295  A 1 
ATOM 2306 C CB  . ALA A 1 295  ? -0.409  -8.348   0.747   1.00 47.26 295  A 1 
ATOM 2307 N N   . ASN A 1 296  ? -1.760  -6.431   -1.830  1.00 63.03 296  A 1 
ATOM 2308 C CA  . ASN A 1 296  ? -1.671  -5.659   -3.062  1.00 64.90 296  A 1 
ATOM 2309 C C   . ASN A 1 296  ? -3.071  -5.169   -3.494  1.00 68.31 296  A 1 
ATOM 2310 O O   . ASN A 1 296  ? -3.620  -5.717   -4.449  1.00 65.42 296  A 1 
ATOM 2311 C CB  . ASN A 1 296  ? -1.015  -6.548   -4.137  1.00 59.03 296  A 1 
ATOM 2312 C CG  . ASN A 1 296  ? 0.474   -6.333   -4.233  1.00 52.42 296  A 1 
ATOM 2313 O OD1 . ASN A 1 296  ? 0.977   -5.229   -4.369  1.00 48.53 296  A 1 
ATOM 2314 N ND2 . ASN A 1 296  ? 1.235   -7.401   -4.259  1.00 47.25 296  A 1 
ATOM 2315 N N   . PRO A 1 297  ? -3.652  -4.145   -2.834  1.00 68.13 297  A 1 
ATOM 2316 C CA  . PRO A 1 297  ? -4.945  -3.612   -3.241  1.00 70.44 297  A 1 
ATOM 2317 C C   . PRO A 1 297  ? -4.891  -3.135   -4.694  1.00 75.05 297  A 1 
ATOM 2318 O O   . PRO A 1 297  ? -3.845  -2.697   -5.186  1.00 73.29 297  A 1 
ATOM 2319 C CB  . PRO A 1 297  ? -5.273  -2.480   -2.257  1.00 66.13 297  A 1 
ATOM 2320 C CG  . PRO A 1 297  ? -3.898  -2.033   -1.767  1.00 63.65 297  A 1 
ATOM 2321 C CD  . PRO A 1 297  ? -3.074  -3.319   -1.778  1.00 67.71 297  A 1 
ATOM 2322 N N   . ASP A 1 298  ? -6.027  -3.219   -5.386  1.00 78.32 298  A 1 
ATOM 2323 C CA  . ASP A 1 298  ? -6.142  -2.682   -6.731  1.00 82.56 298  A 1 
ATOM 2324 C C   . ASP A 1 298  ? -6.033  -1.146   -6.739  1.00 85.74 298  A 1 
ATOM 2325 O O   . ASP A 1 298  ? -6.265  -0.455   -5.741  1.00 83.63 298  A 1 
ATOM 2326 C CB  . ASP A 1 298  ? -7.442  -3.162   -7.400  1.00 77.28 298  A 1 
ATOM 2327 C CG  . ASP A 1 298  ? -7.352  -4.601   -7.929  1.00 70.34 298  A 1 
ATOM 2328 O OD1 . ASP A 1 298  ? -6.250  -4.974   -8.405  1.00 65.13 298  A 1 
ATOM 2329 O OD2 . ASP A 1 298  ? -8.404  -5.277   -7.939  1.00 63.58 298  A 1 
ATOM 2330 N N   . TRP A 1 299  ? -5.654  -0.593   -7.886  1.00 85.33 299  A 1 
ATOM 2331 C CA  . TRP A 1 299  ? -5.626  0.842    -8.094  1.00 87.39 299  A 1 
ATOM 2332 C C   . TRP A 1 299  ? -7.046  1.412    -8.060  1.00 86.46 299  A 1 
ATOM 2333 O O   . TRP A 1 299  ? -7.901  0.979    -8.831  1.00 81.93 299  A 1 
ATOM 2334 C CB  . TRP A 1 299  ? -4.964  1.153    -9.437  1.00 88.49 299  A 1 
ATOM 2335 C CG  . TRP A 1 299  ? -3.509  0.817    -9.528  1.00 90.18 299  A 1 
ATOM 2336 C CD1 . TRP A 1 299  ? -2.986  -0.292   -10.082 1.00 89.12 299  A 1 
ATOM 2337 C CD2 . TRP A 1 299  ? -2.375  1.607    -9.061  1.00 91.46 299  A 1 
ATOM 2338 N NE1 . TRP A 1 299  ? -1.608  -0.253   -10.003 1.00 89.20 299  A 1 
ATOM 2339 C CE2 . TRP A 1 299  ? -1.171  0.902    -9.390  1.00 91.12 299  A 1 
ATOM 2340 C CE3 . TRP A 1 299  ? -2.242  2.850    -8.403  1.00 91.18 299  A 1 
ATOM 2341 C CZ2 . TRP A 1 299  ? 0.098   1.414    -9.080  1.00 91.31 299  A 1 
ATOM 2342 C CZ3 . TRP A 1 299  ? -0.969  3.366    -8.092  1.00 90.99 299  A 1 
ATOM 2343 C CH2 . TRP A 1 299  ? 0.196   2.656    -8.426  1.00 90.46 299  A 1 
ATOM 2344 N N   . ASN A 1 300  ? -7.273  2.445    -7.257  1.00 86.73 300  A 1 
ATOM 2345 C CA  . ASN A 1 300  ? -8.525  3.208    -7.289  1.00 86.41 300  A 1 
ATOM 2346 C C   . ASN A 1 300  ? -8.495  4.392    -8.280  1.00 87.31 300  A 1 
ATOM 2347 O O   . ASN A 1 300  ? -9.332  5.289    -8.220  1.00 84.94 300  A 1 
ATOM 2348 C CB  . ASN A 1 300  ? -8.916  3.623    -5.860  1.00 83.45 300  A 1 
ATOM 2349 C CG  . ASN A 1 300  ? -8.096  4.757    -5.289  1.00 83.00 300  A 1 
ATOM 2350 O OD1 . ASN A 1 300  ? -7.011  5.109    -5.741  1.00 76.94 300  A 1 
ATOM 2351 N ND2 . ASN A 1 300  ? -8.584  5.377    -4.239  1.00 78.35 300  A 1 
ATOM 2352 N N   . VAL A 1 301  ? -7.510  4.415    -9.161  1.00 86.63 301  A 1 
ATOM 2353 C CA  . VAL A 1 301  ? -7.295  5.439    -10.194 1.00 87.62 301  A 1 
ATOM 2354 C C   . VAL A 1 301  ? -6.928  4.775    -11.529 1.00 87.60 301  A 1 
ATOM 2355 O O   . VAL A 1 301  ? -6.446  3.644    -11.547 1.00 86.79 301  A 1 
ATOM 2356 C CB  . VAL A 1 301  ? -6.205  6.439    -9.775  1.00 88.38 301  A 1 
ATOM 2357 C CG1 . VAL A 1 301  ? -6.590  7.204    -8.504  1.00 86.43 301  A 1 
ATOM 2358 C CG2 . VAL A 1 301  ? -4.818  5.813    -9.580  1.00 85.79 301  A 1 
ATOM 2359 N N   . SER A 1 302  ? -7.121  5.489    -12.641 1.00 88.80 302  A 1 
ATOM 2360 C CA  . SER A 1 302  ? -6.715  4.994    -13.958 1.00 89.17 302  A 1 
ATOM 2361 C C   . SER A 1 302  ? -5.201  4.811    -14.042 1.00 90.01 302  A 1 
ATOM 2362 O O   . SER A 1 302  ? -4.427  5.675    -13.628 1.00 90.35 302  A 1 
ATOM 2363 C CB  . SER A 1 302  ? -7.194  5.932    -15.073 1.00 87.65 302  A 1 
ATOM 2364 O OG  . SER A 1 302  ? -6.730  5.474    -16.327 1.00 81.26 302  A 1 
ATOM 2365 N N   . THR A 1 303  ? -4.771  3.705    -14.635 1.00 88.41 303  A 1 
ATOM 2366 C CA  . THR A 1 303  ? -3.359  3.395    -14.891 1.00 88.55 303  A 1 
ATOM 2367 C C   . THR A 1 303  ? -2.990  3.531    -16.371 1.00 89.21 303  A 1 
ATOM 2368 O O   . THR A 1 303  ? -1.897  3.134    -16.759 1.00 87.80 303  A 1 
ATOM 2369 C CB  . THR A 1 303  ? -3.004  1.991    -14.383 1.00 87.95 303  A 1 
ATOM 2370 O OG1 . THR A 1 303  ? -3.768  1.016    -15.044 1.00 86.04 303  A 1 
ATOM 2371 C CG2 . THR A 1 303  ? -3.257  1.832    -12.882 1.00 83.62 303  A 1 
ATOM 2372 N N   . GLU A 1 304  ? -3.883  4.085    -17.210 1.00 87.36 304  A 1 
ATOM 2373 C CA  . GLU A 1 304  ? -3.694  4.161    -18.665 1.00 87.02 304  A 1 
ATOM 2374 C C   . GLU A 1 304  ? -2.432  4.957    -19.031 1.00 88.18 304  A 1 
ATOM 2375 O O   . GLU A 1 304  ? -1.629  4.504    -19.846 1.00 86.13 304  A 1 
ATOM 2376 C CB  . GLU A 1 304  ? -4.949  4.789    -19.297 1.00 84.27 304  A 1 
ATOM 2377 C CG  . GLU A 1 304  ? -4.898  4.773    -20.837 1.00 75.83 304  A 1 
ATOM 2378 C CD  . GLU A 1 304  ? -6.168  5.370    -21.470 1.00 71.25 304  A 1 
ATOM 2379 O OE1 . GLU A 1 304  ? -6.036  5.987    -22.549 1.00 63.66 304  A 1 
ATOM 2380 O OE2 . GLU A 1 304  ? -7.254  5.198    -20.886 1.00 64.63 304  A 1 
ATOM 2381 N N   . GLN A 1 305  ? -2.214  6.110    -18.375 1.00 90.95 305  A 1 
ATOM 2382 C CA  . GLN A 1 305  ? -0.989  6.887    -18.507 1.00 92.58 305  A 1 
ATOM 2383 C C   . GLN A 1 305  ? -0.088  6.616    -17.305 1.00 94.54 305  A 1 
ATOM 2384 O O   . GLN A 1 305  ? -0.378  7.029    -16.187 1.00 94.00 305  A 1 
ATOM 2385 C CB  . GLN A 1 305  ? -1.301  8.378    -18.668 1.00 91.23 305  A 1 
ATOM 2386 C CG  . GLN A 1 305  ? -2.237  8.659    -19.854 1.00 85.53 305  A 1 
ATOM 2387 C CD  . GLN A 1 305  ? -1.703  8.156    -21.187 1.00 84.11 305  A 1 
ATOM 2388 O OE1 . GLN A 1 305  ? -0.509  8.183    -21.469 1.00 75.10 305  A 1 
ATOM 2389 N NE2 . GLN A 1 305  ? -2.545  7.661    -22.059 1.00 72.86 305  A 1 
ATOM 2390 N N   . SER A 1 306  ? 1.001   5.897    -17.532 1.00 93.29 306  A 1 
ATOM 2391 C CA  . SER A 1 306  ? 1.929   5.498    -16.484 1.00 93.84 306  A 1 
ATOM 2392 C C   . SER A 1 306  ? 3.374   5.543    -16.978 1.00 94.13 306  A 1 
ATOM 2393 O O   . SER A 1 306  ? 3.647   5.354    -18.161 1.00 93.20 306  A 1 
ATOM 2394 C CB  . SER A 1 306  ? 1.613   4.087    -15.976 1.00 93.03 306  A 1 
ATOM 2395 O OG  . SER A 1 306  ? 0.303   4.009    -15.438 1.00 87.00 306  A 1 
ATOM 2396 N N   . ILE A 1 307  ? 4.301   5.735    -16.042 1.00 95.48 307  A 1 
ATOM 2397 C CA  . ILE A 1 307  ? 5.722   5.459    -16.249 1.00 95.85 307  A 1 
ATOM 2398 C C   . ILE A 1 307  ? 6.094   4.153    -15.549 1.00 95.85 307  A 1 
ATOM 2399 O O   . ILE A 1 307  ? 5.502   3.783    -14.536 1.00 95.29 307  A 1 
ATOM 2400 C CB  . ILE A 1 307  ? 6.627   6.643    -15.837 1.00 96.19 307  A 1 
ATOM 2401 C CG1 . ILE A 1 307  ? 6.523   6.976    -14.332 1.00 94.90 307  A 1 
ATOM 2402 C CG2 . ILE A 1 307  ? 6.309   7.855    -16.720 1.00 93.99 307  A 1 
ATOM 2403 C CD1 . ILE A 1 307  ? 7.543   8.011    -13.850 1.00 94.15 307  A 1 
ATOM 2404 N N   . GLN A 1 308  ? 7.092   3.471    -16.093 1.00 95.87 308  A 1 
ATOM 2405 C CA  . GLN A 1 308  ? 7.625   2.235    -15.530 1.00 95.31 308  A 1 
ATOM 2406 C C   . GLN A 1 308  ? 9.074   2.455    -15.115 1.00 95.34 308  A 1 
ATOM 2407 O O   . GLN A 1 308  ? 9.911   2.832    -15.935 1.00 94.07 308  A 1 
ATOM 2408 C CB  . GLN A 1 308  ? 7.490   1.111    -16.573 1.00 93.65 308  A 1 
ATOM 2409 C CG  . GLN A 1 308  ? 7.918   -0.268   -16.040 1.00 86.51 308  A 1 
ATOM 2410 C CD  . GLN A 1 308  ? 7.002   -0.769   -14.927 1.00 86.61 308  A 1 
ATOM 2411 O OE1 . GLN A 1 308  ? 5.785   -0.763   -15.047 1.00 77.88 308  A 1 
ATOM 2412 N NE2 . GLN A 1 308  ? 7.540   -1.203   -13.818 1.00 74.66 308  A 1 
ATOM 2413 N N   . LEU A 1 309  ? 9.388   2.201    -13.851 1.00 95.29 309  A 1 
ATOM 2414 C CA  . LEU A 1 309  ? 10.768  2.238    -13.368 1.00 95.12 309  A 1 
ATOM 2415 C C   . LEU A 1 309  ? 11.342  0.826    -13.247 1.00 94.75 309  A 1 
ATOM 2416 O O   . LEU A 1 309  ? 10.626  -0.141   -13.033 1.00 93.42 309  A 1 
ATOM 2417 C CB  . LEU A 1 309  ? 10.873  3.020    -12.039 1.00 95.34 309  A 1 
ATOM 2418 C CG  . LEU A 1 309  ? 10.283  4.438    -12.041 1.00 94.99 309  A 1 
ATOM 2419 C CD1 . LEU A 1 309  ? 10.527  5.082    -10.674 1.00 91.74 309  A 1 
ATOM 2420 C CD2 . LEU A 1 309  ? 10.930  5.329    -13.098 1.00 92.32 309  A 1 
ATOM 2421 N N   . THR A 1 310  ? 12.664  0.733    -13.353 1.00 94.08 310  A 1 
ATOM 2422 C CA  . THR A 1 310  ? 13.423  -0.462   -12.989 1.00 93.30 310  A 1 
ATOM 2423 C C   . THR A 1 310  ? 14.433  -0.060   -11.918 1.00 93.50 310  A 1 
ATOM 2424 O O   . THR A 1 310  ? 15.431  0.594    -12.221 1.00 92.30 310  A 1 
ATOM 2425 C CB  . THR A 1 310  ? 14.114  -1.096   -14.198 1.00 92.45 310  A 1 
ATOM 2426 O OG1 . THR A 1 310  ? 13.158  -1.420   -15.182 1.00 85.48 310  A 1 
ATOM 2427 C CG2 . THR A 1 310  ? 14.840  -2.393   -13.842 1.00 82.97 310  A 1 
ATOM 2428 N N   . LEU A 1 311  ? 14.145  -0.389   -10.668 1.00 93.51 311  A 1 
ATOM 2429 C CA  . LEU A 1 311  ? 14.896  0.023    -9.494  1.00 93.75 311  A 1 
ATOM 2430 C C   . LEU A 1 311  ? 15.722  -1.150   -8.964  1.00 93.20 311  A 1 
ATOM 2431 O O   . LEU A 1 311  ? 15.191  -2.108   -8.400  1.00 91.71 311  A 1 
ATOM 2432 C CB  . LEU A 1 311  ? 13.934  0.595    -8.434  1.00 93.91 311  A 1 
ATOM 2433 C CG  . LEU A 1 311  ? 13.101  1.813    -8.888  1.00 93.90 311  A 1 
ATOM 2434 C CD1 . LEU A 1 311  ? 12.243  2.304    -7.723  1.00 91.04 311  A 1 
ATOM 2435 C CD2 . LEU A 1 311  ? 13.962  2.976    -9.366  1.00 91.71 311  A 1 
ATOM 2436 N N   . GLY A 1 312  ? 17.033  -1.075   -9.149  1.00 93.08 312  A 1 
ATOM 2437 C CA  . GLY A 1 312  ? 17.982  -2.034   -8.595  1.00 92.27 312  A 1 
ATOM 2438 C C   . GLY A 1 312  ? 18.149  -1.903   -7.077  1.00 92.53 312  A 1 
ATOM 2439 O O   . GLY A 1 312  ? 17.556  -1.024   -6.448  1.00 91.44 312  A 1 
ATOM 2440 N N   . PRO A 1 313  ? 19.031  -2.722   -6.467  1.00 91.82 313  A 1 
ATOM 2441 C CA  . PRO A 1 313  ? 19.236  -2.757   -5.015  1.00 91.04 313  A 1 
ATOM 2442 C C   . PRO A 1 313  ? 19.627  -1.412   -4.376  1.00 90.84 313  A 1 
ATOM 2443 O O   . PRO A 1 313  ? 19.413  -1.207   -3.189  1.00 88.38 313  A 1 
ATOM 2444 C CB  . PRO A 1 313  ? 20.331  -3.798   -4.787  1.00 89.96 313  A 1 
ATOM 2445 C CG  . PRO A 1 313  ? 20.171  -4.745   -5.971  1.00 88.39 313  A 1 
ATOM 2446 C CD  . PRO A 1 313  ? 19.776  -3.798   -7.106  1.00 91.13 313  A 1 
ATOM 2447 N N   . TRP A 1 314  ? 20.182  -0.466   -5.147  1.00 92.57 314  A 1 
ATOM 2448 C CA  . TRP A 1 314  ? 20.521  0.886    -4.677  1.00 91.88 314  A 1 
ATOM 2449 C C   . TRP A 1 314  ? 19.295  1.709    -4.259  1.00 92.00 314  A 1 
ATOM 2450 O O   . TRP A 1 314  ? 19.414  2.589    -3.409  1.00 88.71 314  A 1 
ATOM 2451 C CB  . TRP A 1 314  ? 21.279  1.611    -5.791  1.00 90.18 314  A 1 
ATOM 2452 C CG  . TRP A 1 314  ? 22.545  0.939    -6.228  1.00 88.82 314  A 1 
ATOM 2453 C CD1 . TRP A 1 314  ? 22.778  0.392    -7.442  1.00 81.22 314  A 1 
ATOM 2454 C CD2 . TRP A 1 314  ? 23.778  0.749    -5.461  1.00 83.51 314  A 1 
ATOM 2455 N NE1 . TRP A 1 314  ? 24.056  -0.124   -7.484  1.00 78.23 314  A 1 
ATOM 2456 C CE2 . TRP A 1 314  ? 24.723  0.073    -6.290  1.00 81.88 314  A 1 
ATOM 2457 C CE3 . TRP A 1 314  ? 24.193  1.085    -4.159  1.00 77.68 314  A 1 
ATOM 2458 C CZ2 . TRP A 1 314  ? 26.018  -0.237   -5.846  1.00 79.73 314  A 1 
ATOM 2459 C CZ3 . TRP A 1 314  ? 25.487  0.769    -3.702  1.00 73.21 314  A 1 
ATOM 2460 C CH2 . TRP A 1 314  ? 26.398  0.112    -4.546  1.00 74.09 314  A 1 
ATOM 2461 N N   . TYR A 1 315  ? 18.118  1.426    -4.847  1.00 92.74 315  A 1 
ATOM 2462 C CA  . TYR A 1 315  ? 16.861  2.150    -4.635  1.00 92.99 315  A 1 
ATOM 2463 C C   . TYR A 1 315  ? 15.766  1.289    -3.994  1.00 92.44 315  A 1 
ATOM 2464 O O   . TYR A 1 315  ? 14.842  1.827    -3.385  1.00 88.79 315  A 1 
ATOM 2465 C CB  . TYR A 1 315  ? 16.362  2.700    -5.970  1.00 92.72 315  A 1 
ATOM 2466 C CG  . TYR A 1 315  ? 17.391  3.495    -6.751  1.00 93.17 315  A 1 
ATOM 2467 C CD1 . TYR A 1 315  ? 17.638  4.846    -6.426  1.00 90.43 315  A 1 
ATOM 2468 C CD2 . TYR A 1 315  ? 18.115  2.876    -7.782  1.00 91.42 315  A 1 
ATOM 2469 C CE1 . TYR A 1 315  ? 18.601  5.572    -7.139  1.00 90.70 315  A 1 
ATOM 2470 C CE2 . TYR A 1 315  ? 19.077  3.600    -8.499  1.00 90.85 315  A 1 
ATOM 2471 C CZ  . TYR A 1 315  ? 19.325  4.952    -8.185  1.00 92.20 315  A 1 
ATOM 2472 O OH  . TYR A 1 315  ? 20.249  5.645    -8.880  1.00 90.95 315  A 1 
ATOM 2473 N N   . SER A 1 316  ? 15.836  -0.029   -4.154  1.00 91.55 316  A 1 
ATOM 2474 C CA  . SER A 1 316  ? 14.870  -0.991   -3.617  1.00 91.03 316  A 1 
ATOM 2475 C C   . SER A 1 316  ? 15.584  -2.300   -3.265  1.00 90.04 316  A 1 
ATOM 2476 O O   . SER A 1 316  ? 15.481  -3.297   -3.974  1.00 87.93 316  A 1 
ATOM 2477 C CB  . SER A 1 316  ? 13.741  -1.218   -4.617  1.00 90.50 316  A 1 
ATOM 2478 O OG  . SER A 1 316  ? 12.743  -2.041   -4.054  1.00 86.33 316  A 1 
ATOM 2479 N N   . ASN A 1 317  ? 16.367  -2.271   -2.184  1.00 89.33 317  A 1 
ATOM 2480 C CA  . ASN A 1 317  ? 17.175  -3.424   -1.766  1.00 88.30 317  A 1 
ATOM 2481 C C   . ASN A 1 317  ? 16.325  -4.598   -1.256  1.00 87.42 317  A 1 
ATOM 2482 O O   . ASN A 1 317  ? 16.712  -5.756   -1.424  1.00 83.88 317  A 1 
ATOM 2483 C CB  . ASN A 1 317  ? 18.179  -2.945   -0.713  1.00 87.00 317  A 1 
ATOM 2484 C CG  . ASN A 1 317  ? 19.128  -4.053   -0.294  1.00 84.33 317  A 1 
ATOM 2485 O OD1 . ASN A 1 317  ? 19.920  -4.564   -1.072  1.00 76.97 317  A 1 
ATOM 2486 N ND2 . ASN A 1 317  ? 19.072  -4.468   0.947   1.00 75.40 317  A 1 
ATOM 2487 N N   . ASP A 1 318  ? 15.159  -4.318   -0.677  1.00 88.45 318  A 1 
ATOM 2488 C CA  . ASP A 1 318  ? 14.180  -5.326   -0.273  1.00 86.63 318  A 1 
ATOM 2489 C C   . ASP A 1 318  ? 13.387  -5.914   -1.462  1.00 87.30 318  A 1 
ATOM 2490 O O   . ASP A 1 318  ? 12.631  -6.866   -1.297  1.00 84.21 318  A 1 
ATOM 2491 C CB  . ASP A 1 318  ? 13.250  -4.710   0.793   1.00 83.61 318  A 1 
ATOM 2492 C CG  . ASP A 1 318  ? 12.361  -3.559   0.288   1.00 81.54 318  A 1 
ATOM 2493 O OD1 . ASP A 1 318  ? 12.432  -3.226   -0.922  1.00 77.86 318  A 1 
ATOM 2494 O OD2 . ASP A 1 318  ? 11.608  -3.021   1.114   1.00 78.11 318  A 1 
ATOM 2495 N N   . GLY A 1 319  ? 13.547  -5.341   -2.667  1.00 87.70 319  A 1 
ATOM 2496 C CA  . GLY A 1 319  ? 12.893  -5.778   -3.899  1.00 88.68 319  A 1 
ATOM 2497 C C   . GLY A 1 319  ? 11.420  -5.392   -4.030  1.00 89.80 319  A 1 
ATOM 2498 O O   . GLY A 1 319  ? 10.849  -5.596   -5.103  1.00 87.39 319  A 1 
ATOM 2499 N N   . LYS A 1 320  ? 10.793  -4.788   -3.011  1.00 88.77 320  A 1 
ATOM 2500 C CA  . LYS A 1 320  ? 9.358   -4.461   -2.999  1.00 88.79 320  A 1 
ATOM 2501 C C   . LYS A 1 320  ? 8.949   -3.460   -4.085  1.00 90.22 320  A 1 
ATOM 2502 O O   . LYS A 1 320  ? 7.860   -3.556   -4.634  1.00 88.87 320  A 1 
ATOM 2503 C CB  . LYS A 1 320  ? 8.956   -3.912   -1.621  1.00 86.62 320  A 1 
ATOM 2504 C CG  . LYS A 1 320  ? 8.996   -4.998   -0.542  1.00 83.74 320  A 1 
ATOM 2505 C CD  . LYS A 1 320  ? 8.508   -4.432   0.784   1.00 79.03 320  A 1 
ATOM 2506 C CE  . LYS A 1 320  ? 8.404   -5.532   1.836   1.00 74.27 320  A 1 
ATOM 2507 N NZ  . LYS A 1 320  ? 7.597   -5.067   2.989   1.00 66.65 320  A 1 
ATOM 2508 N N   . TYR A 1 321  ? 9.843   -2.539   -4.423  1.00 91.59 321  A 1 
ATOM 2509 C CA  . TYR A 1 321  ? 9.633   -1.507   -5.443  1.00 92.72 321  A 1 
ATOM 2510 C C   . TYR A 1 321  ? 10.568  -1.669   -6.648  1.00 93.54 321  A 1 
ATOM 2511 O O   . TYR A 1 321  ? 10.930  -0.699   -7.291  1.00 91.44 321  A 1 
ATOM 2512 C CB  . TYR A 1 321  ? 9.727   -0.119   -4.797  1.00 91.89 321  A 1 
ATOM 2513 C CG  . TYR A 1 321  ? 8.833   0.049    -3.576  1.00 92.03 321  A 1 
ATOM 2514 C CD1 . TYR A 1 321  ? 7.438   0.163    -3.724  1.00 88.26 321  A 1 
ATOM 2515 C CD2 . TYR A 1 321  ? 9.401   0.042    -2.284  1.00 89.30 321  A 1 
ATOM 2516 C CE1 . TYR A 1 321  ? 6.604   0.273    -2.594  1.00 88.17 321  A 1 
ATOM 2517 C CE2 . TYR A 1 321  ? 8.576   0.149    -1.153  1.00 88.35 321  A 1 
ATOM 2518 C CZ  . TYR A 1 321  ? 7.179   0.265    -1.307  1.00 89.95 321  A 1 
ATOM 2519 O OH  . TYR A 1 321  ? 6.385   0.362    -0.210  1.00 88.02 321  A 1 
ATOM 2520 N N   . SER A 1 322  ? 10.986  -2.894   -6.975  1.00 91.58 322  A 1 
ATOM 2521 C CA  . SER A 1 322  ? 11.965  -3.121   -8.044  1.00 91.64 322  A 1 
ATOM 2522 C C   . SER A 1 322  ? 11.450  -2.764   -9.445  1.00 92.21 322  A 1 
ATOM 2523 O O   . SER A 1 322  ? 12.224  -2.274   -10.264 1.00 90.59 322  A 1 
ATOM 2524 C CB  . SER A 1 322  ? 12.448  -4.572   -8.021  1.00 90.18 322  A 1 
ATOM 2525 O OG  . SER A 1 322  ? 11.359  -5.471   -8.097  1.00 80.12 322  A 1 
ATOM 2526 N N   . ASN A 1 323  ? 10.153  -2.949   -9.717  1.00 92.07 323  A 1 
ATOM 2527 C CA  . ASN A 1 323  ? 9.540   -2.650   -11.017 1.00 91.82 323  A 1 
ATOM 2528 C C   . ASN A 1 323  ? 8.183   -1.940   -10.857 1.00 92.31 323  A 1 
ATOM 2529 O O   . ASN A 1 323  ? 7.151   -2.507   -11.236 1.00 90.06 323  A 1 
ATOM 2530 C CB  . ASN A 1 323  ? 9.439   -3.944   -11.846 1.00 89.93 323  A 1 
ATOM 2531 C CG  . ASN A 1 323  ? 10.796  -4.542   -12.177 1.00 83.73 323  A 1 
ATOM 2532 O OD1 . ASN A 1 323  ? 11.516  -4.075   -13.035 1.00 74.44 323  A 1 
ATOM 2533 N ND2 . ASN A 1 323  ? 11.178  -5.599   -11.510 1.00 72.91 323  A 1 
ATOM 2534 N N   . PRO A 1 324  ? 8.121   -0.731   -10.250 1.00 93.72 324  A 1 
ATOM 2535 C CA  . PRO A 1 324  ? 6.857   -0.059   -9.998  1.00 94.07 324  A 1 
ATOM 2536 C C   . PRO A 1 324  ? 6.271   0.533    -11.289 1.00 94.52 324  A 1 
ATOM 2537 O O   . PRO A 1 324  ? 6.944   1.258    -12.021 1.00 93.73 324  A 1 
ATOM 2538 C CB  . PRO A 1 324  ? 7.169   1.017    -8.957  1.00 93.87 324  A 1 
ATOM 2539 C CG  . PRO A 1 324  ? 8.610   1.399    -9.295  1.00 93.25 324  A 1 
ATOM 2540 C CD  . PRO A 1 324  ? 9.227   0.082    -9.767  1.00 94.50 324  A 1 
ATOM 2541 N N   . THR A 1 325  ? 4.989   0.282    -11.510 1.00 93.78 325  A 1 
ATOM 2542 C CA  . THR A 1 325  ? 4.144   1.057    -12.427 1.00 93.76 325  A 1 
ATOM 2543 C C   . THR A 1 325  ? 3.613   2.267    -11.672 1.00 94.78 325  A 1 
ATOM 2544 O O   . THR A 1 325  ? 3.026   2.108    -10.608 1.00 94.02 325  A 1 
ATOM 2545 C CB  . THR A 1 325  ? 2.977   0.210    -12.956 1.00 92.02 325  A 1 
ATOM 2546 O OG1 . THR A 1 325  ? 3.474   -0.956   -13.574 1.00 86.83 325  A 1 
ATOM 2547 C CG2 . THR A 1 325  ? 2.140   0.947    -13.989 1.00 85.74 325  A 1 
ATOM 2548 N N   . ILE A 1 326  ? 3.821   3.474    -12.204 1.00 94.93 326  A 1 
ATOM 2549 C CA  . ILE A 1 326  ? 3.459   4.740    -11.563 1.00 96.17 326  A 1 
ATOM 2550 C C   . ILE A 1 326  ? 2.488   5.493    -12.481 1.00 96.49 326  A 1 
ATOM 2551 O O   . ILE A 1 326  ? 2.935   6.075    -13.476 1.00 96.09 326  A 1 
ATOM 2552 C CB  . ILE A 1 326  ? 4.722   5.570    -11.239 1.00 96.57 326  A 1 
ATOM 2553 C CG1 . ILE A 1 326  ? 5.680   4.786    -10.314 1.00 95.45 326  A 1 
ATOM 2554 C CG2 . ILE A 1 326  ? 4.321   6.909    -10.602 1.00 95.86 326  A 1 
ATOM 2555 C CD1 . ILE A 1 326  ? 7.044   5.472    -10.098 1.00 92.29 326  A 1 
ATOM 2556 N N   . PRO A 1 327  ? 1.173   5.507    -12.183 1.00 95.70 327  A 1 
ATOM 2557 C CA  . PRO A 1 327  ? 0.215   6.328    -12.914 1.00 95.91 327  A 1 
ATOM 2558 C C   . PRO A 1 327  ? 0.573   7.817    -12.804 1.00 96.73 327  A 1 
ATOM 2559 O O   . PRO A 1 327  ? 0.944   8.299    -11.734 1.00 96.73 327  A 1 
ATOM 2560 C CB  . PRO A 1 327  ? -1.162  6.023    -12.319 1.00 95.58 327  A 1 
ATOM 2561 C CG  . PRO A 1 327  ? -0.966  4.647    -11.681 1.00 94.42 327  A 1 
ATOM 2562 C CD  . PRO A 1 327  ? 0.483   4.674    -11.209 1.00 95.39 327  A 1 
ATOM 2563 N N   . VAL A 1 328  ? 0.452   8.544    -13.915 1.00 96.10 328  A 1 
ATOM 2564 C CA  . VAL A 1 328  ? 0.746   9.975    -13.997 1.00 96.62 328  A 1 
ATOM 2565 C C   . VAL A 1 328  ? -0.547  10.735   -14.261 1.00 96.22 328  A 1 
ATOM 2566 O O   . VAL A 1 328  ? -1.204  10.489   -15.263 1.00 95.15 328  A 1 
ATOM 2567 C CB  . VAL A 1 328  ? 1.788   10.284   -15.085 1.00 96.62 328  A 1 
ATOM 2568 C CG1 . VAL A 1 328  ? 2.122   11.780   -15.106 1.00 94.25 328  A 1 
ATOM 2569 C CG2 . VAL A 1 328  ? 3.090   9.506    -14.840 1.00 94.18 328  A 1 
ATOM 2570 N N   . TYR A 1 329  ? -0.899  11.673   -13.390 1.00 96.28 329  A 1 
ATOM 2571 C CA  . TYR A 1 329  ? -2.072  12.528   -13.527 1.00 96.15 329  A 1 
ATOM 2572 C C   . TYR A 1 329  ? -1.668  13.961   -13.863 1.00 96.65 329  A 1 
ATOM 2573 O O   . TYR A 1 329  ? -0.903  14.583   -13.137 1.00 95.96 329  A 1 
ATOM 2574 C CB  . TYR A 1 329  ? -2.933  12.473   -12.264 1.00 95.59 329  A 1 
ATOM 2575 C CG  . TYR A 1 329  ? -3.924  11.332   -12.287 1.00 94.61 329  A 1 
ATOM 2576 C CD1 . TYR A 1 329  ? -5.287  11.590   -12.505 1.00 88.46 329  A 1 
ATOM 2577 C CD2 . TYR A 1 329  ? -3.471  10.002   -12.158 1.00 89.71 329  A 1 
ATOM 2578 C CE1 . TYR A 1 329  ? -6.207  10.534   -12.580 1.00 87.79 329  A 1 
ATOM 2579 C CE2 . TYR A 1 329  ? -4.383  8.943    -12.246 1.00 87.72 329  A 1 
ATOM 2580 C CZ  . TYR A 1 329  ? -5.748  9.210    -12.458 1.00 91.47 329  A 1 
ATOM 2581 O OH  . TYR A 1 329  ? -6.633  8.180    -12.558 1.00 89.67 329  A 1 
ATOM 2582 N N   . THR A 1 330  ? -2.242  14.519   -14.930 1.00 96.24 330  A 1 
ATOM 2583 C CA  . THR A 1 330  ? -2.139  15.948   -15.229 1.00 95.95 330  A 1 
ATOM 2584 C C   . THR A 1 330  ? -3.125  16.718   -14.350 1.00 95.60 330  A 1 
ATOM 2585 O O   . THR A 1 330  ? -4.338  16.646   -14.537 1.00 94.84 330  A 1 
ATOM 2586 C CB  . THR A 1 330  ? -2.391  16.229   -16.710 1.00 95.50 330  A 1 
ATOM 2587 O OG1 . THR A 1 330  ? -1.453  15.537   -17.493 1.00 91.97 330  A 1 
ATOM 2588 C CG2 . THR A 1 330  ? -2.220  17.710   -17.053 1.00 91.76 330  A 1 
ATOM 2589 N N   . ILE A 1 331  ? -2.592  17.478   -13.397 1.00 96.95 331  A 1 
ATOM 2590 C CA  . ILE A 1 331  ? -3.367  18.384   -12.548 1.00 96.44 331  A 1 
ATOM 2591 C C   . ILE A 1 331  ? -3.600  19.705   -13.275 1.00 95.93 331  A 1 
ATOM 2592 O O   . ILE A 1 331  ? -4.726  20.179   -13.355 1.00 94.95 331  A 1 
ATOM 2593 C CB  . ILE A 1 331  ? -2.664  18.608   -11.192 1.00 96.39 331  A 1 
ATOM 2594 C CG1 . ILE A 1 331  ? -2.323  17.290   -10.450 1.00 95.11 331  A 1 
ATOM 2595 C CG2 . ILE A 1 331  ? -3.493  19.536   -10.288 1.00 95.38 331  A 1 
ATOM 2596 C CD1 . ILE A 1 331  ? -3.510  16.365   -10.188 1.00 91.72 331  A 1 
ATOM 2597 N N   . GLN A 1 332  ? -2.543  20.285   -13.827 1.00 96.61 332  A 1 
ATOM 2598 C CA  . GLN A 1 332  ? -2.595  21.537   -14.562 1.00 96.62 332  A 1 
ATOM 2599 C C   . GLN A 1 332  ? -1.614  21.504   -15.730 1.00 96.78 332  A 1 
ATOM 2600 O O   . GLN A 1 332  ? -0.435  21.252   -15.523 1.00 96.02 332  A 1 
ATOM 2601 C CB  . GLN A 1 332  ? -2.282  22.692   -13.597 1.00 95.75 332  A 1 
ATOM 2602 C CG  . GLN A 1 332  ? -2.385  24.068   -14.259 1.00 94.63 332  A 1 
ATOM 2603 C CD  . GLN A 1 332  ? -2.166  25.212   -13.272 1.00 94.80 332  A 1 
ATOM 2604 O OE1 . GLN A 1 332  ? -2.925  25.396   -12.336 1.00 88.11 332  A 1 
ATOM 2605 N NE2 . GLN A 1 332  ? -1.138  26.002   -13.449 1.00 86.75 332  A 1 
ATOM 2606 N N   . LYS A 1 333  ? -2.081  21.823   -16.937 1.00 95.75 333  A 1 
ATOM 2607 C CA  . LYS A 1 333  ? -1.248  22.038   -18.126 1.00 95.98 333  A 1 
ATOM 2608 C C   . LYS A 1 333  ? -1.901  23.123   -18.984 1.00 95.78 333  A 1 
ATOM 2609 O O   . LYS A 1 333  ? -2.912  22.876   -19.635 1.00 94.66 333  A 1 
ATOM 2610 C CB  . LYS A 1 333  ? -1.049  20.709   -18.872 1.00 95.79 333  A 1 
ATOM 2611 C CG  . LYS A 1 333  ? -0.053  20.816   -20.035 1.00 95.22 333  A 1 
ATOM 2612 C CD  . LYS A 1 333  ? 0.187   19.432   -20.683 1.00 93.86 333  A 1 
ATOM 2613 C CE  . LYS A 1 333  ? 1.149   19.485   -21.864 1.00 92.13 333  A 1 
ATOM 2614 N NZ  . LYS A 1 333  ? 2.482   18.921   -21.555 1.00 89.04 333  A 1 
ATOM 2615 N N   . THR A 1 334  ? -1.369  24.332   -18.917 1.00 95.30 334  A 1 
ATOM 2616 C CA  . THR A 1 334  ? -1.932  25.509   -19.607 1.00 94.64 334  A 1 
ATOM 2617 C C   . THR A 1 334  ? -1.264  25.783   -20.951 1.00 94.23 334  A 1 
ATOM 2618 O O   . THR A 1 334  ? -1.886  26.390   -21.821 1.00 91.74 334  A 1 
ATOM 2619 C CB  . THR A 1 334  ? -1.820  26.757   -18.730 1.00 93.77 334  A 1 
ATOM 2620 O OG1 . THR A 1 334  ? -0.480  26.921   -18.333 1.00 91.36 334  A 1 
ATOM 2621 C CG2 . THR A 1 334  ? -2.672  26.671   -17.468 1.00 89.54 334  A 1 
ATOM 2622 N N   . ARG A 1 335  ? -0.012  25.329   -21.119 1.00 95.06 335  A 1 
ATOM 2623 C CA  . ARG A 1 335  ? 0.831   25.435   -22.320 1.00 95.26 335  A 1 
ATOM 2624 C C   . ARG A 1 335  ? 1.722   24.198   -22.415 1.00 95.89 335  A 1 
ATOM 2625 O O   . ARG A 1 335  ? 1.660   23.328   -21.546 1.00 94.85 335  A 1 
ATOM 2626 C CB  . ARG A 1 335  ? 1.685   26.718   -22.257 1.00 94.13 335  A 1 
ATOM 2627 C CG  . ARG A 1 335  ? 0.859   28.014   -22.190 1.00 91.57 335  A 1 
ATOM 2628 C CD  . ARG A 1 335  ? 1.768   29.247   -22.127 1.00 90.50 335  A 1 
ATOM 2629 N NE  . ARG A 1 335  ? 1.004   30.508   -22.007 1.00 87.04 335  A 1 
ATOM 2630 C CZ  . ARG A 1 335  ? 0.459   31.003   -20.903 1.00 86.04 335  A 1 
ATOM 2631 N NH1 . ARG A 1 335  ? 0.493   30.373   -19.761 1.00 77.34 335  A 1 
ATOM 2632 N NH2 . ARG A 1 335  ? -0.129  32.157   -20.910 1.00 79.05 335  A 1 
ATOM 2633 N N   . SER A 1 336  ? 2.570   24.153   -23.452 1.00 95.27 336  A 1 
ATOM 2634 C CA  . SER A 1 336  ? 3.587   23.104   -23.549 1.00 95.74 336  A 1 
ATOM 2635 C C   . SER A 1 336  ? 4.530   23.102   -22.335 1.00 96.03 336  A 1 
ATOM 2636 O O   . SER A 1 336  ? 4.871   24.155   -21.794 1.00 95.61 336  A 1 
ATOM 2637 C CB  . SER A 1 336  ? 4.416   23.279   -24.825 1.00 95.32 336  A 1 
ATOM 2638 O OG  . SER A 1 336  ? 5.425   22.295   -24.917 1.00 92.14 336  A 1 
ATOM 2639 N N   . ASP A 1 337  ? 5.005   21.918   -21.949 1.00 96.19 337  A 1 
ATOM 2640 C CA  . ASP A 1 337  ? 6.017   21.757   -20.896 1.00 96.64 337  A 1 
ATOM 2641 C C   . ASP A 1 337  ? 7.354   22.427   -21.242 1.00 96.67 337  A 1 
ATOM 2642 O O   . ASP A 1 337  ? 8.132   22.752   -20.361 1.00 95.80 337  A 1 
ATOM 2643 C CB  . ASP A 1 337  ? 6.249   20.264   -20.628 1.00 96.77 337  A 1 
ATOM 2644 C CG  . ASP A 1 337  ? 4.989   19.533   -20.175 1.00 96.79 337  A 1 
ATOM 2645 O OD1 . ASP A 1 337  ? 4.220   20.102   -19.381 1.00 93.76 337  A 1 
ATOM 2646 O OD2 . ASP A 1 337  ? 4.743   18.420   -20.674 1.00 94.27 337  A 1 
ATOM 2647 N N   . THR A 1 338  ? 7.605   22.708   -22.512 1.00 96.34 338  A 1 
ATOM 2648 C CA  . THR A 1 338  ? 8.797   23.443   -22.965 1.00 95.80 338  A 1 
ATOM 2649 C C   . THR A 1 338  ? 8.684   24.960   -22.800 1.00 95.46 338  A 1 
ATOM 2650 O O   . THR A 1 338  ? 9.659   25.685   -23.017 1.00 93.98 338  A 1 
ATOM 2651 C CB  . THR A 1 338  ? 9.129   23.112   -24.428 1.00 95.62 338  A 1 
ATOM 2652 O OG1 . THR A 1 338  ? 8.095   23.511   -25.303 1.00 93.38 338  A 1 
ATOM 2653 C CG2 . THR A 1 338  ? 9.364   21.614   -24.650 1.00 91.44 338  A 1 
ATOM 2654 N N   . GLU A 1 339  ? 7.496   25.459   -22.443 1.00 95.63 339  A 1 
ATOM 2655 C CA  . GLU A 1 339  ? 7.193   26.888   -22.275 1.00 95.07 339  A 1 
ATOM 2656 C C   . GLU A 1 339  ? 6.839   27.253   -20.831 1.00 95.15 339  A 1 
ATOM 2657 O O   . GLU A 1 339  ? 6.960   28.420   -20.451 1.00 93.75 339  A 1 
ATOM 2658 C CB  . GLU A 1 339  ? 6.027   27.272   -23.201 1.00 94.19 339  A 1 
ATOM 2659 C CG  . GLU A 1 339  ? 6.339   27.081   -24.687 1.00 91.02 339  A 1 
ATOM 2660 C CD  . GLU A 1 339  ? 5.149   27.486   -25.566 1.00 88.74 339  A 1 
ATOM 2661 O OE1 . GLU A 1 339  ? 5.382   28.218   -26.547 1.00 78.52 339  A 1 
ATOM 2662 O OE2 . GLU A 1 339  ? 4.014   27.049   -25.258 1.00 80.04 339  A 1 
ATOM 2663 N N   . ASN A 1 340  ? 6.398   26.286   -20.039 1.00 95.74 340  A 1 
ATOM 2664 C CA  . ASN A 1 340  ? 5.967   26.434   -18.664 1.00 96.26 340  A 1 
ATOM 2665 C C   . ASN A 1 340  ? 6.945   25.777   -17.676 1.00 96.68 340  A 1 
ATOM 2666 O O   . ASN A 1 340  ? 7.716   24.888   -18.022 1.00 95.78 340  A 1 
ATOM 2667 C CB  . ASN A 1 340  ? 4.554   25.859   -18.517 1.00 95.47 340  A 1 
ATOM 2668 C CG  . ASN A 1 340  ? 3.447   26.857   -18.810 1.00 94.45 340  A 1 
ATOM 2669 O OD1 . ASN A 1 340  ? 3.637   27.953   -19.313 1.00 90.65 340  A 1 
ATOM 2670 N ND2 . ASN A 1 340  ? 2.233   26.514   -18.460 1.00 90.43 340  A 1 
ATOM 2671 N N   . MET A 1 341  ? 6.848   26.178   -16.401 1.00 96.32 341  A 1 
ATOM 2672 C CA  . MET A 1 341  ? 7.552   25.528   -15.299 1.00 96.80 341  A 1 
ATOM 2673 C C   . MET A 1 341  ? 6.858   24.206   -14.967 1.00 97.23 341  A 1 
ATOM 2674 O O   . MET A 1 341  ? 5.703   24.200   -14.529 1.00 97.07 341  A 1 
ATOM 2675 C CB  . MET A 1 341  ? 7.564   26.447   -14.064 1.00 96.83 341  A 1 
ATOM 2676 C CG  . MET A 1 341  ? 8.381   27.717   -14.305 1.00 96.21 341  A 1 
ATOM 2677 S SD  . MET A 1 341  ? 8.336   28.928   -12.953 1.00 95.50 341  A 1 
ATOM 2678 C CE  . MET A 1 341  ? 6.664   29.597   -13.198 1.00 88.72 341  A 1 
ATOM 2679 N N   . VAL A 1 342  ? 7.561   23.096   -15.122 1.00 97.56 342  A 1 
ATOM 2680 C CA  . VAL A 1 342  ? 7.038   21.768   -14.790 1.00 97.97 342  A 1 
ATOM 2681 C C   . VAL A 1 342  ? 7.307   21.437   -13.327 1.00 97.95 342  A 1 
ATOM 2682 O O   . VAL A 1 342  ? 8.454   21.495   -12.868 1.00 97.54 342  A 1 
ATOM 2683 C CB  . VAL A 1 342  ? 7.603   20.695   -15.733 1.00 97.83 342  A 1 
ATOM 2684 C CG1 . VAL A 1 342  ? 7.115   19.288   -15.363 1.00 96.49 342  A 1 
ATOM 2685 C CG2 . VAL A 1 342  ? 7.159   20.987   -17.174 1.00 95.87 342  A 1 
ATOM 2686 N N   . VAL A 1 343  ? 6.251   21.080   -12.598 1.00 97.84 343  A 1 
ATOM 2687 C CA  . VAL A 1 343  ? 6.302   20.618   -11.209 1.00 98.00 343  A 1 
ATOM 2688 C C   . VAL A 1 343  ? 5.808   19.175   -11.149 1.00 98.13 343  A 1 
ATOM 2689 O O   . VAL A 1 343  ? 4.696   18.870   -11.577 1.00 97.81 343  A 1 
ATOM 2690 C CB  . VAL A 1 343  ? 5.496   21.535   -10.269 1.00 98.02 343  A 1 
ATOM 2691 C CG1 . VAL A 1 343  ? 5.603   21.070   -8.811  1.00 96.66 343  A 1 
ATOM 2692 C CG2 . VAL A 1 343  ? 5.993   22.988   -10.348 1.00 96.27 343  A 1 
ATOM 2693 N N   . VAL A 1 344  ? 6.638   18.294   -10.611 1.00 98.11 344  A 1 
ATOM 2694 C CA  . VAL A 1 344  ? 6.338   16.870   -10.461 1.00 98.22 344  A 1 
ATOM 2695 C C   . VAL A 1 344  ? 6.142   16.563   -8.987  1.00 98.22 344  A 1 
ATOM 2696 O O   . VAL A 1 344  ? 7.069   16.696   -8.195  1.00 97.84 344  A 1 
ATOM 2697 C CB  . VAL A 1 344  ? 7.454   16.012   -11.095 1.00 98.03 344  A 1 
ATOM 2698 C CG1 . VAL A 1 344  ? 7.191   14.519   -10.879 1.00 96.32 344  A 1 
ATOM 2699 C CG2 . VAL A 1 344  ? 7.555   16.253   -12.609 1.00 95.86 344  A 1 
ATOM 2700 N N   . VAL A 1 345  ? 4.932   16.144   -8.606  1.00 98.06 345  A 1 
ATOM 2701 C CA  . VAL A 1 345  ? 4.557   15.832   -7.218  1.00 98.13 345  A 1 
ATOM 2702 C C   . VAL A 1 345  ? 4.396   14.327   -7.061  1.00 98.02 345  A 1 
ATOM 2703 O O   . VAL A 1 345  ? 3.615   13.715   -7.776  1.00 97.69 345  A 1 
ATOM 2704 C CB  . VAL A 1 345  ? 3.273   16.567   -6.788  1.00 98.10 345  A 1 
ATOM 2705 C CG1 . VAL A 1 345  ? 3.074   16.433   -5.273  1.00 96.53 345  A 1 
ATOM 2706 C CG2 . VAL A 1 345  ? 3.304   18.063   -7.134  1.00 95.69 345  A 1 
ATOM 2707 N N   . CYS A 1 346  ? 5.110   13.724   -6.120  1.00 98.01 346  A 1 
ATOM 2708 C CA  . CYS A 1 346  ? 5.041   12.298   -5.810  1.00 97.92 346  A 1 
ATOM 2709 C C   . CYS A 1 346  ? 4.374   12.053   -4.450  1.00 97.86 346  A 1 
ATOM 2710 O O   . CYS A 1 346  ? 4.526   12.857   -3.525  1.00 97.27 346  A 1 
ATOM 2711 C CB  . CYS A 1 346  ? 6.446   11.694   -5.868  1.00 97.77 346  A 1 
ATOM 2712 S SG  . CYS A 1 346  ? 7.114   11.781   -7.559  1.00 96.70 346  A 1 
ATOM 2713 N N   . GLY A 1 347  ? 3.644   10.941   -4.306  1.00 97.31 347  A 1 
ATOM 2714 C CA  . GLY A 1 347  ? 3.014   10.523   -3.056  1.00 97.05 347  A 1 
ATOM 2715 C C   . GLY A 1 347  ? 3.915   9.619    -2.211  1.00 96.86 347  A 1 
ATOM 2716 O O   . GLY A 1 347  ? 4.551   8.719    -2.743  1.00 95.66 347  A 1 
ATOM 2717 N N   . GLU A 1 348  ? 3.930   9.812    -0.894  1.00 96.80 348  A 1 
ATOM 2718 C CA  . GLU A 1 348  ? 4.604   8.941    0.071   1.00 96.49 348  A 1 
ATOM 2719 C C   . GLU A 1 348  ? 3.617   8.424    1.117   1.00 95.85 348  A 1 
ATOM 2720 O O   . GLU A 1 348  ? 2.830   9.196    1.673   1.00 93.70 348  A 1 
ATOM 2721 C CB  . GLU A 1 348  ? 5.784   9.684    0.721   1.00 95.67 348  A 1 
ATOM 2722 C CG  . GLU A 1 348  ? 6.472   8.935    1.866   1.00 93.81 348  A 1 
ATOM 2723 C CD  . GLU A 1 348  ? 7.222   7.656    1.459   1.00 94.71 348  A 1 
ATOM 2724 O OE1 . GLU A 1 348  ? 8.029   7.176    2.287   1.00 88.19 348  A 1 
ATOM 2725 O OE2 . GLU A 1 348  ? 6.990   7.109    0.359   1.00 89.66 348  A 1 
ATOM 2726 N N   . GLY A 1 349  ? 3.628   7.118    1.393   1.00 93.54 349  A 1 
ATOM 2727 C CA  . GLY A 1 349  ? 2.711   6.506    2.350   1.00 92.37 349  A 1 
ATOM 2728 C C   . GLY A 1 349  ? 1.251   6.464    1.883   1.00 91.93 349  A 1 
ATOM 2729 O O   . GLY A 1 349  ? 0.352   6.392    2.715   1.00 90.05 349  A 1 
ATOM 2730 N N   . TYR A 1 350  ? 1.000   6.525    0.573   1.00 92.91 350  A 1 
ATOM 2731 C CA  . TYR A 1 350  ? -0.297  6.271    -0.046  1.00 93.32 350  A 1 
ATOM 2732 C C   . TYR A 1 350  ? -0.290  4.878    -0.693  1.00 93.21 350  A 1 
ATOM 2733 O O   . TYR A 1 350  ? 0.534   4.612    -1.568  1.00 92.48 350  A 1 
ATOM 2734 C CB  . TYR A 1 350  ? -0.633  7.320    -1.105  1.00 93.83 350  A 1 
ATOM 2735 C CG  . TYR A 1 350  ? -0.819  8.738    -0.597  1.00 94.04 350  A 1 
ATOM 2736 C CD1 . TYR A 1 350  ? -2.107  9.225    -0.300  1.00 93.13 350  A 1 
ATOM 2737 C CD2 . TYR A 1 350  ? 0.300   9.582    -0.464  1.00 93.08 350  A 1 
ATOM 2738 C CE1 . TYR A 1 350  ? -2.279  10.554   0.123   1.00 92.90 350  A 1 
ATOM 2739 C CE2 . TYR A 1 350  ? 0.125   10.917   -0.034  1.00 93.02 350  A 1 
ATOM 2740 C CZ  . TYR A 1 350  ? -1.160  11.403   0.262   1.00 94.36 350  A 1 
ATOM 2741 O OH  . TYR A 1 350  ? -1.310  12.686   0.668   1.00 94.37 350  A 1 
ATOM 2742 N N   . THR A 1 351  ? -1.216  3.998    -0.309  1.00 90.99 351  A 1 
ATOM 2743 C CA  . THR A 1 351  ? -1.384  2.693    -0.954  1.00 90.08 351  A 1 
ATOM 2744 C C   . THR A 1 351  ? -2.053  2.841    -2.333  1.00 90.70 351  A 1 
ATOM 2745 O O   . THR A 1 351  ? -2.577  3.910    -2.673  1.00 90.67 351  A 1 
ATOM 2746 C CB  . THR A 1 351  ? -2.204  1.730    -0.078  1.00 88.25 351  A 1 
ATOM 2747 O OG1 . THR A 1 351  ? -3.517  2.204    0.050   1.00 85.12 351  A 1 
ATOM 2748 C CG2 . THR A 1 351  ? -1.612  1.549    1.317   1.00 83.36 351  A 1 
ATOM 2749 N N   . LYS A 1 352  ? -2.096  1.783    -3.143  1.00 89.23 352  A 1 
ATOM 2750 C CA  . LYS A 1 352  ? -2.799  1.797    -4.442  1.00 89.48 352  A 1 
ATOM 2751 C C   . LYS A 1 352  ? -4.263  2.244    -4.324  1.00 89.36 352  A 1 
ATOM 2752 O O   . LYS A 1 352  ? -4.727  3.023    -5.152  1.00 88.42 352  A 1 
ATOM 2753 C CB  . LYS A 1 352  ? -2.753  0.414    -5.098  1.00 89.17 352  A 1 
ATOM 2754 C CG  . LYS A 1 352  ? -1.366  0.013    -5.623  1.00 87.56 352  A 1 
ATOM 2755 C CD  . LYS A 1 352  ? -1.477  -1.395   -6.225  1.00 86.00 352  A 1 
ATOM 2756 C CE  . LYS A 1 352  ? -0.126  -1.994   -6.590  1.00 81.15 352  A 1 
ATOM 2757 N NZ  . LYS A 1 352  ? -0.276  -3.465   -6.774  1.00 75.28 352  A 1 
ATOM 2758 N N   . SER A 1 353  ? -4.962  1.812    -3.267  1.00 87.71 353  A 1 
ATOM 2759 C CA  . SER A 1 353  ? -6.354  2.190    -2.982  1.00 85.62 353  A 1 
ATOM 2760 C C   . SER A 1 353  ? -6.522  3.614    -2.429  1.00 86.17 353  A 1 
ATOM 2761 O O   . SER A 1 353  ? -7.647  4.039    -2.169  1.00 84.66 353  A 1 
ATOM 2762 C CB  . SER A 1 353  ? -6.991  1.168    -2.034  1.00 82.63 353  A 1 
ATOM 2763 O OG  . SER A 1 353  ? -6.288  1.110    -0.809  1.00 76.16 353  A 1 
ATOM 2764 N N   . GLN A 1 354  ? -5.438  4.369    -2.233  1.00 87.58 354  A 1 
ATOM 2765 C CA  . GLN A 1 354  ? -5.450  5.731    -1.696  1.00 88.47 354  A 1 
ATOM 2766 C C   . GLN A 1 354  ? -4.971  6.794    -2.701  1.00 90.08 354  A 1 
ATOM 2767 O O   . GLN A 1 354  ? -4.833  7.963    -2.358  1.00 90.43 354  A 1 
ATOM 2768 C CB  . GLN A 1 354  ? -4.590  5.764    -0.423  1.00 87.42 354  A 1 
ATOM 2769 C CG  . GLN A 1 354  ? -5.230  4.968    0.720   1.00 85.03 354  A 1 
ATOM 2770 C CD  . GLN A 1 354  ? -4.330  4.895    1.942   1.00 84.17 354  A 1 
ATOM 2771 O OE1 . GLN A 1 354  ? -3.118  4.995    1.875   1.00 77.93 354  A 1 
ATOM 2772 N NE2 . GLN A 1 354  ? -4.896  4.717    3.105   1.00 76.82 354  A 1 
ATOM 2773 N N   . GLN A 1 355  ? -4.722  6.409    -3.944  1.00 91.30 355  A 1 
ATOM 2774 C CA  . GLN A 1 355  ? -4.192  7.343    -4.942  1.00 92.70 355  A 1 
ATOM 2775 C C   . GLN A 1 355  ? -5.208  8.429    -5.348  1.00 93.45 355  A 1 
ATOM 2776 O O   . GLN A 1 355  ? -4.803  9.561    -5.627  1.00 93.26 355  A 1 
ATOM 2777 C CB  . GLN A 1 355  ? -3.678  6.575    -6.157  1.00 93.44 355  A 1 
ATOM 2778 C CG  . GLN A 1 355  ? -2.545  5.595    -5.811  1.00 93.09 355  A 1 
ATOM 2779 C CD  . GLN A 1 355  ? -1.346  6.260    -5.158  1.00 93.62 355  A 1 
ATOM 2780 O OE1 . GLN A 1 355  ? -0.861  7.291    -5.599  1.00 88.26 355  A 1 
ATOM 2781 N NE2 . GLN A 1 355  ? -0.825  5.710    -4.085  1.00 87.89 355  A 1 
ATOM 2782 N N   . GLY A 1 356  ? -6.512  8.150    -5.266  1.00 91.03 356  A 1 
ATOM 2783 C CA  . GLY A 1 356  ? -7.549  9.181    -5.411  1.00 89.95 356  A 1 
ATOM 2784 C C   . GLY A 1 356  ? -7.436  10.277   -4.341  1.00 90.58 356  A 1 
ATOM 2785 O O   . GLY A 1 356  ? -7.515  11.470   -4.662  1.00 89.60 356  A 1 
ATOM 2786 N N   . LYS A 1 357  ? -7.146  9.908    -3.093  1.00 89.90 357  A 1 
ATOM 2787 C CA  . LYS A 1 357  ? -6.829  10.873   -2.019  1.00 89.94 357  A 1 
ATOM 2788 C C   . LYS A 1 357  ? -5.568  11.663   -2.349  1.00 91.29 357  A 1 
ATOM 2789 O O   . LYS A 1 357  ? -5.596  12.886   -2.256  1.00 91.21 357  A 1 
ATOM 2790 C CB  . LYS A 1 357  ? -6.699  10.168   -0.658  1.00 88.97 357  A 1 
ATOM 2791 C CG  . LYS A 1 357  ? -6.336  11.177   0.457   1.00 87.55 357  A 1 
ATOM 2792 C CD  . LYS A 1 357  ? -6.092  10.486   1.808   1.00 85.47 357  A 1 
ATOM 2793 C CE  . LYS A 1 357  ? -5.817  11.493   2.939   1.00 82.88 357  A 1 
ATOM 2794 N NZ  . LYS A 1 357  ? -4.514  12.171   2.803   1.00 80.34 357  A 1 
ATOM 2795 N N   . PHE A 1 358  ? -4.489  10.998   -2.772  1.00 92.97 358  A 1 
ATOM 2796 C CA  . PHE A 1 358  ? -3.241  11.668   -3.139  1.00 94.31 358  A 1 
ATOM 2797 C C   . PHE A 1 358  ? -3.465  12.751   -4.203  1.00 94.96 358  A 1 
ATOM 2798 O O   . PHE A 1 358  ? -3.050  13.896   -4.013  1.00 95.08 358  A 1 
ATOM 2799 C CB  . PHE A 1 358  ? -2.219  10.624   -3.625  1.00 95.42 358  A 1 
ATOM 2800 C CG  . PHE A 1 358  ? -1.022  11.230   -4.315  1.00 96.00 358  A 1 
ATOM 2801 C CD1 . PHE A 1 358  ? -0.759  10.948   -5.673  1.00 94.16 358  A 1 
ATOM 2802 C CD2 . PHE A 1 358  ? -0.185  12.133   -3.624  1.00 94.50 358  A 1 
ATOM 2803 C CE1 . PHE A 1 358  ? 0.320   11.555   -6.329  1.00 94.98 358  A 1 
ATOM 2804 C CE2 . PHE A 1 358  ? 0.891   12.750   -4.279  1.00 94.25 358  A 1 
ATOM 2805 C CZ  . PHE A 1 358  ? 1.147   12.459   -5.632  1.00 96.92 358  A 1 
ATOM 2806 N N   . ILE A 1 359  ? -4.190  12.440   -5.281  1.00 95.35 359  A 1 
ATOM 2807 C CA  . ILE A 1 359  ? -4.507  13.402   -6.344  1.00 95.13 359  A 1 
ATOM 2808 C C   . ILE A 1 359  ? -5.293  14.600   -5.789  1.00 94.94 359  A 1 
ATOM 2809 O O   . ILE A 1 359  ? -4.978  15.748   -6.103  1.00 94.71 359  A 1 
ATOM 2810 C CB  . ILE A 1 359  ? -5.277  12.670   -7.468  1.00 95.21 359  A 1 
ATOM 2811 C CG1 . ILE A 1 359  ? -4.338  11.670   -8.199  1.00 94.16 359  A 1 
ATOM 2812 C CG2 . ILE A 1 359  ? -5.871  13.659   -8.491  1.00 94.26 359  A 1 
ATOM 2813 C CD1 . ILE A 1 359  ? -5.104  10.617   -9.002  1.00 90.36 359  A 1 
ATOM 2814 N N   . ASN A 1 360  ? -6.295  14.359   -4.928  1.00 93.56 360  A 1 
ATOM 2815 C CA  . ASN A 1 360  ? -7.079  15.422   -4.305  1.00 92.25 360  A 1 
ATOM 2816 C C   . ASN A 1 360  ? -6.239  16.289   -3.347  1.00 92.91 360  A 1 
ATOM 2817 O O   . ASN A 1 360  ? -6.397  17.509   -3.333  1.00 92.89 360  A 1 
ATOM 2818 C CB  . ASN A 1 360  ? -8.293  14.797   -3.598  1.00 91.14 360  A 1 
ATOM 2819 C CG  . ASN A 1 360  ? -9.376  14.363   -4.576  1.00 85.78 360  A 1 
ATOM 2820 O OD1 . ASN A 1 360  ? -9.535  14.915   -5.650  1.00 79.40 360  A 1 
ATOM 2821 N ND2 . ASN A 1 360  ? -10.184 13.398   -4.200  1.00 75.38 360  A 1 
ATOM 2822 N N   . ASP A 1 361  ? -5.313  15.692   -2.598  1.00 92.67 361  A 1 
ATOM 2823 C CA  . ASP A 1 361  ? -4.384  16.421   -1.741  1.00 94.19 361  A 1 
ATOM 2824 C C   . ASP A 1 361  ? -3.455  17.322   -2.554  1.00 95.46 361  A 1 
ATOM 2825 O O   . ASP A 1 361  ? -3.314  18.501   -2.222  1.00 95.80 361  A 1 
ATOM 2826 C CB  . ASP A 1 361  ? -3.581  15.446   -0.868  1.00 94.09 361  A 1 
ATOM 2827 C CG  . ASP A 1 361  ? -4.392  14.850   0.283   1.00 92.82 361  A 1 
ATOM 2828 O OD1 . ASP A 1 361  ? -5.323  15.533   0.773   1.00 89.56 361  A 1 
ATOM 2829 O OD2 . ASP A 1 361  ? -4.017  13.759   0.758   1.00 89.06 361  A 1 
ATOM 2830 N N   . VAL A 1 362  ? -2.909  16.829   -3.663  1.00 96.36 362  A 1 
ATOM 2831 C CA  . VAL A 1 362  ? -2.091  17.644   -4.569  1.00 96.96 362  A 1 
ATOM 2832 C C   . VAL A 1 362  ? -2.895  18.825   -5.112  1.00 96.85 362  A 1 
ATOM 2833 O O   . VAL A 1 362  ? -2.418  19.955   -5.049  1.00 96.82 362  A 1 
ATOM 2834 C CB  . VAL A 1 362  ? -1.507  16.802   -5.724  1.00 97.39 362  A 1 
ATOM 2835 C CG1 . VAL A 1 362  ? -0.743  17.680   -6.734  1.00 96.11 362  A 1 
ATOM 2836 C CG2 . VAL A 1 362  ? -0.509  15.771   -5.188  1.00 95.04 362  A 1 
ATOM 2837 N N   . LYS A 1 363  ? -4.137  18.608   -5.581  1.00 96.27 363  A 1 
ATOM 2838 C CA  . LYS A 1 363  ? -5.015  19.693   -6.064  1.00 95.66 363  A 1 
ATOM 2839 C C   . LYS A 1 363  ? -5.240  20.764   -4.996  1.00 95.59 363  A 1 
ATOM 2840 O O   . LYS A 1 363  ? -5.095  21.946   -5.284  1.00 95.01 363  A 1 
ATOM 2841 C CB  . LYS A 1 363  ? -6.370  19.131   -6.514  1.00 94.99 363  A 1 
ATOM 2842 C CG  . LYS A 1 363  ? -6.266  18.358   -7.838  1.00 92.10 363  A 1 
ATOM 2843 C CD  . LYS A 1 363  ? -7.576  17.654   -8.188  1.00 89.70 363  A 1 
ATOM 2844 C CE  . LYS A 1 363  ? -8.689  18.651   -8.538  1.00 83.29 363  A 1 
ATOM 2845 N NZ  . LYS A 1 363  ? -9.860  17.949   -9.121  1.00 78.25 363  A 1 
ATOM 2846 N N   . ARG A 1 364  ? -5.572  20.344   -3.776  1.00 95.09 364  A 1 
ATOM 2847 C CA  . ARG A 1 364  ? -5.840  21.252   -2.654  1.00 94.65 364  A 1 
ATOM 2848 C C   . ARG A 1 364  ? -4.600  22.056   -2.263  1.00 94.91 364  A 1 
ATOM 2849 O O   . ARG A 1 364  ? -4.664  23.286   -2.197  1.00 94.86 364  A 1 
ATOM 2850 C CB  . ARG A 1 364  ? -6.376  20.414   -1.478  1.00 94.64 364  A 1 
ATOM 2851 C CG  . ARG A 1 364  ? -6.646  21.253   -0.227  1.00 93.22 364  A 1 
ATOM 2852 C CD  . ARG A 1 364  ? -7.192  20.379   0.927   1.00 91.82 364  A 1 
ATOM 2853 N NE  . ARG A 1 364  ? -6.301  19.250   1.282   1.00 88.70 364  A 1 
ATOM 2854 C CZ  . ARG A 1 364  ? -5.189  19.279   1.981   1.00 88.07 364  A 1 
ATOM 2855 N NH1 . ARG A 1 364  ? -4.687  20.380   2.464   1.00 79.29 364  A 1 
ATOM 2856 N NH2 . ARG A 1 364  ? -4.548  18.161   2.214   1.00 83.00 364  A 1 
ATOM 2857 N N   . LEU A 1 365  ? -3.464  21.393   -2.047  1.00 96.34 365  A 1 
ATOM 2858 C CA  . LEU A 1 365  ? -2.204  22.032   -1.659  1.00 96.86 365  A 1 
ATOM 2859 C C   . LEU A 1 365  ? -1.721  22.999   -2.747  1.00 97.04 365  A 1 
ATOM 2860 O O   . LEU A 1 365  ? -1.298  24.113   -2.435  1.00 96.87 365  A 1 
ATOM 2861 C CB  . LEU A 1 365  ? -1.141  20.949   -1.386  1.00 97.22 365  A 1 
ATOM 2862 C CG  . LEU A 1 365  ? -1.408  20.063   -0.153  1.00 96.66 365  A 1 
ATOM 2863 C CD1 . LEU A 1 365  ? -0.368  18.937   -0.095  1.00 94.36 365  A 1 
ATOM 2864 C CD2 . LEU A 1 365  ? -1.319  20.851   1.156   1.00 94.32 365  A 1 
ATOM 2865 N N   . TRP A 1 366  ? -1.831  22.602   -4.011  1.00 97.35 366  A 1 
ATOM 2866 C CA  . TRP A 1 366  ? -1.469  23.433   -5.149  1.00 97.42 366  A 1 
ATOM 2867 C C   . TRP A 1 366  ? -2.348  24.683   -5.253  1.00 97.21 366  A 1 
ATOM 2868 O O   . TRP A 1 366  ? -1.828  25.795   -5.314  1.00 96.59 366  A 1 
ATOM 2869 C CB  . TRP A 1 366  ? -1.562  22.600   -6.437  1.00 97.31 366  A 1 
ATOM 2870 C CG  . TRP A 1 366  ? -1.136  23.375   -7.630  1.00 97.23 366  A 1 
ATOM 2871 C CD1 . TRP A 1 366  ? -1.937  23.898   -8.588  1.00 95.31 366  A 1 
ATOM 2872 C CD2 . TRP A 1 366  ? 0.212   23.825   -7.956  1.00 96.99 366  A 1 
ATOM 2873 N NE1 . TRP A 1 366  ? -1.187  24.628   -9.482  1.00 95.20 366  A 1 
ATOM 2874 C CE2 . TRP A 1 366  ? 0.147   24.633   -9.122  1.00 96.39 366  A 1 
ATOM 2875 C CE3 . TRP A 1 366  ? 1.470   23.638   -7.347  1.00 95.58 366  A 1 
ATOM 2876 C CZ2 . TRP A 1 366  ? 1.284   25.250   -9.656  1.00 95.21 366  A 1 
ATOM 2877 C CZ3 . TRP A 1 366  ? 2.627   24.247   -7.886  1.00 94.25 366  A 1 
ATOM 2878 C CH2 . TRP A 1 366  ? 2.537   25.056   -9.023  1.00 93.80 366  A 1 
ATOM 2879 N N   . GLN A 1 367  ? -3.679  24.517   -5.196  1.00 96.35 367  A 1 
ATOM 2880 C CA  . GLN A 1 367  ? -4.626  25.631   -5.245  1.00 95.35 367  A 1 
ATOM 2881 C C   . GLN A 1 367  ? -4.372  26.641   -4.118  1.00 95.29 367  A 1 
ATOM 2882 O O   . GLN A 1 367  ? -4.467  27.854   -4.328  1.00 94.79 367  A 1 
ATOM 2883 C CB  . GLN A 1 367  ? -6.050  25.072   -5.170  1.00 93.89 367  A 1 
ATOM 2884 C CG  . GLN A 1 367  ? -7.116  26.178   -5.250  1.00 85.63 367  A 1 
ATOM 2885 C CD  . GLN A 1 367  ? -8.544  25.645   -5.131  1.00 81.47 367  A 1 
ATOM 2886 O OE1 . GLN A 1 367  ? -8.812  24.521   -4.773  1.00 73.49 367  A 1 
ATOM 2887 N NE2 . GLN A 1 367  ? -9.534  26.463   -5.413  1.00 69.60 367  A 1 
ATOM 2888 N N   . ASP A 1 368  ? -4.063  26.153   -2.914  1.00 95.47 368  A 1 
ATOM 2889 C CA  . ASP A 1 368  ? -3.770  27.007   -1.773  1.00 95.73 368  A 1 
ATOM 2890 C C   . ASP A 1 368  ? -2.415  27.727   -1.914  1.00 96.28 368  A 1 
ATOM 2891 O O   . ASP A 1 368  ? -2.341  28.914   -1.604  1.00 95.70 368  A 1 
ATOM 2892 C CB  . ASP A 1 368  ? -3.846  26.191   -0.478  1.00 95.29 368  A 1 
ATOM 2893 C CG  . ASP A 1 368  ? -5.280  25.905   -0.015  1.00 93.69 368  A 1 
ATOM 2894 O OD1 . ASP A 1 368  ? -6.195  26.665   -0.422  1.00 89.69 368  A 1 
ATOM 2895 O OD2 . ASP A 1 368  ? -5.443  25.027   0.853   1.00 88.61 368  A 1 
ATOM 2896 N N   . ALA A 1 369  ? -1.389  27.067   -2.441  1.00 96.25 369  A 1 
ATOM 2897 C CA  . ALA A 1 369  ? -0.097  27.698   -2.716  1.00 96.31 369  A 1 
ATOM 2898 C C   . ALA A 1 369  ? -0.217  28.822   -3.753  1.00 96.50 369  A 1 
ATOM 2899 O O   . ALA A 1 369  ? 0.382   29.888   -3.589  1.00 96.11 369  A 1 
ATOM 2900 C CB  . ALA A 1 369  ? 0.903   26.620   -3.155  1.00 96.41 369  A 1 
ATOM 2901 N N   . MET A 1 370  ? -1.070  28.661   -4.778  1.00 96.71 370  A 1 
ATOM 2902 C CA  . MET A 1 370  ? -1.317  29.681   -5.805  1.00 96.27 370  A 1 
ATOM 2903 C C   . MET A 1 370  ? -2.070  30.924   -5.299  1.00 95.76 370  A 1 
ATOM 2904 O O   . MET A 1 370  ? -2.323  31.850   -6.072  1.00 94.70 370  A 1 
ATOM 2905 C CB  . MET A 1 370  ? -2.043  29.054   -7.012  1.00 96.05 370  A 1 
ATOM 2906 C CG  . MET A 1 370  ? -1.201  28.021   -7.783  1.00 94.97 370  A 1 
ATOM 2907 S SD  . MET A 1 370  ? 0.415   28.589   -8.382  1.00 94.39 370  A 1 
ATOM 2908 C CE  . MET A 1 370  ? 1.503   27.884   -7.117  1.00 88.31 370  A 1 
ATOM 2909 N N   . LYS A 1 371  ? -2.420  31.001   -4.014  1.00 95.78 371  A 1 
ATOM 2910 C CA  . LYS A 1 371  ? -2.942  32.222   -3.375  1.00 95.25 371  A 1 
ATOM 2911 C C   . LYS A 1 371  ? -1.835  33.185   -2.948  1.00 95.74 371  A 1 
ATOM 2912 O O   . LYS A 1 371  ? -2.120  34.356   -2.687  1.00 95.01 371  A 1 
ATOM 2913 C CB  . LYS A 1 371  ? -3.834  31.854   -2.178  1.00 94.27 371  A 1 
ATOM 2914 C CG  . LYS A 1 371  ? -5.073  31.042   -2.598  1.00 92.77 371  A 1 
ATOM 2915 C CD  . LYS A 1 371  ? -5.841  30.523   -1.377  1.00 89.31 371  A 1 
ATOM 2916 C CE  . LYS A 1 371  ? -7.009  29.644   -1.851  1.00 84.76 371  A 1 
ATOM 2917 N NZ  . LYS A 1 371  ? -7.576  28.838   -0.742  1.00 76.84 371  A 1 
ATOM 2918 N N   . TYR A 1 372  ? -0.586  32.735   -2.888  1.00 96.08 372  A 1 
ATOM 2919 C CA  . TYR A 1 372  ? 0.558   33.538   -2.481  1.00 96.60 372  A 1 
ATOM 2920 C C   . TYR A 1 372  ? 1.216   34.201   -3.695  1.00 96.96 372  A 1 
ATOM 2921 O O   . TYR A 1 372  ? 1.504   33.552   -4.700  1.00 95.99 372  A 1 
ATOM 2922 C CB  . TYR A 1 372  ? 1.552   32.668   -1.695  1.00 96.71 372  A 1 
ATOM 2923 C CG  . TYR A 1 372  ? 1.028   32.167   -0.357  1.00 96.77 372  A 1 
ATOM 2924 C CD1 . TYR A 1 372  ? 1.310   32.886   0.820   1.00 94.39 372  A 1 
ATOM 2925 C CD2 . TYR A 1 372  ? 0.247   31.001   -0.293  1.00 94.92 372  A 1 
ATOM 2926 C CE1 . TYR A 1 372  ? 0.812   32.440   2.059   1.00 94.21 372  A 1 
ATOM 2927 C CE2 . TYR A 1 372  ? -0.260  30.553   0.947   1.00 94.47 372  A 1 
ATOM 2928 C CZ  . TYR A 1 372  ? 0.025   31.273   2.124   1.00 95.28 372  A 1 
ATOM 2929 O OH  . TYR A 1 372  ? -0.468  30.854   3.318   1.00 94.03 372  A 1 
ATOM 2930 N N   . GLU A 1 373  ? 1.519   35.501   -3.596  1.00 95.97 373  A 1 
ATOM 2931 C CA  . GLU A 1 373  ? 2.467   36.121   -4.519  1.00 95.94 373  A 1 
ATOM 2932 C C   . GLU A 1 373  ? 3.901   35.723   -4.115  1.00 95.81 373  A 1 
ATOM 2933 O O   . GLU A 1 373  ? 4.197   35.746   -2.919  1.00 93.78 373  A 1 
ATOM 2934 C CB  . GLU A 1 373  ? 2.344   37.651   -4.519  1.00 95.02 373  A 1 
ATOM 2935 C CG  . GLU A 1 373  ? 1.026   38.181   -5.087  1.00 90.97 373  A 1 
ATOM 2936 C CD  . GLU A 1 373  ? 0.791   37.877   -6.573  1.00 92.50 373  A 1 
ATOM 2937 O OE1 . GLU A 1 373  ? -0.339  38.171   -7.022  1.00 85.40 373  A 1 
ATOM 2938 O OE2 . GLU A 1 373  ? 1.685   37.331   -7.243  1.00 87.32 373  A 1 
ATOM 2939 N N   . PRO A 1 374  ? 4.809   35.436   -5.050  1.00 96.13 374  A 1 
ATOM 2940 C CA  . PRO A 1 374  ? 4.678   35.678   -6.490  1.00 95.99 374  A 1 
ATOM 2941 C C   . PRO A 1 374  ? 4.080   34.514   -7.301  1.00 96.14 374  A 1 
ATOM 2942 O O   . PRO A 1 374  ? 3.907   34.666   -8.510  1.00 94.76 374  A 1 
ATOM 2943 C CB  . PRO A 1 374  ? 6.103   36.007   -6.934  1.00 95.02 374  A 1 
ATOM 2944 C CG  . PRO A 1 374  ? 6.941   35.075   -6.060  1.00 94.08 374  A 1 
ATOM 2945 C CD  . PRO A 1 374  ? 6.185   35.055   -4.738  1.00 95.12 374  A 1 
ATOM 2946 N N   . TYR A 1 375  ? 3.749   33.375   -6.694  1.00 96.42 375  A 1 
ATOM 2947 C CA  . TYR A 1 375  ? 3.197   32.222   -7.420  1.00 96.96 375  A 1 
ATOM 2948 C C   . TYR A 1 375  ? 1.913   32.573   -8.173  1.00 96.54 375  A 1 
ATOM 2949 O O   . TYR A 1 375  ? 1.749   32.187   -9.322  1.00 95.65 375  A 1 
ATOM 2950 C CB  . TYR A 1 375  ? 2.900   31.068   -6.457  1.00 97.19 375  A 1 
ATOM 2951 C CG  . TYR A 1 375  ? 4.022   30.642   -5.538  1.00 97.66 375  A 1 
ATOM 2952 C CD1 . TYR A 1 375  ? 5.340   30.517   -6.015  1.00 96.32 375  A 1 
ATOM 2953 C CD2 . TYR A 1 375  ? 3.730   30.343   -4.193  1.00 96.16 375  A 1 
ATOM 2954 C CE1 . TYR A 1 375  ? 6.370   30.107   -5.147  1.00 95.87 375  A 1 
ATOM 2955 C CE2 . TYR A 1 375  ? 4.755   29.929   -3.328  1.00 95.55 375  A 1 
ATOM 2956 C CZ  . TYR A 1 375  ? 6.069   29.810   -3.801  1.00 96.80 375  A 1 
ATOM 2957 O OH  . TYR A 1 375  ? 7.055   29.410   -2.965  1.00 95.83 375  A 1 
ATOM 2958 N N   . ARG A 1 376  ? 1.022   33.340   -7.545  1.00 96.02 376  A 1 
ATOM 2959 C CA  . ARG A 1 376  ? -0.276  33.726   -8.102  1.00 95.68 376  A 1 
ATOM 2960 C C   . ARG A 1 376  ? -0.146  34.467   -9.433  1.00 95.05 376  A 1 
ATOM 2961 O O   . ARG A 1 376  ? -0.899  34.175   -10.353 1.00 94.01 376  A 1 
ATOM 2962 C CB  . ARG A 1 376  ? -1.035  34.556   -7.068  1.00 95.10 376  A 1 
ATOM 2963 C CG  . ARG A 1 376  ? -2.453  34.905   -7.537  1.00 93.46 376  A 1 
ATOM 2964 C CD  . ARG A 1 376  ? -3.254  35.610   -6.440  1.00 91.70 376  A 1 
ATOM 2965 N NE  . ARG A 1 376  ? -2.665  36.905   -6.076  1.00 85.76 376  A 1 
ATOM 2966 C CZ  . ARG A 1 376  ? -3.019  37.674   -5.070  1.00 83.45 376  A 1 
ATOM 2967 N NH1 . ARG A 1 376  ? -4.024  37.378   -4.291  1.00 75.89 376  A 1 
ATOM 2968 N NH2 . ARG A 1 376  ? -2.351  38.759   -4.838  1.00 74.01 376  A 1 
ATOM 2969 N N   . SER A 1 377  ? 0.832   35.360   -9.551  1.00 95.28 377  A 1 
ATOM 2970 C CA  . SER A 1 377  ? 1.087   36.097   -10.794 1.00 94.46 377  A 1 
ATOM 2971 C C   . SER A 1 377  ? 1.633   35.214   -11.927 1.00 94.66 377  A 1 
ATOM 2972 O O   . SER A 1 377  ? 1.587   35.617   -13.081 1.00 93.49 377  A 1 
ATOM 2973 C CB  . SER A 1 377  ? 2.050   37.253   -10.532 1.00 93.27 377  A 1 
ATOM 2974 O OG  . SER A 1 377  ? 1.425   38.248   -9.754  1.00 86.86 377  A 1 
ATOM 2975 N N   . TYR A 1 378  ? 2.132   34.023   -11.602 1.00 95.13 378  A 1 
ATOM 2976 C CA  . TYR A 1 378  ? 2.621   33.030   -12.555 1.00 95.55 378  A 1 
ATOM 2977 C C   . TYR A 1 378  ? 1.731   31.772   -12.613 1.00 95.83 378  A 1 
ATOM 2978 O O   . TYR A 1 378  ? 2.143   30.765   -13.179 1.00 94.53 378  A 1 
ATOM 2979 C CB  . TYR A 1 378  ? 4.065   32.660   -12.206 1.00 95.40 378  A 1 
ATOM 2980 C CG  . TYR A 1 378  ? 5.089   33.682   -12.657 1.00 95.42 378  A 1 
ATOM 2981 C CD1 . TYR A 1 378  ? 5.683   33.552   -13.934 1.00 92.86 378  A 1 
ATOM 2982 C CD2 . TYR A 1 378  ? 5.485   34.723   -11.808 1.00 93.39 378  A 1 
ATOM 2983 C CE1 . TYR A 1 378  ? 6.681   34.448   -14.337 1.00 92.20 378  A 1 
ATOM 2984 C CE2 . TYR A 1 378  ? 6.481   35.626   -12.210 1.00 92.52 378  A 1 
ATOM 2985 C CZ  . TYR A 1 378  ? 7.091   35.481   -13.467 1.00 93.64 378  A 1 
ATOM 2986 O OH  . TYR A 1 378  ? 8.085   36.314   -13.842 1.00 92.17 378  A 1 
ATOM 2987 N N   . ALA A 1 379  ? 0.532   31.808   -12.021 1.00 95.02 379  A 1 
ATOM 2988 C CA  . ALA A 1 379  ? -0.288  30.611   -11.836 1.00 94.75 379  A 1 
ATOM 2989 C C   . ALA A 1 379  ? -0.614  29.881   -13.151 1.00 94.90 379  A 1 
ATOM 2990 O O   . ALA A 1 379  ? -0.671  28.656   -13.177 1.00 93.97 379  A 1 
ATOM 2991 C CB  . ALA A 1 379  ? -1.548  31.012   -11.073 1.00 94.13 379  A 1 
ATOM 2992 N N   . ASP A 1 380  ? -0.760  30.613   -14.258 1.00 94.86 380  A 1 
ATOM 2993 C CA  . ASP A 1 380  ? -0.969  30.051   -15.600 1.00 94.40 380  A 1 
ATOM 2994 C C   . ASP A 1 380  ? 0.330   29.593   -16.291 1.00 94.93 380  A 1 
ATOM 2995 O O   . ASP A 1 380  ? 0.283   29.058   -17.401 1.00 93.81 380  A 1 
ATOM 2996 C CB  . ASP A 1 380  ? -1.741  31.068   -16.461 1.00 92.72 380  A 1 
ATOM 2997 C CG  . ASP A 1 380  ? -0.847  32.205   -16.970 1.00 91.41 380  A 1 
ATOM 2998 O OD1 . ASP A 1 380  ? -0.090  32.769   -16.155 1.00 87.37 380  A 1 
ATOM 2999 O OD2 . ASP A 1 380  ? -0.858  32.450   -18.196 1.00 86.14 380  A 1 
ATOM 3000 N N   . ARG A 1 381  ? 1.494   29.767   -15.655 1.00 95.69 381  A 1 
ATOM 3001 C CA  . ARG A 1 381  ? 2.827   29.387   -16.154 1.00 96.34 381  A 1 
ATOM 3002 C C   . ARG A 1 381  ? 3.372   28.121   -15.494 1.00 97.06 381  A 1 
ATOM 3003 O O   . ARG A 1 381  ? 4.554   27.827   -15.651 1.00 96.32 381  A 1 
ATOM 3004 C CB  . ARG A 1 381  ? 3.803   30.581   -16.028 1.00 95.73 381  A 1 
ATOM 3005 C CG  . ARG A 1 381  ? 3.362   31.851   -16.771 1.00 93.79 381  A 1 
ATOM 3006 C CD  . ARG A 1 381  ? 3.159   31.655   -18.279 1.00 91.15 381  A 1 
ATOM 3007 N NE  . ARG A 1 381  ? 4.394   31.218   -18.951 1.00 87.67 381  A 1 
ATOM 3008 C CZ  . ARG A 1 381  ? 4.822   31.588   -20.146 1.00 85.50 381  A 1 
ATOM 3009 N NH1 . ARG A 1 381  ? 4.162   32.410   -20.897 1.00 77.80 381  A 1 
ATOM 3010 N NH2 . ARG A 1 381  ? 5.946   31.142   -20.608 1.00 77.45 381  A 1 
ATOM 3011 N N   . PHE A 1 382  ? 2.549   27.378   -14.797 1.00 96.82 382  A 1 
ATOM 3012 C CA  . PHE A 1 382  ? 2.885   26.083   -14.229 1.00 97.04 382  A 1 
ATOM 3013 C C   . PHE A 1 382  ? 2.164   24.944   -14.957 1.00 96.97 382  A 1 
ATOM 3014 O O   . PHE A 1 382  ? 0.956   25.016   -15.208 1.00 96.08 382  A 1 
ATOM 3015 C CB  . PHE A 1 382  ? 2.557   26.058   -12.737 1.00 97.06 382  A 1 
ATOM 3016 C CG  . PHE A 1 382  ? 3.449   26.944   -11.891 1.00 97.34 382  A 1 
ATOM 3017 C CD1 . PHE A 1 382  ? 4.756   26.520   -11.582 1.00 96.33 382  A 1 
ATOM 3018 C CD2 . PHE A 1 382  ? 2.976   28.166   -11.386 1.00 96.42 382  A 1 
ATOM 3019 C CE1 . PHE A 1 382  ? 5.577   27.312   -10.754 1.00 96.14 382  A 1 
ATOM 3020 C CE2 . PHE A 1 382  ? 3.794   28.959   -10.563 1.00 96.04 382  A 1 
ATOM 3021 C CZ  . PHE A 1 382  ? 5.096   28.525   -10.243 1.00 96.60 382  A 1 
ATOM 3022 N N   . ASN A 1 383  ? 2.896   23.879   -15.220 1.00 96.96 383  A 1 
ATOM 3023 C CA  . ASN A 1 383  ? 2.347   22.569   -15.535 1.00 97.40 383  A 1 
ATOM 3024 C C   . ASN A 1 383  ? 2.638   21.627   -14.360 1.00 97.87 383  A 1 
ATOM 3025 O O   . ASN A 1 383  ? 3.780   21.525   -13.912 1.00 97.45 383  A 1 
ATOM 3026 C CB  . ASN A 1 383  ? 2.932   22.054   -16.853 1.00 97.10 383  A 1 
ATOM 3027 C CG  . ASN A 1 383  ? 2.453   22.814   -18.080 1.00 96.81 383  A 1 
ATOM 3028 O OD1 . ASN A 1 383  ? 1.550   23.635   -18.049 1.00 92.69 383  A 1 
ATOM 3029 N ND2 . ASN A 1 383  ? 3.044   22.535   -19.216 1.00 91.97 383  A 1 
ATOM 3030 N N   . VAL A 1 384  ? 1.603   20.975   -13.821 1.00 97.57 384  A 1 
ATOM 3031 C CA  . VAL A 1 384  ? 1.666   20.203   -12.581 1.00 97.82 384  A 1 
ATOM 3032 C C   . VAL A 1 384  ? 1.214   18.771   -12.826 1.00 97.87 384  A 1 
ATOM 3033 O O   . VAL A 1 384  ? 0.110   18.546   -13.336 1.00 97.17 384  A 1 
ATOM 3034 C CB  . VAL A 1 384  ? 0.833   20.842   -11.456 1.00 97.72 384  A 1 
ATOM 3035 C CG1 . VAL A 1 384  ? 1.058   20.133   -10.113 1.00 95.81 384  A 1 
ATOM 3036 C CG2 . VAL A 1 384  ? 1.177   22.322   -11.277 1.00 95.42 384  A 1 
ATOM 3037 N N   . TYR A 1 385  ? 2.038   17.837   -12.425 1.00 97.83 385  A 1 
ATOM 3038 C CA  . TYR A 1 385  ? 1.793   16.405   -12.562 1.00 97.93 385  A 1 
ATOM 3039 C C   . TYR A 1 385  ? 1.852   15.722   -11.203 1.00 98.17 385  A 1 
ATOM 3040 O O   . TYR A 1 385  ? 2.788   15.941   -10.440 1.00 97.73 385  A 1 
ATOM 3041 C CB  . TYR A 1 385  ? 2.819   15.814   -13.530 1.00 97.94 385  A 1 
ATOM 3042 C CG  . TYR A 1 385  ? 2.739   16.386   -14.930 1.00 97.98 385  A 1 
ATOM 3043 C CD1 . TYR A 1 385  ? 1.877   15.799   -15.874 1.00 95.98 385  A 1 
ATOM 3044 C CD2 . TYR A 1 385  ? 3.505   17.512   -15.292 1.00 96.20 385  A 1 
ATOM 3045 C CE1 . TYR A 1 385  ? 1.793   16.313   -17.175 1.00 95.75 385  A 1 
ATOM 3046 C CE2 . TYR A 1 385  ? 3.419   18.036   -16.591 1.00 95.61 385  A 1 
ATOM 3047 C CZ  . TYR A 1 385  ? 2.569   17.433   -17.539 1.00 96.92 385  A 1 
ATOM 3048 O OH  . TYR A 1 385  ? 2.486   17.907   -18.803 1.00 95.96 385  A 1 
ATOM 3049 N N   . ALA A 1 386  ? 0.870   14.875   -10.904 1.00 97.39 386  A 1 
ATOM 3050 C CA  . ALA A 1 386  ? 0.854   14.003   -9.743  1.00 97.36 386  A 1 
ATOM 3051 C C   . ALA A 1 386  ? 1.247   12.579   -10.159 1.00 97.34 386  A 1 
ATOM 3052 O O   . ALA A 1 386  ? 0.574   11.969   -10.986 1.00 97.01 386  A 1 
ATOM 3053 C CB  . ALA A 1 386  ? -0.528  14.071   -9.078  1.00 97.35 386  A 1 
ATOM 3054 N N   . LEU A 1 387  ? 2.321   12.073   -9.593  1.00 97.53 387  A 1 
ATOM 3055 C CA  . LEU A 1 387  ? 2.826   10.726   -9.825  1.00 97.66 387  A 1 
ATOM 3056 C C   . LEU A 1 387  ? 2.395   9.817    -8.677  1.00 97.37 387  A 1 
ATOM 3057 O O   . LEU A 1 387  ? 2.833   9.983    -7.542  1.00 96.55 387  A 1 
ATOM 3058 C CB  . LEU A 1 387  ? 4.349   10.751   -10.012 1.00 97.40 387  A 1 
ATOM 3059 C CG  . LEU A 1 387  ? 4.796   11.009   -11.464 1.00 95.36 387  A 1 
ATOM 3060 C CD1 . LEU A 1 387  ? 4.382   12.376   -11.997 1.00 87.49 387  A 1 
ATOM 3061 C CD2 . LEU A 1 387  ? 6.321   10.907   -11.561 1.00 88.56 387  A 1 
ATOM 3062 N N   . CYS A 1 388  ? 1.556   8.848    -8.989  1.00 96.93 388  A 1 
ATOM 3063 C CA  . CYS A 1 388  ? 0.963   7.908    -8.046  1.00 96.45 388  A 1 
ATOM 3064 C C   . CYS A 1 388  ? 1.978   6.831    -7.617  1.00 96.03 388  A 1 
ATOM 3065 O O   . CYS A 1 388  ? 1.880   5.662    -8.003  1.00 94.86 388  A 1 
ATOM 3066 C CB  . CYS A 1 388  ? -0.300  7.323    -8.693  1.00 96.03 388  A 1 
ATOM 3067 S SG  . CYS A 1 388  ? -1.567  8.599    -8.899  1.00 94.84 388  A 1 
ATOM 3068 N N   . THR A 1 389  ? 2.972   7.221    -6.822  1.00 96.64 389  A 1 
ATOM 3069 C CA  . THR A 1 389  ? 3.988   6.330    -6.249  1.00 96.46 389  A 1 
ATOM 3070 C C   . THR A 1 389  ? 3.395   5.550    -5.075  1.00 95.48 389  A 1 
ATOM 3071 O O   . THR A 1 389  ? 3.420   6.001    -3.928  1.00 94.10 389  A 1 
ATOM 3072 C CB  . THR A 1 389  ? 5.240   7.116    -5.837  1.00 96.51 389  A 1 
ATOM 3073 O OG1 . THR A 1 389  ? 4.875   8.306    -5.173  1.00 94.18 389  A 1 
ATOM 3074 C CG2 . THR A 1 389  ? 6.061   7.531    -7.050  1.00 92.25 389  A 1 
ATOM 3075 N N   . ALA A 1 390  ? 2.804   4.381    -5.368  1.00 95.24 390  A 1 
ATOM 3076 C CA  . ALA A 1 390  ? 2.100   3.583    -4.373  1.00 94.70 390  A 1 
ATOM 3077 C C   . ALA A 1 390  ? 3.054   2.923    -3.362  1.00 94.28 390  A 1 
ATOM 3078 O O   . ALA A 1 390  ? 4.006   2.240    -3.745  1.00 92.61 390  A 1 
ATOM 3079 C CB  . ALA A 1 390  ? 1.220   2.545    -5.084  1.00 93.42 390  A 1 
ATOM 3080 N N   . SER A 1 391  ? 2.754   3.100    -2.085  1.00 93.70 391  A 1 
ATOM 3081 C CA  . SER A 1 391  ? 3.395   2.431    -0.959  1.00 92.86 391  A 1 
ATOM 3082 C C   . SER A 1 391  ? 2.664   1.129    -0.603  1.00 91.72 391  A 1 
ATOM 3083 O O   . SER A 1 391  ? 1.459   0.995    -0.832  1.00 90.35 391  A 1 
ATOM 3084 C CB  . SER A 1 391  ? 3.423   3.375    0.246   1.00 92.58 391  A 1 
ATOM 3085 O OG  . SER A 1 391  ? 4.199   4.526    -0.040  1.00 88.82 391  A 1 
ATOM 3086 N N   . GLU A 1 392  ? 3.366   0.172    -0.010  1.00 88.35 392  A 1 
ATOM 3087 C CA  . GLU A 1 392  ? 2.755   -1.050   0.541   1.00 86.27 392  A 1 
ATOM 3088 C C   . GLU A 1 392  ? 1.897   -0.730   1.776   1.00 85.03 392  A 1 
ATOM 3089 O O   . GLU A 1 392  ? 0.818   -1.289   1.942   1.00 81.60 392  A 1 
ATOM 3090 C CB  . GLU A 1 392  ? 3.872   -2.041   0.894   1.00 83.93 392  A 1 
ATOM 3091 C CG  . GLU A 1 392  ? 3.392   -3.400   1.429   1.00 75.36 392  A 1 
ATOM 3092 C CD  . GLU A 1 392  ? 4.563   -4.271   1.922   1.00 72.81 392  A 1 
ATOM 3093 O OE1 . GLU A 1 392  ? 4.469   -5.512   1.944   1.00 64.86 392  A 1 
ATOM 3094 O OE2 . GLU A 1 392  ? 5.604   -3.714   2.330   1.00 65.73 392  A 1 
ATOM 3095 N N   . SER A 1 393  ? 2.348   0.198    2.613   1.00 82.87 393  A 1 
ATOM 3096 C CA  . SER A 1 393  ? 1.641   0.641    3.815   1.00 82.86 393  A 1 
ATOM 3097 C C   . SER A 1 393  ? 1.459   2.165    3.840   1.00 85.05 393  A 1 
ATOM 3098 O O   . SER A 1 393  ? 2.179   2.906    3.172   1.00 84.24 393  A 1 
ATOM 3099 C CB  . SER A 1 393  ? 2.376   0.159    5.072   1.00 78.68 393  A 1 
ATOM 3100 O OG  . SER A 1 393  ? 3.616   0.816    5.210   1.00 68.99 393  A 1 
ATOM 3101 N N   . THR A 1 394  ? 0.496   2.633    4.639   1.00 82.38 394  A 1 
ATOM 3102 C CA  . THR A 1 394  ? 0.363   4.066    4.926   1.00 81.03 394  A 1 
ATOM 3103 C C   . THR A 1 394  ? 1.511   4.553    5.811   1.00 80.98 394  A 1 
ATOM 3104 O O   . THR A 1 394  ? 2.040   3.792    6.618   1.00 79.09 394  A 1 
ATOM 3105 C CB  . THR A 1 394  ? -0.972  4.404    5.590   1.00 77.92 394  A 1 
ATOM 3106 O OG1 . THR A 1 394  ? -1.106  3.710    6.802   1.00 69.34 394  A 1 
ATOM 3107 C CG2 . THR A 1 394  ? -2.161  4.024    4.723   1.00 69.18 394  A 1 
ATOM 3108 N N   . PHE A 1 395  ? 1.858   5.840    5.703   1.00 83.96 395  A 1 
ATOM 3109 C CA  . PHE A 1 395  ? 2.983   6.421    6.430   1.00 82.84 395  A 1 
ATOM 3110 C C   . PHE A 1 395  ? 2.872   6.252    7.956   1.00 79.38 395  A 1 
ATOM 3111 O O   . PHE A 1 395  ? 3.835   5.854    8.610   1.00 74.90 395  A 1 
ATOM 3112 C CB  . PHE A 1 395  ? 3.087   7.905    6.053   1.00 84.36 395  A 1 
ATOM 3113 C CG  . PHE A 1 395  ? 4.325   8.574    6.612   1.00 85.95 395  A 1 
ATOM 3114 C CD1 . PHE A 1 395  ? 4.235   9.378    7.769   1.00 80.62 395  A 1 
ATOM 3115 C CD2 . PHE A 1 395  ? 5.565   8.382    5.984   1.00 81.95 395  A 1 
ATOM 3116 C CE1 . PHE A 1 395  ? 5.387   9.987    8.286   1.00 82.61 395  A 1 
ATOM 3117 C CE2 . PHE A 1 395  ? 6.716   8.991    6.510   1.00 83.46 395  A 1 
ATOM 3118 C CZ  . PHE A 1 395  ? 6.630   9.799    7.655   1.00 88.22 395  A 1 
ATOM 3119 N N   . ASP A 1 396  ? 1.688   6.506    8.528   1.00 79.27 396  A 1 
ATOM 3120 C CA  . ASP A 1 396  ? 1.449   6.468    9.974   1.00 75.24 396  A 1 
ATOM 3121 C C   . ASP A 1 396  ? 1.286   5.042    10.546  1.00 71.62 396  A 1 
ATOM 3122 O O   . ASP A 1 396  ? 1.308   4.875    11.761  1.00 66.68 396  A 1 
ATOM 3123 C CB  . ASP A 1 396  ? 0.213   7.317    10.316  1.00 73.60 396  A 1 
ATOM 3124 C CG  . ASP A 1 396  ? 0.363   8.824    10.067  1.00 72.22 396  A 1 
ATOM 3125 O OD1 . ASP A 1 396  ? 1.486   9.359    10.182  1.00 70.53 396  A 1 
ATOM 3126 O OD2 . ASP A 1 396  ? -0.677  9.481    9.820   1.00 69.26 396  A 1 
ATOM 3127 N N   . ASN A 1 397  ? 1.093   4.024    9.710   1.00 70.11 397  A 1 
ATOM 3128 C CA  . ASN A 1 397  ? 0.878   2.639    10.160  1.00 67.96 397  A 1 
ATOM 3129 C C   . ASN A 1 397  ? 2.190   1.861    10.363  1.00 68.09 397  A 1 
ATOM 3130 O O   . ASN A 1 397  ? 2.166   0.750    10.894  1.00 62.35 397  A 1 
ATOM 3131 C CB  . ASN A 1 397  ? -0.081  1.918    9.190   1.00 62.48 397  A 1 
ATOM 3132 C CG  . ASN A 1 397  ? -1.544  2.301    9.351   1.00 56.19 397  A 1 
ATOM 3133 O OD1 . ASN A 1 397  ? -1.949  3.088    10.194  1.00 51.43 397  A 1 
ATOM 3134 N ND2 . ASN A 1 397  ? -2.405  1.739    8.539   1.00 50.31 397  A 1 
ATOM 3135 N N   . GLY A 1 398  ? 3.321   2.435    9.962   1.00 63.76 398  A 1 
ATOM 3136 C CA  . GLY A 1 398  ? 4.588   1.713    9.877   1.00 62.20 398  A 1 
ATOM 3137 C C   . GLY A 1 398  ? 4.578   0.667    8.750   1.00 63.97 398  A 1 
ATOM 3138 O O   . GLY A 1 398  ? 3.536   0.317    8.215   1.00 57.61 398  A 1 
ATOM 3139 N N   . GLY A 1 399  ? 5.733   0.166    8.375   1.00 67.33 399  A 1 
ATOM 3140 C CA  . GLY A 1 399  ? 5.895   -0.732   7.230   1.00 69.82 399  A 1 
ATOM 3141 C C   . GLY A 1 399  ? 6.659   -0.074   6.074   1.00 74.81 399  A 1 
ATOM 3142 O O   . GLY A 1 399  ? 7.253   0.985    6.245   1.00 72.13 399  A 1 
ATOM 3143 N N   . SER A 1 400  ? 6.682   -0.739   4.916   1.00 77.26 400  A 1 
ATOM 3144 C CA  . SER A 1 400  ? 7.436   -0.266   3.754   1.00 81.27 400  A 1 
ATOM 3145 C C   . SER A 1 400  ? 6.665   0.825    3.006   1.00 83.70 400  A 1 
ATOM 3146 O O   . SER A 1 400  ? 5.526   0.614    2.583   1.00 83.03 400  A 1 
ATOM 3147 C CB  . SER A 1 400  ? 7.760   -1.444   2.834   1.00 78.54 400  A 1 
ATOM 3148 O OG  . SER A 1 400  ? 8.635   -1.068   1.786   1.00 73.51 400  A 1 
ATOM 3149 N N   . THR A 1 401  ? 7.296   1.998    2.832   1.00 85.29 401  A 1 
ATOM 3150 C CA  . THR A 1 401  ? 6.795   3.109    2.018   1.00 87.70 401  A 1 
ATOM 3151 C C   . THR A 1 401  ? 7.697   3.324    0.797   1.00 89.07 401  A 1 
ATOM 3152 O O   . THR A 1 401  ? 8.842   2.876    0.766   1.00 88.63 401  A 1 
ATOM 3153 C CB  . THR A 1 401  ? 6.631   4.396    2.826   1.00 87.27 401  A 1 
ATOM 3154 O OG1 . THR A 1 401  ? 7.864   4.839    3.332   1.00 83.84 401  A 1 
ATOM 3155 C CG2 . THR A 1 401  ? 5.662   4.228    4.000   1.00 82.99 401  A 1 
ATOM 3156 N N   . PHE A 1 402  ? 7.176   3.990    -0.250  1.00 92.90 402  A 1 
ATOM 3157 C CA  . PHE A 1 402  ? 7.875   4.066    -1.539  1.00 94.02 402  A 1 
ATOM 3158 C C   . PHE A 1 402  ? 9.236   4.775    -1.440  1.00 94.17 402  A 1 
ATOM 3159 O O   . PHE A 1 402  ? 10.197  4.320    -2.051  1.00 92.49 402  A 1 
ATOM 3160 C CB  . PHE A 1 402  ? 6.975   4.740    -2.573  1.00 94.34 402  A 1 
ATOM 3161 C CG  . PHE A 1 402  ? 7.519   4.655    -3.990  1.00 94.95 402  A 1 
ATOM 3162 C CD1 . PHE A 1 402  ? 8.454   5.602    -4.450  1.00 92.59 402  A 1 
ATOM 3163 C CD2 . PHE A 1 402  ? 7.106   3.619    -4.843  1.00 92.68 402  A 1 
ATOM 3164 C CE1 . PHE A 1 402  ? 8.981   5.506    -5.749  1.00 92.40 402  A 1 
ATOM 3165 C CE2 . PHE A 1 402  ? 7.626   3.531    -6.151  1.00 92.08 402  A 1 
ATOM 3166 C CZ  . PHE A 1 402  ? 8.562   4.469    -6.603  1.00 93.77 402  A 1 
ATOM 3167 N N   . PHE A 1 403  ? 9.330   5.863    -0.680  1.00 94.64 403  A 1 
ATOM 3168 C CA  . PHE A 1 403  ? 10.547  6.670    -0.543  1.00 94.35 403  A 1 
ATOM 3169 C C   . PHE A 1 403  ? 11.321  6.428    0.761   1.00 93.06 403  A 1 
ATOM 3170 O O   . PHE A 1 403  ? 12.384  7.018    0.921   1.00 89.52 403  A 1 
ATOM 3171 C CB  . PHE A 1 403  ? 10.208  8.156    -0.714  1.00 94.70 403  A 1 
ATOM 3172 C CG  . PHE A 1 403  ? 9.719   8.533    -2.096  1.00 95.40 403  A 1 
ATOM 3173 C CD1 . PHE A 1 403  ? 10.649  8.791    -3.124  1.00 93.30 403  A 1 
ATOM 3174 C CD2 . PHE A 1 403  ? 8.347   8.654    -2.353  1.00 93.77 403  A 1 
ATOM 3175 C CE1 . PHE A 1 403  ? 10.200  9.174    -4.401  1.00 93.57 403  A 1 
ATOM 3176 C CE2 . PHE A 1 403  ? 7.901   9.031    -3.634  1.00 93.42 403  A 1 
ATOM 3177 C CZ  . PHE A 1 403  ? 8.824   9.292    -4.655  1.00 95.20 403  A 1 
ATOM 3178 N N   . ASP A 1 404  ? 10.830  5.590    1.674   1.00 92.05 404  A 1 
ATOM 3179 C CA  . ASP A 1 404  ? 11.449  5.351    2.986   1.00 91.08 404  A 1 
ATOM 3180 C C   . ASP A 1 404  ? 11.720  6.650    3.774   1.00 91.15 404  A 1 
ATOM 3181 O O   . ASP A 1 404  ? 12.809  6.868    4.313   1.00 89.15 404  A 1 
ATOM 3182 C CB  . ASP A 1 404  ? 12.706  4.471    2.849   1.00 88.68 404  A 1 
ATOM 3183 C CG  . ASP A 1 404  ? 12.437  3.067    2.299   1.00 85.30 404  A 1 
ATOM 3184 O OD1 . ASP A 1 404  ? 11.387  2.477    2.630   1.00 81.47 404  A 1 
ATOM 3185 O OD2 . ASP A 1 404  ? 13.299  2.557    1.553   1.00 80.48 404  A 1 
ATOM 3186 N N   . VAL A 1 405  ? 10.725  7.555    3.831   1.00 91.96 405  A 1 
ATOM 3187 C CA  . VAL A 1 405  ? 10.850  8.811    4.589   1.00 92.16 405  A 1 
ATOM 3188 C C   . VAL A 1 405  ? 10.875  8.520    6.086   1.00 90.44 405  A 1 
ATOM 3189 O O   . VAL A 1 405  ? 10.013  7.826    6.626   1.00 88.77 405  A 1 
ATOM 3190 C CB  . VAL A 1 405  ? 9.748   9.824    4.236   1.00 92.98 405  A 1 
ATOM 3191 C CG1 . VAL A 1 405  ? 9.776   11.079   5.130   1.00 89.92 405  A 1 
ATOM 3192 C CG2 . VAL A 1 405  ? 9.961   10.306   2.800   1.00 88.73 405  A 1 
ATOM 3193 N N   . ILE A 1 406  ? 11.834  9.123    6.770   1.00 89.77 406  A 1 
ATOM 3194 C CA  . ILE A 1 406  ? 11.901  9.182    8.229   1.00 88.41 406  A 1 
ATOM 3195 C C   . ILE A 1 406  ? 11.833  10.633   8.687   1.00 88.79 406  A 1 
ATOM 3196 O O   . ILE A 1 406  ? 12.281  11.538   7.983   1.00 88.06 406  A 1 
ATOM 3197 C CB  . ILE A 1 406  ? 13.136  8.431    8.792   1.00 85.97 406  A 1 
ATOM 3198 C CG1 . ILE A 1 406  ? 14.464  9.055    8.317   1.00 80.12 406  A 1 
ATOM 3199 C CG2 . ILE A 1 406  ? 13.045  6.941    8.426   1.00 77.62 406  A 1 
ATOM 3200 C CD1 . ILE A 1 406  ? 15.714  8.443    8.961   1.00 73.71 406  A 1 
ATOM 3201 N N   . VAL A 1 407  ? 11.303  10.865   9.886   1.00 83.97 407  A 1 
ATOM 3202 C CA  . VAL A 1 407  ? 11.237  12.190   10.515  1.00 83.18 407  A 1 
ATOM 3203 C C   . VAL A 1 407  ? 12.053  12.152   11.798  1.00 81.22 407  A 1 
ATOM 3204 O O   . VAL A 1 407  ? 11.847  11.290   12.647  1.00 78.16 407  A 1 
ATOM 3205 C CB  . VAL A 1 407  ? 9.782   12.628   10.770  1.00 82.72 407  A 1 
ATOM 3206 C CG1 . VAL A 1 407  ? 9.721   14.063   11.299  1.00 78.05 407  A 1 
ATOM 3207 C CG2 . VAL A 1 407  ? 8.940   12.568   9.492   1.00 77.09 407  A 1 
ATOM 3208 N N   . ASP A 1 408  ? 13.018  13.056   11.931  1.00 81.78 408  A 1 
ATOM 3209 C CA  . ASP A 1 408  ? 13.853  13.121   13.129  1.00 78.82 408  A 1 
ATOM 3210 C C   . ASP A 1 408  ? 13.140  13.815   14.307  1.00 76.96 408  A 1 
ATOM 3211 O O   . ASP A 1 408  ? 12.018  14.322   14.197  1.00 73.59 408  A 1 
ATOM 3212 C CB  . ASP A 1 408  ? 15.239  13.710   12.775  1.00 76.30 408  A 1 
ATOM 3213 C CG  . ASP A 1 408  ? 15.332  15.245   12.695  1.00 74.33 408  A 1 
ATOM 3214 O OD1 . ASP A 1 408  ? 14.312  15.927   12.912  1.00 70.38 408  A 1 
ATOM 3215 O OD2 . ASP A 1 408  ? 16.462  15.735   12.548  1.00 69.40 408  A 1 
ATOM 3216 N N   . LYS A 1 409  ? 13.812  13.858   15.465  1.00 71.62 409  A 1 
ATOM 3217 C CA  . LYS A 1 409  ? 13.277  14.503   16.681  1.00 70.06 409  A 1 
ATOM 3218 C C   . LYS A 1 409  ? 13.104  16.029   16.586  1.00 70.87 409  A 1 
ATOM 3219 O O   . LYS A 1 409  ? 12.578  16.624   17.511  1.00 66.98 409  A 1 
ATOM 3220 C CB  . LYS A 1 409  ? 14.167  14.131   17.887  1.00 68.12 409  A 1 
ATOM 3221 C CG  . LYS A 1 409  ? 15.567  14.745   17.761  1.00 64.28 409  A 1 
ATOM 3222 C CD  . LYS A 1 409  ? 16.423  14.404   18.990  1.00 59.70 409  A 1 
ATOM 3223 C CE  . LYS A 1 409  ? 17.786  15.065   18.783  1.00 53.24 409  A 1 
ATOM 3224 N NZ  . LYS A 1 409  ? 18.702  14.860   19.933  1.00 44.05 409  A 1 
ATOM 3225 N N   . TYR A 1 410  ? 13.598  16.652   15.520  1.00 77.94 410  A 1 
ATOM 3226 C CA  . TYR A 1 410  ? 13.473  18.075   15.237  1.00 79.09 410  A 1 
ATOM 3227 C C   . TYR A 1 410  ? 12.410  18.367   14.161  1.00 80.75 410  A 1 
ATOM 3228 O O   . TYR A 1 410  ? 12.335  19.488   13.680  1.00 77.56 410  A 1 
ATOM 3229 C CB  . TYR A 1 410  ? 14.852  18.644   14.843  1.00 77.96 410  A 1 
ATOM 3230 C CG  . TYR A 1 410  ? 15.962  18.411   15.856  1.00 76.80 410  A 1 
ATOM 3231 C CD1 . TYR A 1 410  ? 15.921  19.068   17.103  1.00 73.02 410  A 1 
ATOM 3232 C CD2 . TYR A 1 410  ? 17.038  17.571   15.536  1.00 72.55 410  A 1 
ATOM 3233 C CE1 . TYR A 1 410  ? 16.974  18.896   18.023  1.00 69.24 410  A 1 
ATOM 3234 C CE2 . TYR A 1 410  ? 18.097  17.398   16.452  1.00 69.41 410  A 1 
ATOM 3235 C CZ  . TYR A 1 410  ? 18.065  18.075   17.689  1.00 70.23 410  A 1 
ATOM 3236 O OH  . TYR A 1 410  ? 19.099  17.931   18.570  1.00 68.96 410  A 1 
ATOM 3237 N N   . ASN A 1 411  ? 11.587  17.363   13.810  1.00 81.05 411  A 1 
ATOM 3238 C CA  . ASN A 1 411  ? 10.602  17.422   12.732  1.00 82.90 411  A 1 
ATOM 3239 C C   . ASN A 1 411  ? 11.207  17.683   11.339  1.00 86.41 411  A 1 
ATOM 3240 O O   . ASN A 1 411  ? 10.546  18.255   10.476  1.00 82.96 411  A 1 
ATOM 3241 C CB  . ASN A 1 411  ? 9.453   18.391   13.082  1.00 78.06 411  A 1 
ATOM 3242 C CG  . ASN A 1 411  ? 8.607   17.955   14.256  1.00 72.86 411  A 1 
ATOM 3243 O OD1 . ASN A 1 411  ? 8.484   16.790   14.597  1.00 65.80 411  A 1 
ATOM 3244 N ND2 . ASN A 1 411  ? 7.944   18.889   14.903  1.00 64.77 411  A 1 
ATOM 3245 N N   . SER A 1 412  ? 12.455  17.246   11.120  1.00 86.50 412  A 1 
ATOM 3246 C CA  . SER A 1 412  ? 13.083  17.305   9.804   1.00 88.70 412  A 1 
ATOM 3247 C C   . SER A 1 412  ? 12.856  15.976   9.064   1.00 90.94 412  A 1 
ATOM 3248 O O   . SER A 1 412  ? 13.351  14.936   9.517   1.00 90.00 412  A 1 
ATOM 3249 C CB  . SER A 1 412  ? 14.576  17.602   9.920   1.00 85.97 412  A 1 
ATOM 3250 O OG  . SER A 1 412  ? 14.782  18.833   10.587  1.00 77.42 412  A 1 
ATOM 3251 N N   . PRO A 1 413  ? 12.093  15.955   7.951   1.00 90.88 413  A 1 
ATOM 3252 C CA  . PRO A 1 413  ? 11.897  14.758   7.157   1.00 92.19 413  A 1 
ATOM 3253 C C   . PRO A 1 413  ? 13.098  14.519   6.236   1.00 92.36 413  A 1 
ATOM 3254 O O   . PRO A 1 413  ? 13.675  15.465   5.715   1.00 91.42 413  A 1 
ATOM 3255 C CB  . PRO A 1 413  ? 10.610  15.015   6.369   1.00 92.83 413  A 1 
ATOM 3256 C CG  . PRO A 1 413  ? 10.678  16.522   6.110   1.00 93.36 413  A 1 
ATOM 3257 C CD  . PRO A 1 413  ? 11.349  17.073   7.373   1.00 93.59 413  A 1 
ATOM 3258 N N   . VAL A 1 414  ? 13.450  13.265   5.981   1.00 92.29 414  A 1 
ATOM 3259 C CA  . VAL A 1 414  ? 14.494  12.890   5.014   1.00 91.88 414  A 1 
ATOM 3260 C C   . VAL A 1 414  ? 14.177  11.543   4.375   1.00 92.11 414  A 1 
ATOM 3261 O O   . VAL A 1 414  ? 13.647  10.655   5.041   1.00 91.31 414  A 1 
ATOM 3262 C CB  . VAL A 1 414  ? 15.892  12.908   5.680   1.00 90.18 414  A 1 
ATOM 3263 C CG1 . VAL A 1 414  ? 16.068  11.881   6.802   1.00 81.81 414  A 1 
ATOM 3264 C CG2 . VAL A 1 414  ? 17.026  12.707   4.670   1.00 81.45 414  A 1 
ATOM 3265 N N   . ILE A 1 415  ? 14.523  11.379   3.104   1.00 91.04 415  A 1 
ATOM 3266 C CA  . ILE A 1 415  ? 14.550  10.063   2.462   1.00 91.19 415  A 1 
ATOM 3267 C C   . ILE A 1 415  ? 15.753  9.293    3.022   1.00 89.90 415  A 1 
ATOM 3268 O O   . ILE A 1 415  ? 16.900  9.700    2.839   1.00 88.09 415  A 1 
ATOM 3269 C CB  . ILE A 1 415  ? 14.603  10.174   0.933   1.00 91.97 415  A 1 
ATOM 3270 C CG1 . ILE A 1 415  ? 13.388  10.947   0.381   1.00 91.42 415  A 1 
ATOM 3271 C CG2 . ILE A 1 415  ? 14.666  8.756    0.315   1.00 90.69 415  A 1 
ATOM 3272 C CD1 . ILE A 1 415  ? 13.415  11.188   -1.139  1.00 89.85 415  A 1 
ATOM 3273 N N   . SER A 1 416  ? 15.491  8.190    3.717   1.00 89.56 416  A 1 
ATOM 3274 C CA  . SER A 1 416  ? 16.541  7.401    4.355   1.00 87.65 416  A 1 
ATOM 3275 C C   . SER A 1 416  ? 17.378  6.634    3.329   1.00 86.29 416  A 1 
ATOM 3276 O O   . SER A 1 416  ? 16.848  5.873    2.521   1.00 84.28 416  A 1 
ATOM 3277 C CB  . SER A 1 416  ? 15.941  6.441    5.367   1.00 85.24 416  A 1 
ATOM 3278 O OG  . SER A 1 416  ? 16.966  5.704    6.006   1.00 78.13 416  A 1 
ATOM 3279 N N   . ASN A 1 417  ? 18.706  6.747    3.437   1.00 86.45 417  A 1 
ATOM 3280 C CA  . ASN A 1 417  ? 19.649  5.965    2.632   1.00 84.37 417  A 1 
ATOM 3281 C C   . ASN A 1 417  ? 19.978  4.588    3.225   1.00 82.97 417  A 1 
ATOM 3282 O O   . ASN A 1 417  ? 20.673  3.792    2.597   1.00 74.87 417  A 1 
ATOM 3283 C CB  . ASN A 1 417  ? 20.941  6.780    2.459   1.00 79.96 417  A 1 
ATOM 3284 C CG  . ASN A 1 417  ? 20.735  8.029    1.637   1.00 75.63 417  A 1 
ATOM 3285 O OD1 . ASN A 1 417  ? 19.711  8.259    1.030   1.00 65.76 417  A 1 
ATOM 3286 N ND2 . ASN A 1 417  ? 21.726  8.896    1.577   1.00 68.29 417  A 1 
ATOM 3287 N N   . ASN A 1 418  ? 19.546  4.327    4.463   1.00 81.54 418  A 1 
ATOM 3288 C CA  . ASN A 1 418  ? 19.944  3.134    5.201   1.00 79.57 418  A 1 
ATOM 3289 C C   . ASN A 1 418  ? 18.759  2.242    5.584   1.00 79.81 418  A 1 
ATOM 3290 O O   . ASN A 1 418  ? 18.951  1.055    5.832   1.00 74.25 418  A 1 
ATOM 3291 C CB  . ASN A 1 418  ? 20.727  3.558    6.450   1.00 73.95 418  A 1 
ATOM 3292 C CG  . ASN A 1 418  ? 22.063  4.206    6.147   1.00 65.41 418  A 1 
ATOM 3293 O OD1 . ASN A 1 418  ? 22.757  3.892    5.208   1.00 58.32 418  A 1 
ATOM 3294 N ND2 . ASN A 1 418  ? 22.487  5.140    6.968   1.00 58.09 418  A 1 
ATOM 3295 N N   . LEU A 1 419  ? 17.545  2.804    5.635   1.00 80.48 419  A 1 
ATOM 3296 C CA  . LEU A 1 419  ? 16.343  2.010    5.866   1.00 78.97 419  A 1 
ATOM 3297 C C   . LEU A 1 419  ? 16.203  1.007    4.717   1.00 77.52 419  A 1 
ATOM 3298 O O   . LEU A 1 419  ? 16.355  1.367    3.554   1.00 72.05 419  A 1 
ATOM 3299 C CB  . LEU A 1 419  ? 15.132  2.951    6.011   1.00 76.64 419  A 1 
ATOM 3300 C CG  . LEU A 1 419  ? 13.873  2.283    6.588   1.00 72.06 419  A 1 
ATOM 3301 C CD1 . LEU A 1 419  ? 14.086  1.818    8.035   1.00 66.57 419  A 1 
ATOM 3302 C CD2 . LEU A 1 419  ? 12.715  3.278    6.589   1.00 67.75 419  A 1 
ATOM 3303 N N   . HIS A 1 420  ? 16.032  -0.255   5.051   1.00 80.95 420  A 1 
ATOM 3304 C CA  . HIS A 1 420  ? 16.025  -1.371   4.101   1.00 81.56 420  A 1 
ATOM 3305 C C   . HIS A 1 420  ? 17.306  -1.538   3.237   1.00 82.60 420  A 1 
ATOM 3306 O O   . HIS A 1 420  ? 17.335  -2.370   2.340   1.00 78.03 420  A 1 
ATOM 3307 C CB  . HIS A 1 420  ? 14.720  -1.357   3.291   1.00 78.57 420  A 1 
ATOM 3308 C CG  . HIS A 1 420  ? 13.502  -1.266   4.188   1.00 77.90 420  A 1 
ATOM 3309 N ND1 . HIS A 1 420  ? 13.162  -2.175   5.164   1.00 68.55 420  A 1 
ATOM 3310 C CD2 . HIS A 1 420  ? 12.593  -0.248   4.236   1.00 68.76 420  A 1 
ATOM 3311 C CE1 . HIS A 1 420  ? 12.067  -1.714   5.794   1.00 69.72 420  A 1 
ATOM 3312 N NE2 . HIS A 1 420  ? 11.686  -0.548   5.265   1.00 70.87 420  A 1 
ATOM 3313 N N   . GLY A 1 421  ? 18.372  -0.793   3.521   1.00 81.58 421  A 1 
ATOM 3314 C CA  . GLY A 1 421  ? 19.661  -0.913   2.812   1.00 82.76 421  A 1 
ATOM 3315 C C   . GLY A 1 421  ? 19.698  -0.286   1.412   1.00 85.29 421  A 1 
ATOM 3316 O O   . GLY A 1 421  ? 20.609  -0.586   0.643   1.00 80.94 421  A 1 
ATOM 3317 N N   . SER A 1 422  ? 18.750  0.593    1.073   1.00 83.99 422  A 1 
ATOM 3318 C CA  . SER A 1 422  ? 18.644  1.259    -0.232  1.00 85.28 422  A 1 
ATOM 3319 C C   . SER A 1 422  ? 19.499  2.540    -0.277  1.00 86.02 422  A 1 
ATOM 3320 O O   . SER A 1 422  ? 19.007  3.654    -0.114  1.00 83.96 422  A 1 
ATOM 3321 C CB  . SER A 1 422  ? 17.172  1.573    -0.546  1.00 83.55 422  A 1 
ATOM 3322 O OG  . SER A 1 422  ? 16.398  0.383    -0.553  1.00 80.20 422  A 1 
ATOM 3323 N N   . GLN A 1 423  ? 20.800  2.407    -0.497  1.00 85.53 423  A 1 
ATOM 3324 C CA  . GLN A 1 423  ? 21.813  3.463    -0.267  1.00 85.18 423  A 1 
ATOM 3325 C C   . GLN A 1 423  ? 21.660  4.728    -1.136  1.00 86.01 423  A 1 
ATOM 3326 O O   . GLN A 1 423  ? 22.156  5.786    -0.755  1.00 83.34 423  A 1 
ATOM 3327 C CB  . GLN A 1 423  ? 23.214  2.872    -0.489  1.00 83.10 423  A 1 
ATOM 3328 C CG  . GLN A 1 423  ? 23.566  1.810    0.561   1.00 77.10 423  A 1 
ATOM 3329 C CD  . GLN A 1 423  ? 24.990  1.272    0.409   1.00 70.76 423  A 1 
ATOM 3330 O OE1 . GLN A 1 423  ? 25.627  1.343    -0.640  1.00 63.87 423  A 1 
ATOM 3331 N NE2 . GLN A 1 423  ? 25.550  0.706    1.450   1.00 61.15 423  A 1 
ATOM 3332 N N   . TRP A 1 424  ? 20.966  4.644    -2.285  1.00 89.41 424  A 1 
ATOM 3333 C CA  . TRP A 1 424  ? 20.784  5.754    -3.226  1.00 90.19 424  A 1 
ATOM 3334 C C   . TRP A 1 424  ? 19.320  6.207    -3.353  1.00 91.10 424  A 1 
ATOM 3335 O O   . TRP A 1 424  ? 18.974  6.936    -4.279  1.00 88.18 424  A 1 
ATOM 3336 C CB  . TRP A 1 424  ? 21.410  5.379    -4.582  1.00 87.88 424  A 1 
ATOM 3337 C CG  . TRP A 1 424  ? 22.907  5.378    -4.599  1.00 85.86 424  A 1 
ATOM 3338 C CD1 . TRP A 1 424  ? 23.714  4.483    -3.995  1.00 77.56 424  A 1 
ATOM 3339 C CD2 . TRP A 1 424  ? 23.803  6.349    -5.225  1.00 79.95 424  A 1 
ATOM 3340 N NE1 . TRP A 1 424  ? 25.032  4.828    -4.189  1.00 73.66 424  A 1 
ATOM 3341 C CE2 . TRP A 1 424  ? 25.147  5.975    -4.938  1.00 77.18 424  A 1 
ATOM 3342 C CE3 . TRP A 1 424  ? 23.603  7.502    -5.999  1.00 72.52 424  A 1 
ATOM 3343 C CZ2 . TRP A 1 424  ? 26.251  6.715    -5.382  1.00 73.84 424  A 1 
ATOM 3344 C CZ3 . TRP A 1 424  ? 24.695  8.251    -6.462  1.00 68.01 424  A 1 
ATOM 3345 C CH2 . TRP A 1 424  ? 26.016  7.868    -6.155  1.00 67.95 424  A 1 
ATOM 3346 N N   . LYS A 1 425  ? 18.454  5.793    -2.424  1.00 91.09 425  A 1 
ATOM 3347 C CA  . LYS A 1 425  ? 17.010  6.106    -2.462  1.00 92.35 425  A 1 
ATOM 3348 C C   . LYS A 1 425  ? 16.739  7.616    -2.521  1.00 93.34 425  A 1 
ATOM 3349 O O   . LYS A 1 425  ? 15.856  8.050    -3.255  1.00 91.29 425  A 1 
ATOM 3350 C CB  . LYS A 1 425  ? 16.344  5.482    -1.230  1.00 90.69 425  A 1 
ATOM 3351 C CG  . LYS A 1 425  ? 14.812  5.407    -1.340  1.00 89.34 425  A 1 
ATOM 3352 C CD  . LYS A 1 425  ? 14.321  3.984    -1.569  1.00 86.07 425  A 1 
ATOM 3353 C CE  . LYS A 1 425  ? 12.801  3.894    -1.494  1.00 84.19 425  A 1 
ATOM 3354 N NZ  . LYS A 1 425  ? 12.323  2.556    -1.071  1.00 79.31 425  A 1 
ATOM 3355 N N   . ASN A 1 426  ? 17.530  8.427    -1.822  1.00 91.26 426  A 1 
ATOM 3356 C CA  . ASN A 1 426  ? 17.419  9.886    -1.828  1.00 91.08 426  A 1 
ATOM 3357 C C   . ASN A 1 426  ? 17.762  10.556   -3.174  1.00 91.58 426  A 1 
ATOM 3358 O O   . ASN A 1 426  ? 17.444  11.725   -3.357  1.00 89.32 426  A 1 
ATOM 3359 C CB  . ASN A 1 426  ? 18.265  10.459   -0.677  1.00 88.83 426  A 1 
ATOM 3360 C CG  . ASN A 1 426  ? 19.755  10.234   -0.830  1.00 86.09 426  A 1 
ATOM 3361 O OD1 . ASN A 1 426  ? 20.231  9.330    -1.507  1.00 77.54 426  A 1 
ATOM 3362 N ND2 . ASN A 1 426  ? 20.557  11.031   -0.153  1.00 79.67 426  A 1 
ATOM 3363 N N   . HIS A 1 427  ? 18.332  9.831    -4.140  1.00 93.25 427  A 1 
ATOM 3364 C CA  . HIS A 1 427  ? 18.593  10.302   -5.504  1.00 93.53 427  A 1 
ATOM 3365 C C   . HIS A 1 427  ? 17.540  9.831    -6.525  1.00 94.49 427  A 1 
ATOM 3366 O O   . HIS A 1 427  ? 17.717  9.979    -7.730  1.00 92.92 427  A 1 
ATOM 3367 C CB  . HIS A 1 427  ? 19.992  9.866    -5.933  1.00 92.15 427  A 1 
ATOM 3368 C CG  . HIS A 1 427  ? 21.088  10.497   -5.124  1.00 91.07 427  A 1 
ATOM 3369 N ND1 . HIS A 1 427  ? 21.626  11.741   -5.349  1.00 80.99 427  A 1 
ATOM 3370 C CD2 . HIS A 1 427  ? 21.738  9.950    -4.058  1.00 80.95 427  A 1 
ATOM 3371 C CE1 . HIS A 1 427  ? 22.592  11.935   -4.432  1.00 82.06 427  A 1 
ATOM 3372 N NE2 . HIS A 1 427  ? 22.693  10.871   -3.628  1.00 83.63 427  A 1 
ATOM 3373 N N   . ILE A 1 428  ? 16.450  9.232    -6.070  1.00 94.30 428  A 1 
ATOM 3374 C CA  . ILE A 1 428  ? 15.463  8.604    -6.954  1.00 95.41 428  A 1 
ATOM 3375 C C   . ILE A 1 428  ? 14.774  9.607    -7.886  1.00 96.07 428  A 1 
ATOM 3376 O O   . ILE A 1 428  ? 14.403  9.245    -9.000  1.00 95.70 428  A 1 
ATOM 3377 C CB  . ILE A 1 428  ? 14.452  7.796    -6.111  1.00 95.05 428  A 1 
ATOM 3378 C CG1 . ILE A 1 428  ? 13.625  6.861    -7.011  1.00 90.60 428  A 1 
ATOM 3379 C CG2 . ILE A 1 428  ? 13.551  8.713    -5.270  1.00 89.93 428  A 1 
ATOM 3380 C CD1 . ILE A 1 428  ? 12.784  5.848    -6.223  1.00 87.54 428  A 1 
ATOM 3381 N N   . PHE A 1 429  ? 14.621  10.879   -7.464  1.00 95.88 429  A 1 
ATOM 3382 C CA  . PHE A 1 429  ? 13.978  11.912   -8.274  1.00 96.36 429  A 1 
ATOM 3383 C C   . PHE A 1 429  ? 14.782  12.225   -9.536  1.00 96.52 429  A 1 
ATOM 3384 O O   . PHE A 1 429  ? 14.291  12.009   -10.648 1.00 95.74 429  A 1 
ATOM 3385 C CB  . PHE A 1 429  ? 13.748  13.171   -7.425  1.00 96.18 429  A 1 
ATOM 3386 C CG  . PHE A 1 429  ? 12.630  13.036   -6.419  1.00 96.40 429  A 1 
ATOM 3387 C CD1 . PHE A 1 429  ? 11.301  12.924   -6.863  1.00 93.99 429  A 1 
ATOM 3388 C CD2 . PHE A 1 429  ? 12.908  13.049   -5.042  1.00 94.02 429  A 1 
ATOM 3389 C CE1 . PHE A 1 429  ? 10.248  12.821   -5.943  1.00 93.37 429  A 1 
ATOM 3390 C CE2 . PHE A 1 429  ? 11.849  12.955   -4.117  1.00 93.25 429  A 1 
ATOM 3391 C CZ  . PHE A 1 429  ? 10.527  12.839   -4.568  1.00 94.54 429  A 1 
ATOM 3392 N N   . GLU A 1 430  ? 16.026  12.658   -9.392  1.00 94.99 430  A 1 
ATOM 3393 C CA  . GLU A 1 430  ? 16.858  13.083   -10.515 1.00 94.40 430  A 1 
ATOM 3394 C C   . GLU A 1 430  ? 17.370  11.908   -11.355 1.00 94.83 430  A 1 
ATOM 3395 O O   . GLU A 1 430  ? 17.570  12.068   -12.557 1.00 93.15 430  A 1 
ATOM 3396 C CB  . GLU A 1 430  ? 18.044  13.920   -10.017 1.00 92.55 430  A 1 
ATOM 3397 C CG  . GLU A 1 430  ? 17.671  15.331   -9.522  1.00 81.89 430  A 1 
ATOM 3398 C CD  . GLU A 1 430  ? 16.938  15.380   -8.174  1.00 74.63 430  A 1 
ATOM 3399 O OE1 . GLU A 1 430  ? 16.430  16.477   -7.866  1.00 66.30 430  A 1 
ATOM 3400 O OE2 . GLU A 1 430  ? 16.875  14.347   -7.467  1.00 65.82 430  A 1 
ATOM 3401 N N   . ARG A 1 431  ? 17.570  10.728   -10.739 1.00 94.31 431  A 1 
ATOM 3402 C CA  . ARG A 1 431  ? 18.202  9.594    -11.430 1.00 94.63 431  A 1 
ATOM 3403 C C   . ARG A 1 431  ? 17.209  8.609    -12.040 1.00 94.93 431  A 1 
ATOM 3404 O O   . ARG A 1 431  ? 17.543  7.961    -13.031 1.00 94.05 431  A 1 
ATOM 3405 C CB  . ARG A 1 431  ? 19.179  8.873    -10.496 1.00 93.88 431  A 1 
ATOM 3406 C CG  . ARG A 1 431  ? 20.271  9.814    -9.960  1.00 91.78 431  A 1 
ATOM 3407 C CD  . ARG A 1 431  ? 21.334  9.063    -9.147  1.00 88.99 431  A 1 
ATOM 3408 N NE  . ARG A 1 431  ? 22.140  8.155    -9.994  1.00 84.08 431  A 1 
ATOM 3409 C CZ  . ARG A 1 431  ? 23.107  7.358    -9.580  1.00 80.09 431  A 1 
ATOM 3410 N NH1 . ARG A 1 431  ? 23.468  7.291    -8.322  1.00 74.27 431  A 1 
ATOM 3411 N NH2 . ARG A 1 431  ? 23.753  6.596    -10.415 1.00 74.02 431  A 1 
ATOM 3412 N N   . CYS A 1 432  ? 16.021  8.484    -11.471 1.00 94.46 432  A 1 
ATOM 3413 C CA  . CYS A 1 432  ? 15.044  7.476    -11.891 1.00 95.11 432  A 1 
ATOM 3414 C C   . CYS A 1 432  ? 13.753  8.119    -12.422 1.00 95.98 432  A 1 
ATOM 3415 O O   . CYS A 1 432  ? 13.424  7.942    -13.591 1.00 95.80 432  A 1 
ATOM 3416 C CB  . CYS A 1 432  ? 14.767  6.493    -10.737 1.00 94.91 432  A 1 
ATOM 3417 S SG  . CYS A 1 432  ? 16.305  5.809    -10.051 1.00 93.45 432  A 1 
ATOM 3418 N N   . ILE A 1 433  ? 13.040  8.884    -11.570 1.00 96.33 433  A 1 
ATOM 3419 C CA  . ILE A 1 433  ? 11.726  9.453    -11.901 1.00 97.00 433  A 1 
ATOM 3420 C C   . ILE A 1 433  ? 11.843  10.515   -12.994 1.00 97.40 433  A 1 
ATOM 3421 O O   . ILE A 1 433  ? 11.129  10.449   -13.992 1.00 97.41 433  A 1 
ATOM 3422 C CB  . ILE A 1 433  ? 11.036  9.998    -10.619 1.00 97.24 433  A 1 
ATOM 3423 C CG1 . ILE A 1 433  ? 10.694  8.824    -9.666  1.00 96.13 433  A 1 
ATOM 3424 C CG2 . ILE A 1 433  ? 9.781   10.810   -10.956 1.00 96.25 433  A 1 
ATOM 3425 C CD1 . ILE A 1 433  ? 10.215  9.248    -8.270  1.00 93.99 433  A 1 
ATOM 3426 N N   . GLY A 1 434  ? 12.741  11.484   -12.832 1.00 96.44 434  A 1 
ATOM 3427 C CA  . GLY A 1 434  ? 12.916  12.599   -13.768 1.00 96.59 434  A 1 
ATOM 3428 C C   . GLY A 1 434  ? 13.231  12.151   -15.196 1.00 97.14 434  A 1 
ATOM 3429 O O   . GLY A 1 434  ? 12.482  12.512   -16.104 1.00 97.17 434  A 1 
ATOM 3430 N N   . PRO A 1 435  ? 14.264  11.335   -15.425 1.00 96.96 435  A 1 
ATOM 3431 C CA  . PRO A 1 435  ? 14.575  10.803   -16.751 1.00 96.75 435  A 1 
ATOM 3432 C C   . PRO A 1 435  ? 13.414  10.043   -17.411 1.00 97.06 435  A 1 
ATOM 3433 O O   . PRO A 1 435  ? 13.149  10.254   -18.593 1.00 96.65 435  A 1 
ATOM 3434 C CB  . PRO A 1 435  ? 15.786  9.894    -16.543 1.00 96.31 435  A 1 
ATOM 3435 C CG  . PRO A 1 435  ? 16.507  10.551   -15.366 1.00 95.62 435  A 1 
ATOM 3436 C CD  . PRO A 1 435  ? 15.342  11.007   -14.494 1.00 96.63 435  A 1 
ATOM 3437 N N   . GLU A 1 436  ? 12.719  9.202    -16.651 1.00 96.70 436  A 1 
ATOM 3438 C CA  . GLU A 1 436  ? 11.594  8.428    -17.177 1.00 96.67 436  A 1 
ATOM 3439 C C   . GLU A 1 436  ? 10.402  9.331    -17.520 1.00 96.75 436  A 1 
ATOM 3440 O O   . GLU A 1 436  ? 9.826   9.215    -18.602 1.00 95.71 436  A 1 
ATOM 3441 C CB  . GLU A 1 436  ? 11.203  7.343    -16.164 1.00 96.12 436  A 1 
ATOM 3442 C CG  . GLU A 1 436  ? 10.240  6.286    -16.746 1.00 87.73 436  A 1 
ATOM 3443 C CD  . GLU A 1 436  ? 10.882  5.410    -17.842 1.00 91.83 436  A 1 
ATOM 3444 O OE1 . GLU A 1 436  ? 10.160  4.959    -18.756 1.00 82.03 436  A 1 
ATOM 3445 O OE2 . GLU A 1 436  ? 12.104  5.169    -17.781 1.00 83.63 436  A 1 
ATOM 3446 N N   . PHE A 1 437  ? 10.071  10.293   -16.638 1.00 97.09 437  A 1 
ATOM 3447 C CA  . PHE A 1 437  ? 9.020   11.281   -16.864 1.00 96.98 437  A 1 
ATOM 3448 C C   . PHE A 1 437  ? 9.307   12.156   -18.086 1.00 96.82 437  A 1 
ATOM 3449 O O   . PHE A 1 437  ? 8.438   12.345   -18.929 1.00 96.41 437  A 1 
ATOM 3450 C CB  . PHE A 1 437  ? 8.850   12.129   -15.594 1.00 97.27 437  A 1 
ATOM 3451 C CG  . PHE A 1 437  ? 7.857   13.256   -15.754 1.00 97.59 437  A 1 
ATOM 3452 C CD1 . PHE A 1 437  ? 8.295   14.534   -16.165 1.00 94.54 437  A 1 
ATOM 3453 C CD2 . PHE A 1 437  ? 6.485   13.028   -15.544 1.00 94.88 437  A 1 
ATOM 3454 C CE1 . PHE A 1 437  ? 7.365   15.558   -16.376 1.00 95.24 437  A 1 
ATOM 3455 C CE2 . PHE A 1 437  ? 5.557   14.056   -15.748 1.00 94.57 437  A 1 
ATOM 3456 C CZ  . PHE A 1 437  ? 5.996   15.322   -16.171 1.00 97.16 437  A 1 
ATOM 3457 N N   . ILE A 1 438  ? 10.550  12.656   -18.233 1.00 96.44 438  A 1 
ATOM 3458 C CA  . ILE A 1 438  ? 10.941  13.494   -19.377 1.00 96.56 438  A 1 
ATOM 3459 C C   . ILE A 1 438  ? 10.855  12.703   -20.685 1.00 96.15 438  A 1 
ATOM 3460 O O   . ILE A 1 438  ? 10.396  13.239   -21.690 1.00 95.50 438  A 1 
ATOM 3461 C CB  . ILE A 1 438  ? 12.345  14.085   -19.158 1.00 97.08 438  A 1 
ATOM 3462 C CG1 . ILE A 1 438  ? 12.329  15.116   -18.008 1.00 95.97 438  A 1 
ATOM 3463 C CG2 . ILE A 1 438  ? 12.881  14.770   -20.433 1.00 95.83 438  A 1 
ATOM 3464 C CD1 . ILE A 1 438  ? 13.729  15.444   -17.475 1.00 92.67 438  A 1 
ATOM 3465 N N   . GLU A 1 439  ? 11.264  11.450   -20.686 1.00 96.23 439  A 1 
ATOM 3466 C CA  . GLU A 1 439  ? 11.201  10.621   -21.896 1.00 95.75 439  A 1 
ATOM 3467 C C   . GLU A 1 439  ? 9.756   10.290   -22.295 1.00 94.88 439  A 1 
ATOM 3468 O O   . GLU A 1 439  ? 9.436   10.324   -23.486 1.00 92.74 439  A 1 
ATOM 3469 C CB  . GLU A 1 439  ? 12.036  9.346    -21.696 1.00 95.36 439  A 1 
ATOM 3470 C CG  . GLU A 1 439  ? 12.020  8.480    -22.963 1.00 94.31 439  A 1 
ATOM 3471 C CD  . GLU A 1 439  ? 12.986  7.294    -22.980 1.00 94.42 439  A 1 
ATOM 3472 O OE1 . GLU A 1 439  ? 12.787  6.418    -23.866 1.00 86.54 439  A 1 
ATOM 3473 O OE2 . GLU A 1 439  ? 13.985  7.282    -22.245 1.00 88.39 439  A 1 
ATOM 3474 N N   . LYS A 1 440  ? 8.890   9.969    -21.334 1.00 96.25 440  A 1 
ATOM 3475 C CA  . LYS A 1 440  ? 7.566   9.386    -21.601 1.00 94.93 440  A 1 
ATOM 3476 C C   . LYS A 1 440  ? 6.416   10.392   -21.596 1.00 95.06 440  A 1 
ATOM 3477 O O   . LYS A 1 440  ? 5.491   10.211   -22.368 1.00 93.41 440  A 1 
ATOM 3478 C CB  . LYS A 1 440  ? 7.279   8.268    -20.594 1.00 94.55 440  A 1 
ATOM 3479 C CG  . LYS A 1 440  ? 8.256   7.090    -20.668 1.00 90.61 440  A 1 
ATOM 3480 C CD  . LYS A 1 440  ? 8.224   6.389    -22.031 1.00 85.14 440  A 1 
ATOM 3481 C CE  . LYS A 1 440  ? 9.143   5.185    -21.970 1.00 79.71 440  A 1 
ATOM 3482 N NZ  . LYS A 1 440  ? 9.119   4.441    -23.253 1.00 69.34 440  A 1 
ATOM 3483 N N   . ILE A 1 441  ? 6.473   11.424   -20.748 1.00 95.83 441  A 1 
ATOM 3484 C CA  . ILE A 1 441  ? 5.335   12.297   -20.457 1.00 95.97 441  A 1 
ATOM 3485 C C   . ILE A 1 441  ? 5.596   13.740   -20.890 1.00 95.94 441  A 1 
ATOM 3486 O O   . ILE A 1 441  ? 4.734   14.356   -21.507 1.00 94.96 441  A 1 
ATOM 3487 C CB  . ILE A 1 441  ? 4.982   12.230   -18.953 1.00 96.19 441  A 1 
ATOM 3488 C CG1 . ILE A 1 441  ? 4.710   10.791   -18.448 1.00 95.10 441  A 1 
ATOM 3489 C CG2 . ILE A 1 441  ? 3.792   13.146   -18.606 1.00 95.26 441  A 1 
ATOM 3490 C CD1 . ILE A 1 441  ? 3.503   10.079   -19.079 1.00 92.34 441  A 1 
ATOM 3491 N N   . HIS A 1 442  ? 6.762   14.296   -20.559 1.00 95.71 442  A 1 
ATOM 3492 C CA  . HIS A 1 442  ? 7.101   15.682   -20.860 1.00 95.96 442  A 1 
ATOM 3493 C C   . HIS A 1 442  ? 7.174   15.919   -22.382 1.00 95.58 442  A 1 
ATOM 3494 O O   . HIS A 1 442  ? 7.784   15.132   -23.098 1.00 94.40 442  A 1 
ATOM 3495 C CB  . HIS A 1 442  ? 8.420   16.021   -20.160 1.00 96.13 442  A 1 
ATOM 3496 C CG  . HIS A 1 442  ? 8.856   17.453   -20.277 1.00 97.05 442  A 1 
ATOM 3497 N ND1 . HIS A 1 442  ? 9.343   18.069   -21.401 1.00 92.27 442  A 1 
ATOM 3498 C CD2 . HIS A 1 442  ? 8.887   18.386   -19.277 1.00 92.12 442  A 1 
ATOM 3499 C CE1 . HIS A 1 442  ? 9.622   19.338   -21.091 1.00 93.11 442  A 1 
ATOM 3500 N NE2 . HIS A 1 442  ? 9.377   19.572   -19.809 1.00 93.96 442  A 1 
ATOM 3501 N N   . ASP A 1 443  ? 6.660   17.051   -22.874 1.00 96.12 443  A 1 
ATOM 3502 C CA  . ASP A 1 443  ? 6.568   17.361   -24.312 1.00 95.85 443  A 1 
ATOM 3503 C C   . ASP A 1 443  ? 7.922   17.355   -25.066 1.00 95.55 443  A 1 
ATOM 3504 O O   . ASP A 1 443  ? 7.944   17.306   -26.296 1.00 93.36 443  A 1 
ATOM 3505 C CB  . ASP A 1 443  ? 5.929   18.747   -24.507 1.00 95.16 443  A 1 
ATOM 3506 C CG  . ASP A 1 443  ? 4.469   18.875   -24.070 1.00 95.04 443  A 1 
ATOM 3507 O OD1 . ASP A 1 443  ? 3.730   17.884   -24.002 1.00 91.40 443  A 1 
ATOM 3508 O OD2 . ASP A 1 443  ? 4.047   20.021   -23.781 1.00 91.75 443  A 1 
ATOM 3509 N N   . ALA A 1 444  ? 9.055   17.426   -24.361 1.00 94.88 444  A 1 
ATOM 3510 C CA  . ALA A 1 444  ? 10.380  17.363   -24.971 1.00 94.06 444  A 1 
ATOM 3511 C C   . ALA A 1 444  ? 10.830  15.944   -25.369 1.00 94.14 444  A 1 
ATOM 3512 O O   . ALA A 1 444  ? 11.727  15.814   -26.205 1.00 92.05 444  A 1 
ATOM 3513 C CB  . ALA A 1 444  ? 11.392  18.003   -24.018 1.00 94.11 444  A 1 
ATOM 3514 N N   . HIS A 1 445  ? 10.268  14.894   -24.752 1.00 95.68 445  A 1 
ATOM 3515 C CA  . HIS A 1 445  ? 10.592  13.474   -24.986 1.00 95.32 445  A 1 
ATOM 3516 C C   . HIS A 1 445  ? 12.102  13.159   -25.094 1.00 95.35 445  A 1 
ATOM 3517 O O   . HIS A 1 445  ? 12.547  12.416   -25.974 1.00 93.26 445  A 1 
ATOM 3518 C CB  . HIS A 1 445  ? 9.767   12.941   -26.168 1.00 94.31 445  A 1 
ATOM 3519 C CG  . HIS A 1 445  ? 8.289   12.942   -25.896 1.00 93.60 445  A 1 
ATOM 3520 N ND1 . HIS A 1 445  ? 7.635   12.173   -24.968 1.00 86.40 445  A 1 
ATOM 3521 C CD2 . HIS A 1 445  ? 7.350   13.696   -26.539 1.00 86.64 445  A 1 
ATOM 3522 C CE1 . HIS A 1 445  ? 6.318   12.463   -25.049 1.00 88.36 445  A 1 
ATOM 3523 N NE2 . HIS A 1 445  ? 6.105   13.379   -25.990 1.00 88.97 445  A 1 
ATOM 3524 N N   . ILE A 1 446  ? 12.919  13.726   -24.192 1.00 94.62 446  A 1 
ATOM 3525 C CA  . ILE A 1 446  ? 14.367  13.508   -24.183 1.00 94.85 446  A 1 
ATOM 3526 C C   . ILE A 1 446  ? 14.668  12.096   -23.677 1.00 95.03 446  A 1 
ATOM 3527 O O   . ILE A 1 446  ? 14.290  11.735   -22.565 1.00 94.35 446  A 1 
ATOM 3528 C CB  . ILE A 1 446  ? 15.104  14.571   -23.351 1.00 94.79 446  A 1 
ATOM 3529 C CG1 . ILE A 1 446  ? 14.792  16.008   -23.807 1.00 93.10 446  A 1 
ATOM 3530 C CG2 . ILE A 1 446  ? 16.629  14.335   -23.366 1.00 93.71 446  A 1 
ATOM 3531 C CD1 . ILE A 1 446  ? 15.100  16.326   -25.269 1.00 86.44 446  A 1 
ATOM 3532 N N   . LYS A 1 447  ? 15.398  11.337   -24.480 1.00 95.38 447  A 1 
ATOM 3533 C CA  . LYS A 1 447  ? 15.813  9.979    -24.109 1.00 94.88 447  A 1 
ATOM 3534 C C   . LYS A 1 447  ? 16.720  9.992    -22.876 1.00 94.70 447  A 1 
ATOM 3535 O O   . LYS A 1 447  ? 17.588  10.850   -22.749 1.00 93.21 447  A 1 
ATOM 3536 C CB  . LYS A 1 447  ? 16.513  9.289    -25.292 1.00 93.80 447  A 1 
ATOM 3537 C CG  . LYS A 1 447  ? 15.595  9.019    -26.495 1.00 87.87 447  A 1 
ATOM 3538 C CD  . LYS A 1 447  ? 14.468  8.047    -26.111 1.00 79.84 447  A 1 
ATOM 3539 C CE  . LYS A 1 447  ? 13.532  7.715    -27.248 1.00 73.07 447  A 1 
ATOM 3540 N NZ  . LYS A 1 447  ? 12.423  6.879    -26.721 1.00 61.85 447  A 1 
ATOM 3541 N N   . LYS A 1 448  ? 16.541  8.996    -22.015 1.00 94.71 448  A 1 
ATOM 3542 C CA  . LYS A 1 448  ? 17.414  8.761    -20.866 1.00 93.99 448  A 1 
ATOM 3543 C C   . LYS A 1 448  ? 18.869  8.676    -21.312 1.00 93.86 448  A 1 
ATOM 3544 O O   . LYS A 1 448  ? 19.196  7.961    -22.264 1.00 91.81 448  A 1 
ATOM 3545 C CB  . LYS A 1 448  ? 17.010  7.469    -20.142 1.00 91.47 448  A 1 
ATOM 3546 C CG  . LYS A 1 448  ? 15.634  7.596    -19.465 1.00 87.79 448  A 1 
ATOM 3547 C CD  . LYS A 1 448  ? 15.243  6.340    -18.699 1.00 86.68 448  A 1 
ATOM 3548 C CE  . LYS A 1 448  ? 14.969  5.152    -19.628 1.00 79.59 448  A 1 
ATOM 3549 N NZ  . LYS A 1 448  ? 14.323  4.038    -18.894 1.00 74.45 448  A 1 
ATOM 3550 N N   . LYS A 1 449  ? 19.750  9.392    -20.613 1.00 93.03 449  A 1 
ATOM 3551 C CA  . LYS A 1 449  ? 21.182  9.438    -20.937 1.00 91.79 449  A 1 
ATOM 3552 C C   . LYS A 1 449  ? 21.993  8.346    -20.239 1.00 91.32 449  A 1 
ATOM 3553 O O   . LYS A 1 449  ? 23.102  8.061    -20.668 1.00 88.06 449  A 1 
ATOM 3554 C CB  . LYS A 1 449  ? 21.746  10.830   -20.610 1.00 91.24 449  A 1 
ATOM 3555 C CG  . LYS A 1 449  ? 21.119  11.941   -21.466 1.00 90.77 449  A 1 
ATOM 3556 C CD  . LYS A 1 449  ? 21.807  13.286   -21.183 1.00 86.51 449  A 1 
ATOM 3557 C CE  . LYS A 1 449  ? 21.146  14.407   -21.984 1.00 83.36 449  A 1 
ATOM 3558 N NZ  . LYS A 1 449  ? 21.700  15.735   -21.608 1.00 74.45 449  A 1 
ATOM 3559 N N   . CYS A 1 450  ? 21.461  7.766    -19.180 1.00 92.06 450  A 1 
ATOM 3560 C CA  . CYS A 1 450  ? 22.134  6.753    -18.370 1.00 91.98 450  A 1 
ATOM 3561 C C   . CYS A 1 450  ? 21.114  5.790    -17.746 1.00 93.53 450  A 1 
ATOM 3562 O O   . CYS A 1 450  ? 19.968  6.170    -17.502 1.00 91.51 450  A 1 
ATOM 3563 C CB  . CYS A 1 450  ? 22.959  7.478    -17.299 1.00 87.53 450  A 1 
ATOM 3564 S SG  . CYS A 1 450  ? 24.086  6.319    -16.472 1.00 76.97 450  A 1 
ATOM 3565 N N   . ASP A 1 451  ? 21.537  4.561    -17.485 1.00 91.72 451  A 1 
ATOM 3566 C CA  . ASP A 1 451  ? 20.804  3.621    -16.633 1.00 92.03 451  A 1 
ATOM 3567 C C   . ASP A 1 451  ? 21.109  3.939    -15.155 1.00 92.16 451  A 1 
ATOM 3568 O O   . ASP A 1 451  ? 22.277  3.847    -14.757 1.00 90.57 451  A 1 
ATOM 3569 C CB  . ASP A 1 451  ? 21.186  2.179    -17.003 1.00 91.30 451  A 1 
ATOM 3570 C CG  . ASP A 1 451  ? 20.511  1.102    -16.137 1.00 90.11 451  A 1 
ATOM 3571 O OD1 . ASP A 1 451  ? 19.783  1.444    -15.184 1.00 85.60 451  A 1 
ATOM 3572 O OD2 . ASP A 1 451  ? 20.757  -0.083   -16.422 1.00 84.06 451  A 1 
ATOM 3573 N N   . PRO A 1 452  ? 20.113  4.294    -14.323 1.00 92.14 452  A 1 
ATOM 3574 C CA  . PRO A 1 452  ? 20.328  4.631    -12.921 1.00 91.74 452  A 1 
ATOM 3575 C C   . PRO A 1 452  ? 20.903  3.479    -12.081 1.00 91.82 452  A 1 
ATOM 3576 O O   . PRO A 1 452  ? 21.456  3.724    -11.016 1.00 89.46 452  A 1 
ATOM 3577 C CB  . PRO A 1 452  ? 18.952  5.059    -12.405 1.00 91.04 452  A 1 
ATOM 3578 C CG  . PRO A 1 452  ? 17.974  4.315    -13.300 1.00 90.65 452  A 1 
ATOM 3579 C CD  . PRO A 1 452  ? 18.694  4.320    -14.640 1.00 92.71 452  A 1 
ATOM 3580 N N   . ASN A 1 453  ? 20.811  2.242    -12.559 1.00 91.62 453  A 1 
ATOM 3581 C CA  . ASN A 1 453  ? 21.338  1.059    -11.877 1.00 90.45 453  A 1 
ATOM 3582 C C   . ASN A 1 453  ? 22.820  0.794    -12.184 1.00 89.50 453  A 1 
ATOM 3583 O O   . ASN A 1 453  ? 23.395  -0.153   -11.642 1.00 86.32 453  A 1 
ATOM 3584 C CB  . ASN A 1 453  ? 20.452  -0.148   -12.221 1.00 89.98 453  A 1 
ATOM 3585 C CG  . ASN A 1 453  ? 19.008  0.098    -11.844 1.00 89.37 453  A 1 
ATOM 3586 O OD1 . ASN A 1 453  ? 18.672  0.230    -10.680 1.00 83.17 453  A 1 
ATOM 3587 N ND2 . ASN A 1 453  ? 18.130  0.190    -12.805 1.00 82.61 453  A 1 
ATOM 3588 N N   . THR A 1 454  ? 23.442  1.625    -13.028 1.00 90.65 454  A 1 
ATOM 3589 C CA  . THR A 1 454  ? 24.861  1.543    -13.360 1.00 89.03 454  A 1 
ATOM 3590 C C   . THR A 1 454  ? 25.624  2.766    -12.857 1.00 88.02 454  A 1 
ATOM 3591 O O   . THR A 1 454  ? 25.100  3.878    -12.878 1.00 85.11 454  A 1 
ATOM 3592 C CB  . THR A 1 454  ? 25.096  1.325    -14.869 1.00 87.51 454  A 1 
ATOM 3593 O OG1 . THR A 1 454  ? 24.650  2.411    -15.640 1.00 78.24 454  A 1 
ATOM 3594 C CG2 . THR A 1 454  ? 24.418  0.064    -15.386 1.00 76.07 454  A 1 
ATOM 3595 N N   . ILE A 1 455  ? 26.855  2.574    -12.396 1.00 87.11 455  A 1 
ATOM 3596 C CA  . ILE A 1 455  ? 27.742  3.676    -12.013 1.00 84.36 455  A 1 
ATOM 3597 C C   . ILE A 1 455  ? 28.493  4.134    -13.271 1.00 84.96 455  A 1 
ATOM 3598 O O   . ILE A 1 455  ? 29.250  3.336    -13.834 1.00 82.22 455  A 1 
ATOM 3599 C CB  . ILE A 1 455  ? 28.695  3.265    -10.864 1.00 80.96 455  A 1 
ATOM 3600 C CG1 . ILE A 1 455  ? 27.881  2.840    -9.619  1.00 75.88 455  A 1 
ATOM 3601 C CG2 . ILE A 1 455  ? 29.641  4.430    -10.528 1.00 73.00 455  A 1 
ATOM 3602 C CD1 . ILE A 1 455  ? 28.732  2.324    -8.446  1.00 66.86 455  A 1 
ATOM 3603 N N   . PRO A 1 456  ? 28.294  5.385    -13.749 1.00 84.50 456  A 1 
ATOM 3604 C CA  . PRO A 1 456  ? 28.993  5.888    -14.922 1.00 83.65 456  A 1 
ATOM 3605 C C   . PRO A 1 456  ? 30.507  5.977    -14.703 1.00 84.41 456  A 1 
ATOM 3606 O O   . PRO A 1 456  ? 30.985  6.233    -13.599 1.00 81.78 456  A 1 
ATOM 3607 C CB  . PRO A 1 456  ? 28.391  7.274    -15.208 1.00 80.81 456  A 1 
ATOM 3608 C CG  . PRO A 1 456  ? 27.051  7.253    -14.484 1.00 78.79 456  A 1 
ATOM 3609 C CD  . PRO A 1 456  ? 27.315  6.357    -13.283 1.00 81.51 456  A 1 
ATOM 3610 N N   . SER A 1 457  ? 31.277  5.844    -15.768 1.00 83.34 457  A 1 
ATOM 3611 C CA  . SER A 1 457  ? 32.707  6.163    -15.736 1.00 83.16 457  A 1 
ATOM 3612 C C   . SER A 1 457  ? 32.892  7.685    -15.683 1.00 83.06 457  A 1 
ATOM 3613 O O   . SER A 1 457  ? 32.755  8.351    -16.712 1.00 76.40 457  A 1 
ATOM 3614 C CB  . SER A 1 457  ? 33.409  5.548    -16.944 1.00 80.23 457  A 1 
ATOM 3615 O OG  . SER A 1 457  ? 32.860  6.035    -18.151 1.00 73.16 457  A 1 
ATOM 3616 N N   . GLY A 1 458  ? 33.187  8.250    -14.517 1.00 84.40 458  A 1 
ATOM 3617 C CA  . GLY A 1 458  ? 33.358  9.695    -14.309 1.00 85.35 458  A 1 
ATOM 3618 C C   . GLY A 1 458  ? 32.462  10.222   -13.192 1.00 86.81 458  A 1 
ATOM 3619 O O   . GLY A 1 458  ? 32.321  9.572    -12.167 1.00 82.41 458  A 1 
ATOM 3620 N N   . SER A 1 459  ? 31.867  11.407   -13.396 1.00 85.50 459  A 1 
ATOM 3621 C CA  . SER A 1 459  ? 30.905  11.964   -12.434 1.00 86.73 459  A 1 
ATOM 3622 C C   . SER A 1 459  ? 29.621  11.130   -12.406 1.00 87.91 459  A 1 
ATOM 3623 O O   . SER A 1 459  ? 28.990  10.898   -13.434 1.00 85.68 459  A 1 
ATOM 3624 C CB  . SER A 1 459  ? 30.570  13.417   -12.773 1.00 83.65 459  A 1 
ATOM 3625 O OG  . SER A 1 459  ? 29.575  13.916   -11.896 1.00 78.73 459  A 1 
ATOM 3626 N N   . GLU A 1 460  ? 29.206  10.729   -11.210 1.00 88.23 460  A 1 
ATOM 3627 C CA  . GLU A 1 460  ? 27.980  9.963    -10.999 1.00 88.23 460  A 1 
ATOM 3628 C C   . GLU A 1 460  ? 26.699  10.800   -11.182 1.00 89.87 460  A 1 
ATOM 3629 O O   . GLU A 1 460  ? 25.608  10.243   -11.293 1.00 87.65 460  A 1 
ATOM 3630 C CB  . GLU A 1 460  ? 28.003  9.347    -9.586  1.00 84.36 460  A 1 
ATOM 3631 C CG  . GLU A 1 460  ? 29.173  8.359    -9.397  1.00 76.30 460  A 1 
ATOM 3632 C CD  . GLU A 1 460  ? 29.186  7.691    -8.015  1.00 75.01 460  A 1 
ATOM 3633 O OE1 . GLU A 1 460  ? 30.189  6.996    -7.725  1.00 67.45 460  A 1 
ATOM 3634 O OE2 . GLU A 1 460  ? 28.197  7.841    -7.275  1.00 69.02 460  A 1 
ATOM 3635 N N   . TYR A 1 461  ? 26.822  12.143   -11.237 1.00 90.55 461  A 1 
ATOM 3636 C CA  . TYR A 1 461  ? 25.710  13.095   -11.261 1.00 91.35 461  A 1 
ATOM 3637 C C   . TYR A 1 461  ? 25.544  13.791   -12.616 1.00 92.37 461  A 1 
ATOM 3638 O O   . TYR A 1 461  ? 24.419  14.035   -13.036 1.00 90.61 461  A 1 
ATOM 3639 C CB  . TYR A 1 461  ? 25.917  14.125   -10.145 1.00 89.77 461  A 1 
ATOM 3640 C CG  . TYR A 1 461  ? 26.172  13.524   -8.775  1.00 89.32 461  A 1 
ATOM 3641 C CD1 . TYR A 1 461  ? 25.133  12.883   -8.083  1.00 84.96 461  A 1 
ATOM 3642 C CD2 . TYR A 1 461  ? 27.456  13.591   -8.205  1.00 85.43 461  A 1 
ATOM 3643 C CE1 . TYR A 1 461  ? 25.373  12.309   -6.820  1.00 83.38 461  A 1 
ATOM 3644 C CE2 . TYR A 1 461  ? 27.700  13.013   -6.945  1.00 83.41 461  A 1 
ATOM 3645 C CZ  . TYR A 1 461  ? 26.661  12.374   -6.243  1.00 84.36 461  A 1 
ATOM 3646 O OH  . TYR A 1 461  ? 26.897  11.826   -5.031  1.00 81.39 461  A 1 
ATOM 3647 N N   . GLU A 1 462  ? 26.644  14.050   -13.324 1.00 89.76 462  A 1 
ATOM 3648 C CA  . GLU A 1 462  ? 26.652  14.793   -14.597 1.00 90.82 462  A 1 
ATOM 3649 C C   . GLU A 1 462  ? 25.674  14.251   -15.656 1.00 91.52 462  A 1 
ATOM 3650 O O   . GLU A 1 462  ? 24.984  15.048   -16.288 1.00 90.74 462  A 1 
ATOM 3651 C CB  . GLU A 1 462  ? 28.096  14.849   -15.115 1.00 89.58 462  A 1 
ATOM 3652 C CG  . GLU A 1 462  ? 28.265  15.671   -16.402 1.00 82.59 462  A 1 
ATOM 3653 C CD  . GLU A 1 462  ? 29.727  15.747   -16.881 1.00 80.30 462  A 1 
ATOM 3654 O OE1 . GLU A 1 462  ? 29.981  16.559   -17.806 1.00 70.97 462  A 1 
ATOM 3655 O OE2 . GLU A 1 462  ? 30.569  14.983   -16.357 1.00 73.39 462  A 1 
ATOM 3656 N N   . PRO A 1 463  ? 25.499  12.922   -15.829 1.00 92.03 463  A 1 
ATOM 3657 C CA  . PRO A 1 463  ? 24.533  12.393   -16.796 1.00 92.29 463  A 1 
ATOM 3658 C C   . PRO A 1 463  ? 23.082  12.810   -16.534 1.00 93.42 463  A 1 
ATOM 3659 O O   . PRO A 1 463  ? 22.268  12.734   -17.450 1.00 92.54 463  A 1 
ATOM 3660 C CB  . PRO A 1 463  ? 24.681  10.870   -16.727 1.00 90.78 463  A 1 
ATOM 3661 C CG  . PRO A 1 463  ? 26.109  10.675   -16.232 1.00 89.27 463  A 1 
ATOM 3662 C CD  . PRO A 1 463  ? 26.271  11.829   -15.263 1.00 91.69 463  A 1 
ATOM 3663 N N   . TYR A 1 464  ? 22.752  13.277   -15.320 1.00 93.35 464  A 1 
ATOM 3664 C CA  . TYR A 1 464  ? 21.406  13.641   -14.881 1.00 93.88 464  A 1 
ATOM 3665 C C   . TYR A 1 464  ? 21.160  15.155   -14.807 1.00 94.43 464  A 1 
ATOM 3666 O O   . TYR A 1 464  ? 20.023  15.572   -14.623 1.00 93.38 464  A 1 
ATOM 3667 C CB  . TYR A 1 464  ? 21.118  12.963   -13.540 1.00 93.01 464  A 1 
ATOM 3668 C CG  . TYR A 1 464  ? 21.341  11.465   -13.558 1.00 93.04 464  A 1 
ATOM 3669 C CD1 . TYR A 1 464  ? 20.403  10.622   -14.185 1.00 90.03 464  A 1 
ATOM 3670 C CD2 . TYR A 1 464  ? 22.491  10.913   -12.973 1.00 91.27 464  A 1 
ATOM 3671 C CE1 . TYR A 1 464  ? 20.603  9.233    -14.208 1.00 89.73 464  A 1 
ATOM 3672 C CE2 . TYR A 1 464  ? 22.702  9.519    -12.994 1.00 89.94 464  A 1 
ATOM 3673 C CZ  . TYR A 1 464  ? 21.760  8.673    -13.607 1.00 90.77 464  A 1 
ATOM 3674 O OH  . TYR A 1 464  ? 21.937  7.336    -13.605 1.00 88.46 464  A 1 
ATOM 3675 N N   . TYR A 1 465  ? 22.189  16.021   -15.008 1.00 93.54 465  A 1 
ATOM 3676 C CA  . TYR A 1 465  ? 22.038  17.478   -14.910 1.00 93.94 465  A 1 
ATOM 3677 C C   . TYR A 1 465  ? 20.966  18.044   -15.850 1.00 94.33 465  A 1 
ATOM 3678 O O   . TYR A 1 465  ? 20.277  19.004   -15.490 1.00 93.40 465  A 1 
ATOM 3679 C CB  . TYR A 1 465  ? 23.380  18.162   -15.182 1.00 93.31 465  A 1 
ATOM 3680 C CG  . TYR A 1 465  ? 24.471  17.974   -14.148 1.00 93.02 465  A 1 
ATOM 3681 C CD1 . TYR A 1 465  ? 24.185  17.539   -12.834 1.00 89.77 465  A 1 
ATOM 3682 C CD2 . TYR A 1 465  ? 25.797  18.298   -14.487 1.00 90.00 465  A 1 
ATOM 3683 C CE1 . TYR A 1 465  ? 25.210  17.426   -11.878 1.00 88.63 465  A 1 
ATOM 3684 C CE2 . TYR A 1 465  ? 26.822  18.192   -13.533 1.00 88.67 465  A 1 
ATOM 3685 C CZ  . TYR A 1 465  ? 26.535  17.754   -12.226 1.00 89.99 465  A 1 
ATOM 3686 O OH  . TYR A 1 465  ? 27.519  17.650   -11.308 1.00 87.64 465  A 1 
ATOM 3687 N N   . TYR A 1 466  ? 20.736  17.418   -17.007 1.00 93.56 466  A 1 
ATOM 3688 C CA  . TYR A 1 466  ? 19.708  17.834   -17.957 1.00 94.48 466  A 1 
ATOM 3689 C C   . TYR A 1 466  ? 18.284  17.791   -17.385 1.00 95.05 466  A 1 
ATOM 3690 O O   . TYR A 1 466  ? 17.413  18.458   -17.923 1.00 94.52 466  A 1 
ATOM 3691 C CB  . TYR A 1 466  ? 19.785  16.961   -19.212 1.00 94.29 466  A 1 
ATOM 3692 C CG  . TYR A 1 466  ? 19.123  15.601   -19.076 1.00 95.05 466  A 1 
ATOM 3693 C CD1 . TYR A 1 466  ? 19.792  14.532   -18.441 1.00 93.62 466  A 1 
ATOM 3694 C CD2 . TYR A 1 466  ? 17.820  15.406   -19.575 1.00 94.27 466  A 1 
ATOM 3695 C CE1 . TYR A 1 466  ? 19.174  13.281   -18.308 1.00 93.08 466  A 1 
ATOM 3696 C CE2 . TYR A 1 466  ? 17.198  14.147   -19.445 1.00 93.37 466  A 1 
ATOM 3697 C CZ  . TYR A 1 466  ? 17.876  13.082   -18.819 1.00 94.45 466  A 1 
ATOM 3698 O OH  . TYR A 1 466  ? 17.276  11.872   -18.706 1.00 93.41 466  A 1 
ATOM 3699 N N   . VAL A 1 467  ? 18.030  17.047   -16.309 1.00 95.45 467  A 1 
ATOM 3700 C CA  . VAL A 1 467  ? 16.712  16.995   -15.655 1.00 95.94 467  A 1 
ATOM 3701 C C   . VAL A 1 467  ? 16.274  18.393   -15.206 1.00 95.95 467  A 1 
ATOM 3702 O O   . VAL A 1 467  ? 15.109  18.753   -15.357 1.00 95.68 467  A 1 
ATOM 3703 C CB  . VAL A 1 467  ? 16.730  15.999   -14.478 1.00 95.93 467  A 1 
ATOM 3704 C CG1 . VAL A 1 467  ? 15.432  16.012   -13.671 1.00 93.76 467  A 1 
ATOM 3705 C CG2 . VAL A 1 467  ? 16.925  14.564   -15.008 1.00 93.74 467  A 1 
ATOM 3706 N N   . HIS A 1 468  ? 17.223  19.230   -14.758 1.00 96.23 468  A 1 
ATOM 3707 C CA  . HIS A 1 468  ? 16.961  20.599   -14.311 1.00 95.33 468  A 1 
ATOM 3708 C C   . HIS A 1 468  ? 16.624  21.584   -15.451 1.00 95.07 468  A 1 
ATOM 3709 O O   . HIS A 1 468  ? 16.153  22.688   -15.168 1.00 93.80 468  A 1 
ATOM 3710 C CB  . HIS A 1 468  ? 18.167  21.105   -13.503 1.00 94.36 468  A 1 
ATOM 3711 C CG  . HIS A 1 468  ? 18.560  20.191   -12.367 1.00 93.53 468  A 1 
ATOM 3712 N ND1 . HIS A 1 468  ? 17.725  19.696   -11.393 1.00 85.05 468  A 1 
ATOM 3713 C CD2 . HIS A 1 468  ? 19.813  19.694   -12.128 1.00 85.33 468  A 1 
ATOM 3714 C CE1 . HIS A 1 468  ? 18.459  18.902   -10.591 1.00 86.48 468  A 1 
ATOM 3715 N NE2 . HIS A 1 468  ? 19.733  18.878   -11.003 1.00 87.76 468  A 1 
ATOM 3716 N N   . ASP A 1 469  ? 16.821  21.195   -16.708 1.00 95.47 469  A 1 
ATOM 3717 C CA  . ASP A 1 469  ? 16.396  21.978   -17.878 1.00 95.41 469  A 1 
ATOM 3718 C C   . ASP A 1 469  ? 14.890  21.811   -18.157 1.00 96.04 469  A 1 
ATOM 3719 O O   . ASP A 1 469  ? 14.294  22.650   -18.838 1.00 95.03 469  A 1 
ATOM 3720 C CB  . ASP A 1 469  ? 17.186  21.565   -19.132 1.00 94.59 469  A 1 
ATOM 3721 C CG  . ASP A 1 469  ? 18.708  21.748   -19.048 1.00 93.29 469  A 1 
ATOM 3722 O OD1 . ASP A 1 469  ? 19.145  22.720   -18.408 1.00 89.43 469  A 1 
ATOM 3723 O OD2 . ASP A 1 469  ? 19.417  20.931   -19.678 1.00 88.79 469  A 1 
ATOM 3724 N N   . TYR A 1 470  ? 14.280  20.730   -17.651 1.00 96.05 470  A 1 
ATOM 3725 C CA  . TYR A 1 470  ? 12.910  20.330   -17.999 1.00 96.66 470  A 1 
ATOM 3726 C C   . TYR A 1 470  ? 11.964  20.249   -16.797 1.00 97.03 470  A 1 
ATOM 3727 O O   . TYR A 1 470  ? 10.760  20.453   -16.959 1.00 96.29 470  A 1 
ATOM 3728 C CB  . TYR A 1 470  ? 12.957  18.982   -18.732 1.00 96.60 470  A 1 
ATOM 3729 C CG  . TYR A 1 470  ? 13.775  19.005   -20.012 1.00 96.54 470  A 1 
ATOM 3730 C CD1 . TYR A 1 470  ? 13.272  19.645   -21.158 1.00 94.48 470  A 1 
ATOM 3731 C CD2 . TYR A 1 470  ? 15.056  18.427   -20.044 1.00 94.98 470  A 1 
ATOM 3732 C CE1 . TYR A 1 470  ? 14.048  19.724   -22.325 1.00 93.99 470  A 1 
ATOM 3733 C CE2 . TYR A 1 470  ? 15.840  18.506   -21.212 1.00 94.17 470  A 1 
ATOM 3734 C CZ  . TYR A 1 470  ? 15.338  19.154   -22.350 1.00 94.58 470  A 1 
ATOM 3735 O OH  . TYR A 1 470  ? 16.106  19.248   -23.475 1.00 92.98 470  A 1 
ATOM 3736 N N   . ILE A 1 471  ? 12.475  19.978   -15.593 1.00 96.61 471  A 1 
ATOM 3737 C CA  . ILE A 1 471  ? 11.681  19.921   -14.362 1.00 96.93 471  A 1 
ATOM 3738 C C   . ILE A 1 471  ? 12.145  21.046   -13.437 1.00 96.47 471  A 1 
ATOM 3739 O O   . ILE A 1 471  ? 13.281  21.060   -12.960 1.00 95.88 471  A 1 
ATOM 3740 C CB  . ILE A 1 471  ? 11.738  18.530   -13.712 1.00 97.33 471  A 1 
ATOM 3741 C CG1 . ILE A 1 471  ? 11.230  17.450   -14.702 1.00 96.50 471  A 1 
ATOM 3742 C CG2 . ILE A 1 471  ? 10.900  18.523   -12.419 1.00 96.67 471  A 1 
ATOM 3743 C CD1 . ILE A 1 471  ? 11.319  16.011   -14.184 1.00 94.60 471  A 1 
ATOM 3744 N N   . ALA A 1 472  ? 11.247  22.003   -13.191 1.00 96.88 472  A 1 
ATOM 3745 C CA  . ALA A 1 472  ? 11.528  23.161   -12.357 1.00 96.44 472  A 1 
ATOM 3746 C C   . ALA A 1 472  ? 11.548  22.812   -10.862 1.00 96.28 472  A 1 
ATOM 3747 O O   . ALA A 1 472  ? 12.279  23.459   -10.110 1.00 95.07 472  A 1 
ATOM 3748 C CB  . ALA A 1 472  ? 10.488  24.249   -12.661 1.00 96.29 472  A 1 
ATOM 3749 N N   . GLN A 1 473  ? 10.759  21.819   -10.430 1.00 97.17 473  A 1 
ATOM 3750 C CA  . GLN A 1 473  ? 10.702  21.373   -9.035  1.00 97.43 473  A 1 
ATOM 3751 C C   . GLN A 1 473  ? 10.117  19.961   -8.896  1.00 97.70 473  A 1 
ATOM 3752 O O   . GLN A 1 473  ? 9.062   19.663   -9.452  1.00 97.44 473  A 1 
ATOM 3753 C CB  . GLN A 1 473  ? 9.838   22.379   -8.248  1.00 96.95 473  A 1 
ATOM 3754 C CG  . GLN A 1 473  ? 9.824   22.135   -6.733  1.00 95.73 473  A 1 
ATOM 3755 C CD  . GLN A 1 473  ? 11.215  22.232   -6.119  1.00 96.04 473  A 1 
ATOM 3756 O OE1 . GLN A 1 473  ? 11.896  23.231   -6.249  1.00 89.57 473  A 1 
ATOM 3757 N NE2 . GLN A 1 473  ? 11.690  21.208   -5.453  1.00 88.00 473  A 1 
ATOM 3758 N N   . PHE A 1 474  ? 10.753  19.140   -8.051  1.00 97.65 474  A 1 
ATOM 3759 C CA  . PHE A 1 474  ? 10.141  17.951   -7.469  1.00 97.78 474  A 1 
ATOM 3760 C C   . PHE A 1 474  ? 9.523   18.275   -6.103  1.00 97.79 474  A 1 
ATOM 3761 O O   . PHE A 1 474  ? 10.085  19.036   -5.311  1.00 97.32 474  A 1 
ATOM 3762 C CB  . PHE A 1 474  ? 11.158  16.815   -7.358  1.00 97.56 474  A 1 
ATOM 3763 C CG  . PHE A 1 474  ? 11.634  16.287   -8.695  1.00 97.53 474  A 1 
ATOM 3764 C CD1 . PHE A 1 474  ? 10.839  15.381   -9.409  1.00 95.51 474  A 1 
ATOM 3765 C CD2 . PHE A 1 474  ? 12.875  16.711   -9.218  1.00 95.69 474  A 1 
ATOM 3766 C CE1 . PHE A 1 474  ? 11.289  14.876   -10.646 1.00 95.37 474  A 1 
ATOM 3767 C CE2 . PHE A 1 474  ? 13.320  16.208   -10.449 1.00 94.95 474  A 1 
ATOM 3768 C CZ  . PHE A 1 474  ? 12.531  15.292   -11.164 1.00 96.16 474  A 1 
ATOM 3769 N N   . ALA A 1 475  ? 8.373   17.692   -5.818  1.00 97.77 475  A 1 
ATOM 3770 C CA  . ALA A 1 475  ? 7.718   17.772   -4.524  1.00 97.92 475  A 1 
ATOM 3771 C C   . ALA A 1 475  ? 7.285   16.379   -4.068  1.00 98.04 475  A 1 
ATOM 3772 O O   . ALA A 1 475  ? 6.872   15.554   -4.880  1.00 97.55 475  A 1 
ATOM 3773 C CB  . ALA A 1 475  ? 6.526   18.731   -4.629  1.00 97.64 475  A 1 
ATOM 3774 N N   . MET A 1 476  ? 7.336   16.143   -2.769  1.00 98.05 476  A 1 
ATOM 3775 C CA  . MET A 1 476  ? 6.787   14.931   -2.169  1.00 97.94 476  A 1 
ATOM 3776 C C   . MET A 1 476  ? 5.740   15.294   -1.128  1.00 97.95 476  A 1 
ATOM 3777 O O   . MET A 1 476  ? 5.995   16.062   -0.204  1.00 97.20 476  A 1 
ATOM 3778 C CB  . MET A 1 476  ? 7.927   14.085   -1.600  1.00 96.82 476  A 1 
ATOM 3779 C CG  . MET A 1 476  ? 7.388   12.784   -0.986  1.00 92.54 476  A 1 
ATOM 3780 S SD  . MET A 1 476  ? 8.685   11.573   -0.614  1.00 90.83 476  A 1 
ATOM 3781 C CE  . MET A 1 476  ? 9.793   12.542   0.409   1.00 81.39 476  A 1 
ATOM 3782 N N   . VAL A 1 477  ? 4.540   14.722   -1.282  1.00 97.87 477  A 1 
ATOM 3783 C CA  . VAL A 1 477  ? 3.433   14.872   -0.343  1.00 97.79 477  A 1 
ATOM 3784 C C   . VAL A 1 477  ? 3.303   13.584   0.460   1.00 97.25 477  A 1 
ATOM 3785 O O   . VAL A 1 477  ? 3.079   12.517   -0.107  1.00 96.48 477  A 1 
ATOM 3786 C CB  . VAL A 1 477  ? 2.133   15.263   -1.076  1.00 97.68 477  A 1 
ATOM 3787 C CG1 . VAL A 1 477  ? 0.946   15.314   -0.116  1.00 95.83 477  A 1 
ATOM 3788 C CG2 . VAL A 1 477  ? 2.272   16.653   -1.711  1.00 95.20 477  A 1 
ATOM 3789 N N   . VAL A 1 478  ? 3.451   13.694   1.780   1.00 96.83 478  A 1 
ATOM 3790 C CA  . VAL A 1 478  ? 3.410   12.562   2.708   1.00 96.14 478  A 1 
ATOM 3791 C C   . VAL A 1 478  ? 2.016   12.427   3.308   1.00 95.27 478  A 1 
ATOM 3792 O O   . VAL A 1 478  ? 1.482   13.392   3.858   1.00 94.15 478  A 1 
ATOM 3793 C CB  . VAL A 1 478  ? 4.478   12.701   3.814   1.00 95.81 478  A 1 
ATOM 3794 C CG1 . VAL A 1 478  ? 4.536   11.423   4.667   1.00 93.46 478  A 1 
ATOM 3795 C CG2 . VAL A 1 478  ? 5.875   12.959   3.243   1.00 92.96 478  A 1 
ATOM 3796 N N   . ASN A 1 479  ? 1.429   11.237   3.237   1.00 94.07 479  A 1 
ATOM 3797 C CA  . ASN A 1 479  ? 0.104   10.925   3.762   1.00 91.90 479  A 1 
ATOM 3798 C C   . ASN A 1 479  ? 0.102   10.849   5.294   1.00 89.85 479  A 1 
ATOM 3799 O O   . ASN A 1 479  ? 0.162   9.760    5.874   1.00 87.05 479  A 1 
ATOM 3800 C CB  . ASN A 1 479  ? -0.379  9.617    3.120   1.00 90.69 479  A 1 
ATOM 3801 C CG  . ASN A 1 479  ? -1.820  9.276    3.454   1.00 89.20 479  A 1 
ATOM 3802 O OD1 . ASN A 1 479  ? -2.637  10.101   3.847   1.00 84.17 479  A 1 
ATOM 3803 N ND2 . ASN A 1 479  ? -2.202  8.040    3.234   1.00 83.39 479  A 1 
ATOM 3804 N N   . THR A 1 480  ? 0.082   12.000   5.959   1.00 90.13 480  A 1 
ATOM 3805 C CA  . THR A 1 480  ? 0.160   12.083   7.425   1.00 89.51 480  A 1 
ATOM 3806 C C   . THR A 1 480  ? -0.410  13.389   7.972   1.00 88.58 480  A 1 
ATOM 3807 O O   . THR A 1 480  ? -0.453  14.418   7.296   1.00 87.46 480  A 1 
ATOM 3808 C CB  . THR A 1 480  ? 1.611   11.910   7.898   1.00 89.51 480  A 1 
ATOM 3809 O OG1 . THR A 1 480  ? 1.667   11.841   9.301   1.00 87.96 480  A 1 
ATOM 3810 C CG2 . THR A 1 480  ? 2.538   13.043   7.462   1.00 86.72 480  A 1 
ATOM 3811 N N   . LYS A 1 481  ? -0.811  13.348   9.242   1.00 83.82 481  A 1 
ATOM 3812 C CA  . LYS A 1 481  ? -1.173  14.530   10.043  1.00 81.18 481  A 1 
ATOM 3813 C C   . LYS A 1 481  ? 0.004   15.137   10.800  1.00 82.86 481  A 1 
ATOM 3814 O O   . LYS A 1 481  ? -0.154  16.201   11.408  1.00 80.47 481  A 1 
ATOM 3815 C CB  . LYS A 1 481  ? -2.272  14.159   11.043  1.00 77.37 481  A 1 
ATOM 3816 C CG  . LYS A 1 481  ? -3.564  13.791   10.323  1.00 71.47 481  A 1 
ATOM 3817 C CD  . LYS A 1 481  ? -4.651  13.494   11.350  1.00 66.11 481  A 1 
ATOM 3818 C CE  . LYS A 1 481  ? -5.917  13.159   10.582  1.00 60.14 481  A 1 
ATOM 3819 N NZ  . LYS A 1 481  ? -7.033  12.814   11.489  1.00 54.73 481  A 1 
ATOM 3820 N N   . SER A 1 482  ? 1.140   14.462   10.815  1.00 82.37 482  A 1 
ATOM 3821 C CA  . SER A 1 482  ? 2.348   14.943   11.479  1.00 82.79 482  A 1 
ATOM 3822 C C   . SER A 1 482  ? 2.805   16.255   10.848  1.00 85.54 482  A 1 
ATOM 3823 O O   . SER A 1 482  ? 2.739   16.429   9.634   1.00 84.45 482  A 1 
ATOM 3824 C CB  . SER A 1 482  ? 3.462   13.901   11.430  1.00 79.86 482  A 1 
ATOM 3825 O OG  . SER A 1 482  ? 3.043   12.729   12.096  1.00 73.21 482  A 1 
ATOM 3826 N N   . ASP A 1 483  ? 3.236   17.192   11.675  1.00 85.79 483  A 1 
ATOM 3827 C CA  . ASP A 1 483  ? 3.636   18.521   11.231  1.00 85.90 483  A 1 
ATOM 3828 C C   . ASP A 1 483  ? 5.161   18.591   11.075  1.00 85.69 483  A 1 
ATOM 3829 O O   . ASP A 1 483  ? 5.893   18.604   12.056  1.00 83.42 483  A 1 
ATOM 3830 C CB  . ASP A 1 483  ? 3.094   19.564   12.202  1.00 85.12 483  A 1 
ATOM 3831 C CG  . ASP A 1 483  ? 3.346   20.977   11.685  1.00 82.90 483  A 1 
ATOM 3832 O OD1 . ASP A 1 483  ? 3.127   21.225   10.474  1.00 79.03 483  A 1 
ATOM 3833 O OD2 . ASP A 1 483  ? 3.725   21.859   12.482  1.00 77.29 483  A 1 
ATOM 3834 N N   . PHE A 1 484  ? 5.620   18.607   9.824   1.00 90.70 484  A 1 
ATOM 3835 C CA  . PHE A 1 484  ? 7.023   18.744   9.447   1.00 92.15 484  A 1 
ATOM 3836 C C   . PHE A 1 484  ? 7.134   19.374   8.048   1.00 93.50 484  A 1 
ATOM 3837 O O   . PHE A 1 484  ? 6.149   19.517   7.337   1.00 92.69 484  A 1 
ATOM 3838 C CB  . PHE A 1 484  ? 7.707   17.369   9.498   1.00 91.71 484  A 1 
ATOM 3839 C CG  . PHE A 1 484  ? 7.073   16.269   8.669   1.00 92.74 484  A 1 
ATOM 3840 C CD1 . PHE A 1 484  ? 6.411   15.205   9.310   1.00 89.31 484  A 1 
ATOM 3841 C CD2 . PHE A 1 484  ? 7.167   16.280   7.271   1.00 89.47 484  A 1 
ATOM 3842 C CE1 . PHE A 1 484  ? 5.863   14.153   8.556   1.00 87.92 484  A 1 
ATOM 3843 C CE2 . PHE A 1 484  ? 6.607   15.233   6.512   1.00 87.99 484  A 1 
ATOM 3844 C CZ  . PHE A 1 484  ? 5.962   14.170   7.162   1.00 90.15 484  A 1 
ATOM 3845 N N   . GLY A 1 485  ? 8.344   19.734   7.642   1.00 94.12 485  A 1 
ATOM 3846 C CA  . GLY A 1 485  ? 8.661   20.169   6.285   1.00 94.75 485  A 1 
ATOM 3847 C C   . GLY A 1 485  ? 10.171  20.201   6.083   1.00 95.02 485  A 1 
ATOM 3848 O O   . GLY A 1 485  ? 10.919  20.230   7.059   1.00 93.16 485  A 1 
ATOM 3849 N N   . GLY A 1 486  ? 10.618  20.148   4.834   1.00 95.55 486  A 1 
ATOM 3850 C CA  . GLY A 1 486  ? 12.038  20.242   4.524   1.00 95.78 486  A 1 
ATOM 3851 C C   . GLY A 1 486  ? 12.301  20.286   3.026   1.00 96.50 486  A 1 
ATOM 3852 O O   . GLY A 1 486  ? 11.657  19.584   2.253   1.00 95.78 486  A 1 
ATOM 3853 N N   . ALA A 1 487  ? 13.282  21.088   2.616   1.00 95.73 487  A 1 
ATOM 3854 C CA  . ALA A 1 487  ? 13.696  21.239   1.230   1.00 95.26 487  A 1 
ATOM 3855 C C   . ALA A 1 487  ? 15.177  20.876   1.036   1.00 94.49 487  A 1 
ATOM 3856 O O   . ALA A 1 487  ? 16.045  21.242   1.830   1.00 92.83 487  A 1 
ATOM 3857 C CB  . ALA A 1 487  ? 13.382  22.658   0.759   1.00 94.87 487  A 1 
ATOM 3858 N N   . TYR A 1 488  ? 15.472  20.191   -0.051  1.00 95.16 488  A 1 
ATOM 3859 C CA  . TYR A 1 488  ? 16.775  19.649   -0.413  1.00 94.55 488  A 1 
ATOM 3860 C C   . TYR A 1 488  ? 17.212  20.225   -1.759  1.00 93.80 488  A 1 
ATOM 3861 O O   . TYR A 1 488  ? 16.733  19.819   -2.810  1.00 90.90 488  A 1 
ATOM 3862 C CB  . TYR A 1 488  ? 16.707  18.117   -0.426  1.00 94.01 488  A 1 
ATOM 3863 C CG  . TYR A 1 488  ? 16.409  17.532   0.934   1.00 93.36 488  A 1 
ATOM 3864 C CD1 . TYR A 1 488  ? 17.462  17.214   1.814   1.00 89.08 488  A 1 
ATOM 3865 C CD2 . TYR A 1 488  ? 15.070  17.390   1.359   1.00 90.33 488  A 1 
ATOM 3866 C CE1 . TYR A 1 488  ? 17.188  16.785   3.124   1.00 88.62 488  A 1 
ATOM 3867 C CE2 . TYR A 1 488  ? 14.790  16.973   2.675   1.00 89.22 488  A 1 
ATOM 3868 C CZ  . TYR A 1 488  ? 15.854  16.689   3.554   1.00 89.87 488  A 1 
ATOM 3869 O OH  . TYR A 1 488  ? 15.591  16.360   4.840   1.00 88.22 488  A 1 
ATOM 3870 N N   . ASN A 1 489  ? 18.119  21.195   -1.706  1.00 92.19 489  A 1 
ATOM 3871 C CA  . ASN A 1 489  ? 18.576  21.960   -2.863  1.00 90.55 489  A 1 
ATOM 3872 C C   . ASN A 1 489  ? 20.100  21.885   -2.988  1.00 89.96 489  A 1 
ATOM 3873 O O   . ASN A 1 489  ? 20.820  22.758   -2.511  1.00 86.41 489  A 1 
ATOM 3874 C CB  . ASN A 1 489  ? 18.062  23.405   -2.755  1.00 87.57 489  A 1 
ATOM 3875 C CG  . ASN A 1 489  ? 16.560  23.498   -2.885  1.00 78.72 489  A 1 
ATOM 3876 O OD1 . ASN A 1 489  ? 15.960  22.942   -3.786  1.00 70.87 489  A 1 
ATOM 3877 N ND2 . ASN A 1 489  ? 15.908  24.218   -2.007  1.00 70.38 489  A 1 
ATOM 3878 N N   . ASN A 1 490  ? 20.584  20.837   -3.633  1.00 90.77 490  A 1 
ATOM 3879 C CA  . ASN A 1 490  ? 21.975  20.713   -4.046  1.00 90.99 490  A 1 
ATOM 3880 C C   . ASN A 1 490  ? 22.033  19.970   -5.393  1.00 91.51 490  A 1 
ATOM 3881 O O   . ASN A 1 490  ? 22.324  18.775   -5.459  1.00 90.28 490  A 1 
ATOM 3882 C CB  . ASN A 1 490  ? 22.796  20.044   -2.935  1.00 89.07 490  A 1 
ATOM 3883 C CG  . ASN A 1 490  ? 24.281  20.106   -3.220  1.00 86.54 490  A 1 
ATOM 3884 O OD1 . ASN A 1 490  ? 24.730  20.392   -4.323  1.00 81.70 490  A 1 
ATOM 3885 N ND2 . ASN A 1 490  ? 25.111  19.870   -2.230  1.00 80.33 490  A 1 
ATOM 3886 N N   . ARG A 1 491  ? 21.723  20.702   -6.462  1.00 91.50 491  A 1 
ATOM 3887 C CA  . ARG A 1 491  ? 21.550  20.145   -7.804  1.00 92.04 491  A 1 
ATOM 3888 C C   . ARG A 1 491  ? 22.831  19.529   -8.369  1.00 92.10 491  A 1 
ATOM 3889 O O   . ARG A 1 491  ? 22.755  18.564   -9.125  1.00 90.47 491  A 1 
ATOM 3890 C CB  . ARG A 1 491  ? 21.022  21.221   -8.758  1.00 91.76 491  A 1 
ATOM 3891 C CG  . ARG A 1 491  ? 19.650  21.743   -8.334  1.00 90.08 491  A 1 
ATOM 3892 C CD  . ARG A 1 491  ? 19.142  22.765   -9.350  1.00 87.20 491  A 1 
ATOM 3893 N NE  . ARG A 1 491  ? 17.857  23.320   -8.925  1.00 81.42 491  A 1 
ATOM 3894 C CZ  . ARG A 1 491  ? 17.413  24.537   -9.122  1.00 76.32 491  A 1 
ATOM 3895 N NH1 . ARG A 1 491  ? 18.062  25.395   -9.865  1.00 70.26 491  A 1 
ATOM 3896 N NH2 . ARG A 1 491  ? 16.295  24.921   -8.557  1.00 70.47 491  A 1 
ATOM 3897 N N   . GLU A 1 492  ? 24.004  20.036   -7.971  1.00 90.64 492  A 1 
ATOM 3898 C CA  . GLU A 1 492  ? 25.300  19.483   -8.368  1.00 90.01 492  A 1 
ATOM 3899 C C   . GLU A 1 492  ? 25.491  18.039   -7.865  1.00 89.99 492  A 1 
ATOM 3900 O O   . GLU A 1 492  ? 26.123  17.219   -8.529  1.00 87.56 492  A 1 
ATOM 3901 C CB  . GLU A 1 492  ? 26.413  20.408   -7.844  1.00 88.38 492  A 1 
ATOM 3902 C CG  . GLU A 1 492  ? 27.796  20.049   -8.412  1.00 80.78 492  A 1 
ATOM 3903 C CD  . GLU A 1 492  ? 28.910  21.007   -7.964  1.00 77.54 492  A 1 
ATOM 3904 O OE1 . GLU A 1 492  ? 29.997  20.966   -8.598  1.00 68.45 492  A 1 
ATOM 3905 O OE2 . GLU A 1 492  ? 28.714  21.746   -6.974  1.00 68.73 492  A 1 
ATOM 3906 N N   . TYR A 1 493  ? 24.867  17.716   -6.724  1.00 90.45 493  A 1 
ATOM 3907 C CA  . TYR A 1 493  ? 24.858  16.384   -6.122  1.00 89.88 493  A 1 
ATOM 3908 C C   . TYR A 1 493  ? 23.525  15.642   -6.328  1.00 89.06 493  A 1 
ATOM 3909 O O   . TYR A 1 493  ? 23.296  14.620   -5.694  1.00 83.96 493  A 1 
ATOM 3910 C CB  . TYR A 1 493  ? 25.255  16.483   -4.642  1.00 88.78 493  A 1 
ATOM 3911 C CG  . TYR A 1 493  ? 26.685  16.945   -4.436  1.00 85.86 493  A 1 
ATOM 3912 C CD1 . TYR A 1 493  ? 27.735  15.997   -4.387  1.00 80.65 493  A 1 
ATOM 3913 C CD2 . TYR A 1 493  ? 26.985  18.312   -4.311  1.00 80.42 493  A 1 
ATOM 3914 C CE1 . TYR A 1 493  ? 29.066  16.419   -4.208  1.00 78.02 493  A 1 
ATOM 3915 C CE2 . TYR A 1 493  ? 28.311  18.745   -4.144  1.00 78.04 493  A 1 
ATOM 3916 C CZ  . TYR A 1 493  ? 29.350  17.795   -4.085  1.00 79.29 493  A 1 
ATOM 3917 O OH  . TYR A 1 493  ? 30.641  18.217   -3.920  1.00 76.77 493  A 1 
ATOM 3918 N N   . GLY A 1 494  ? 22.635  16.138   -7.197  1.00 89.01 494  A 1 
ATOM 3919 C CA  . GLY A 1 494  ? 21.379  15.463   -7.536  1.00 88.85 494  A 1 
ATOM 3920 C C   . GLY A 1 494  ? 20.309  15.534   -6.449  1.00 90.06 494  A 1 
ATOM 3921 O O   . GLY A 1 494  ? 19.596  14.556   -6.239  1.00 87.44 494  A 1 
ATOM 3922 N N   . PHE A 1 495  ? 20.197  16.681   -5.761  1.00 91.96 495  A 1 
ATOM 3923 C CA  . PHE A 1 495  ? 19.131  16.961   -4.795  1.00 91.95 495  A 1 
ATOM 3924 C C   . PHE A 1 495  ? 18.354  18.211   -5.205  1.00 91.75 495  A 1 
ATOM 3925 O O   . PHE A 1 495  ? 18.877  19.329   -5.132  1.00 87.42 495  A 1 
ATOM 3926 C CB  . PHE A 1 495  ? 19.702  17.131   -3.389  1.00 89.29 495  A 1 
ATOM 3927 C CG  . PHE A 1 495  ? 20.422  15.921   -2.834  1.00 88.76 495  A 1 
ATOM 3928 C CD1 . PHE A 1 495  ? 19.700  14.748   -2.552  1.00 82.58 495  A 1 
ATOM 3929 C CD2 . PHE A 1 495  ? 21.805  15.969   -2.603  1.00 83.57 495  A 1 
ATOM 3930 C CE1 . PHE A 1 495  ? 20.369  13.630   -2.033  1.00 80.44 495  A 1 
ATOM 3931 C CE2 . PHE A 1 495  ? 22.473  14.846   -2.085  1.00 80.79 495  A 1 
ATOM 3932 C CZ  . PHE A 1 495  ? 21.754  13.675   -1.803  1.00 82.08 495  A 1 
ATOM 3933 N N   . HIS A 1 496  ? 17.096  18.038   -5.607  1.00 93.08 496  A 1 
ATOM 3934 C CA  . HIS A 1 496  ? 16.195  19.125   -5.960  1.00 93.87 496  A 1 
ATOM 3935 C C   . HIS A 1 496  ? 14.731  18.759   -5.707  1.00 95.47 496  A 1 
ATOM 3936 O O   . HIS A 1 496  ? 13.900  18.650   -6.607  1.00 94.11 496  A 1 
ATOM 3937 C CB  . HIS A 1 496  ? 16.441  19.555   -7.407  1.00 90.53 496  A 1 
ATOM 3938 C CG  . HIS A 1 496  ? 15.623  20.747   -7.826  1.00 86.19 496  A 1 
ATOM 3939 N ND1 . HIS A 1 496  ? 15.068  20.923   -9.076  1.00 72.91 496  A 1 
ATOM 3940 C CD2 . HIS A 1 496  ? 15.280  21.820   -7.059  1.00 72.56 496  A 1 
ATOM 3941 C CE1 . HIS A 1 496  ? 14.408  22.085   -9.053  1.00 70.64 496  A 1 
ATOM 3942 N NE2 . HIS A 1 496  ? 14.505  22.664   -7.844  1.00 73.23 496  A 1 
ATOM 3943 N N   . TYR A 1 497  ? 14.385  18.558   -4.418  1.00 95.55 497  A 1 
ATOM 3944 C CA  . TYR A 1 497  ? 13.025  18.240   -3.999  1.00 96.35 497  A 1 
ATOM 3945 C C   . TYR A 1 497  ? 12.692  18.856   -2.639  1.00 96.58 497  A 1 
ATOM 3946 O O   . TYR A 1 497  ? 13.575  19.234   -1.883  1.00 95.82 497  A 1 
ATOM 3947 C CB  . TYR A 1 497  ? 12.831  16.720   -3.986  1.00 96.04 497  A 1 
ATOM 3948 C CG  . TYR A 1 497  ? 13.684  15.967   -2.974  1.00 95.73 497  A 1 
ATOM 3949 C CD1 . TYR A 1 497  ? 14.970  15.519   -3.337  1.00 92.78 497  A 1 
ATOM 3950 C CD2 . TYR A 1 497  ? 13.200  15.722   -1.685  1.00 92.81 497  A 1 
ATOM 3951 C CE1 . TYR A 1 497  ? 15.769  14.828   -2.403  1.00 91.37 497  A 1 
ATOM 3952 C CE2 . TYR A 1 497  ? 13.990  15.032   -0.747  1.00 90.98 497  A 1 
ATOM 3953 C CZ  . TYR A 1 497  ? 15.278  14.583   -1.104  1.00 91.83 497  A 1 
ATOM 3954 O OH  . TYR A 1 497  ? 16.047  13.918   -0.197  1.00 90.00 497  A 1 
ATOM 3955 N N   . PHE A 1 498  ? 11.410  18.932   -2.318  1.00 96.68 498  A 1 
ATOM 3956 C CA  . PHE A 1 498  ? 10.951  19.223   -0.962  1.00 97.21 498  A 1 
ATOM 3957 C C   . PHE A 1 498  ? 9.904   18.212   -0.494  1.00 97.62 498  A 1 
ATOM 3958 O O   . PHE A 1 498  ? 9.243   17.561   -1.306  1.00 97.40 498  A 1 
ATOM 3959 C CB  . PHE A 1 498  ? 10.461  20.676   -0.857  1.00 97.35 498  A 1 
ATOM 3960 C CG  . PHE A 1 498  ? 9.140   20.961   -1.533  1.00 97.92 498  A 1 
ATOM 3961 C CD1 . PHE A 1 498  ? 9.115   21.472   -2.846  1.00 96.78 498  A 1 
ATOM 3962 C CD2 . PHE A 1 498  ? 7.928   20.761   -0.845  1.00 96.69 498  A 1 
ATOM 3963 C CE1 . PHE A 1 498  ? 7.892   21.786   -3.458  1.00 96.39 498  A 1 
ATOM 3964 C CE2 . PHE A 1 498  ? 6.707   21.075   -1.459  1.00 96.21 498  A 1 
ATOM 3965 C CZ  . PHE A 1 498  ? 6.685   21.592   -2.762  1.00 97.19 498  A 1 
ATOM 3966 N N   . ILE A 1 499  ? 9.760   18.096   0.827   1.00 97.51 499  A 1 
ATOM 3967 C CA  . ILE A 1 499  ? 8.852   17.176   1.510   1.00 97.42 499  A 1 
ATOM 3968 C C   . ILE A 1 499  ? 7.846   17.996   2.323   1.00 97.21 499  A 1 
ATOM 3969 O O   . ILE A 1 499  ? 8.242   18.876   3.094   1.00 96.57 499  A 1 
ATOM 3970 C CB  . ILE A 1 499  ? 9.623   16.179   2.406   1.00 97.22 499  A 1 
ATOM 3971 C CG1 . ILE A 1 499  ? 10.796  15.505   1.660   1.00 96.07 499  A 1 
ATOM 3972 C CG2 . ILE A 1 499  ? 8.641   15.132   2.967   1.00 96.08 499  A 1 
ATOM 3973 C CD1 . ILE A 1 499  ? 11.602  14.490   2.495   1.00 94.44 499  A 1 
ATOM 3974 N N   . SER A 1 500  ? 6.548   17.705   2.181   1.00 97.57 500  A 1 
ATOM 3975 C CA  . SER A 1 500  ? 5.466   18.367   2.921   1.00 97.39 500  A 1 
ATOM 3976 C C   . SER A 1 500  ? 4.371   17.356   3.299   1.00 97.25 500  A 1 
ATOM 3977 O O   . SER A 1 500  ? 4.069   16.471   2.500   1.00 96.42 500  A 1 
ATOM 3978 C CB  . SER A 1 500  ? 4.882   19.490   2.057   1.00 96.60 500  A 1 
ATOM 3979 O OG  . SER A 1 500  ? 3.917   20.245   2.767   1.00 89.78 500  A 1 
ATOM 3980 N N   . PRO A 1 501  ? 3.740   17.472   4.482   1.00 96.21 501  A 1 
ATOM 3981 C CA  . PRO A 1 501  ? 2.616   16.619   4.865   1.00 95.63 501  A 1 
ATOM 3982 C C   . PRO A 1 501  ? 1.340   16.983   4.093   1.00 95.68 501  A 1 
ATOM 3983 O O   . PRO A 1 501  ? 1.149   18.130   3.682   1.00 95.27 501  A 1 
ATOM 3984 C CB  . PRO A 1 501  ? 2.454   16.838   6.366   1.00 94.71 501  A 1 
ATOM 3985 C CG  . PRO A 1 501  ? 2.885   18.293   6.539   1.00 93.33 501  A 1 
ATOM 3986 C CD  . PRO A 1 501  ? 4.017   18.443   5.520   1.00 94.63 501  A 1 
ATOM 3987 N N   . SER A 1 502  ? 0.421   16.028   3.951   1.00 94.81 502  A 1 
ATOM 3988 C CA  . SER A 1 502  ? -0.881  16.252   3.327   1.00 94.29 502  A 1 
ATOM 3989 C C   . SER A 1 502  ? -1.916  16.846   4.287   1.00 93.42 502  A 1 
ATOM 3990 O O   . SER A 1 502  ? -2.681  17.723   3.883   1.00 92.40 502  A 1 
ATOM 3991 C CB  . SER A 1 502  ? -1.429  14.952   2.732   1.00 93.76 502  A 1 
ATOM 3992 O OG  . SER A 1 502  ? -1.518  13.934   3.708   1.00 90.64 502  A 1 
ATOM 3993 N N   . ASP A 1 503  ? -1.931  16.396   5.533   1.00 90.30 503  A 1 
ATOM 3994 C CA  . ASP A 1 503  ? -3.062  16.599   6.450   1.00 87.98 503  A 1 
ATOM 3995 C C   . ASP A 1 503  ? -2.696  17.300   7.771   1.00 87.26 503  A 1 
ATOM 3996 O O   . ASP A 1 503  ? -3.528  17.382   8.677   1.00 84.47 503  A 1 
ATOM 3997 C CB  . ASP A 1 503  ? -3.738  15.243   6.715   1.00 85.73 503  A 1 
ATOM 3998 C CG  . ASP A 1 503  ? -4.302  14.611   5.441   1.00 83.24 503  A 1 
ATOM 3999 O OD1 . ASP A 1 503  ? -5.171  15.242   4.801   1.00 77.26 503  A 1 
ATOM 4000 O OD2 . ASP A 1 503  ? -3.884  13.484   5.106   1.00 75.92 503  A 1 
ATOM 4001 N N   . SER A 1 504  ? -1.485  17.845   7.912   1.00 87.84 504  A 1 
ATOM 4002 C CA  . SER A 1 504  ? -1.155  18.648   9.090   1.00 87.95 504  A 1 
ATOM 4003 C C   . SER A 1 504  ? -2.022  19.918   9.133   1.00 87.84 504  A 1 
ATOM 4004 O O   . SER A 1 504  ? -2.479  20.424   8.107   1.00 87.53 504  A 1 
ATOM 4005 C CB  . SER A 1 504  ? 0.343   18.976   9.179   1.00 88.20 504  A 1 
ATOM 4006 O OG  . SER A 1 504  ? 0.693   20.118   8.426   1.00 85.18 504  A 1 
ATOM 4007 N N   . TYR A 1 505  ? -2.225  20.474   10.330  1.00 86.24 505  A 1 
ATOM 4008 C CA  . TYR A 1 505  ? -3.064  21.671   10.508  1.00 85.41 505  A 1 
ATOM 4009 C C   . TYR A 1 505  ? -2.595  22.889   9.683   1.00 87.26 505  A 1 
ATOM 4010 O O   . TYR A 1 505  ? -3.361  23.827   9.460   1.00 86.28 505  A 1 
ATOM 4011 C CB  . TYR A 1 505  ? -3.127  22.025   11.999  1.00 83.54 505  A 1 
ATOM 4012 C CG  . TYR A 1 505  ? -1.871  22.692   12.540  1.00 80.93 505  A 1 
ATOM 4013 C CD1 . TYR A 1 505  ? -0.776  21.916   12.966  1.00 76.11 505  A 1 
ATOM 4014 C CD2 . TYR A 1 505  ? -1.785  24.103   12.592  1.00 75.19 505  A 1 
ATOM 4015 C CE1 . TYR A 1 505  ? 0.395   22.538   13.421  1.00 70.81 505  A 1 
ATOM 4016 C CE2 . TYR A 1 505  ? -0.603  24.732   13.040  1.00 71.04 505  A 1 
ATOM 4017 C CZ  . TYR A 1 505  ? 0.491   23.942   13.455  1.00 73.75 505  A 1 
ATOM 4018 O OH  . TYR A 1 505  ? 1.642   24.548   13.865  1.00 70.96 505  A 1 
ATOM 4019 N N   . ARG A 1 506  ? -1.334  22.878   9.231   1.00 89.01 506  A 1 
ATOM 4020 C CA  . ARG A 1 506  ? -0.738  23.913   8.378   1.00 91.43 506  A 1 
ATOM 4021 C C   . ARG A 1 506  ? -0.195  23.386   7.043   1.00 94.03 506  A 1 
ATOM 4022 O O   . ARG A 1 506  ? 0.573   24.095   6.407   1.00 93.85 506  A 1 
ATOM 4023 C CB  . ARG A 1 506  ? 0.301   24.732   9.175   1.00 89.17 506  A 1 
ATOM 4024 C CG  . ARG A 1 506  ? 1.509   23.913   9.628   1.00 85.97 506  A 1 
ATOM 4025 C CD  . ARG A 1 506  ? 2.573   24.826   10.265  1.00 84.93 506  A 1 
ATOM 4026 N NE  . ARG A 1 506  ? 3.728   24.025   10.674  1.00 78.67 506  A 1 
ATOM 4027 C CZ  . ARG A 1 506  ? 5.006   24.298   10.548  1.00 75.40 506  A 1 
ATOM 4028 N NH1 . ARG A 1 506  ? 5.451   25.442   10.097  1.00 68.86 506  A 1 
ATOM 4029 N NH2 . ARG A 1 506  ? 5.868   23.375   10.858  1.00 67.05 506  A 1 
ATOM 4030 N N   . ALA A 1 507  ? -0.610  22.201   6.584   1.00 93.64 507  A 1 
ATOM 4031 C CA  . ALA A 1 507  ? -0.078  21.532   5.394   1.00 94.57 507  A 1 
ATOM 4032 C C   . ALA A 1 507  ? 0.043   22.458   4.164   1.00 95.79 507  A 1 
ATOM 4033 O O   . ALA A 1 507  ? 1.122   22.574   3.583   1.00 96.11 507  A 1 
ATOM 4034 C CB  . ALA A 1 507  ? -0.956  20.319   5.080   1.00 94.08 507  A 1 
ATOM 4035 N N   . SER A 1 508  ? -1.022  23.207   3.812   1.00 96.39 508  A 1 
ATOM 4036 C CA  . SER A 1 508  ? -0.998  24.140   2.675   1.00 96.48 508  A 1 
ATOM 4037 C C   . SER A 1 508  ? 0.015   25.277   2.838   1.00 97.09 508  A 1 
ATOM 4038 O O   . SER A 1 508  ? 0.652   25.702   1.870   1.00 96.84 508  A 1 
ATOM 4039 C CB  . SER A 1 508  ? -2.382  24.759   2.471   1.00 95.04 508  A 1 
ATOM 4040 O OG  . SER A 1 508  ? -3.387  23.770   2.319   1.00 88.67 508  A 1 
ATOM 4041 N N   . LYS A 1 509  ? 0.198   25.756   4.059   1.00 96.60 509  A 1 
ATOM 4042 C CA  . LYS A 1 509  ? 1.165   26.820   4.377   1.00 97.38 509  A 1 
ATOM 4043 C C   . LYS A 1 509  ? 2.598   26.287   4.347   1.00 97.82 509  A 1 
ATOM 4044 O O   . LYS A 1 509  ? 3.469   26.949   3.808   1.00 97.48 509  A 1 
ATOM 4045 C CB  . LYS A 1 509  ? 0.866   27.421   5.756   1.00 96.69 509  A 1 
ATOM 4046 C CG  . LYS A 1 509  ? -0.526  28.051   5.900   1.00 95.31 509  A 1 
ATOM 4047 C CD  . LYS A 1 509  ? -0.657  28.617   7.320   1.00 92.62 509  A 1 
ATOM 4048 C CE  . LYS A 1 509  ? -1.987  29.304   7.571   1.00 87.43 509  A 1 
ATOM 4049 N NZ  . LYS A 1 509  ? -2.024  29.866   8.950   1.00 79.12 509  A 1 
ATOM 4050 N N   . THR A 1 510  ? 2.820   25.084   4.892   1.00 97.21 510  A 1 
ATOM 4051 C CA  . THR A 1 510  ? 4.104   24.381   4.819   1.00 97.38 510  A 1 
ATOM 4052 C C   . THR A 1 510  ? 4.477   24.104   3.370   1.00 97.72 510  A 1 
ATOM 4053 O O   . THR A 1 510  ? 5.578   24.449   2.967   1.00 97.67 510  A 1 
ATOM 4054 C CB  . THR A 1 510  ? 4.070   23.075   5.628   1.00 96.74 510  A 1 
ATOM 4055 O OG1 . THR A 1 510  ? 3.737   23.362   6.971   1.00 93.84 510  A 1 
ATOM 4056 C CG2 . THR A 1 510  ? 5.413   22.355   5.651   1.00 93.35 510  A 1 
ATOM 4057 N N   . PHE A 1 511  ? 3.550   23.612   2.553   1.00 97.84 511  A 1 
ATOM 4058 C CA  . PHE A 1 511  ? 3.793   23.402   1.125   1.00 97.91 511  A 1 
ATOM 4059 C C   . PHE A 1 511  ? 4.247   24.692   0.427   1.00 98.13 511  A 1 
ATOM 4060 O O   . PHE A 1 511  ? 5.234   24.692   -0.289  1.00 97.93 511  A 1 
ATOM 4061 C CB  . PHE A 1 511  ? 2.531   22.830   0.469   1.00 97.94 511  A 1 
ATOM 4062 C CG  . PHE A 1 511  ? 2.727   22.403   -0.971  1.00 98.10 511  A 1 
ATOM 4063 C CD1 . PHE A 1 511  ? 2.692   23.349   -2.014  1.00 96.64 511  A 1 
ATOM 4064 C CD2 . PHE A 1 511  ? 2.946   21.042   -1.281  1.00 96.48 511  A 1 
ATOM 4065 C CE1 . PHE A 1 511  ? 2.896   22.947   -3.350  1.00 96.30 511  A 1 
ATOM 4066 C CE2 . PHE A 1 511  ? 3.136   20.645   -2.612  1.00 95.92 511  A 1 
ATOM 4067 C CZ  . PHE A 1 511  ? 3.119   21.599   -3.640  1.00 97.37 511  A 1 
ATOM 4068 N N   . ALA A 1 512  ? 3.559   25.829   0.661   1.00 97.90 512  A 1 
ATOM 4069 C CA  . ALA A 1 512  ? 3.933   27.113   0.075   1.00 97.91 512  A 1 
ATOM 4070 C C   . ALA A 1 512  ? 5.307   27.618   0.550   1.00 97.90 512  A 1 
ATOM 4071 O O   . ALA A 1 512  ? 6.040   28.214   -0.239  1.00 97.56 512  A 1 
ATOM 4072 C CB  . ALA A 1 512  ? 2.821   28.130   0.387   1.00 97.75 512  A 1 
ATOM 4073 N N   . HIS A 1 513  ? 5.657   27.391   1.820   1.00 98.10 513  A 1 
ATOM 4074 C CA  . HIS A 1 513  ? 6.953   27.721   2.419   1.00 98.06 513  A 1 
ATOM 4075 C C   . HIS A 1 513  ? 8.088   26.878   1.816   1.00 97.98 513  A 1 
ATOM 4076 O O   . HIS A 1 513  ? 9.047   27.438   1.282   1.00 97.15 513  A 1 
ATOM 4077 C CB  . HIS A 1 513  ? 6.839   27.562   3.935   1.00 97.55 513  A 1 
ATOM 4078 C CG  . HIS A 1 513  ? 8.123   27.790   4.687   1.00 97.16 513  A 1 
ATOM 4079 N ND1 . HIS A 1 513  ? 8.448   28.940   5.379   1.00 93.23 513  A 1 
ATOM 4080 C CD2 . HIS A 1 513  ? 9.145   26.913   4.844   1.00 93.33 513  A 1 
ATOM 4081 C CE1 . HIS A 1 513  ? 9.657   28.749   5.945   1.00 93.23 513  A 1 
ATOM 4082 N NE2 . HIS A 1 513  ? 10.103  27.528   5.644   1.00 93.88 513  A 1 
ATOM 4083 N N   . GLU A 1 514  ? 7.949   25.553   1.812   1.00 97.75 514  A 1 
ATOM 4084 C CA  . GLU A 1 514  ? 8.964   24.643   1.262   1.00 97.66 514  A 1 
ATOM 4085 C C   . GLU A 1 514  ? 9.149   24.833   -0.253  1.00 97.44 514  A 1 
ATOM 4086 O O   . GLU A 1 514  ? 10.264  24.768   -0.778  1.00 96.63 514  A 1 
ATOM 4087 C CB  . GLU A 1 514  ? 8.596   23.176   1.544   1.00 97.64 514  A 1 
ATOM 4088 C CG  . GLU A 1 514  ? 8.470   22.795   3.034   1.00 96.65 514  A 1 
ATOM 4089 C CD  . GLU A 1 514  ? 9.682   23.163   3.895   1.00 96.62 514  A 1 
ATOM 4090 O OE1 . GLU A 1 514  ? 9.460   23.360   5.105   1.00 92.38 514  A 1 
ATOM 4091 O OE2 . GLU A 1 514  ? 10.798  23.247   3.350   1.00 93.45 514  A 1 
ATOM 4092 N N   . PHE A 1 515  ? 8.067   25.167   -0.963  1.00 97.74 515  A 1 
ATOM 4093 C CA  . PHE A 1 515  ? 8.136   25.548   -2.376  1.00 97.59 515  A 1 
ATOM 4094 C C   . PHE A 1 515  ? 8.935   26.849   -2.573  1.00 97.09 515  A 1 
ATOM 4095 O O   . PHE A 1 515  ? 9.603   27.025   -3.591  1.00 96.10 515  A 1 
ATOM 4096 C CB  . PHE A 1 515  ? 6.712   25.641   -2.935  1.00 97.49 515  A 1 
ATOM 4097 C CG  . PHE A 1 515  ? 6.579   25.709   -4.443  1.00 97.55 515  A 1 
ATOM 4098 C CD1 . PHE A 1 515  ? 5.555   26.483   -5.024  1.00 94.05 515  A 1 
ATOM 4099 C CD2 . PHE A 1 515  ? 7.412   24.944   -5.275  1.00 94.36 515  A 1 
ATOM 4100 C CE1 . PHE A 1 515  ? 5.370   26.487   -6.416  1.00 93.93 515  A 1 
ATOM 4101 C CE2 . PHE A 1 515  ? 7.234   24.957   -6.667  1.00 93.58 515  A 1 
ATOM 4102 C CZ  . PHE A 1 515  ? 6.212   25.721   -7.233  1.00 95.61 515  A 1 
ATOM 4103 N N   . GLY A 1 516  ? 8.931   27.750   -1.567  1.00 97.38 516  A 1 
ATOM 4104 C CA  . GLY A 1 516  ? 9.792   28.938   -1.509  1.00 96.95 516  A 1 
ATOM 4105 C C   . GLY A 1 516  ? 11.280  28.600   -1.454  1.00 96.22 516  A 1 
ATOM 4106 O O   . GLY A 1 516  ? 12.074  29.250   -2.141  1.00 95.18 516  A 1 
ATOM 4107 N N   . HIS A 1 517  ? 11.672  27.581   -0.698  1.00 96.14 517  A 1 
ATOM 4108 C CA  . HIS A 1 517  ? 13.039  27.071   -0.705  1.00 94.95 517  A 1 
ATOM 4109 C C   . HIS A 1 517  ? 13.396  26.400   -2.028  1.00 94.05 517  A 1 
ATOM 4110 O O   . HIS A 1 517  ? 14.426  26.722   -2.628  1.00 92.32 517  A 1 
ATOM 4111 C CB  . HIS A 1 517  ? 13.243  26.072   0.434   1.00 94.24 517  A 1 
ATOM 4112 C CG  . HIS A 1 517  ? 13.178  26.692   1.797   1.00 94.00 517  A 1 
ATOM 4113 N ND1 . HIS A 1 517  ? 13.996  27.703   2.253   1.00 90.49 517  A 1 
ATOM 4114 C CD2 . HIS A 1 517  ? 12.355  26.309   2.820   1.00 90.50 517  A 1 
ATOM 4115 C CE1 . HIS A 1 517  ? 13.658  27.929   3.526   1.00 90.52 517  A 1 
ATOM 4116 N NE2 . HIS A 1 517  ? 12.680  27.095   3.905   1.00 90.88 517  A 1 
ATOM 4117 N N   . GLY A 1 518  ? 12.540  25.496   -2.496  1.00 94.89 518  A 1 
ATOM 4118 C CA  . GLY A 1 518  ? 12.806  24.669   -3.668  1.00 94.23 518  A 1 
ATOM 4119 C C   . GLY A 1 518  ? 12.862  25.465   -4.972  1.00 93.90 518  A 1 
ATOM 4120 O O   . GLY A 1 518  ? 13.900  25.511   -5.637  1.00 92.13 518  A 1 
ATOM 4121 N N   . LEU A 1 519  ? 11.764  26.142   -5.324  1.00 95.66 519  A 1 
ATOM 4122 C CA  . LEU A 1 519  ? 11.652  26.860   -6.594  1.00 95.66 519  A 1 
ATOM 4123 C C   . LEU A 1 519  ? 12.320  28.241   -6.546  1.00 94.87 519  A 1 
ATOM 4124 O O   . LEU A 1 519  ? 13.015  28.617   -7.492  1.00 93.40 519  A 1 
ATOM 4125 C CB  . LEU A 1 519  ? 10.176  26.971   -6.990  1.00 95.83 519  A 1 
ATOM 4126 C CG  . LEU A 1 519  ? 9.962   27.639   -8.366  1.00 95.73 519  A 1 
ATOM 4127 C CD1 . LEU A 1 519  ? 10.485  26.771   -9.512  1.00 93.51 519  A 1 
ATOM 4128 C CD2 . LEU A 1 519  ? 8.487   27.897   -8.611  1.00 93.51 519  A 1 
ATOM 4129 N N   . LEU A 1 520  ? 12.080  29.025   -5.483  1.00 94.94 520  A 1 
ATOM 4130 C CA  . LEU A 1 520  ? 12.485  30.430   -5.415  1.00 94.41 520  A 1 
ATOM 4131 C C   . LEU A 1 520  ? 13.879  30.629   -4.823  1.00 93.51 520  A 1 
ATOM 4132 O O   . LEU A 1 520  ? 14.442  31.711   -4.966  1.00 91.59 520  A 1 
ATOM 4133 C CB  . LEU A 1 520  ? 11.426  31.271   -4.665  1.00 94.85 520  A 1 
ATOM 4134 C CG  . LEU A 1 520  ? 9.960   31.065   -5.075  1.00 95.21 520  A 1 
ATOM 4135 C CD1 . LEU A 1 520  ? 9.084   32.073   -4.331  1.00 93.98 520  A 1 
ATOM 4136 C CD2 . LEU A 1 520  ? 9.733   31.258   -6.574  1.00 94.44 520  A 1 
ATOM 4137 N N   . GLY A 1 521  ? 14.444  29.601   -4.172  1.00 92.42 521  A 1 
ATOM 4138 C CA  . GLY A 1 521  ? 15.761  29.632   -3.540  1.00 91.27 521  A 1 
ATOM 4139 C C   . GLY A 1 521  ? 15.850  30.601   -2.355  1.00 90.96 521  A 1 
ATOM 4140 O O   . GLY A 1 521  ? 16.885  31.229   -2.149  1.00 89.15 521  A 1 
ATOM 4141 N N   . LEU A 1 522  ? 14.748  30.770   -1.621  1.00 92.76 522  A 1 
ATOM 4142 C CA  . LEU A 1 522  ? 14.690  31.615   -0.433  1.00 93.05 522  A 1 
ATOM 4143 C C   . LEU A 1 522  ? 15.307  30.894   0.773   1.00 92.36 522  A 1 
ATOM 4144 O O   . LEU A 1 522  ? 15.288  29.673   0.857   1.00 91.34 522  A 1 
ATOM 4145 C CB  . LEU A 1 522  ? 13.235  32.026   -0.161  1.00 93.72 522  A 1 
ATOM 4146 C CG  . LEU A 1 522  ? 12.598  32.854   -1.285  1.00 94.03 522  A 1 
ATOM 4147 C CD1 . LEU A 1 522  ? 11.102  33.019   -1.041  1.00 93.21 522  A 1 
ATOM 4148 C CD2 . LEU A 1 522  ? 13.209  34.257   -1.394  1.00 93.37 522  A 1 
ATOM 4149 N N   . GLY A 1 523  ? 15.878  31.676   1.712   1.00 91.20 523  A 1 
ATOM 4150 C CA  . GLY A 1 523  ? 16.368  31.159   2.984   1.00 91.31 523  A 1 
ATOM 4151 C C   . GLY A 1 523  ? 15.337  31.288   4.104   1.00 92.59 523  A 1 
ATOM 4152 O O   . GLY A 1 523  ? 14.450  32.137   4.040   1.00 92.52 523  A 1 
ATOM 4153 N N   . ASP A 1 524  ? 15.494  30.479   5.153   1.00 92.54 524  A 1 
ATOM 4154 C CA  . ASP A 1 524  ? 14.708  30.570   6.384   1.00 92.32 524  A 1 
ATOM 4155 C C   . ASP A 1 524  ? 14.988  31.867   7.145   1.00 92.15 524  A 1 
ATOM 4156 O O   . ASP A 1 524  ? 16.114  32.105   7.608   1.00 90.51 524  A 1 
ATOM 4157 C CB  . ASP A 1 524  ? 15.044  29.407   7.316   1.00 91.31 524  A 1 
ATOM 4158 C CG  . ASP A 1 524  ? 14.268  28.145   6.995   1.00 88.95 524  A 1 
ATOM 4159 O OD1 . ASP A 1 524  ? 13.047  28.273   6.770   1.00 86.05 524  A 1 
ATOM 4160 O OD2 . ASP A 1 524  ? 14.898  27.065   7.089   1.00 85.66 524  A 1 
ATOM 4161 N N   . GLU A 1 525  ? 13.965  32.674   7.355   1.00 92.49 525  A 1 
ATOM 4162 C CA  . GLU A 1 525  ? 14.055  33.929   8.101   1.00 92.87 525  A 1 
ATOM 4163 C C   . GLU A 1 525  ? 13.887  33.739   9.631   1.00 92.30 525  A 1 
ATOM 4164 O O   . GLU A 1 525  ? 13.963  34.713   10.377  1.00 90.15 525  A 1 
ATOM 4165 C CB  . GLU A 1 525  ? 13.080  34.960   7.529   1.00 93.50 525  A 1 
ATOM 4166 C CG  . GLU A 1 525  ? 13.405  35.346   6.078   1.00 93.39 525  A 1 
ATOM 4167 C CD  . GLU A 1 525  ? 12.548  36.505   5.522   1.00 93.53 525  A 1 
ATOM 4168 O OE1 . GLU A 1 525  ? 12.762  36.880   4.351   1.00 89.19 525  A 1 
ATOM 4169 O OE2 . GLU A 1 525  ? 11.696  37.036   6.266   1.00 90.53 525  A 1 
ATOM 4170 N N   . TYR A 1 526  ? 13.711  32.516   10.127  1.00 91.75 526  A 1 
ATOM 4171 C CA  . TYR A 1 526  ? 13.598  32.211   11.561  1.00 89.69 526  A 1 
ATOM 4172 C C   . TYR A 1 526  ? 14.855  31.570   12.168  1.00 85.72 526  A 1 
ATOM 4173 O O   . TYR A 1 526  ? 14.916  31.359   13.381  1.00 76.94 526  A 1 
ATOM 4174 C CB  . TYR A 1 526  ? 12.354  31.341   11.812  1.00 88.77 526  A 1 
ATOM 4175 C CG  . TYR A 1 526  ? 12.391  29.977   11.145  1.00 90.02 526  A 1 
ATOM 4176 C CD1 . TYR A 1 526  ? 11.717  29.781   9.933   1.00 86.37 526  A 1 
ATOM 4177 C CD2 . TYR A 1 526  ? 13.110  28.912   11.722  1.00 86.61 526  A 1 
ATOM 4178 C CE1 . TYR A 1 526  ? 11.766  28.527   9.289   1.00 84.60 526  A 1 
ATOM 4179 C CE2 . TYR A 1 526  ? 13.170  27.660   11.079  1.00 84.93 526  A 1 
ATOM 4180 C CZ  . TYR A 1 526  ? 12.503  27.471   9.857   1.00 86.13 526  A 1 
ATOM 4181 O OH  . TYR A 1 526  ? 12.586  26.281   9.227   1.00 84.58 526  A 1 
ATOM 4182 N N   . SER A 1 527  ? 15.864  31.258   11.369  1.00 81.78 527  A 1 
ATOM 4183 C CA  . SER A 1 527  ? 17.058  30.547   11.829  1.00 77.83 527  A 1 
ATOM 4184 C C   . SER A 1 527  ? 17.859  31.343   12.877  1.00 76.83 527  A 1 
ATOM 4185 O O   . SER A 1 527  ? 18.134  32.520   12.693  1.00 68.17 527  A 1 
ATOM 4186 C CB  . SER A 1 527  ? 17.947  30.210   10.634  1.00 71.22 527  A 1 
ATOM 4187 O OG  . SER A 1 527  ? 19.099  29.500   11.041  1.00 62.68 527  A 1 
ATOM 4188 N N   . ASN A 1 528  ? 18.289  30.674   13.955  1.00 74.90 528  A 1 
ATOM 4189 C CA  . ASN A 1 528  ? 19.126  31.278   15.002  1.00 71.97 528  A 1 
ATOM 4190 C C   . ASN A 1 528  ? 20.638  31.211   14.702  1.00 70.43 528  A 1 
ATOM 4191 O O   . ASN A 1 528  ? 21.461  31.498   15.567  1.00 61.95 528  A 1 
ATOM 4192 C CB  . ASN A 1 528  ? 18.780  30.615   16.352  1.00 66.64 528  A 1 
ATOM 4193 C CG  . ASN A 1 528  ? 17.391  30.964   16.859  1.00 59.86 528  A 1 
ATOM 4194 O OD1 . ASN A 1 528  ? 16.844  32.021   16.606  1.00 54.46 528  A 1 
ATOM 4195 N ND2 . ASN A 1 528  ? 16.784  30.092   17.624  1.00 53.56 528  A 1 
ATOM 4196 N N   . GLY A 1 529  ? 21.020  30.769   13.494  1.00 63.32 529  A 1 
ATOM 4197 C CA  . GLY A 1 529  ? 22.414  30.572   13.092  1.00 61.33 529  A 1 
ATOM 4198 C C   . GLY A 1 529  ? 23.083  31.821   12.517  1.00 63.42 529  A 1 
ATOM 4199 O O   . GLY A 1 529  ? 22.429  32.780   12.110  1.00 57.49 529  A 1 
ATOM 4200 N N   . TYR A 1 530  ? 24.418  31.796   12.444  1.00 63.79 530  A 1 
ATOM 4201 C CA  . TYR A 1 530  ? 25.167  32.730   11.602  1.00 63.38 530  A 1 
ATOM 4202 C C   . TYR A 1 530  ? 24.865  32.438   10.134  1.00 64.66 530  A 1 
ATOM 4203 O O   . TYR A 1 530  ? 24.775  31.272   9.736   1.00 58.92 530  A 1 
ATOM 4204 C CB  . TYR A 1 530  ? 26.676  32.619   11.881  1.00 56.69 530  A 1 
ATOM 4205 C CG  . TYR A 1 530  ? 27.098  33.173   13.232  1.00 52.41 530  A 1 
ATOM 4206 C CD1 . TYR A 1 530  ? 27.492  34.513   13.342  1.00 47.68 530  A 1 
ATOM 4207 C CD2 . TYR A 1 530  ? 27.076  32.350   14.381  1.00 47.03 530  A 1 
ATOM 4208 C CE1 . TYR A 1 530  ? 27.871  35.044   14.586  1.00 39.88 530  A 1 
ATOM 4209 C CE2 . TYR A 1 530  ? 27.449  32.879   15.631  1.00 42.24 530  A 1 
ATOM 4210 C CZ  . TYR A 1 530  ? 27.853  34.229   15.731  1.00 40.94 530  A 1 
ATOM 4211 O OH  . TYR A 1 530  ? 28.213  34.749   16.935  1.00 37.32 530  A 1 
ATOM 4212 N N   . LEU A 1 531  ? 24.733  33.494   9.321   1.00 65.51 531  A 1 
ATOM 4213 C CA  . LEU A 1 531  ? 24.713  33.318   7.878   1.00 66.07 531  A 1 
ATOM 4214 C C   . LEU A 1 531  ? 26.091  32.825   7.430   1.00 66.79 531  A 1 
ATOM 4215 O O   . LEU A 1 531  ? 27.098  33.481   7.663   1.00 62.55 531  A 1 
ATOM 4216 C CB  . LEU A 1 531  ? 24.341  34.632   7.175   1.00 61.70 531  A 1 
ATOM 4217 C CG  . LEU A 1 531  ? 22.837  34.945   7.234   1.00 59.01 531  A 1 
ATOM 4218 C CD1 . LEU A 1 531  ? 22.602  36.389   6.790   1.00 58.32 531  A 1 
ATOM 4219 C CD2 . LEU A 1 531  ? 22.026  34.026   6.321   1.00 58.73 531  A 1 
ATOM 4220 N N   . LEU A 1 532  ? 26.118  31.650   6.819   1.00 62.93 532  A 1 
ATOM 4221 C CA  . LEU A 1 532  ? 27.283  31.175   6.091   1.00 61.21 532  A 1 
ATOM 4222 C C   . LEU A 1 532  ? 27.425  32.019   4.813   1.00 63.97 532  A 1 
ATOM 4223 O O   . LEU A 1 532  ? 26.426  32.457   4.247   1.00 57.09 532  A 1 
ATOM 4224 C CB  . LEU A 1 532  ? 27.130  29.674   5.783   1.00 53.19 532  A 1 
ATOM 4225 C CG  . LEU A 1 532  ? 27.045  28.758   7.017   1.00 48.05 532  A 1 
ATOM 4226 C CD1 . LEU A 1 532  ? 26.763  27.315   6.574   1.00 43.12 532  A 1 
ATOM 4227 C CD2 . LEU A 1 532  ? 28.337  28.757   7.834   1.00 44.02 532  A 1 
ATOM 4228 N N   . ASP A 1 533  ? 28.662  32.212   4.360   1.00 58.62 533  A 1 
ATOM 4229 C CA  . ASP A 1 533  ? 28.965  33.054   3.189   1.00 59.96 533  A 1 
ATOM 4230 C C   . ASP A 1 533  ? 28.158  32.650   1.940   1.00 61.73 533  A 1 
ATOM 4231 O O   . ASP A 1 533  ? 27.765  33.498   1.141   1.00 57.16 533  A 1 
ATOM 4232 C CB  . ASP A 1 533  ? 30.471  32.969   2.868   1.00 55.18 533  A 1 
ATOM 4233 C CG  . ASP A 1 533  ? 31.390  33.637   3.904   1.00 50.92 533  A 1 
ATOM 4234 O OD1 . ASP A 1 533  ? 30.915  34.505   4.667   1.00 46.85 533  A 1 
ATOM 4235 O OD2 . ASP A 1 533  ? 32.594  33.288   3.905   1.00 46.44 533  A 1 
ATOM 4236 N N   . ASP A 1 534  ? 27.868  31.372   1.802   1.00 60.15 534  A 1 
ATOM 4237 C CA  . ASP A 1 534  ? 27.095  30.839   0.687   1.00 59.84 534  A 1 
ATOM 4238 C C   . ASP A 1 534  ? 25.607  31.249   0.739   1.00 61.68 534  A 1 
ATOM 4239 O O   . ASP A 1 534  ? 25.052  31.653   -0.281  1.00 57.58 534  A 1 
ATOM 4240 C CB  . ASP A 1 534  ? 27.261  29.309   0.626   1.00 54.25 534  A 1 
ATOM 4241 C CG  . ASP A 1 534  ? 26.558  28.562   1.763   1.00 49.12 534  A 1 
ATOM 4242 O OD1 . ASP A 1 534  ? 26.567  29.089   2.899   1.00 45.87 534  A 1 
ATOM 4243 O OD2 . ASP A 1 534  ? 25.961  27.509   1.475   1.00 46.49 534  A 1 
ATOM 4244 N N   . LYS A 1 535  ? 24.972  31.240   1.919   1.00 62.01 535  A 1 
ATOM 4245 C CA  . LYS A 1 535  ? 23.583  31.700   2.097   1.00 62.36 535  A 1 
ATOM 4246 C C   . LYS A 1 535  ? 23.458  33.203   1.864   1.00 64.65 535  A 1 
ATOM 4247 O O   . LYS A 1 535  ? 22.525  33.636   1.191   1.00 61.99 535  A 1 
ATOM 4248 C CB  . LYS A 1 535  ? 23.044  31.336   3.487   1.00 59.14 535  A 1 
ATOM 4249 C CG  . LYS A 1 535  ? 22.794  29.833   3.649   1.00 56.80 535  A 1 
ATOM 4250 C CD  . LYS A 1 535  ? 21.960  29.564   4.919   1.00 53.78 535  A 1 
ATOM 4251 C CE  . LYS A 1 535  ? 21.633  28.073   5.058   1.00 50.56 535  A 1 
ATOM 4252 N NZ  . LYS A 1 535  ? 20.653  27.822   6.141   1.00 46.04 535  A 1 
ATOM 4253 N N   . GLU A 1 536  ? 24.432  33.988   2.324   1.00 64.62 536  A 1 
ATOM 4254 C CA  . GLU A 1 536  ? 24.515  35.424   2.042   1.00 64.83 536  A 1 
ATOM 4255 C C   . GLU A 1 536  ? 24.566  35.700   0.529   1.00 68.02 536  A 1 
ATOM 4256 O O   . GLU A 1 536  ? 23.955  36.650   0.057   1.00 64.46 536  A 1 
ATOM 4257 C CB  . GLU A 1 536  ? 25.752  36.000   2.761   1.00 60.05 536  A 1 
ATOM 4258 C CG  . GLU A 1 536  ? 25.990  37.517   2.552   1.00 57.37 536  A 1 
ATOM 4259 C CD  . GLU A 1 536  ? 24.980  38.434   3.279   1.00 53.97 536  A 1 
ATOM 4260 O OE1 . GLU A 1 536  ? 24.735  39.553   2.780   1.00 50.29 536  A 1 
ATOM 4261 O OE2 . GLU A 1 536  ? 24.483  38.064   4.360   1.00 54.70 536  A 1 
ATOM 4262 N N   . LEU A 1 537  ? 25.233  34.853   -0.246  1.00 66.34 537  A 1 
ATOM 4263 C CA  . LEU A 1 537  ? 25.333  35.025   -1.692  1.00 65.59 537  A 1 
ATOM 4264 C C   . LEU A 1 537  ? 24.086  34.529   -2.442  1.00 68.94 537  A 1 
ATOM 4265 O O   . LEU A 1 537  ? 23.694  35.143   -3.432  1.00 63.87 537  A 1 
ATOM 4266 C CB  . LEU A 1 537  ? 26.599  34.309   -2.188  1.00 58.98 537  A 1 
ATOM 4267 C CG  . LEU A 1 537  ? 27.916  34.971   -1.732  1.00 54.28 537  A 1 
ATOM 4268 C CD1 . LEU A 1 537  ? 29.097  34.079   -2.114  1.00 48.77 537  A 1 
ATOM 4269 C CD2 . LEU A 1 537  ? 28.124  36.343   -2.353  1.00 49.45 537  A 1 
ATOM 4270 N N   . LYS A 1 538  ? 23.457  33.445   -1.977  1.00 74.20 538  A 1 
ATOM 4271 C CA  . LYS A 1 538  ? 22.411  32.719   -2.710  1.00 73.48 538  A 1 
ATOM 4272 C C   . LYS A 1 538  ? 20.994  33.258   -2.490  1.00 75.35 538  A 1 
ATOM 4273 O O   . LYS A 1 538  ? 20.164  33.130   -3.382  1.00 71.70 538  A 1 
ATOM 4274 C CB  . LYS A 1 538  ? 22.495  31.220   -2.359  1.00 69.79 538  A 1 
ATOM 4275 C CG  . LYS A 1 538  ? 23.769  30.573   -2.927  1.00 65.15 538  A 1 
ATOM 4276 C CD  . LYS A 1 538  ? 23.929  29.096   -2.539  1.00 61.76 538  A 1 
ATOM 4277 C CE  . LYS A 1 538  ? 25.305  28.625   -3.009  1.00 56.90 538  A 1 
ATOM 4278 N NZ  . LYS A 1 538  ? 25.494  27.152   -3.009  1.00 51.31 538  A 1 
ATOM 4279 N N   . SER A 1 539  ? 20.721  33.885   -1.339  1.00 79.23 539  A 1 
ATOM 4280 C CA  . SER A 1 539  ? 19.379  34.372   -0.993  1.00 80.65 539  A 1 
ATOM 4281 C C   . SER A 1 539  ? 19.330  35.895   -0.916  1.00 82.63 539  A 1 
ATOM 4282 O O   . SER A 1 539  ? 20.126  36.512   -0.215  1.00 80.90 539  A 1 
ATOM 4283 C CB  . SER A 1 539  ? 18.902  33.746   0.318   1.00 77.11 539  A 1 
ATOM 4284 O OG  . SER A 1 539  ? 18.848  32.342   0.189   1.00 67.92 539  A 1 
ATOM 4285 N N   . LEU A 1 540  ? 18.388  36.513   -1.621  1.00 83.16 540  A 1 
ATOM 4286 C CA  . LEU A 1 540  ? 18.157  37.955   -1.537  1.00 83.68 540  A 1 
ATOM 4287 C C   . LEU A 1 540  ? 17.538  38.346   -0.187  1.00 86.24 540  A 1 
ATOM 4288 O O   . LEU A 1 540  ? 17.797  39.441   0.297   1.00 84.35 540  A 1 
ATOM 4289 C CB  . LEU A 1 540  ? 17.280  38.404   -2.725  1.00 79.66 540  A 1 
ATOM 4290 C CG  . LEU A 1 540  ? 16.923  39.907   -2.769  1.00 72.89 540  A 1 
ATOM 4291 C CD1 . LEU A 1 540  ? 18.156  40.798   -2.915  1.00 66.03 540  A 1 
ATOM 4292 C CD2 . LEU A 1 540  ? 16.004  40.199   -3.951  1.00 65.49 540  A 1 
ATOM 4293 N N   . ASN A 1 541  ? 16.732  37.484   0.419   1.00 89.96 541  A 1 
ATOM 4294 C CA  . ASN A 1 541  ? 15.936  37.757   1.615   1.00 90.87 541  A 1 
ATOM 4295 C C   . ASN A 1 541  ? 16.721  37.711   2.939   1.00 91.26 541  A 1 
ATOM 4296 O O   . ASN A 1 541  ? 16.164  38.078   3.971   1.00 89.93 541  A 1 
ATOM 4297 C CB  . ASN A 1 541  ? 14.724  36.821   1.637   1.00 90.69 541  A 1 
ATOM 4298 C CG  . ASN A 1 541  ? 15.061  35.363   1.872   1.00 91.48 541  A 1 
ATOM 4299 O OD1 . ASN A 1 541  ? 15.880  34.773   1.187   1.00 86.45 541  A 1 
ATOM 4300 N ND2 . ASN A 1 541  ? 14.413  34.732   2.823   1.00 87.17 541  A 1 
ATOM 4301 N N   . LEU A 1 542  ? 17.986  37.288   2.925   1.00 91.64 542  A 1 
ATOM 4302 C CA  . LEU A 1 542  ? 18.845  37.220   4.104   1.00 90.98 542  A 1 
ATOM 4303 C C   . LEU A 1 542  ? 20.083  38.098   3.920   1.00 90.29 542  A 1 
ATOM 4304 O O   . LEU A 1 542  ? 20.662  38.133   2.832   1.00 88.59 542  A 1 
ATOM 4305 C CB  . LEU A 1 542  ? 19.281  35.766   4.363   1.00 90.21 542  A 1 
ATOM 4306 C CG  . LEU A 1 542  ? 18.135  34.765   4.553   1.00 88.94 542  A 1 
ATOM 4307 C CD1 . LEU A 1 542  ? 18.727  33.379   4.807   1.00 85.82 542  A 1 
ATOM 4308 C CD2 . LEU A 1 542  ? 17.231  35.122   5.731   1.00 85.98 542  A 1 
ATOM 4309 N N   . SER A 1 543  ? 20.526  38.791   4.977   1.00 90.68 543  A 1 
ATOM 4310 C CA  . SER A 1 543  ? 21.784  39.540   4.961   1.00 90.37 543  A 1 
ATOM 4311 C C   . SER A 1 543  ? 22.445  39.606   6.333   1.00 89.92 543  A 1 
ATOM 4312 O O   . SER A 1 543  ? 21.779  39.492   7.363   1.00 88.93 543  A 1 
ATOM 4313 C CB  . SER A 1 543  ? 21.546  40.954   4.418   1.00 90.21 543  A 1 
ATOM 4314 O OG  . SER A 1 543  ? 22.777  41.563   4.077   1.00 86.01 543  A 1 
ATOM 4315 N N   . SER A 1 544  ? 23.761  39.830   6.349   1.00 89.02 544  A 1 
ATOM 4316 C CA  . SER A 1 544  ? 24.566  40.216   7.511   1.00 88.30 544  A 1 
ATOM 4317 C C   . SER A 1 544  ? 25.070  41.666   7.421   1.00 89.21 544  A 1 
ATOM 4318 O O   . SER A 1 544  ? 25.751  42.150   8.319   1.00 87.93 544  A 1 
ATOM 4319 C CB  . SER A 1 544  ? 25.731  39.240   7.665   1.00 85.88 544  A 1 
ATOM 4320 O OG  . SER A 1 544  ? 26.572  39.262   6.531   1.00 78.87 544  A 1 
ATOM 4321 N N   . VAL A 1 545  ? 24.731  42.371   6.337   1.00 88.92 545  A 1 
ATOM 4322 C CA  . VAL A 1 545  ? 25.171  43.749   6.071   1.00 90.28 545  A 1 
ATOM 4323 C C   . VAL A 1 545  ? 24.234  44.738   6.759   1.00 91.78 545  A 1 
ATOM 4324 O O   . VAL A 1 545  ? 23.111  44.951   6.305   1.00 91.53 545  A 1 
ATOM 4325 C CB  . VAL A 1 545  ? 25.249  44.017   4.558   1.00 88.86 545  A 1 
ATOM 4326 C CG1 . VAL A 1 545  ? 25.702  45.447   4.261   1.00 85.78 545  A 1 
ATOM 4327 C CG2 . VAL A 1 545  ? 26.239  43.072   3.876   1.00 86.03 545  A 1 
ATOM 4328 N N   . GLU A 1 546  ? 24.712  45.380   7.830   1.00 90.71 546  A 1 
ATOM 4329 C CA  . GLU A 1 546  ? 23.925  46.337   8.622   1.00 92.29 546  A 1 
ATOM 4330 C C   . GLU A 1 546  ? 23.804  47.732   7.973   1.00 93.95 546  A 1 
ATOM 4331 O O   . GLU A 1 546  ? 22.893  48.488   8.290   1.00 93.33 546  A 1 
ATOM 4332 C CB  . GLU A 1 546  ? 24.523  46.454   10.034  1.00 90.95 546  A 1 
ATOM 4333 C CG  . GLU A 1 546  ? 24.588  45.106   10.782  1.00 89.55 546  A 1 
ATOM 4334 C CD  . GLU A 1 546  ? 24.918  45.225   12.279  1.00 88.81 546  A 1 
ATOM 4335 O OE1 . GLU A 1 546  ? 24.546  44.292   13.040  1.00 82.67 546  A 1 
ATOM 4336 O OE2 . GLU A 1 546  ? 25.518  46.238   12.693  1.00 83.64 546  A 1 
ATOM 4337 N N   . ASP A 1 547  ? 24.702  48.065   7.045   1.00 93.60 547  A 1 
ATOM 4338 C CA  . ASP A 1 547  ? 24.730  49.361   6.362   1.00 94.83 547  A 1 
ATOM 4339 C C   . ASP A 1 547  ? 23.553  49.481   5.367   1.00 95.04 547  A 1 
ATOM 4340 O O   . ASP A 1 547  ? 23.527  48.763   4.363   1.00 94.62 547  A 1 
ATOM 4341 C CB  . ASP A 1 547  ? 26.098  49.525   5.685   1.00 95.23 547  A 1
[truncated: 364,588 more chars]
