# Supplementary material for: Molecular basis of Fab-dependent IgA antibody recognition by gut-bacterial metallopeptidases
Source: EMBO J. 2025 Jul 31;44(17):4867–98. doi: 10.1038/s44318-025-00518-w (PMC12402451; doi:10.1038/s44318-025-00518-w)
Supplement: Supplementary file 4 — Source data Fig. 2 [file 44318_2025_518_MOESM4_ESM.zip › EMBOJ-2025-120971_Fig2/README.txt]

Data of Figure 2 panels E-H are here. There are a total of three coordinates files (.cif) corresponding to three AlphaFold 3 models, and three volumes files (.mrc), corresponding to GASBOR volumes of the three constructs of ThomasA.

2E - Model and volume of ThomasA 323-878

2F - Model and volume of ThomasA 31-878

2G - Model of ThomasA 31-878 (same as in panel 2F) and volume of ThomasA 31-1167

2H - Model of ThomasA 31-1167
