# Supplementary material for: Molecular basis of Fab-dependent IgA antibody recognition by gut-bacterial metallopeptidases
Source: EMBO J. 2025 Jul 31;44(17):4867–98. doi: 10.1038/s44318-025-00518-w (PMC12402451; doi:10.1038/s44318-025-00518-w)
Supplement: Supplementary file 5 — Source data Fig. 3 [file 44318_2025_518_MOESM5_ESM.zip]

Archive with 10 entries (5 files):
- EMBOJ-2025-120971_Fig3/
- EMBOJ-2025-120971_Fig3/3A/
- EMBOJ-2025-120971_Fig3/3A/EMBOJ-2025-120971_SourceDataForFigure3A.xlsx
- EMBOJ-2025-120971_Fig3/3B/
- EMBOJ-2025-120971_Fig3/3B/EMBOJ-2025-120971_SourceDataForFigure3B.xlsx
- EMBOJ-2025-120971_Fig3/3C/
- EMBOJ-2025-120971_Fig3/3C/EMBOJ-2025-120971_SourceDataForFigure3C.xlsx
- EMBOJ-2025-120971_Fig3/3E/
- EMBOJ-2025-120971_Fig3/3E/EMBOJ-2025-120971_SourceDataForFigure3E.xlsx
- EMBOJ-2025-120971_Fig3/README.txt
