# Supplementary material for: Molecular basis of Fab-dependent IgA antibody recognition by gut-bacterial metallopeptidases
Source: EMBO J. 2025 Jul 31;44(17):4867–98. doi: 10.1038/s44318-025-00518-w (PMC12402451; doi:10.1038/s44318-025-00518-w)
Supplement: Supplementary file 5 — Source data Fig. 3 [file 44318_2025_518_MOESM5_ESM.zip › EMBOJ-2025-120971_Fig3/3A/EMBOJ-2025-120971_SourceDataForFigure3A.xlsx]

## Sheet: ThomasA31-1167
Time (min)	ThomasA31-1167 + IgA1fl (intensity) run1	ThomasA31-1167 + IgA1fl (intensity) run2	ThomasA31-1167 + IgA1fl (intensity) run3	Average	SD
0.43	0.0402624	0	0	0.0134208	0.0232455
6.43	0	0.148445	0.0441071	0.0641839	0.0762316
12.43	0.173247	0.253466	0.076503	0.167739	0.08861
18.43	0.369804	0.419224	0.166821	0.318616	0.133761
24.43	0.544048	0.499698	0.23225	0.425332	0.168678
30.43	0.582776	0.586464	0.463505	0.544249	0.0699501
36.43	0.677751	0.694459	0.576552	0.649587	0.0638
42.43	0.69011	0.821816	0.745657	0.752528	0.0661208
48.43	0.782085	0.804015	0.815293	0.800464	0.0168862
54.43	0.836981	0.828983	0.726917	0.797627	0.0613668
60.43	0.840779	0.817555	0.898897	0.85241	0.0418995
66.43	0.865641	0.79964	0.900395	0.855225	0.0511786
72.43	0.864397	0.755892	0.917144	0.845811	0.0822173
78.43	0.860694	0.863432	0.942826	0.888984	0.0466487
84.43	0.86256	0.832615	0.922301	0.872492	0.0456601
90.43	0.847791	0.863432	0.916428	0.875884	0.035973
96.43	0.93514	0.907806	0.938181	0.927043	0.0167283
102.43	0.969079	0.922049	0.972515	0.954547	0.0281973
108.43	0.907557	0.93802	0.961257	0.935611	0.0269305
114.43	0.889545	0.960384	0.934881	0.92827	0.0358793
120.43	0.953129	0.893769	0.946667	0.931189	0.0325667
126.43	0.976436	1	0.928274	0.968236	0.0365594
132.43	0.961974	0.987886	0.953001	0.96762	0.0181151
138.43	0.955924	0.939569	0.954362	0.949952	0.00902547
144.43	0.932275	0.912665	0.953325	0.932755	0.0203345
150.43	0.964087	0.950853	0.994175	0.969705	0.0222007
156.43	1	0.983166	0.988748	0.990638	0.00857459
162.43	0.928372	0.970534	1	0.966302	0.0360011
168.43	0.926486	0.982769	0.998539	0.969265	0.0378776
174.43	0.940233	0.9838	0.987542	0.970525	0.0263004
