# Supplementary material for: Molecular basis of Fab-dependent IgA antibody recognition by gut-bacterial metallopeptidases
Source: EMBO J. 2025 Jul 31;44(17):4867–98. doi: 10.1038/s44318-025-00518-w (PMC12402451; doi:10.1038/s44318-025-00518-w)
Supplement: Supplementary file 5 — Source data Fig. 3 [file 44318_2025_518_MOESM5_ESM.zip › EMBOJ-2025-120971_Fig3/3B/EMBOJ-2025-120971_SourceDataForFigure3B.xlsx]

## Sheet: ThomasA31-878
Time (min)	ThomasA31-878 + IgA1fl (intensity) run1	ThomasA31-878 + IgA1fl (intensity) run2	ThomasA31-878 + IgA1fl (intensity) run3	Average	SD
0.43	0	0.0371014	0.120262	0.0524544	0.0615834
6.43	0.0200609	0	0	0.00668698	0.0115822
12.43	0.125921	0.30803	0.144969	0.192973	0.100096
18.43	0.226848	0.603733	0.398483	0.409688	0.188692
24.43	0.50521	0.703512	0.65401	0.620911	0.103211
30.43	0.591858	0.740717	0.671662	0.668079	0.0744944
36.43	0.802666	0.866655	0.752126	0.807149	0.0573957
42.43	0.796996	0.865954	0.873613	0.845521	0.042198
48.43	0.908023	0.879542	0.879231	0.888932	0.0165342
54.43	0.894455	0.880531	0.861963	0.878983	0.0163015
60.43	0.897172	0.958846	0.823612	0.89321	0.0677036
66.43	0.925873	0.918815	0.934006	0.926231	0.00760204
72.43	0.939923	0.93475	0.903223	0.925965	0.0198645
78.43	0.969737	0.95964	0.951596	0.960324	0.00908989
84.43	0.965355	0.909407	0.953178	0.942647	0.0294235
90.43	0.931539	0.951491	0.930489	0.93784	0.011834
96.43	0.92742	0.933278	0.954359	0.938352	0.0141681
102.43	0.974934	0.953307	0.934397	0.954213	0.0202837
108.43	0.96444	0.97142	0.955398	0.963753	0.00803301
114.43	0.960821	0.895675	0.886384	0.914293	0.0405607
120.43	0.988392	0.968424	0.936196	0.964337	0.0263367
126.43	1	1	1	1	0
132.43	0.968791	0.959277	0.928893	0.95232	0.0208387
138.43	0.967452	0.994708	0.909949	0.95737	0.04327
144.43	0.988924	0.960789	0.930074	0.959929	0.0294345
150.43	0.962941	0.952114	0.943464	0.95284	0.00975856
156.43	0.989909	0.952249	0.960643	0.967601	0.0197704
162.43	0.949976	0.953154	0.906778	0.936636	0.0259063
168.43	0.963307	0.931912	0.899708	0.931642	0.0318003
174.43	0.938116	0.923017	0.913983	0.925038	0.0121927
