# Supplementary material for: Molecular basis of Fab-dependent IgA antibody recognition by gut-bacterial metallopeptidases
Source: EMBO J. 2025 Jul 31;44(17):4867–98. doi: 10.1038/s44318-025-00518-w (PMC12402451; doi:10.1038/s44318-025-00518-w)
Supplement: Supplementary file 5 — Source data Fig. 3 [file 44318_2025_518_MOESM5_ESM.zip › EMBOJ-2025-120971_Fig3/3C/EMBOJ-2025-120971_SourceDataForFigure3C.xlsx]

## Sheet: ThomasA323-878
Time (min)	ThomasA323-878 + IgA1fl (intensity) run1	ThomasA323-878 + IgA1fl (intensity) run2	ThomasA323-878 + IgA1fl (intensity) run3	Average	SD
0.43	0	0	0	0	0
6.43	0	0.000815963	0	0.000271988	0.000471096
12.43	0.175254	0.154842	0.242588	0.190894	0.0459162
18.43	0.263453	0.404572	0.230477	0.299501	0.0924761
24.43	0.442654	0.526056	0.34566	0.438123	0.0902831
30.43	0.512503	0.594172	0.591366	0.566013	0.0463628
36.43	0.585115	0.672391	0.629239	0.628915	0.0436388
42.43	0.598006	0.780268	0.675155	0.684476	0.091488
48.43	0.759812	0.831167	0.695653	0.762211	0.0677892
54.43	0.820203	0.849001	0.719657	0.796287	0.0679073
60.43	0.81801	0.864341	0.745972	0.809441	0.059648
66.43	0.796002	0.880203	0.84103	0.839078	0.0421343
72.43	0.883037	0.889683	0.834159	0.86896	0.0303208
78.43	0.827018	0.911704	0.837506	0.858743	0.0461648
84.43	0.798765	0.881013	0.862109	0.847295	0.0430784
90.43	0.857456	0.933272	0.882144	0.890957	0.038669
96.43	0.836823	0.908853	0.870627	0.872101	0.0360378
102.43	0.866486	0.951127	0.875795	0.897803	0.046414
108.43	0.91463	0.899777	0.873999	0.896135	0.0205589
114.43	0.907491	0.908508	0.863073	0.893024	0.025943
120.43	0.932724	0.965099	0.908448	0.935424	0.0284218
126.43	0.896518	0.963262	0.867556	0.909112	0.0490802
132.43	0.872781	0.906816	0.916578	0.898725	0.0229923
138.43	0.874704	1	1	0.958235	0.0723394
144.43	0.890407	0.990179	0.952182	0.944256	0.0503556
150.43	0.974777	0.992741	0.933435	0.966984	0.0304112
156.43	0.97818	0.909446	0.895489	0.927705	0.0442658
162.43	0.910712	0.991178	0.928577	0.943489	0.0422551
168.43	0.911608	0.94196	0.932093	0.928554	0.0154823
174.43	1	0.957567	0.965937	0.974502	0.0224753
