# Supplementary material for: Molecular basis of Fab-dependent IgA antibody recognition by gut-bacterial metallopeptidases
Source: EMBO J. 2025 Jul 31;44(17):4867–98. doi: 10.1038/s44318-025-00518-w (PMC12402451; doi:10.1038/s44318-025-00518-w)
Supplement: Supplementary file 5 — Source data Fig. 3 [file 44318_2025_518_MOESM5_ESM.zip › EMBOJ-2025-120971_Fig3/3E/EMBOJ-2025-120971_SourceDataForFigure3E.xlsx]

## Sheet: Sheet1
	PRODUCT (intensity) run1	SUBSTRATE (intensity) run1	%PRODUCT run 1	PRODUCT (intensity) run2	SUBSTRATE (intensity) run2	%PRODUCT run 2	PRODUCT (intensity) run3	SUBSTRATE (intensity) run3	%PRODUCT run 3	Average	SD
ThomasA31-1167 + IgA1fl	6.07822e+08	8.53573e+08	0.415919	2.7916e+08	3.97919e+08	0.4123	2.2792e+08	3.33739e+08	0.405797	0.411339	0.00512902
ThomasA31-1167 + Gd-IgA1fl	4.51664e+08	4.90271e+08	0.479507	2.94372e+08	4.51473e+08	0.394683	2.85758e+08	3.79372e+08	0.429628	0.434606	0.0426306
ThomasA31-1167 + IgG1Fab-IgA1HR-Fc	0	100	0	0	100	0	0	100	0	0	0
ThomasA31-1167 + IgA1Fab-HR	227356	291974	0.437787	65876.2	59627.3	0.524895	230101	247278	0.482009	0.481564	0.0435556
ThomasA31-1167 + Gd-IgA1Fab-HR	302663	380858	0.4428	31044.6	31828.9	0.493763	29544.7	30302.1	0.493672	0.476745	0.0293973
ThomasA31-1167 + IgA1Fab-PVPS	45.0687	78.7331	0.364039	58.3903	191.325	0.233828	104059	296424	0.259834	0.2859	0.068908
ThomasA31-1167 + IgA2Fab-HR	11454.5	55799.7	0.170317	11032	54360.2	0.168705	43932.3	165014	0.210257	0.183093	0.0235384
ThomasA31-878 + IgA1fl	2.97944e+08	3.09505e+08	0.490483	2.59874e+08	2.572e+08	0.502586	2.58026e+08	2.14309e+08	0.546278	0.513116	0.0293502
ThomasA31-878 + Gd-IgA1fl	5.01695e+08	3.04961e+08	0.621944	3.81156e+08	2.83591e+08	0.573385	3.96926e+08	1.87979e+08	0.678616	0.624648	0.0526674
ThomasA31-878 + IgG1Fab-IgA1HR-Fc	0	100	0	0	100	0	0	100	0	0	0
ThomasA31-878 + IgA1Fab-HR	122111	81893.9	0.59857	272712	183516	0.597754	381958	196650	0.660133	0.618819	0.0357813
ThomasA31-878 + Gd-IgA1Fab-HR	368410	185726	0.664836	350207	179336	0.661338	383139	152857	0.714817	0.680331	0.0299173
ThomasA31-878 + IgA1Fab-PVPS	130769	276603	0.321006	298703	603507	0.331079	303901	544487	0.35821	0.336765	0.0192427
ThomasA31-878 + IgA2Fab-HR	44717.3	176665	0.201991	51149.2	168931	0.232412	5334.48	19201.4	0.217415	0.217273	0.0152108
ThomasA323-878 + IgA1fl	2.19738e+08	3.17874e+08	0.408729	1.31877e+08	2.13019e+08	0.382368	1.72854e+08	2.06355e+08	0.455827	0.415641	0.0372143
ThomasA323-878 + Gd-IgA1fl	2.4982e+08	3.15703e+08	0.44175	1.78221e+08	2.14337e+08	0.453998	2.31051e+08	2.28833e+08	0.502411	0.466053	0.0320772
ThomasA323-878 + IgG1Fab-IgA1HR-Fc	0	100	0	0	100	0	0	100	0	0	0
ThomasA323-878 + IgA1Fab-HR	179929	222145	0.447502	81473.4	103075	0.441473	136114	198507	0.40677	0.431915	0.0219838
ThomasA323-878 + Gd-IgA1Fab-HR	23778.5	26473.8	0.473182	156108	200195	0.438133	152620	218039	0.411753	0.441023	0.0308165
ThomasA323-878 + IgA1Fab-PVPS	30031	134364	0.182676	139162	690328	0.167768	156972	690868	0.185144	0.178529	0.00940082
ThomasA323-878 + IgA2Fab-HR	29081.8	81938.7	0.26195	67378.5	176595	0.276172	59562.3	177835	0.250897	0.263006	0.0126701
