# Supplementary material for: Molecular basis of Fab-dependent IgA antibody recognition by gut-bacterial metallopeptidases
Source: EMBO J. 2025 Jul 31;44(17):4867–98. doi: 10.1038/s44318-025-00518-w (PMC12402451; doi:10.1038/s44318-025-00518-w)
Supplement: Supplementary file 5 — Source data Fig. 3 [file 44318_2025_518_MOESM5_ESM.zip › EMBOJ-2025-120971_Fig3/README.txt]

Raw data, average and SD of triplicates of LC-MS experiments from panels A-C (measurements during 3 h) and E (single points at 45 min) are supplied.

A - ThomasA 31-1167 3h

B - ThomasA 31-878 3h

C - ThomasA 323-878 3h

E - All 45 min
