# Supplementary material for: Molecular basis of Fab-dependent IgA antibody recognition by gut-bacterial metallopeptidases
Source: EMBO J. 2025 Jul 31;44(17):4867–98. doi: 10.1038/s44318-025-00518-w (PMC12402451; doi:10.1038/s44318-025-00518-w)
Supplement: Supplementary file 6 — Source data Fig. 5 [file 44318_2025_518_MOESM6_ESM.zip › EMBOJ-2025-120971_Fig5/README.txt]

Original photos of SDS-PAGES from panels A (BF3526 SDS-PAGE gel) and B (ThomasA SDS-PAGE gel) are supplied in original format .jpg. No photo manipulations have been done to both SDS-PAGE gels.
