# Supplementary material for: Molecular basis of Fab-dependent IgA antibody recognition by gut-bacterial metallopeptidases
Source: EMBO J. 2025 Jul 31;44(17):4867–98. doi: 10.1038/s44318-025-00518-w (PMC12402451; doi:10.1038/s44318-025-00518-w)
Supplement: Supplementary file 7 — Source data Fig. 9 [file 44318_2025_518_MOESM7_ESM.zip]

Archive with 8 entries (4 files):
- EMBOJ-2025-120971_Fig9/
- EMBOJ-2025-120971_Fig9/9A/
- EMBOJ-2025-120971_Fig9/9A/EMBOJ-2025-120971_AlphaFoldModelFigure9A.pdb
- EMBOJ-2025-120971_Fig9/9B/
- EMBOJ-2025-120971_Fig9/9B/EMBOJ-2025-120971_SourceDataForFigure9B.xlsx
- EMBOJ-2025-120971_Fig9/9C/
- EMBOJ-2025-120971_Fig9/9C/EMBOJ-2025-120971_SourceDataForFigure9C.xlsx
- EMBOJ-2025-120971_Fig9/README.txt
