# Supplementary material for: Molecular basis of Fab-dependent IgA antibody recognition by gut-bacterial metallopeptidases
Source: EMBO J. 2025 Jul 31;44(17):4867–98. doi: 10.1038/s44318-025-00518-w (PMC12402451; doi:10.1038/s44318-025-00518-w)
Supplement: Supplementary file 7 — Source data Fig. 9 [file 44318_2025_518_MOESM7_ESM.zip › EMBOJ-2025-120971_Fig9/9A/EMBOJ-2025-120971_AlphaFoldModelFigure9A.pdb]

SEQRES   1 A  105  ALA SER PRO THR SER PRO LYS VAL PHE PRO LEU SER LEU          
SEQRES   2 A  105  CYS SER THR GLN PRO ASP GLY ASN VAL VAL ILE ALA CYS          
SEQRES   3 A  105  LEU VAL GLN GLY PHE PHE PRO GLN GLU PRO LEU SER VAL          
SEQRES   4 A  105  THR TRP SER GLU SER GLY GLN GLY VAL THR ALA ARG ASN          
SEQRES   5 A  105  PHE PRO PRO SER GLN ASP ALA SER GLY ASP LEU TYR THR          
SEQRES   6 A  105  THR SER SER GLN LEU THR LEU PRO ALA THR GLN CYS LEU          
SEQRES   7 A  105  ALA GLY LYS SER VAL THR CYS HIS VAL LYS HIS TYR THR          
SEQRES   8 A  105  ASN PRO SER GLN ASP VAL THR VAL PRO CYS PRO VAL PRO          
SEQRES   9 A  105  SER                                                          
SEQRES   1 B  560  GLY GLY SER GLY PRO ASP TRP ASN VAL SER THR GLU GLN          
SEQRES   2 B  560  SER ILE GLN LEU THR LEU GLY PRO TRP TYR SER ASN ASP          
SEQRES   3 B  560  GLY LYS TYR SER ASN PRO THR ILE PRO VAL TYR THR ILE          
SEQRES   4 B  560  GLN LYS THR ARG SER ASP THR GLU ASN MET VAL VAL VAL          
SEQRES   5 B  560  VAL CYS GLY GLU GLY TYR THR LYS SER GLN GLN GLY LYS          
SEQRES   6 B  560  PHE ILE ASN ASP VAL LYS ARG LEU TRP GLN ASP ALA MET          
SEQRES   7 B  560  LYS TYR GLU PRO TYR ARG SER TYR ALA ASP ARG PHE ASN          
SEQRES   8 B  560  VAL TYR ALA LEU CYS THR ALA SER GLU SER THR PHE ASP          
SEQRES   9 B  560  ASN GLY GLY SER THR PHE PHE ASP VAL ILE VAL ASP LYS          
SEQRES  10 B  560  TYR ASN SER PRO VAL ILE SER ASN ASN LEU HIS GLY SER          
SEQRES  11 B  560  GLN TRP LYS ASN HIS ILE PHE GLU ARG CYS ILE GLY PRO          
SEQRES  12 B  560  GLU PHE ILE GLU LYS ILE HIS ASP ALA HIS ILE LYS LYS          
SEQRES  13 B  560  LYS CYS ASP PRO ASN THR ILE PRO SER GLY SER GLU TYR          
SEQRES  14 B  560  GLU PRO TYR TYR TYR VAL HIS ASP TYR ILE ALA GLN PHE          
SEQRES  15 B  560  ALA MET VAL VAL ASN THR LYS SER ASP PHE GLY GLY ALA          
SEQRES  16 B  560  TYR ASN ASN ARG GLU TYR GLY PHE HIS TYR PHE ILE SER          
SEQRES  17 B  560  PRO SER ASP SER TYR ARG ALA SER LYS THR PHE ALA HIS          
SEQRES  18 B  560  GLU PHE GLY HIS GLY LEU LEU GLY LEU GLY ASP GLU TYR          
SEQRES  19 B  560  SER ASN GLY TYR LEU LEU ASP ASP LYS GLU LEU LYS SER          
SEQRES  20 B  560  LEU ASN LEU SER SER VAL GLU ASP PRO GLU LYS ILE LYS          
SEQRES  21 B  560  TRP ARG GLN LEU LEU GLY PHE ARG ASN THR TYR THR CYS          
SEQRES  22 B  560  ARG ASN ALA TYR GLY SER LYS MET LEU VAL SER SER TYR          
SEQRES  23 B  560  GLU CYS ILE MET ARG ASP THR ASN TYR GLN PHE CYS GLU          
SEQRES  24 B  560  VAL CYS ARG LEU GLN GLY PHE LYS ARG MET SER GLN LEU          
SEQRES  25 B  560  VAL LYS ASP VAL ASP LEU TYR VAL ALA THR PRO GLU VAL          
SEQRES  26 B  560  LYS GLU TYR THR GLY ALA TYR SER LYS PRO SER ASP PHE          
SEQRES  27 B  560  THR ASP LEU GLU THR SER SER TYR TYR ASN TYR THR TYR          
SEQRES  28 B  560  ASN ARG ASN ASP ARG LEU LEU SER GLY ASN SER LYS SER          
SEQRES  29 B  560  ARG PHE ASN THR ASN MET ASN GLY LYS LYS ILE GLU LEU          
SEQRES  30 B  560  ARG THR VAL ILE GLN ASN ILE SER ASP LYS ASN ALA ARG          
SEQRES  31 B  560  GLN LEU LYS PHE LYS MET TRP ILE LYS HIS SER ASP GLY          
SEQRES  32 B  560  SER VAL ALA THR ASP SER SER GLY ASN PRO LEU GLN THR          
SEQRES  33 B  560  VAL GLN THR PHE ASP ILE PRO VAL TRP ASN ASP LYS ALA          
SEQRES  34 B  560  ASN PHE TRP PRO LEU GLY ALA LEU ASP HIS ILE LYS SER          
SEQRES  35 B  560  ASP PHE ASN SER GLY LEU LYS SER CYS SER LEU ILE TYR          
SEQRES  36 B  560  GLN ILE PRO SER ASP ALA GLN LEU LYS SER GLY ASP THR          
SEQRES  37 B  560  VAL ALA PHE GLN VAL LEU ASP GLU ASN GLY ASN VAL LEU          
SEQRES  38 B  560  ALA ASP ASP ASN THR GLU THR GLN ARG TYR THR THR VAL          
SEQRES  39 B  560  SER ILE GLN TYR LYS PHE GLU ASP GLY SER GLU ILE PRO          
SEQRES  40 B  560  ASN THR ALA GLY GLY THR PHE THR VAL PRO TYR GLY THR          
SEQRES  41 B  560  LYS LEU ASP LEU THR PRO ALA LYS THR LEU TYR ASP TYR          
SEQRES  42 B  560  GLU PHE ILE LYS VAL ASP GLY LEU ASN LYS PRO ILE VAL          
SEQRES  43 B  560  SER ASP GLY THR VAL VAL THR TYR TYR TYR LYS ASN LYS          
SEQRES  44 B  560  ASN                                                          
HELIX    1   1 ALA A  197  GLN A  199  1                                   3    
HELIX    2   2 LYS B  378  LYS B  397  1                                  20    
HELIX    3   3 TYR B  401  ARG B  407  1                                   7    
HELIX    4   4 PHE B  421  ASN B  423  1                                   3    
HELIX    5   5 LYS B  451  LYS B  466  1                                  16    
HELIX    6   6 GLU B  488  TYR B  496  1                                   9    
HELIX    7   7 ARG B  517  TYR B  519  1                                   3    
HELIX    8   8 ALA B  533  GLY B  544  1                                  12    
HELIX    9   9 ASP B  559  LYS B  564  1                                   6    
HELIX   10  10 ARG B  580  LEU B  582  1                                   3    
HELIX   11  11 GLU B  617  LEU B  630  1                                  14    
HELIX   12  12 PRO B  653  PHE B  656  1                                   4    
HELIX   13  13 THR B  661  ARG B  674  1                                  14    
HELIX   14  14 GLY B  678  ARG B  683  1                                   6    
HELIX   15  15 THR B  686  MET B  688  1                                   3    
HELIX   16  16 LYS B  746  ASN B  748  1                                   3    
HELIX   17  17 THR B  804  THR B  806  1                                   3    
SHEET    1   1 1 LYS A 130  SER A 135  0                                        
SHEET    2   2 2 ASN A 144  PHE A 154  0                                        
SHEET    3   3 3 LEU A 160  TRP A 164  0                                        
SHEET    4   4 4 THR A 172  ASN A 175  0                                        
SHEET    5   5 5 TYR A 187  PRO A 196  0                                        
SHEET    6   6 6 SER A 205  HIS A 212  0                                        
SHEET    7   7 7 GLN A 218  PRO A 223  0                                        
SHEET    8   8 8 SER B 332  GLN B 334  0                                        
SHEET    9   9 9 THR B 351  GLN B 358  0                                        
SHEET   10  1010 MET B 367  GLU B 374  0                                        
SHEET   11  1111 PHE B 408  LEU B 413  0                                        
SHEET   12  1212 VAL B 431  VAL B 433  0                                        
SHEET   13  1313 PRO B 439  ILE B 441  0                                        
SHEET   14  1414 GLN B 499  VAL B 504  0                                        
SHEET   15  1515 GLY B 512  ASN B 516  0                                        
SHEET   16  1616 PHE B 521  PRO B 527  0                                        
SHEET   17  1717 LEU B 636  VAL B 638  0                                        
SHEET   18  1818 GLU B 642  TYR B 646  0                                        
SHEET   19  1919 LYS B 692  ASN B 701  0                                        
SHEET   20  2020 ARG B 708  LYS B 717  0                                        
SHEET   21  2121 GLN B 733  ILE B 740  0                                        
SHEET   22  2222 LEU B 766  GLN B 774  0                                        
SHEET   23  2323 THR B 786  LEU B 792  0                                        
SHEET   24  2424 VAL B 798  ASP B 801  0                                        
SHEET   25  2525 TYR B 809  PHE B 818  0                                        
SHEET   26  2626 THR B 831  PRO B 835  0                                        
SHEET   27  2727 GLU B 852  ASP B 857  0                                        
SHEET   28  2828 THR B 868  LYS B 875  0                                        
ATOM      1  N   ALA A 120       0.670  47.419  -4.982  1.00 43.00           N  
ATOM      2  CA  ALA A 120      -0.345  46.503  -4.447  1.00 43.00           C  
ATOM      3  C   ALA A 120       0.080  45.972  -3.075  1.00 43.00           C  
ATOM      4  O   ALA A 120       1.232  46.119  -2.691  1.00 43.00           O  
ATOM      5  CB  ALA A 120      -0.575  45.378  -5.448  1.00 43.00           C  
ATOM      6  N   SER A 121      -0.845  45.384  -2.335  1.00 43.00           N  
ATOM      7  CA  SER A 121      -0.501  44.638  -1.125  1.00 43.00           C  
ATOM      8  C   SER A 121       0.104  43.276  -1.499  1.00 43.00           C  
ATOM      9  O   SER A 121      -0.308  42.713  -2.516  1.00 43.00           O  
ATOM     10  CB  SER A 121      -1.736  44.437  -0.249  1.00 43.00           C  
ATOM     11  OG  SER A 121      -2.814  43.948  -1.018  1.00 43.00           O  
ATOM     12  N   PRO A 122       1.026  42.718  -0.680  1.00 43.00           N  
ATOM     13  CA  PRO A 122       1.499  41.350  -0.873  1.00 43.00           C  
ATOM     14  C   PRO A 122       0.325  40.379  -1.001  1.00 43.00           C  
ATOM     15  O   PRO A 122      -0.580  40.376  -0.166  1.00 43.00           O  
ATOM     16  CB  PRO A 122       2.384  41.039   0.331  1.00 43.00           C  
ATOM     17  CG  PRO A 122       2.870  42.413   0.768  1.00 43.00           C  
ATOM     18  CD  PRO A 122       1.671  43.316   0.471  1.00 43.00           C  
ATOM     19  N   THR A 123       0.330  39.575  -2.058  1.00 43.00           N  
ATOM     20  CA  THR A 123      -0.732  38.615  -2.361  1.00 43.00           C  
ATOM     21  C   THR A 123      -0.087  37.276  -2.701  1.00 43.00           C  
ATOM     22  O   THR A 123       0.782  37.222  -3.566  1.00 43.00           O  
ATOM     23  CB  THR A 123      -1.613  39.107  -3.520  1.00 43.00           C  
ATOM     24  OG1 THR A 123      -2.136  40.387  -3.231  1.00 43.00           O  
ATOM     25  CG2 THR A 123      -2.810  38.194  -3.759  1.00 43.00           C  
ATOM     26  N   SER A 124      -0.500  36.220  -2.016  1.00 43.00           N  
ATOM     27  CA  SER A 124       0.010  34.871  -2.277  1.00 43.00           C  
ATOM     28  C   SER A 124      -0.518  34.345  -3.612  1.00 43.00           C  
ATOM     29  O   SER A 124      -1.693  34.559  -3.919  1.00 43.00           O  
ATOM     30  CB  SER A 124      -0.399  33.904  -1.168  1.00 43.00           C  
ATOM     31  OG  SER A 124       0.040  34.354   0.092  1.00 43.00           O  
ATOM     32  N   PRO A 125       0.302  33.617  -4.387  1.00 43.00           N  
ATOM     33  CA  PRO A 125      -0.153  33.013  -5.629  1.00 43.00           C  
ATOM     34  C   PRO A 125      -1.193  31.918  -5.382  1.00 43.00           C  
ATOM     35  O   PRO A 125      -1.196  31.246  -4.351  1.00 43.00           O  
ATOM     36  CB  PRO A 125       1.103  32.457  -6.294  1.00 43.00           C  
ATOM     37  CG  PRO A 125       2.045  32.174  -5.124  1.00 43.00           C  
ATOM     38  CD  PRO A 125       1.695  33.281  -4.133  1.00 43.00           C  
ATOM     39  N   LYS A 126      -2.037  31.688  -6.392  1.00 18.00           N  
ATOM     40  CA  LYS A 126      -2.760  30.429  -6.557  1.00 18.00           C  
ATOM     41  C   LYS A 126      -1.990  29.569  -7.539  1.00 18.00           C  
ATOM     42  O   LYS A 126      -1.586  30.062  -8.589  1.00 18.00           O  
ATOM     43  CB  LYS A 126      -4.180  30.678  -7.055  1.00 18.00           C  
ATOM     44  CG  LYS A 126      -5.022  31.409  -6.003  1.00 18.00           C  
ATOM     45  CD  LYS A 126      -6.455  31.567  -6.510  1.00 18.00           C  
ATOM     46  CE  LYS A 126      -7.291  32.269  -5.449  1.00 18.00           C  
ATOM     47  NZ  LYS A 126      -8.707  32.368  -5.875  1.00 18.00           N  
ATOM     48  N   VAL A 127      -1.788  28.296  -7.220  1.00 43.00           N  
ATOM     49  CA  VAL A 127      -0.988  27.386  -8.055  1.00 43.00           C  
ATOM     50  C   VAL A 127      -1.897  26.302  -8.617  1.00 43.00           C  
ATOM     51  O   VAL A 127      -2.448  25.502  -7.870  1.00 43.00           O  
ATOM     52  CB  VAL A 127       0.191  26.790  -7.273  1.00 43.00           C  
ATOM     53  CG1 VAL A 127       1.094  25.991  -8.216  1.00 43.00           C  
ATOM     54  CG2 VAL A 127       1.044  27.888  -6.617  1.00 43.00           C  
ATOM     55  N   PHE A 128      -2.044  26.260  -9.938  1.00 43.00           N  
ATOM     56  CA  PHE A 128      -2.889  25.301 -10.637  1.00 43.00           C  
ATOM     57  C   PHE A 128      -2.034  24.261 -11.354  1.00 43.00           C  
ATOM     58  O   PHE A 128      -1.153  24.639 -12.124  1.00 43.00           O  
ATOM     59  CB  PHE A 128      -3.812  26.026 -11.623  1.00 43.00           C  
ATOM     60  CG  PHE A 128      -4.741  27.021 -10.966  1.00 43.00           C  
ATOM     61  CD1 PHE A 128      -5.972  26.603 -10.446  1.00 43.00           C  
ATOM     62  CD2 PHE A 128      -4.364  28.371 -10.861  1.00 43.00           C  
ATOM     63  CE1 PHE A 128      -6.826  27.525  -9.831  1.00 43.00           C  
ATOM     64  CE2 PHE A 128      -5.216  29.298 -10.241  1.00 43.00           C  
ATOM     65  CZ  PHE A 128      -6.450  28.876  -9.727  1.00 43.00           C  
ATOM     66  N   PRO A 129      -2.296  22.958 -11.158  1.00 43.00           N  
ATOM     67  CA  PRO A 129      -1.642  21.923 -11.939  1.00 43.00           C  
ATOM     68  C   PRO A 129      -2.125  21.965 -13.395  1.00 43.00           C  
ATOM     69  O   PRO A 129      -3.326  22.077 -13.676  1.00 43.00           O  
ATOM     70  CB  PRO A 129      -2.004  20.605 -11.249  1.00 43.00           C  
ATOM     71  CG  PRO A 129      -3.363  20.892 -10.616  1.00 43.00           C  
ATOM     72  CD  PRO A 129      -3.270  22.377 -10.250  1.00 43.00           C  
ATOM     73  N   LEU A 130      -1.191  21.855 -14.326  1.00 43.00           N  
ATOM     74  CA  LEU A 130      -1.457  21.772 -15.762  1.00 43.00           C  
ATOM     75  C   LEU A 130      -0.775  20.529 -16.311  1.00 43.00           C  
ATOM     76  O   LEU A 130       0.446  20.412 -16.253  1.00 43.00           O  
ATOM     77  CB  LEU A 130      -0.941  23.031 -16.474  1.00 43.00           C  
ATOM     78  CG  LEU A 130      -1.571  24.363 -16.047  1.00 43.00           C  
ATOM     79  CD1 LEU A 130      -0.883  25.499 -16.801  1.00 43.00           C  
ATOM     80  CD2 LEU A 130      -3.062  24.427 -16.364  1.00 43.00           C  
ATOM     81  N   SER A 131      -1.543  19.634 -16.915  1.00 29.00           N  
ATOM     82  CA  SER A 131      -0.956  18.483 -17.610  1.00 29.00           C  
ATOM     83  C   SER A 131      -1.489  18.431 -19.040  1.00 29.00           C  
ATOM     84  O   SER A 131      -2.669  18.663 -19.286  1.00 29.00           O  
ATOM     85  CB  SER A 131      -1.145  17.163 -16.855  1.00 29.00           C  
ATOM     86  OG  SER A 131      -1.534  17.313 -15.506  1.00 29.00           O  
ATOM     87  N   LEU A 132      -0.606  18.143 -20.004  1.00 26.00           N  
ATOM     88  CA  LEU A 132      -1.019  17.860 -21.377  1.00 26.00           C  
ATOM     89  C   LEU A 132      -1.612  16.446 -21.444  1.00 26.00           C  
ATOM     90  O   LEU A 132      -1.057  15.516 -20.882  1.00 26.00           O  
ATOM     91  CB  LEU A 132       0.161  18.028 -22.345  1.00 26.00           C  
ATOM     92  CG  LEU A 132       0.560  19.486 -22.588  1.00 26.00           C  
ATOM     93  CD1 LEU A 132       1.876  19.552 -23.360  1.00 26.00           C  
ATOM     94  CD2 LEU A 132      -0.485  20.241 -23.415  1.00 26.00           C  
ATOM     95  N   CYS A 133      -2.733  16.287 -22.163  1.00 43.00           N  
ATOM     96  CA  CYS A 133      -3.437  15.002 -22.257  1.00 43.00           C  
ATOM     97  C   CYS A 133      -2.676  13.926 -23.044  1.00 43.00           C  
ATOM     98  O   CYS A 133      -3.019  12.757 -22.943  1.00 43.00           O  
ATOM     99  CB  CYS A 133      -4.809  15.219 -22.909  1.00 43.00           C  
ATOM    100  SG  CYS A 133      -5.842  16.375 -21.961  1.00 43.00           S  
ATOM    101  N   SER A 134      -1.696  14.307 -23.858  1.00 43.00           N  
ATOM    102  CA  SER A 134      -0.963  13.395 -24.726  1.00 43.00           C  
ATOM    103  C   SER A 134       0.509  13.379 -24.374  1.00 43.00           C  
ATOM    104  O   SER A 134       1.127  14.440 -24.230  1.00 43.00           O  
ATOM    105  CB  SER A 134      -1.156  13.792 -26.199  1.00 43.00           C  
ATOM    106  OG  SER A 134      -0.714  15.113 -26.409  1.00 43.00           O  
ATOM    107  N   THR A 135       1.091  12.195 -24.355  1.00 43.00           N  
ATOM    108  CA  THR A 135       2.543  12.025 -24.443  1.00 43.00           C  
ATOM    109  C   THR A 135       3.041  12.644 -25.753  1.00 43.00           C  
ATOM    110  O   THR A 135       2.408  12.502 -26.797  1.00 43.00           O  
ATOM    111  CB  THR A 135       2.927  10.540 -24.387  1.00 43.00           C  
ATOM    112  OG1 THR A 135       2.201   9.893 -23.363  1.00 43.00           O  
ATOM    113  CG2 THR A 135       4.400  10.333 -24.080  1.00 43.00           C  
ATOM    114  N   GLN A 136       4.157  13.349 -25.681  1.00 43.00           N  
ATOM    115  CA  GLN A 136       4.801  13.900 -26.873  1.00 43.00           C  
ATOM    116  C   GLN A 136       5.329  12.757 -27.759  1.00 43.00           C  
ATOM    117  O   GLN A 136       5.651  11.675 -27.255  1.00 43.00           O  
ATOM    118  CB  GLN A 136       5.932  14.843 -26.445  1.00 43.00           C  
ATOM    119  CG  GLN A 136       5.432  16.120 -25.745  1.00 43.00           C  
ATOM    120  CD  GLN A 136       5.438  17.373 -26.620  1.00 43.00           C  
ATOM    121  OE1 GLN A 136       6.025  17.459 -27.682  1.00 43.00           O  
ATOM    122  NE2 GLN A 136       4.774  18.430 -26.196  1.00 43.00           N  
ATOM    123  N   PRO A 137       5.480  12.979 -29.079  1.00 43.00           N  
ATOM    124  CA  PRO A 137       6.016  11.970 -29.992  1.00 43.00           C  
ATOM    125  C   PRO A 137       7.416  11.452 -29.636  1.00 43.00           C  
ATOM    126  O   PRO A 137       7.793  10.367 -30.059  1.00 43.00           O  
ATOM    127  CB  PRO A 137       6.040  12.651 -31.366  1.00 43.00           C  
ATOM    128  CG  PRO A 137       4.977  13.731 -31.258  1.00 43.00           C  
ATOM    129  CD  PRO A 137       5.056  14.163 -29.804  1.00 43.00           C  
ATOM    130  N   ASP A 138       8.180  12.236 -28.880  1.00 43.00           N  
ATOM    131  CA  ASP A 138       9.520  11.886 -28.402  1.00 43.00           C  
ATOM    132  C   ASP A 138       9.505  11.006 -27.132  1.00 43.00           C  
ATOM    133  O   ASP A 138      10.560  10.664 -26.601  1.00 43.00           O  
ATOM    134  CB  ASP A 138      10.329  13.178 -28.202  1.00 43.00           C  
ATOM    135  CG  ASP A 138       9.793  14.093 -27.096  1.00 43.00           C  
ATOM    136  OD1 ASP A 138       8.724  13.786 -26.521  1.00 43.00           O  
ATOM    137  OD2 ASP A 138      10.450  15.118 -26.812  1.00 43.00           O  
ATOM    138  N   GLY A 139       8.328  10.621 -26.639  1.00 43.00           N  
ATOM    139  CA  GLY A 139       8.164   9.805 -25.441  1.00 43.00           C  
ATOM    140  C   GLY A 139       8.221  10.594 -24.129  1.00 43.00           C  
ATOM    141  O   GLY A 139       8.185   9.983 -23.056  1.00 43.00           O  
ATOM    142  N   ASN A 140       8.274  11.931 -24.194  1.00 43.00           N  
ATOM    143  CA  ASN A 140       8.225  12.773 -23.008  1.00 43.00           C  
ATOM    144  C   ASN A 140       6.787  13.150 -22.638  1.00 43.00           C  
ATOM    145  O   ASN A 140       5.904  13.334 -23.479  1.00 43.00           O  
ATOM    146  CB  ASN A 140       9.111  14.012 -23.194  1.00 43.00           C  
ATOM    147  CG  ASN A 140      10.582  13.651 -23.270  1.00 43.00           C  
ATOM    148  OD1 ASN A 140      11.104  12.919 -22.443  1.00 43.00           O  
ATOM    149  ND2 ASN A 140      11.297  14.167 -24.245  1.00 43.00           N  
ATOM    150  N   VAL A 141       6.569  13.323 -21.348  1.00 43.00           N  
ATOM    151  CA  VAL A 141       5.394  13.972 -20.789  1.00 43.00           C  
ATOM    152  C   VAL A 141       5.758  15.408 -20.456  1.00 43.00           C  
ATOM    153  O   VAL A 141       6.842  15.686 -19.937  1.00 43.00           O  
ATOM    154  CB  VAL A 141       4.877  13.203 -19.569  1.00 43.00           C  
ATOM    155  CG1 VAL A 141       3.812  13.975 -18.796  1.00 43.00           C  
ATOM    156  CG2 VAL A 141       4.252  11.877 -20.020  1.00 43.00           C  
ATOM    157  N   VAL A 142       4.832  16.315 -20.713  1.00 43.00           N  
ATOM    158  CA  VAL A 142       4.957  17.719 -20.324  1.00 43.00           C  
ATOM    159  C   VAL A 142       3.851  18.047 -19.329  1.00 43.00           C  
ATOM    160  O   VAL A 142       2.667  17.916 -19.628  1.00 43.00           O  
ATOM    161  CB  VAL A 142       4.938  18.657 -21.539  1.00 43.00           C  
ATOM    162  CG1 VAL A 142       5.148  20.101 -21.097  1.00 43.00           C  
ATOM    163  CG2 VAL A 142       6.054  18.310 -22.533  1.00 43.00           C  
ATOM    164  N   ILE A 143       4.264  18.486 -18.162  1.00 43.00           N  
ATOM    165  CA  ILE A 143       3.385  18.997 -17.112  1.00 43.00           C  
ATOM    166  C   ILE A 143       3.827  20.409 -16.738  1.00 43.00           C  
ATOM    167  O   ILE A 143       4.939  20.830 -17.048  1.00 43.00           O  
ATOM    168  CB  ILE A 143       3.344  18.044 -15.893  1.00 43.00           C  
ATOM    169  CG1 ILE A 143       4.746  17.881 -15.247  1.00 43.00           C  
ATOM    170  CG2 ILE A 143       2.743  16.689 -16.312  1.00 43.00           C  
ATOM    171  CD1 ILE A 143       4.724  17.045 -13.972  1.00 43.00           C  
ATOM    172  N   ALA A 144       2.958  21.155 -16.073  1.00 43.00           N  
ATOM    173  CA  ALA A 144       3.285  22.489 -15.606  1.00 43.00           C  
ATOM    174  C   ALA A 144       2.527  22.850 -14.327  1.00 43.00           C  
ATOM    175  O   ALA A 144       1.499  22.259 -14.001  1.00 43.00           O  
ATOM    176  CB  ALA A 144       3.029  23.499 -16.742  1.00 43.00           C  
ATOM    177  N   CYS A 145       3.012  23.869 -13.645  1.00 43.00           N  
ATOM    178  CA  CYS A 145       2.283  24.599 -12.623  1.00 43.00           C  
ATOM    179  C   CYS A 145       2.086  26.044 -13.084  1.00 43.00           C  
ATOM    180  O   CYS A 145       3.056  26.742 -13.360  1.00 43.00           O  
ATOM    181  CB  CYS A 145       3.026  24.506 -11.290  1.00 43.00           C  
ATOM    182  SG  CYS A 145       2.759  22.887 -10.506  1.00 43.00           S  
ATOM    183  N   LEU A 146       0.832  26.469 -13.157  1.00 43.00           N  
ATOM    184  CA  LEU A 146       0.473  27.865 -13.354  1.00 43.00           C  
ATOM    185  C   LEU A 146       0.449  28.559 -11.995  1.00 43.00           C  
ATOM    186  O   LEU A 146      -0.311  28.155 -11.116  1.00 43.00           O  
ATOM    187  CB  LEU A 146      -0.891  27.938 -14.068  1.00 43.00           C  
ATOM    188  CG  LEU A 146      -1.401  29.370 -14.310  1.00 43.00           C  
ATOM    189  CD1 LEU A 146      -0.571  30.095 -15.374  1.00 43.00           C  
ATOM    190  CD2 LEU A 146      -2.849  29.335 -14.796  1.00 43.00           C  
ATOM    191  N   VAL A 147       1.257  29.599 -11.838  1.00 43.00           N  
ATOM    192  CA  VAL A 147       1.392  30.378 -10.607  1.00 43.00           C  
ATOM    193  C   VAL A 147       0.754  31.730 -10.861  1.00 43.00           C  
ATOM    194  O   VAL A 147       1.337  32.572 -11.552  1.00 43.00           O  
ATOM    195  CB  VAL A 147       2.876  30.507 -10.209  1.00 43.00           C  
ATOM    196  CG1 VAL A 147       3.015  31.210  -8.862  1.00 43.00           C  
ATOM    197  CG2 VAL A 147       3.572  29.151 -10.109  1.00 43.00           C  
ATOM    198  N   GLN A 148      -0.460  31.930 -10.357  1.00 43.00           N  
ATOM    199  CA  GLN A 148      -1.315  33.047 -10.740  1.00 43.00           C  
ATOM    200  C   GLN A 148      -1.600  34.007  -9.590  1.00 43.00           C  
ATOM    201  O   GLN A 148      -1.909  33.592  -8.482  1.00 43.00           O  
ATOM    202  CB  GLN A 148      -2.607  32.490 -11.349  1.00 43.00           C  
ATOM    203  CG  GLN A 148      -3.454  33.609 -11.965  1.00 43.00           C  
ATOM    204  CD  GLN A 148      -4.747  33.116 -12.627  1.00 43.00           C  
ATOM    205  OE1 GLN A 148      -5.316  32.097 -12.287  1.00 43.00           O  
ATOM    206  NE2 GLN A 148      -5.256  33.863 -13.582  1.00 43.00           N  
ATOM    207  N   GLY A 149      -1.590  35.292  -9.908  1.00 43.00           N  
ATOM    208  CA  GLY A 149      -2.149  36.335  -9.054  1.00 43.00           C  
ATOM    209  C   GLY A 149      -1.338  36.619  -7.796  1.00 43.00           C  
ATOM    210  O   GLY A 149      -1.901  36.720  -6.711  1.00 43.00           O  
ATOM    211  N   PHE A 150      -0.010  36.749  -7.938  1.00 43.00           N  
ATOM    212  CA  PHE A 150       0.891  37.032  -6.823  1.00 43.00           C  
ATOM    213  C   PHE A 150       1.500  38.444  -6.892  1.00 43.00           C  
ATOM    214  O   PHE A 150       1.650  39.035  -7.957  1.00 43.00           O  
ATOM    215  CB  PHE A 150       1.967  35.946  -6.719  1.00 43.00           C  
ATOM    216  CG  PHE A 150       2.897  35.843  -7.910  1.00 43.00           C  
ATOM    217  CD1 PHE A 150       2.570  35.002  -8.991  1.00 43.00           C  
ATOM    218  CD2 PHE A 150       4.097  36.575  -7.947  1.00 43.00           C  
ATOM    219  CE1 PHE A 150       3.430  34.899 -10.093  1.00 43.00           C  
ATOM    220  CE2 PHE A 150       4.961  36.480  -9.049  1.00 43.00           C  
ATOM    221  CZ  PHE A 150       4.620  35.638 -10.120  1.00 43.00           C  
ATOM    222  N   PHE A 151       1.868  38.962  -5.731  1.00 43.00           N  
ATOM    223  CA  PHE A 151       2.587  40.225  -5.583  1.00 43.00           C  
ATOM    224  C   PHE A 151       3.424  40.212  -4.294  1.00 43.00           C  
ATOM    225  O   PHE A 151       2.911  39.779  -3.257  1.00 43.00           O  
ATOM    226  CB  PHE A 151       1.588  41.391  -5.569  1.00 43.00           C  
ATOM    227  CG  PHE A 151       2.254  42.747  -5.582  1.00 43.00           C  
ATOM    228  CD1 PHE A 151       2.579  43.388  -4.372  1.00 43.00           C  
ATOM    229  CD2 PHE A 151       2.614  43.348  -6.803  1.00 43.00           C  
ATOM    230  CE1 PHE A 151       3.270  44.619  -4.389  1.00 43.00           C  
ATOM    231  CE2 PHE A 151       3.298  44.579  -6.824  1.00 43.00           C  
ATOM    232  CZ  PHE A 151       3.633  45.205  -5.614  1.00 43.00           C  
ATOM    233  N   PRO A 152       4.670  40.704  -4.269  1.00 43.00           N  
ATOM    234  CA  PRO A 152       5.430  41.273  -5.382  1.00 43.00           C  
ATOM    235  C   PRO A 152       5.875  40.217  -6.408  1.00 43.00           C  
ATOM    236  O   PRO A 152       5.742  39.018  -6.161  1.00 43.00           O  
ATOM    237  CB  PRO A 152       6.619  41.972  -4.719  1.00 43.00           C  
ATOM    238  CG  PRO A 152       6.869  41.107  -3.477  1.00 43.00           C  
ATOM    239  CD  PRO A 152       5.463  40.721  -3.059  1.00 43.00           C  
ATOM    240  N   GLN A 153       6.428  40.659  -7.534  1.00 43.00           N  
ATOM    241  CA  GLN A 153       6.946  39.761  -8.578  1.00 43.00           C  
ATOM    242  C   GLN A 153       8.078  38.852  -8.070  1.00 43.00           C  
ATOM    243  O   GLN A 153       8.180  37.697  -8.478  1.00 43.00           O  
ATOM    244  CB  GLN A 153       7.446  40.630  -9.742  1.00 43.00           C  
ATOM    245  CG  GLN A 153       7.953  39.803 -10.933  1.00 43.00           C  
ATOM    246  CD  GLN A 153       8.524  40.654 -12.064  1.00 43.00           C  
ATOM    247  OE1 GLN A 153       8.489  41.863 -12.059  1.00 43.00           O  
ATOM    248  NE2 GLN A 153       9.086  40.043 -13.079  1.00 43.00           N  
ATOM    249  N   GLU A 154       8.930  39.375  -7.193  1.00 43.00           N  
ATOM    250  CA  GLU A 154      10.088  38.667  -6.646  1.00 43.00           C  
ATOM    251  C   GLU A 154      10.179  38.836  -5.122  1.00 43.00           C  
ATOM    252  O   GLU A 154       9.722  39.848  -4.587  1.00 43.00           O  
ATOM    253  CB  GLU A 154      11.377  39.166  -7.322  1.00 43.00           C  
ATOM    254  CG  GLU A 154      11.471  38.771  -8.800  1.00 43.00           C  
ATOM    255  CD  GLU A 154      12.826  39.120  -9.452  1.00 43.00           C  
ATOM    256  OE1 GLU A 154      12.949  38.851 -10.666  1.00 43.00           O  
ATOM    257  OE2 GLU A 154      13.714  39.638  -8.740  1.00 43.00           O  
ATOM    258  N   PRO A 155      10.797  37.882  -4.393  1.00 43.00           N  
ATOM    259  CA  PRO A 155      11.313  36.616  -4.901  1.00 43.00           C  
ATOM    260  C   PRO A 155      10.210  35.575  -5.144  1.00 43.00           C  
ATOM    261  O   PRO A 155       9.306  35.408  -4.328  1.00 43.00           O  
ATOM    262  CB  PRO A 155      12.322  36.150  -3.849  1.00 43.00           C  
ATOM    263  CG  PRO A 155      11.739  36.703  -2.548  1.00 43.00           C  
ATOM    264  CD  PRO A 155      11.104  38.025  -2.979  1.00 43.00           C  
ATOM    265  N   LEU A 156      10.341  34.843  -6.254  1.00 43.00           N  
ATOM    266  CA  LEU A 156       9.553  33.652  -6.555  1.00 43.00           C  
ATOM    267  C   LEU A 156      10.494  32.547  -7.037  1.00 43.00           C  
ATOM    268  O   LEU A 156      11.335  32.773  -7.898  1.00 43.00           O  
ATOM    269  CB  LEU A 156       8.507  33.990  -7.631  1.00 43.00           C  
ATOM    270  CG  LEU A 156       7.617  32.793  -8.042  1.00 43.00           C  
ATOM    271  CD1 LEU A 156       6.551  32.480  -6.997  1.00 43.00           C  
ATOM    272  CD2 LEU A 156       6.900  33.097  -9.355  1.00 43.00           C  
ATOM    273  N   SER A 157      10.330  31.337  -6.515  1.00 43.00           N  
ATOM    274  CA  SER A 157      11.004  30.152  -7.034  1.00 43.00           C  
ATOM    275  C   SER A 157      10.011  29.009  -7.214  1.00 43.00           C  
ATOM    276  O   SER A 157       9.177  28.771  -6.345  1.00 43.00           O  
ATOM    277  CB  SER A 157      12.175  29.730  -6.142  1.00 43.00           C  
ATOM    278  OG  SER A 157      11.746  29.243  -4.889  1.00 43.00           O  
ATOM    279  N   VAL A 158      10.133  28.293  -8.330  1.00 43.00           N  
ATOM    280  CA  VAL A 158       9.403  27.048  -8.571  1.00 43.00           C  
ATOM    281  C   VAL A 158      10.423  25.937  -8.789  1.00 43.00           C  
ATOM    282  O   VAL A 158      11.269  26.033  -9.685  1.00 43.00           O  
ATOM    283  CB  VAL A 158       8.424  27.145  -9.748  1.00 43.00           C  
ATOM    284  CG1 VAL A 158       7.563  25.888  -9.825  1.00 43.00           C  
ATOM    285  CG2 VAL A 158       7.497  28.360  -9.623  1.00 43.00           C  
ATOM    286  N   THR A 159      10.357  24.907  -7.966  1.00 43.00           N  
ATOM    287  CA  THR A 159      11.166  23.695  -8.067  1.00 43.00           C  
ATOM    288  C   THR A 159      10.257  22.478  -8.181  1.00 43.00           C  
ATOM    289  O   THR A 159       9.068  22.563  -7.912  1.00 43.00           O  
ATOM    290  CB  THR A 159      12.147  23.552  -6.889  1.00 43.00           C  
ATOM    291  OG1 THR A 159      11.469  23.585  -5.657  1.00 43.00           O  
ATOM    292  CG2 THR A 159      13.184  24.671  -6.866  1.00 43.00           C  
ATOM    293  N   TRP A 160      10.809  21.352  -8.616  1.00 43.00           N  
ATOM    294  CA  TRP A 160      10.044  20.134  -8.870  1.00 43.00           C  
ATOM    295  C   TRP A 160      10.616  18.958  -8.081  1.00 43.00           C  
ATOM    296  O   TRP A 160      11.826  18.871  -7.891  1.00 43.00           O  
ATOM    297  CB  TRP A 160      10.022  19.858 -10.368  1.00 43.00           C  
ATOM    298  CG  TRP A 160       9.224  20.843 -11.176  1.00 43.00           C  
ATOM    299  CD1 TRP A 160       9.688  21.997 -11.721  1.00 43.00           C  
ATOM    300  CD2 TRP A 160       7.820  20.752 -11.555  1.00 43.00           C  
ATOM    301  NE1 TRP A 160       8.663  22.624 -12.421  1.00 43.00           N  
ATOM    302  CE2 TRP A 160       7.510  21.884 -12.353  1.00 43.00           C  
ATOM    303  CE3 TRP A 160       6.797  19.809 -11.310  1.00 43.00           C  
ATOM    304  CZ2 TRP A 160       6.223  22.064 -12.910  1.00 43.00           C  
ATOM    305  CZ3 TRP A 160       5.518  19.998 -11.862  1.00 43.00           C  
ATOM    306  CH2 TRP A 160       5.240  21.110 -12.656  1.00 43.00           C  
ATOM    307  N   SER A 161       9.735  18.033  -7.674  1.00 13.00           N  
ATOM    308  CA  SER A 161      10.118  16.815  -6.954  1.00 13.00           C  
ATOM    309  C   SER A 161      10.873  15.797  -7.814  1.00 13.00           C  
ATOM    310  O   SER A 161      11.529  14.909  -7.282  1.00 13.00           O  
ATOM    311  CB  SER A 161       8.873  16.140  -6.390  1.00 13.00           C  
ATOM    312  OG  SER A 161       8.009  15.697  -7.420  1.00 13.00           O  
ATOM    313  N   GLU A 162      10.754  15.883  -9.132  1.00 43.00           N  
ATOM    314  CA  GLU A 162      11.481  15.052 -10.077  1.00 43.00           C  
ATOM    315  C   GLU A 162      12.625  15.862 -10.701  1.00 43.00           C  
ATOM    316  O   GLU A 162      12.458  16.998 -11.144  1.00 43.00           O  
ATOM    317  CB  GLU A 162      10.538  14.470 -11.141  1.00 43.00           C  
ATOM    318  CG  GLU A 162       9.605  13.377 -10.579  1.00 43.00           C  
ATOM    319  CD  GLU A 162      10.327  12.061 -10.219  1.00 43.00           C  
ATOM    320  OE1 GLU A 162       9.890  11.346  -9.304  1.00 43.00           O  
ATOM    321  OE2 GLU A 162      11.299  11.671 -10.900  1.00 43.00           O  
ATOM    322  N   SER A 163      13.796  15.243 -10.725  1.00 43.00           N  
ATOM    323  CA  SER A 163      15.009  15.797 -11.305  1.00 43.00           C  
ATOM    324  C   SER A 163      15.863  14.669 -11.873  1.00 43.00           C  
ATOM    325  O   SER A 163      15.562  13.487 -11.687  1.00 43.00           O  
ATOM    326  CB  SER A 163      15.767  16.618 -10.253  1.00 43.00           C  
ATOM    327  OG  SER A 163      16.246  15.789  -9.211  1.00 43.00           O  
ATOM    328  N   GLY A 164      16.934  15.024 -12.589  1.00 43.00           N  
ATOM    329  CA  GLY A 164      17.884  14.056 -13.134  1.00 43.00           C  
ATOM    330  C   GLY A 164      17.968  14.092 -14.655  1.00 43.00           C  
ATOM    331  O   GLY A 164      17.550  15.044 -15.319  1.00 43.00           O  
ATOM    332  N   GLN A 165      18.554  13.041 -15.217  1.00 43.00           N  
ATOM    333  CA  GLN A 165      18.782  12.960 -16.653  1.00 43.00           C  
ATOM    334  C   GLN A 165      17.454  12.880 -17.412  1.00 43.00           C  
ATOM    335  O   GLN A 165      16.558  12.137 -17.036  1.00 43.00           O  
ATOM    336  CB  GLN A 165      19.696  11.754 -16.929  1.00 43.00           C  
ATOM    337  CG  GLN A 165      20.297  11.788 -18.343  1.00 43.00           C  
ATOM    338  CD  GLN A 165      21.300  10.651 -18.577  1.00 43.00           C  
ATOM    339  OE1 GLN A 165      21.502   9.775 -17.768  1.00 43.00           O  
ATOM    340  NE2 GLN A 165      21.975  10.637 -19.703  1.00 43.00           N  
ATOM    341  N   GLY A 166      17.324  13.670 -18.484  1.00 43.00           N  
ATOM    342  CA  GLY A 166      16.090  13.726 -19.277  1.00 43.00           C  
ATOM    343  C   GLY A 166      14.940  14.531 -18.651  1.00 43.00           C  
ATOM    344  O   GLY A 166      13.927  14.722 -19.314  1.00 43.00           O  
ATOM    345  N   VAL A 167      15.111  15.036 -17.433  1.00 43.00           N  
ATOM    346  CA  VAL A 167      14.150  15.929 -16.779  1.00 43.00           C  
ATOM    347  C   VAL A 167      14.607  17.372 -16.969  1.00 43.00           C  
ATOM    348  O   VAL A 167      15.710  17.741 -16.574  1.00 43.00           O  
ATOM    349  CB  VAL A 167      13.989  15.597 -15.285  1.00 43.00           C  
ATOM    350  CG1 VAL A 167      12.926  16.475 -14.638  1.00 43.00           C  
ATOM    351  CG2 VAL A 167      13.587  14.135 -15.088  1.00 43.00           C  
ATOM    352  N   THR A 168      13.765  18.207 -17.577  1.00 43.00           N  
ATOM    353  CA  THR A 168      14.076  19.615 -17.844  1.00 43.00           C  
ATOM    354  C   THR A 168      12.974  20.513 -17.300  1.00 43.00           C  
ATOM    355  O   THR A 168      11.841  20.462 -17.775  1.00 43.00           O  
ATOM    356  CB  THR A 168      14.286  19.867 -19.344  1.00 43.00           C  
ATOM    357  OG1 THR A 168      15.252  18.991 -19.858  1.00 43.00           O  
ATOM    358  CG2 THR A 168      14.794  21.287 -19.612  1.00 43.00           C  
ATOM    359  N   ALA A 169      13.325  21.354 -16.344  1.00 43.00           N  
ATOM    360  CA  ALA A 169      12.443  22.403 -15.848  1.00 43.00           C  
ATOM    361  C   ALA A 169      12.695  23.714 -16.614  1.00 43.00           C  
ATOM    362  O   ALA A 169      13.838  24.146 -16.776  1.00 43.00           O  
ATOM    363  CB  ALA A 169      12.639  22.568 -14.340  1.00 43.00           C  
ATOM    364  N   ARG A 170      11.616  24.370 -17.048  1.00 43.00           N  
ATOM    365  CA  ARG A 170      11.657  25.688 -17.678  1.00 43.00           C  
ATOM    366  C   ARG A 170      10.713  26.630 -16.955  1.00 43.00           C  
ATOM    367  O   ARG A 170       9.494  26.513 -17.078  1.00 43.00           O  
ATOM    368  CB  ARG A 170      11.327  25.554 -19.168  1.00 43.00           C  
ATOM    369  CG  ARG A 170      11.495  26.901 -19.887  1.00 43.00           C  
ATOM    370  CD  ARG A 170      11.193  26.744 -21.376  1.00 43.00           C  
ATOM    371  NE  ARG A 170      11.388  28.016 -22.091  1.00 43.00           N  
ATOM    372  CZ  ARG A 170      11.165  28.235 -23.372  1.00 43.00           C  
ATOM    373  NH1 ARG A 170      10.723  27.283 -24.152  1.00 43.00           N  
ATOM    374  NH2 ARG A 170      11.383  29.407 -23.882  1.00 43.00           N  
ATOM    375  N   ASN A 171      11.280  27.603 -16.260  1.00 43.00           N  
ATOM    376  CA  ASN A 171      10.524  28.673 -15.625  1.00 43.00           C  
ATOM    377  C   ASN A 171      10.362  29.838 -16.608  1.00 43.00           C  
ATOM    378  O   ASN A 171      11.342  30.311 -17.184  1.00 43.00           O  
ATOM    379  CB  ASN A 171      11.222  29.087 -14.315  1.00 43.00           C  
ATOM    380  CG  ASN A 171      11.266  27.952 -13.301  1.00 43.00           C  
ATOM    381  OD1 ASN A 171      10.501  27.010 -13.345  1.00 43.00           O  
ATOM    382  ND2 ASN A 171      12.182  28.000 -12.356  1.00 43.00           N  
ATOM    383  N   PHE A 172       9.131  30.280 -16.807  1.00 43.00           N  
ATOM    384  CA  PHE A 172       8.833  31.440 -17.637  1.00 43.00           C  
ATOM    385  C   PHE A 172       8.897  32.721 -16.791  1.00 43.00           C  
ATOM    386  O   PHE A 172       8.607  32.675 -15.593  1.00 43.00           O  
ATOM    387  CB  PHE A 172       7.481  31.247 -18.326  1.00 43.00           C  
ATOM    388  CG  PHE A 172       7.487  30.154 -19.359  1.00 43.00           C  
ATOM    389  CD1 PHE A 172       7.768  30.446 -20.709  1.00 43.00           C  
ATOM    390  CD2 PHE A 172       7.242  28.814 -18.991  1.00 43.00           C  
ATOM    391  CE1 PHE A 172       7.780  29.426 -21.678  1.00 43.00           C  
ATOM    392  CE2 PHE A 172       7.261  27.791 -19.950  1.00 43.00           C  
ATOM    393  CZ  PHE A 172       7.527  28.104 -21.290  1.00 43.00           C  
ATOM    394  N   PRO A 173       9.277  33.853 -17.379  1.00 43.00           N  
ATOM    395  CA  PRO A 173       9.278  35.114 -16.654  1.00 43.00           C  
ATOM    396  C   PRO A 173       7.842  35.511 -16.267  1.00 43.00           C  
ATOM    397  O   PRO A 173       6.917  35.291 -17.061  1.00 43.00           O  
ATOM    398  CB  PRO A 173       9.933  36.132 -17.592  1.00 43.00           C  
ATOM    399  CG  PRO A 173       9.647  35.560 -18.982  1.00 43.00           C  
ATOM    400  CD  PRO A 173       9.682  34.054 -18.756  1.00 43.00           C  
ATOM    401  N   PRO A 174       7.639  36.109 -15.083  1.00 43.00           N  
ATOM    402  CA  PRO A 174       6.335  36.608 -14.685  1.00 43.00           C  
ATOM    403  C   PRO A 174       5.820  37.694 -15.635  1.00 43.00           C  
ATOM    404  O   PRO A 174       6.562  38.580 -16.047  1.00 43.00           O  
ATOM    405  CB  PRO A 174       6.498  37.142 -13.258  1.00 43.00           C  
ATOM    406  CG  PRO A 174       7.738  36.422 -12.743  1.00 43.00           C  
ATOM    407  CD  PRO A 174       8.592  36.259 -14.003  1.00 43.00           C  
ATOM    408  N   SER A 175       4.527  37.641 -15.946  1.00 43.00           N  
ATOM    409  CA  SER A 175       3.803  38.685 -16.658  1.00 43.00           C  
ATOM    410  C   SER A 175       2.796  39.344 -15.728  1.00 43.00           C  
ATOM    411  O   SER A 175       2.168  38.666 -14.914  1.00 43.00           O  
ATOM    412  CB  SER A 175       3.104  38.113 -17.898  1.00 43.00           C  
ATOM    413  OG  SER A 175       2.236  37.055 -17.561  1.00 43.00           O  
ATOM    414  N   GLN A 176       2.618  40.633 -15.861  1.00 43.00           N  
ATOM    415  CA  GLN A 176       1.605  41.356 -15.096  1.00 43.00           C  
ATOM    416  C   GLN A 176       0.215  41.058 -15.665  1.00 43.00           C  
ATOM    417  O   GLN A 176       0.020  41.101 -16.882  1.00 43.00           O  
ATOM    418  CB  GLN A 176       1.952  42.846 -15.107  1.00 43.00           C  
ATOM    419  CG  GLN A 176       1.206  43.622 -14.021  1.00 43.00           C  
ATOM    420  CD  GLN A 176       1.678  45.079 -13.922  1.00 43.00           C  
ATOM    421  OE1 GLN A 176       2.375  45.609 -14.771  1.00 43.00           O  
ATOM    422  NE2 GLN A 176       1.314  45.777 -12.881  1.00 43.00           N  
ATOM    423  N   ASP A 177      -0.742  40.783 -14.795  1.00 43.00           N  
ATOM    424  CA  ASP A 177      -2.113  40.517 -15.207  1.00 43.00           C  
ATOM    425  C   ASP A 177      -2.759  41.796 -15.756  1.00 43.00           C  
ATOM    426  O   ASP A 177      -2.614  42.887 -15.200  1.00 43.00           O  
ATOM    427  CB  ASP A 177      -2.928  39.941 -14.033  1.00 43.00           C  
ATOM    428  CG  ASP A 177      -2.504  38.534 -13.596  1.00 43.00           C  
ATOM    429  OD1 ASP A 177      -1.848  37.824 -14.379  1.00 43.00           O  
ATOM    430  OD2 ASP A 177      -2.885  38.148 -12.479  1.00 43.00           O  
ATOM    431  N   ALA A 178      -3.526  41.664 -16.827  1.00 43.00           N  
ATOM    432  CA  ALA A 178      -4.131  42.813 -17.504  1.00 43.00           C  
ATOM    433  C   ALA A 178      -5.121  43.606 -16.630  1.00 43.00           C  
ATOM    434  O   ALA A 178      -5.395  44.774 -16.904  1.00 43.00           O  
ATOM    435  CB  ALA A 178      -4.815  42.293 -18.768  1.00 43.00           C  
ATOM    436  N   SER A 179      -5.675  42.970 -15.599  1.00 43.00           N  
ATOM    437  CA  SER A 179      -6.704  43.540 -14.733  1.00 43.00           C  
ATOM    438  C   SER A 179      -6.180  44.183 -13.446  1.00 43.00           C  
ATOM    439  O   SER A 179      -6.984  44.689 -12.662  1.00 43.00           O  
ATOM    440  CB  SER A 179      -7.754  42.471 -14.419  1.00 43.00           C  
ATOM    441  OG  SER A 179      -7.150  41.285 -13.938  1.00 43.00           O  
ATOM    442  N   GLY A 180      -4.853  44.170 -13.200  1.00 43.00           N  
ATOM    443  CA  GLY A 180      -4.338  44.731 -11.956  1.00 43.00           C  
ATOM    444  C   GLY A 180      -2.836  44.552 -11.747  1.00 43.00           C  
ATOM    445  O   GLY A 180      -2.104  44.183 -12.653  1.00 43.00           O  
ATOM    446  N   ASP A 181      -2.386  44.803 -10.512  1.00 37.00           N  
ATOM    447  CA  ASP A 181      -0.971  44.800 -10.139  1.00 37.00           C  
ATOM    448  C   ASP A 181      -0.417  43.399  -9.827  1.00 37.00           C  
ATOM    449  O   ASP A 181       0.685  43.272  -9.289  1.00 37.00           O  
ATOM    450  CB  ASP A 181      -0.767  45.703  -8.910  1.00 37.00           C  
ATOM    451  CG  ASP A 181      -1.193  47.154  -9.088  1.00 37.00           C  
ATOM    452  OD1 ASP A 181      -1.150  47.669 -10.224  1.00 37.00           O  
ATOM    453  OD2 ASP A 181      -1.551  47.762  -8.047  1.00 37.00           O  
ATOM    454  N   LEU A 182      -1.182  42.345 -10.094  1.00 43.00           N  
ATOM    455  CA  LEU A 182      -0.772  40.977  -9.798  1.00 43.00           C  
ATOM    456  C   LEU A 182       0.036  40.390 -10.956  1.00 43.00           C  
ATOM    457  O   LEU A 182      -0.104  40.795 -12.109  1.00 43.00           O  
ATOM    458  CB  LEU A 182      -2.005  40.118  -9.454  1.00 43.00           C  
ATOM    459  CG  LEU A 182      -2.842  40.629  -8.264  1.00 43.00           C  
ATOM    460  CD1 LEU A 182      -4.036  39.699  -8.038  1.00 43.00           C  
ATOM    461  CD2 LEU A 182      -2.045  40.703  -6.967  1.00 43.00           C  
ATOM    462  N   TYR A 183       0.868  39.407 -10.640  1.00 43.00           N  
ATOM    463  CA  TYR A 183       1.694  38.711 -11.618  1.00 43.00           C  
ATOM    464  C   TYR A 183       1.232  37.267 -11.799  1.00 43.00           C  
ATOM    465  O   TYR A 183       0.753  36.623 -10.870  1.00 43.00           O  
ATOM    466  CB  TYR A 183       3.161  38.802 -11.216  1.00 43.00           C  
ATOM    467  CG  TYR A 183       3.724  40.200 -11.294  1.00 43.00           C  
ATOM    468  CD1 TYR A 183       4.342  40.665 -12.473  1.00 43.00           C  
ATOM    469  CD2 TYR A 183       3.596  41.073 -10.192  1.00 43.00           C  
ATOM    470  CE1 TYR A 183       4.830  41.972 -12.556  1.00 43.00           C  
ATOM    471  CE2 TYR A 183       4.076  42.397 -10.265  1.00 43.00           C  
ATOM    472  CZ  TYR A 183       4.696  42.841 -11.457  1.00 43.00           C  
ATOM    473  OH  TYR A 183       5.156  44.128 -11.533  1.00 43.00           O  
ATOM    474  N   THR A 184       1.447  36.770 -13.012  1.00 43.00           N  
ATOM    475  CA  THR A 184       1.247  35.363 -13.350  1.00 43.00           C  
ATOM    476  C   THR A 184       2.482  34.817 -14.047  1.00 43.00           C  
ATOM    477  O   THR A 184       3.075  35.480 -14.898  1.00 43.00           O  
ATOM    478  CB  THR A 184      -0.034  35.177 -14.181  1.00 43.00           C  
ATOM    479  OG1 THR A 184      -1.148  35.396 -13.343  1.00 43.00           O  
ATOM    480  CG2 THR A 184      -0.202  33.771 -14.723  1.00 43.00           C  
ATOM    481  N   THR A 185       2.887  33.598 -13.687  1.00 43.00           N  
ATOM    482  CA  THR A 185       3.958  32.865 -14.374  1.00 43.00           C  
ATOM    483  C   THR A 185       3.613  31.385 -14.459  1.00 43.00           C  
ATOM    484  O   THR A 185       2.609  30.928 -13.910  1.00 43.00           O  
ATOM    485  CB  THR A 185       5.313  33.114 -13.702  1.00 43.00           C  
ATOM    486  OG1 THR A 185       6.347  32.592 -14.502  1.00 43.00           O  
ATOM    487  CG2 THR A 185       5.455  32.460 -12.326  1.00 43.00           C  
ATOM    488  N   SER A 186       4.441  30.626 -15.154  1.00 43.00           N  
ATOM    489  CA  SER A 186       4.347  29.177 -15.170  1.00 43.00           C  
ATOM    490  C   SER A 186       5.726  28.536 -15.097  1.00 43.00           C  
ATOM    491  O   SER A 186       6.718  29.111 -15.548  1.00 43.00           O  
ATOM    492  CB  SER A 186       3.539  28.687 -16.378  1.00 43.00           C  
ATOM    493  OG  SER A 186       4.115  29.129 -17.593  1.00 43.00           O  
ATOM    494  N   SER A 187       5.775  27.343 -14.528  1.00 43.00           N  
ATOM    495  CA  SER A 187       6.924  26.454 -14.610  1.00 43.00           C  
ATOM    496  C   SER A 187       6.504  25.201 -15.347  1.00 43.00           C  
ATOM    497  O   SER A 187       5.519  24.573 -14.972  1.00 43.00           O  
ATOM    498  CB  SER A 187       7.452  26.113 -13.223  1.00 43.00           C  
ATOM    499  OG  SER A 187       8.611  25.315 -13.327  1.00 43.00           O  
ATOM    500  N   GLN A 188       7.235  24.856 -16.389  1.00 43.00           N  
ATOM    501  CA  GLN A 188       6.996  23.667 -17.197  1.00 43.00           C  
ATOM    502  C   GLN A 188       8.066  22.619 -16.882  1.00 43.00           C  
ATOM    503  O   GLN A 188       9.251  22.936 -16.872  1.00 43.00           O  
ATOM    504  CB  GLN A 188       6.992  24.085 -18.672  1.00 43.00           C  
ATOM    505  CG  GLN A 188       6.609  22.933 -19.604  1.00 43.00           C  
ATOM    506  CD  GLN A 188       6.540  23.394 -21.066  1.00 43.00           C  
ATOM    507  OE1 GLN A 188       7.407  24.095 -21.574  1.00 43.00           O  
ATOM    508  NE2 GLN A 188       5.506  23.044 -21.796  1.00 43.00           N  
ATOM    509  N   LEU A 189       7.645  21.384 -16.664  1.00 43.00           N  
ATOM    510  CA  LEU A 189       8.523  20.246 -16.490  1.00 43.00           C  
ATOM    511  C   LEU A 189       8.319  19.270 -17.652  1.00 43.00           C  
ATOM    512  O   LEU A 189       7.212  18.784 -17.873  1.00 43.00           O  
ATOM    513  CB  LEU A 189       8.253  19.586 -15.130  1.00 43.00           C  
ATOM    514  CG  LEU A 189       9.311  18.537 -14.737  1.00 43.00           C  
ATOM    515  CD1 LEU A 189      10.603  19.211 -14.289  1.00 43.00           C  
ATOM    516  CD2 LEU A 189       8.810  17.682 -13.584  1.00 43.00           C  
ATOM    517  N   THR A 190       9.395  18.999 -18.369  1.00 43.00           N  
ATOM    518  CA  THR A 190       9.448  17.939 -19.378  1.00 43.00           C  
ATOM    519  C   THR A 190      10.224  16.770 -18.787  1.00 43.00           C  
ATOM    520  O   THR A 190      11.357  16.961 -18.344  1.00 43.00           O  
ATOM    521  CB  THR A 190      10.111  18.426 -20.670  1.00 43.00           C  
ATOM    522  OG1 THR A 190       9.463  19.586 -21.134  1.00 43.00           O  
ATOM    523  CG2 THR A 190      10.034  17.394 -21.782  1.00 43.00           C  
ATOM    524  N   LEU A 191       9.632  15.597 -18.770  1.00 43.00           N  
ATOM    525  CA  LEU A 191      10.240  14.392 -18.234  1.00 43.00           C  
ATOM    526  C   LEU A 191       9.836  13.166 -19.064  1.00 43.00           C  
ATOM    527  O   LEU A 191       8.764  13.167 -19.670  1.00 43.00           O  
ATOM    528  CB  LEU A 191       9.921  14.233 -16.729  1.00 43.00           C  
ATOM    529  CG  LEU A 191       8.476  13.873 -16.320  1.00 43.00           C  
ATOM    530  CD1 LEU A 191       8.437  13.577 -14.816  1.00 43.00           C  
ATOM    531  CD2 LEU A 191       7.462  14.992 -16.597  1.00 43.00           C  
ATOM    532  N   PRO A 192      10.667  12.107 -19.090  1.00 43.00           N  
ATOM    533  CA  PRO A 192      10.294  10.862 -19.740  1.00 43.00           C  
ATOM    534  C   PRO A 192       8.956  10.342 -19.205  1.00 43.00           C  
ATOM    535  O   PRO A 192       8.746  10.334 -17.991  1.00 43.00           O  
ATOM    536  CB  PRO A 192      11.435   9.890 -19.451  1.00 43.00           C  
ATOM    537  CG  PRO A 192      12.630  10.795 -19.194  1.00 43.00           C  
ATOM    538  CD  PRO A 192      11.995  12.009 -18.517  1.00 43.00           C  
ATOM    539  N   ALA A 193       8.087   9.842 -20.084  1.00 43.00           N  
ATOM    540  CA  ALA A 193       6.778   9.293 -19.706  1.00 43.00           C  
ATOM    541  C   ALA A 193       6.865   8.217 -18.608  1.00 43.00           C  
ATOM    542  O   ALA A 193       5.996   8.096 -17.747  1.00 43.00           O  
ATOM    543  CB  ALA A 193       6.115   8.732 -20.974  1.00 43.00           C  
ATOM    544  N   THR A 194       7.989   7.509 -18.559  1.00 19.00           N  
ATOM    545  CA  THR A 194       8.389   6.517 -17.561  1.00 19.00           C  
ATOM    546  C   THR A 194       8.512   7.038 -16.144  1.00 19.00           C  
ATOM    547  O   THR A 194       8.374   6.284 -15.188  1.00 19.00           O  
ATOM    548  CB  THR A 194       9.790   6.040 -17.922  1.00 19.00           C  
ATOM    549  OG1 THR A 194      10.743   7.041 -17.672  1.00 19.00           O  
ATOM    550  CG2 THR A 194       9.887   5.733 -19.403  1.00 19.00           C  
ATOM    551  N   GLN A 195       8.851   8.302 -15.994  1.00 57.00           N  
ATOM    552  CA  GLN A 195       8.957   8.956 -14.699  1.00 57.00           C  
ATOM    553  C   GLN A 195       7.627   9.567 -14.259  1.00 57.00           C  
ATOM    554  O   GLN A 195       7.504  10.022 -13.127  1.00 57.00           O  
ATOM    555  CB  GLN A 195      10.061  10.005 -14.719  1.00 57.00           C  
ATOM    556  CG  GLN A 195      11.449   9.406 -14.979  1.00 57.00           C  
ATOM    557  CD  GLN A 195      12.572  10.381 -14.609  1.00 57.00           C  
ATOM    558  OE1 GLN A 195      12.384  11.321 -13.860  1.00 57.00           O  
ATOM    559  NE2 GLN A 195      13.759  10.179 -15.095  1.00 57.00           N  
ATOM    560  N   CYS A 196       6.643   9.568 -15.166  1.00 43.00           N  
ATOM    561  CA  CYS A 196       5.327  10.142 -14.968  1.00 43.00           C  
ATOM    562  C   CYS A 196       4.261   9.155 -15.443  1.00 43.00           C  
ATOM    563  O   CYS A 196       3.590   9.365 -16.455  1.00 43.00           O  
ATOM    564  CB  CYS A 196       5.299  11.501 -15.680  1.00 43.00           C  
ATOM    565  SG  CYS A 196       4.155  12.715 -14.988  1.00 43.00           S  
ATOM    566  N   LEU A 197       4.173   8.035 -14.728  1.00 43.00           N  
ATOM    567  CA  LEU A 197       3.240   6.963 -15.008  1.00 43.00           C  
ATOM    568  C   LEU A 197       1.857   7.330 -14.477  1.00 43.00           C  
ATOM    569  O   LEU A 197       1.739   8.123 -13.547  1.00 43.00           O  
ATOM    570  CB  LEU A 197       3.760   5.651 -14.398  1.00 43.00           C  
ATOM    571  CG  LEU A 197       5.218   5.319 -14.768  1.00 43.00           C  
ATOM    572  CD1 LEU A 197       5.629   3.981 -14.145  1.00 43.00           C  
ATOM    573  CD2 LEU A 197       5.461   5.322 -16.269  1.00 43.00           C  
ATOM    574  N   ALA A 198       0.818   6.751 -15.050  1.00 43.00           N  
ATOM    575  CA  ALA A 198      -0.526   6.916 -14.521  1.00 43.00           C  
ATOM    576  C   ALA A 198      -0.571   6.532 -13.026  1.00 43.00           C  
ATOM    577  O   ALA A 198       0.150   5.652 -12.579  1.00 43.00           O  
ATOM    578  CB  ALA A 198      -1.480   6.079 -15.375  1.00 43.00           C  
ATOM    579  N   GLY A 199      -1.377   7.253 -12.239  1.00 43.00           N  
ATOM    580  CA  GLY A 199      -1.417   7.092 -10.785  1.00 43.00           C  
ATOM    581  C   GLY A 199      -0.239   7.722 -10.028  1.00 43.00           C  
ATOM    582  O   GLY A 199      -0.370   8.027  -8.847  1.00 43.00           O  
ATOM    583  N   LYS A 200       0.879   8.009 -10.691  1.00 17.00           N  
ATOM    584  CA  LYS A 200       1.964   8.794 -10.104  1.00 17.00           C  
ATOM    585  C   LYS A 200       1.638  10.287 -10.198  1.00 17.00           C  
ATOM    586  O   LYS A 200       1.017  10.748 -11.157  1.00 17.00           O  
ATOM    587  CB  LYS A 200       3.310   8.430 -10.767  1.00 17.00           C  
ATOM    588  CG  LYS A 200       4.502   9.016 -10.001  1.00 17.00           C  
ATOM    589  CD  LYS A 200       5.838   8.681 -10.672  1.00 17.00           C  
ATOM    590  CE  LYS A 200       6.966   9.411  -9.935  1.00 17.00           C  
ATOM    591  NZ  LYS A 200       8.254   9.311 -10.633  1.00 17.00           N  
ATOM    592  N   SER A 201       2.111  11.043  -9.224  1.00 10.00           N  
ATOM    593  CA  SER A 201       2.053  12.498  -9.239  1.00 10.00           C  
ATOM    594  C   SER A 201       3.453  13.084  -9.069  1.00 10.00           C  
ATOM    595  O   SER A 201       4.290  12.530  -8.363  1.00 10.00           O  
ATOM    596  CB  SER A 201       1.116  13.018  -8.149  1.00 10.00           C  
ATOM    597  OG  SER A 201      -0.163  12.443  -8.308  1.00 10.00           O  
ATOM    598  N   VAL A 202       3.692  14.220  -9.710  1.00 43.00           N  
ATOM    599  CA  VAL A 202       4.910  15.020  -9.545  1.00 43.00           C  
ATOM    600  C   VAL A 202       4.531  16.287  -8.810  1.00 43.00           C  
ATOM    601  O   VAL A 202       3.511  16.900  -9.105  1.00 43.00           O  
ATOM    602  CB  VAL A 202       5.560  15.320 -10.907  1.00 43.00           C  
ATOM    603  CG1 VAL A 202       6.843  16.129 -10.740  1.00 43.00           C  
ATOM    604  CG2 VAL A 202       5.915  14.025 -11.646  1.00 43.00           C  
ATOM    605  N   THR A 203       5.338  16.702  -7.846  1.00 43.00           N  
ATOM    606  CA  THR A 203       5.053  17.889  -7.042  1.00 43.00           C  
ATOM    607  C   THR A 203       5.843  19.083  -7.564  1.00 43.00           C  
ATOM    608  O   THR A 203       7.052  18.985  -7.742  1.00 43.00           O  
ATOM    609  CB  THR A 203       5.352  17.632  -5.567  1.00 43.00           C  
ATOM    610  OG1 THR A 203       4.649  16.488  -5.144  1.00 43.00           O  
ATOM    611  CG2 THR A 203       4.918  18.794  -4.673  1.00 43.00           C  
ATOM    612  N   CYS A 204       5.179  20.214  -7.769  1.00 43.00           N  
ATOM    613  CA  CYS A 204       5.863  21.494  -7.874  1.00 43.00           C  
ATOM    614  C   CYS A 204       5.838  22.204  -6.516  1.00 43.00           C  
ATOM    615  O   CYS A 204       4.787  22.332  -5.887  1.00 43.00           O  
ATOM    616  CB  CYS A 204       5.283  22.352  -9.012  1.00 43.00           C  
ATOM    617  SG  CYS A 204       3.628  23.046  -8.738  1.00 43.00           S  
ATOM    618  N   HIS A 205       7.003  22.652  -6.081  1.00  9.00           N  
ATOM    619  CA  HIS A 205       7.168  23.452  -4.879  1.00  9.00           C  
ATOM    620  C   HIS A 205       7.326  24.921  -5.269  1.00  9.00           C  
ATOM    621  O   HIS A 205       8.287  25.303  -5.935  1.00  9.00           O  
ATOM    622  CB  HIS A 205       8.362  22.929  -4.074  1.00  9.00           C  
ATOM    623  CG  HIS A 205       8.638  23.752  -2.851  1.00  9.00           C  
ATOM    624  ND1 HIS A 205       7.921  23.708  -1.667  1.00  9.00           N  
ATOM    625  CD2 HIS A 205       9.635  24.674  -2.672  1.00  9.00           C  
ATOM    626  CE1 HIS A 205       8.484  24.563  -0.809  1.00  9.00           C  
ATOM    627  NE2 HIS A 205       9.529  25.177  -1.384  1.00  9.00           N  
ATOM    628  N   VAL A 206       6.365  25.739  -4.872  1.00 43.00           N  
ATOM    629  CA  VAL A 206       6.306  27.167  -5.187  1.00 43.00           C  
ATOM    630  C   VAL A 206       6.587  27.970  -3.927  1.00 43.00           C  
ATOM    631  O   VAL A 206       5.788  27.979  -2.995  1.00 43.00           O  
ATOM    632  CB  VAL A 206       4.948  27.555  -5.798  1.00 43.00           C  
ATOM    633  CG1 VAL A 206       4.918  29.039  -6.160  1.00 43.00           C  
ATOM    634  CG2 VAL A 206       4.667  26.748  -7.071  1.00 43.00           C  
ATOM    635  N   LYS A 207       7.699  28.684  -3.923  1.00 43.00           N  
ATOM    636  CA  LYS A 207       8.089  29.587  -2.840  1.00 43.00           C  
ATOM    637  C   LYS A 207       8.033  31.024  -3.324  1.00 43.00           C  
ATOM    638  O   LYS A 207       8.754  31.412  -4.237  1.00 43.00           O  
ATOM    639  CB  LYS A 207       9.472  29.161  -2.329  1.00 43.00           C  
ATOM    640  CG  LYS A 207       9.830  29.857  -1.013  1.00 43.00           C  
ATOM    641  CD  LYS A 207      11.129  29.276  -0.460  1.00 43.00           C  
ATOM    642  CE  LYS A 207      11.410  29.848   0.928  1.00 43.00           C  
ATOM    643  NZ  LYS A 207      12.539  29.145   1.572  1.00 43.00           N  
ATOM    644  N   HIS A 208       7.171  31.792  -2.695  1.00 43.00           N  
ATOM    645  CA  HIS A 208       6.993  33.220  -2.971  1.00 43.00           C  
ATOM    646  C   HIS A 208       7.392  34.061  -1.744  1.00 43.00           C  
ATOM    647  O   HIS A 208       7.549  33.531  -0.642  1.00 43.00           O  
ATOM    648  CB  HIS A 208       5.539  33.451  -3.411  1.00 43.00           C  
ATOM    649  CG  HIS A 208       5.198  34.877  -3.723  1.00 43.00           C  
ATOM    650  ND1 HIS A 208       4.290  35.665  -3.044  1.00 43.00           N  
ATOM    651  CD2 HIS A 208       5.756  35.672  -4.689  1.00 43.00           C  
ATOM    652  CE1 HIS A 208       4.306  36.898  -3.594  1.00 43.00           C  
ATOM    653  NE2 HIS A 208       5.189  36.931  -4.586  1.00 43.00           N  
ATOM    654  N   TYR A 209       7.546  35.364  -1.948  1.00 43.00           N  
ATOM    655  CA  TYR A 209       7.741  36.332  -0.867  1.00 43.00           C  
ATOM    656  C   TYR A 209       6.681  36.212   0.243  1.00 43.00           C  
ATOM    657  O   TYR A 209       6.993  36.298   1.426  1.00 43.00           O  
ATOM    658  CB  TYR A 209       7.703  37.740  -1.477  1.00 43.00           C  
ATOM    659  CG  TYR A 209       7.698  38.855  -0.450  1.00 43.00           C  
ATOM    660  CD1 TYR A 209       6.477  39.440  -0.036  1.00 43.00           C  
ATOM    661  CD2 TYR A 209       8.902  39.287   0.129  1.00 43.00           C  
ATOM    662  CE1 TYR A 209       6.469  40.442   0.947  1.00 43.00           C  
ATOM    663  CE2 TYR A 209       8.905  40.284   1.113  1.00 43.00           C  
ATOM    664  CZ  TYR A 209       7.690  40.862   1.522  1.00 43.00           C  
ATOM    665  OH  TYR A 209       7.681  41.834   2.493  1.00 43.00           O  
ATOM    666  N   THR A 210       5.430  36.009  -0.159  1.00 43.00           N  
ATOM    667  CA  THR A 210       4.362  35.706   0.791  1.00 43.00           C  
ATOM    668  C   THR A 210       4.475  34.253   1.225  1.00 43.00           C  
ATOM    669  O   THR A 210       4.314  33.338   0.415  1.00 43.00           O  
ATOM    670  CB  THR A 210       2.974  35.951   0.187  1.00 43.00           C  
ATOM    671  OG1 THR A 210       2.827  35.218  -1.005  1.00 43.00           O  
ATOM    672  CG2 THR A 210       2.741  37.429  -0.119  1.00 43.00           C  
ATOM    673  N   ASN A 211       4.675  34.031   2.510  1.00 25.00           N  
ATOM    674  CA  ASN A 211       4.573  32.705   3.092  1.00 25.00           C  
ATOM    675  C   ASN A 211       3.104  32.308   3.326  1.00 25.00           C  
ATOM    676  O   ASN A 211       2.275  33.188   3.551  1.00 25.00           O  
ATOM    677  CB  ASN A 211       5.394  32.711   4.389  1.00 25.00           C  
ATOM    678  CG  ASN A 211       6.886  32.657   4.131  1.00 25.00           C  
ATOM    679  OD1 ASN A 211       7.374  31.898   3.327  1.00 25.00           O  
ATOM    680  ND2 ASN A 211       7.661  33.431   4.857  1.00 25.00           N  
ATOM    681  N   PRO A 212       2.775  30.994   3.330  1.00  9.00           N  
ATOM    682  CA  PRO A 212       3.664  29.839   3.163  1.00  9.00           C  
ATOM    683  C   PRO A 212       3.979  29.531   1.693  1.00  9.00           C  
ATOM    684  O   PRO A 212       3.270  29.971   0.781  1.00  9.00           O  
ATOM    685  CB  PRO A 212       2.903  28.686   3.815  1.00  9.00           C  
ATOM    686  CG  PRO A 212       1.458  29.014   3.486  1.00  9.00           C  
ATOM    687  CD  PRO A 212       1.424  30.536   3.587  1.00  9.00           C  
ATOM    688  N   SER A 213       5.025  28.738   1.473  1.00 10.00           N  
ATOM    689  CA  SER A 213       5.205  28.045   0.202  1.00 10.00           C  
ATOM    690  C   SER A 213       4.081  27.034  -0.048  1.00 10.00           C  
ATOM    691  O   SER A 213       3.333  26.680   0.857  1.00 10.00           O  
ATOM    692  CB  SER A 213       6.568  27.361   0.125  1.00 10.00           C  
ATOM    693  OG  SER A 213       6.897  26.689   1.309  1.00 10.00           O  
ATOM    694  N   GLN A 214       3.946  26.595  -1.289  1.00 43.00           N  
ATOM    695  CA  GLN A 214       2.899  25.661  -1.682  1.00 43.00           C  
ATOM    696  C   GLN A 214       3.509  24.490  -2.432  1.00 43.00           C  
ATOM    697  O   GLN A 214       4.251  24.691  -3.392  1.00 43.00           O  
ATOM    698  CB  GLN A 214       1.866  26.360  -2.561  1.00 43.00           C  
ATOM    699  CG  GLN A 214       1.142  27.499  -1.834  1.00 43.00           C  
ATOM    700  CD  GLN A 214       0.206  28.259  -2.757  1.00 43.00           C  
ATOM    701  OE1 GLN A 214      -0.666  27.710  -3.415  1.00 43.00           O  
ATOM    702  NE2 GLN A 214       0.349  29.561  -2.850  1.00 43.00           N  
ATOM    703  N   ASP A 215       3.131  23.277  -2.038  1.00  0.00           N  
ATOM    704  CA  ASP A 215       3.406  22.074  -2.797  1.00  0.00           C  
ATOM    705  C   ASP A 215       2.132  21.661  -3.521  1.00  0.00           C  
ATOM    706  O   ASP A 215       1.111  21.365  -2.910  1.00  0.00           O  
ATOM    707  CB  ASP A 215       3.920  20.958  -1.883  1.00  0.00           C  
ATOM    708  CG  ASP A 215       5.357  21.209  -1.437  1.00  0.00           C  
ATOM    709  OD1 ASP A 215       6.097  21.933  -2.131  1.00  0.00           O  
ATOM    710  OD2 ASP A 215       5.755  20.657  -0.397  1.00  0.00           O  
ATOM    711  N   VAL A 216       2.189  21.658  -4.847  1.00  0.00           N  
ATOM    712  CA  VAL A 216       1.056  21.271  -5.686  1.00 43.00           C  
ATOM    713  C   VAL A 216       1.428  20.008  -6.444  1.00 43.00           C  
ATOM    714  O   VAL A 216       2.370  19.978  -7.230  1.00 43.00           O  
ATOM    715  CB  VAL A 216       0.603  22.408  -6.602  1.00 43.00           C  
ATOM    716  CG1 VAL A 216      -0.528  21.967  -7.522  1.00 43.00           C  
ATOM    717  CG2 VAL A 216       0.092  23.566  -5.738  1.00 43.00           C  
ATOM    718  N   THR A 217       0.649  18.954  -6.211  1.00 43.00           N  
ATOM    719  CA  THR A 217       0.782  17.693  -6.938  1.00 43.00           C  
ATOM    720  C   THR A 217       0.137  17.820  -8.308  1.00 43.00           C  
ATOM    721  O   THR A 217      -1.050  18.120  -8.421  1.00 43.00           O  
ATOM    722  CB  THR A 217       0.161  16.531  -6.156  1.00 43.00           C  
ATOM    723  OG1 THR A 217      -1.110  16.898  -5.681  1.00 43.00           O  
ATOM    724  CG2 THR A 217       1.031  16.173  -4.955  1.00 43.00           C  
ATOM    725  N   VAL A 218       0.918  17.566  -9.341  1.00 43.00           N  
ATOM    726  CA  VAL A 218       0.471  17.506 -10.728  1.00 43.00           C  
ATOM    727  C   VAL A 218       0.348  16.036 -11.103  1.00 43.00           C  
ATOM    728  O   VAL A 218       1.367  15.351 -11.183  1.00 43.00           O  
ATOM    729  CB  VAL A 218       1.440  18.243 -11.664  1.00 43.00           C  
ATOM    730  CG1 VAL A 218       0.834  18.339 -13.063  1.00 43.00           C  
ATOM    731  CG2 VAL A 218       1.727  19.668 -11.172  1.00 43.00           C  
ATOM    732  N   PRO A 219      -0.872  15.520 -11.318  1.00 43.00           N  
ATOM    733  CA  PRO A 219      -1.065  14.139 -11.723  1.00 43.00           C  
ATOM    734  C   PRO A 219      -0.421  13.875 -13.078  1.00 43.00           C  
ATOM    735  O   PRO A 219      -0.529  14.688 -14.007  1.00 43.00           O  
ATOM    736  CB  PRO A 219      -2.573  13.900 -11.769  1.00 43.00           C  
ATOM    737  CG  PRO A 219      -3.132  15.018 -10.909  1.00 43.00           C  
ATOM    738  CD  PRO A 219      -2.150  16.157 -11.119  1.00 43.00           C  
ATOM    739  N   CYS A 220       0.235  12.734 -13.199  1.00  0.00           N  
ATOM    740  CA  CYS A 220       0.752  12.296 -14.481  1.00  0.00           C  
ATOM    741  C   CYS A 220      -0.411  11.918 -15.405  1.00  0.00           C  
ATOM    742  O   CYS A 220      -1.343  11.247 -14.969  1.00  0.00           O  
ATOM    743  CB  CYS A 220       1.726  11.147 -14.251  1.00  0.00           C  
ATOM    744  SG  CYS A 220       3.259  11.748 -13.467  1.00  0.00           S  
ATOM    745  N   PRO A 221      -0.374  12.361 -16.675  1.00 43.00           N  
ATOM    746  CA  PRO A 221      -1.446  12.069 -17.598  1.00 43.00           C  
ATOM    747  C   PRO A 221      -1.548  10.557 -17.827  1.00 43.00           C  
ATOM    748  O   PRO A 221      -0.552   9.897 -18.125  1.00 43.00           O  
ATOM    749  CB  PRO A 221      -1.125  12.840 -18.878  1.00 43.00           C  
ATOM    750  CG  PRO A 221       0.384  13.032 -18.813  1.00 43.00           C  
ATOM    751  CD  PRO A 221       0.675  13.123 -17.317  1.00 43.00           C  
ATOM    752  N   VAL A 222      -2.757  10.034 -17.720  1.00 43.00           N  
ATOM    753  CA  VAL A 222      -3.039   8.669 -18.166  1.00 43.00           C  
ATOM    754  C   VAL A 222      -2.910   8.671 -19.688  1.00 43.00           C  
ATOM    755  O   VAL A 222      -3.533   9.522 -20.334  1.00 43.00           O  
ATOM    756  CB  VAL A 222      -4.434   8.189 -17.714  1.00 43.00           C  
ATOM    757  CG1 VAL A 222      -4.626   6.708 -18.037  1.00 43.00           C  
ATOM    758  CG2 VAL A 222      -4.631   8.366 -16.200  1.00 43.00           C  
ATOM    759  N   PRO A 223      -2.106   7.773 -20.279  1.00 43.00           N  
ATOM    760  CA  PRO A 223      -2.094   7.616 -21.723  1.00 43.00           C  
ATOM    761  C   PRO A 223      -3.516   7.305 -22.195  1.00 43.00           C  
ATOM    762  O   PRO A 223      -4.141   6.374 -21.713  1.00 43.00           O  
ATOM    763  CB  PRO A 223      -1.115   6.479 -22.027  1.00 43.00           C  
ATOM    764  CG  PRO A 223      -0.278   6.351 -20.753  1.00 43.00           C  
ATOM    765  CD  PRO A 223      -1.230   6.806 -19.650  1.00 43.00           C  
ATOM    766  N   SER A 224      -4.027   8.146 -23.098  1.00 43.00           N  
ATOM    767  CA  SER A 224      -5.323   7.938 -23.741  1.00 43.00           C  
ATOM    768  C   SER A 224      -5.278   6.795 -24.735  1.00 43.00           C  
ATOM    769  O   SER A 224      -4.279   6.723 -25.479  1.00 43.00           O  
ATOM    770  CB  SER A 224      -5.741   9.202 -24.482  1.00 43.00           C  
ATOM    771  OG  SER A 224      -4.730   9.483 -25.423  1.00 43.00           O  
ATOM    772  OXT SER A 224      -6.284   6.009 -24.752  1.00 43.00           O  
TER     773      SER A 224                                                      
ATOM    774  N   GLY B 319     -15.890  17.665  24.858  1.00 53.00           N  
ATOM    775  CA  GLY B 319     -16.584  18.776  24.168  1.00 53.00           C  
ATOM    776  C   GLY B 319     -17.951  18.309  23.760  1.00 53.00           C  
ATOM    777  O   GLY B 319     -18.116  17.114  23.558  1.00 53.00           O  
ATOM    778  N   GLY B 320     -18.946  19.195  23.708  1.00 53.00           N  
ATOM    779  CA  GLY B 320     -20.303  18.797  23.345  1.00 53.00           C  
ATOM    780  C   GLY B 320     -20.318  18.255  21.915  1.00 53.00           C  
ATOM    781  O   GLY B 320     -20.142  19.026  20.976  1.00 53.00           O  
ATOM    782  N   SER B 321     -20.519  16.948  21.760  1.00 53.00           N  
ATOM    783  CA  SER B 321     -20.849  16.365  20.468  1.00 53.00           C  
ATOM    784  C   SER B 321     -22.137  17.029  20.007  1.00 53.00           C  
ATOM    785  O   SER B 321     -23.163  16.922  20.688  1.00 53.00           O  
ATOM    786  CB  SER B 321     -21.035  14.855  20.602  1.00 53.00           C  
ATOM    787  OG  SER B 321     -21.912  14.563  21.670  1.00 53.00           O  
ATOM    788  N   GLY B 322     -22.082  17.760  18.905  1.00 53.00           N  
ATOM    789  CA  GLY B 322     -23.296  18.304  18.314  1.00 53.00           C  
ATOM    790  C   GLY B 322     -24.297  17.179  18.045  1.00 53.00           C  
ATOM    791  O   GLY B 322     -23.871  16.042  17.827  1.00 53.00           O  
ATOM    792  N   PRO B 323     -25.594  17.449  18.029  1.00 53.00           N  
ATOM    793  CA  PRO B 323     -26.645  16.439  17.962  1.00 53.00           C  
ATOM    794  C   PRO B 323     -26.597  15.552  16.715  1.00 53.00           C  
ATOM    795  O   PRO B 323     -27.256  14.519  16.671  1.00 53.00           O  
ATOM    796  CB  PRO B 323     -27.956  17.228  18.050  1.00 53.00           C  
ATOM    797  CG  PRO B 323     -27.582  18.631  17.569  1.00 53.00           C  
ATOM    798  CD  PRO B 323     -26.148  18.788  18.063  1.00 53.00           C  
ATOM    799  N   ASP B 324     -25.797  15.915  15.715  1.00 53.00           N  
ATOM    800  CA  ASP B 324     -25.760  15.249  14.409  1.00 53.00           C  
ATOM    801  C   ASP B 324     -24.768  14.073  14.326  1.00 53.00           C  
ATOM    802  O   ASP B 324     -24.754  13.354  13.322  1.00 53.00           O  
ATOM    803  CB  ASP B 324     -25.452  16.283  13.328  1.00 53.00           C  
ATOM    804  CG  ASP B 324     -26.416  17.459  13.308  1.00 53.00           C  
ATOM    805  OD1 ASP B 324     -27.611  17.247  13.591  1.00 53.00           O  
ATOM    806  OD2 ASP B 324     -25.930  18.579  13.048  1.00 53.00           O  
ATOM    807  N   TRP B 325     -23.919  13.835  15.336  1.00 53.00           N  
ATOM    808  CA  TRP B 325     -23.018  12.684  15.349  1.00 53.00           C  
ATOM    809  C   TRP B 325     -23.796  11.390  15.577  1.00 53.00           C  
ATOM    810  O   TRP B 325     -24.527  11.259  16.553  1.00 53.00           O  
ATOM    811  CB  TRP B 325     -21.950  12.847  16.436  1.00 53.00           C  
ATOM    812  CG  TRP B 325     -20.911  13.883  16.179  1.00 53.00           C  
ATOM    813  CD1 TRP B 325     -20.823  15.074  16.822  1.00 53.00           C  
ATOM    814  CD2 TRP B 325     -19.779  13.831  15.262  1.00 53.00           C  
ATOM    815  NE1 TRP B 325     -19.702  15.763  16.374  1.00 53.00           N  
ATOM    816  CE2 TRP B 325     -19.029  15.036  15.420  1.00 53.00           C  
ATOM    817  CE3 TRP B 325     -19.310  12.888  14.330  1.00 53.00           C  
ATOM    818  CZ2 TRP B 325     -17.848  15.292  14.678  1.00 53.00           C  
ATOM    819  CZ3 TRP B 325     -18.139  13.143  13.587  1.00 53.00           C  
ATOM    820  CH2 TRP B 325     -17.418  14.330  13.760  1.00 53.00           C  
ATOM    821  N   ASN B 326     -23.557  10.386  14.721  1.00 53.00           N  
ATOM    822  CA  ASN B 326     -24.084   9.034  14.910  1.00 53.00           C  
ATOM    823  C   ASN B 326     -23.035   8.060  15.468  1.00 53.00           C  
ATOM    824  O   ASN B 326     -23.211   6.843  15.382  1.00 53.00           O  
ATOM    825  CB  ASN B 326     -24.751   8.560  13.613  1.00 53.00           C  
ATOM    826  CG  ASN B 326     -23.768   8.160  12.528  1.00 53.00           C  
ATOM    827  OD1 ASN B 326     -22.593   8.468  12.529  1.00 53.00           O  
ATOM    828  ND2 ASN B 326     -24.249   7.441  11.545  1.00 53.00           N  
ATOM    829  N   VAL B 327     -21.945   8.566  16.015  1.00 53.00           N  
ATOM    830  CA  VAL B 327     -20.841   7.821  16.621  1.00 53.00           C  
ATOM    831  C   VAL B 327     -20.443   8.463  17.956  1.00 53.00           C  
ATOM    832  O   VAL B 327     -20.744   9.632  18.206  1.00 53.00           O  
ATOM    833  CB  VAL B 327     -19.627   7.733  15.687  1.00 53.00           C  
ATOM    834  CG1 VAL B 327     -19.964   6.963  14.408  1.00 53.00           C  
ATOM    835  CG2 VAL B 327     -19.045   9.109  15.311  1.00 53.00           C  
ATOM    836  N   SER B 328     -19.748   7.697  18.800  1.00 53.00           N  
ATOM    837  CA  SER B 328     -19.190   8.228  20.045  1.00 53.00           C  
ATOM    838  C   SER B 328     -18.065   9.222  19.757  1.00 53.00           C  
ATOM    839  O   SER B 328     -17.213   8.986  18.913  1.00 53.00           O  
ATOM    840  CB  SER B 328     -18.674   7.095  20.933  1.00 53.00           C  
ATOM    841  OG  SER B 328     -18.089   7.634  22.104  1.00 53.00           O  
ATOM    842  N   THR B 329     -18.050  10.307  20.518  1.00 53.00           N  
ATOM    843  CA  THR B 329     -16.989  11.322  20.482  1.00 53.00           C  
ATOM    844  C   THR B 329     -16.131  11.309  21.749  1.00 53.00           C  
ATOM    845  O   THR B 329     -15.388  12.256  21.990  1.00 53.00           O  
ATOM    846  CB  THR B 329     -17.574  12.726  20.249  1.00 53.00           C  
ATOM    847  OG1 THR B 329     -18.391  13.099  21.338  1.00 53.00           O  
ATOM    848  CG2 THR B 329     -18.421  12.805  18.982  1.00 53.00           C  
ATOM    849  N   GLU B 330     -16.249  10.267  22.571  1.00 53.00           N  
ATOM    850  CA  GLU B 330     -15.548  10.174  23.853  1.00 53.00           C  
ATOM    851  C   GLU B 330     -14.027  10.175  23.668  1.00 53.00           C  
ATOM    852  O   GLU B 330     -13.309  10.885  24.366  1.00 53.00           O  
ATOM    853  CB  GLU B 330     -16.016   8.907  24.574  1.00 53.00           C  
ATOM    854  CG  GLU B 330     -15.437   8.797  25.993  1.00 53.00           C  
ATOM    855  CD  GLU B 330     -15.948   7.559  26.738  1.00 53.00           C  
ATOM    856  OE1 GLU B 330     -15.170   6.998  27.540  1.00 53.00           O  
ATOM    857  OE2 GLU B 330     -17.114   7.167  26.500  1.00 53.00           O  
ATOM    858  N   GLN B 331     -13.553   9.428  22.652  1.00 53.00           N  
ATOM    859  CA  GLN B 331     -12.169   9.471  22.202  1.00 53.00           C  
ATOM    860  C   GLN B 331     -12.095  10.277  20.912  1.00 53.00           C  
ATOM    861  O   GLN B 331     -12.564   9.842  19.861  1.00 53.00           O  
ATOM    862  CB  GLN B 331     -11.615   8.053  22.031  1.00 53.00           C  
ATOM    863  CG  GLN B 331     -11.687   7.221  23.324  1.00 53.00           C  
ATOM    864  CD  GLN B 331     -10.836   7.775  24.465  1.00 53.00           C  
ATOM    865  OE1 GLN B 331      -9.895   8.528  24.277  1.00 53.00           O  
ATOM    866  NE2 GLN B 331     -11.130   7.416  25.689  1.00 53.00           N  
ATOM    867  N   SER B 332     -11.535  11.467  21.004  1.00 53.00           N  
ATOM    868  CA  SER B 332     -11.392  12.367  19.866  1.00 53.00           C  
ATOM    869  C   SER B 332     -10.058  13.104  19.936  1.00 53.00           C  
ATOM    870  O   SER B 332      -9.565  13.396  21.023  1.00 53.00           O  
ATOM    871  CB  SER B 332     -12.535  13.394  19.821  1.00 53.00           C  
ATOM    872  OG  SER B 332     -13.794  12.763  19.729  1.00 53.00           O  
ATOM    873  N   ILE B 333      -9.532  13.456  18.774  1.00 53.00           N  
ATOM    874  CA  ILE B 333      -8.477  14.459  18.664  1.00 53.00           C  
ATOM    875  C   ILE B 333      -9.085  15.792  18.235  1.00 53.00           C  
ATOM    876  O   ILE B 333     -10.121  15.839  17.572  1.00 53.00           O  
ATOM    877  CB  ILE B 333      -7.307  14.004  17.759  1.00 53.00           C  
ATOM    878  CG1 ILE B 333      -7.742  13.774  16.297  1.00 53.00           C  
ATOM    879  CG2 ILE B 333      -6.661  12.752  18.373  1.00 53.00           C  
ATOM    880  CD1 ILE B 333      -6.579  13.497  15.334  1.00 53.00           C  
ATOM    881  N   GLN B 334      -8.426  16.867  18.622  1.00 53.00           N  
ATOM    882  CA  GLN B 334      -8.836  18.219  18.266  1.00 53.00           C  
ATOM    883  C   GLN B 334      -7.714  18.880  17.471  1.00 53.00           C  
ATOM    884  O   GLN B 334      -6.565  18.874  17.903  1.00 53.00           O  
ATOM    885  CB  GLN B 334      -9.164  18.997  19.547  1.00 53.00           C  
ATOM    886  CG  GLN B 334      -9.866  20.332  19.260  1.00 53.00           C  
ATOM    887  CD  GLN B 334     -11.285  20.134  18.730  1.00 53.00           C  
ATOM    888  OE1 GLN B 334     -12.012  19.254  19.150  1.00 53.00           O  
ATOM    889  NE2 GLN B 334     -11.732  20.956  17.804  1.00 53.00           N  
ATOM    890  N   LEU B 335      -8.057  19.465  16.330  1.00 53.00           N  
ATOM    891  CA  LEU B 335      -7.103  20.244  15.548  1.00 53.00           C  
ATOM    892  C   LEU B 335      -7.399  21.739  15.655  1.00 53.00           C  
ATOM    893  O   LEU B 335      -8.525  22.153  15.911  1.00 53.00           O  
ATOM    894  CB  LEU B 335      -7.091  19.779  14.074  1.00 53.00           C  
ATOM    895  CG  LEU B 335      -6.841  18.279  13.848  1.00 53.00           C  
ATOM    896  CD1 LEU B 335      -6.796  17.997  12.344  1.00 53.00           C  
ATOM    897  CD2 LEU B 335      -5.529  17.804  14.451  1.00 53.00           C  
ATOM    898  N   THR B 336      -6.366  22.534  15.424  1.00 53.00           N  
ATOM    899  CA  THR B 336      -6.483  23.979  15.191  1.00 53.00           C  
ATOM    900  C   THR B 336      -5.885  24.269  13.826  1.00 53.00           C  
ATOM    901  O   THR B 336      -4.666  24.239  13.665  1.00 53.00           O  
ATOM    902  CB  THR B 336      -5.796  24.786  16.297  1.00 53.00           C  
ATOM    903  OG1 THR B 336      -6.379  24.464  17.536  1.00 53.00           O  
ATOM    904  CG2 THR B 336      -5.965  26.283  16.099  1.00 53.00           C  
ATOM    905  N   LEU B 337      -6.742  24.485  12.846  1.00 53.00           N  
ATOM    906  CA  LEU B 337      -6.373  24.645  11.445  1.00 53.00           C  
ATOM    907  C   LEU B 337      -6.521  26.107  11.039  1.00 53.00           C  
ATOM    908  O   LEU B 337      -7.631  26.628  10.894  1.00 53.00           O  
ATOM    909  CB  LEU B 337      -7.220  23.705  10.572  1.00 53.00           C  
ATOM    910  CG  LEU B 337      -7.060  22.209  10.889  1.00 53.00           C  
ATOM    911  CD1 LEU B 337      -7.939  21.380   9.950  1.00 53.00           C  
ATOM    912  CD2 LEU B 337      -5.613  21.724  10.732  1.00 53.00           C  
ATOM    913  N   GLY B 338      -5.387  26.759  10.841  1.00 53.00           N  
ATOM    914  CA  GLY B 338      -5.334  28.113  10.324  1.00 53.00           C  
ATOM    915  C   GLY B 338      -5.693  28.208   8.838  1.00 53.00           C  
ATOM    916  O   GLY B 338      -6.010  27.203   8.195  1.00 53.00           O  
ATOM    917  N   PRO B 339      -5.582  29.410   8.249  1.00 53.00           N  
ATOM    918  CA  PRO B 339      -5.975  29.658   6.861  1.00 53.00           C  
ATOM    919  C   PRO B 339      -5.273  28.788   5.814  1.00 53.00           C  
ATOM    920  O   PRO B 339      -5.804  28.588   4.727  1.00 53.00           O  
ATOM    921  CB  PRO B 339      -5.670  31.134   6.614  1.00 53.00           C  
ATOM    922  CG  PRO B 339      -5.760  31.761   8.005  1.00 53.00           C  
ATOM    923  CD  PRO B 339      -5.223  30.650   8.907  1.00 53.00           C  
ATOM    924  N   TRP B 340      -4.095  28.242   6.110  1.00 58.00           N  
ATOM    925  CA  TRP B 340      -3.347  27.380   5.189  1.00 58.00           C  
ATOM    926  C   TRP B 340      -3.990  25.996   4.994  1.00 58.00           C  
ATOM    927  O   TRP B 340      -3.747  25.357   3.979  1.00 58.00           O  
ATOM    928  CB  TRP B 340      -1.914  27.229   5.695  1.00 58.00           C  
ATOM    929  CG  TRP B 340      -1.173  28.516   5.896  1.00 58.00           C  
ATOM    930  CD1 TRP B 340      -1.395  29.693   5.264  1.00 58.00           C  
ATOM    931  CD2 TRP B 340      -0.058  28.762   6.807  1.00 58.00           C  
ATOM    932  NE1 TRP B 340      -0.501  30.648   5.722  1.00 58.00           N  
ATOM    933  CE2 TRP B 340       0.339  30.120   6.665  1.00 58.00           C  
ATOM    934  CE3 TRP B 340       0.647  27.957   7.723  1.00 58.00           C  
ATOM    935  CZ2 TRP B 340       1.406  30.663   7.406  1.00 58.00           C  
ATOM    936  CZ3 TRP B 340       1.714  28.502   8.464  1.00 58.00           C  
ATOM    937  CH2 TRP B 340       2.083  29.843   8.306  1.00 58.00           C  
ATOM    938  N   TYR B 341      -4.826  25.567   5.937  1.00 53.00           N  
ATOM    939  CA  TYR B 341      -5.500  24.266   5.931  1.00 53.00           C  
ATOM    940  C   TYR B 341      -7.032  24.382   5.909  1.00 53.00           C  
ATOM    941  O   TYR B 341      -7.717  23.417   5.585  1.00 53.00           O  
ATOM    942  CB  TYR B 341      -5.057  23.473   7.151  1.00 53.00           C  
ATOM    943  CG  TYR B 341      -3.557  23.365   7.320  1.00 53.00           C  
ATOM    944  CD1 TYR B 341      -2.821  22.451   6.552  1.00 53.00           C  
ATOM    945  CD2 TYR B 341      -2.896  24.196   8.236  1.00 53.00           C  
ATOM    946  CE1 TYR B 341      -1.427  22.348   6.705  1.00 53.00           C  
ATOM    947  CE2 TYR B 341      -1.500  24.111   8.396  1.00 53.00           C  
ATOM    948  CZ  TYR B 341      -0.769  23.178   7.633  1.00 53.00           C  
ATOM    949  OH  TYR B 341       0.596  23.085   7.802  1.00 53.00           O  
ATOM    950  N   SER B 342      -7.589  25.532   6.274  1.00 53.00           N  
ATOM    951  CA  SER B 342      -9.023  25.819   6.255  1.00 53.00           C  
ATOM    952  C   SER B 342      -9.242  27.319   6.071  1.00 53.00           C  
ATOM    953  O   SER B 342      -9.600  28.026   7.008  1.00 53.00           O  
ATOM    954  CB  SER B 342      -9.689  25.292   7.526  1.00 53.00           C  
ATOM    955  OG  SER B 342     -11.092  25.406   7.397  1.00 53.00           O  
ATOM    956  N   ASN B 343      -9.001  27.805   4.856  1.00 53.00           N  
ATOM    957  CA  ASN B 343      -9.032  29.240   4.559  1.00 53.00           C  
ATOM    958  C   ASN B 343     -10.438  29.853   4.652  1.00 53.00           C  
ATOM    959  O   ASN B 343     -10.582  31.016   5.007  1.00 53.00           O  
ATOM    960  CB  ASN B 343      -8.422  29.458   3.165  1.00 53.00           C  
ATOM    961  CG  ASN B 343      -8.279  30.923   2.819  1.00 53.00           C  
ATOM    962  OD1 ASN B 343      -7.659  31.702   3.521  1.00 53.00           O  
ATOM    963  ND2 ASN B 343      -8.852  31.347   1.718  1.00 53.00           N  
ATOM    964  N   ASP B 344     -11.487  29.062   4.374  1.00 53.00           N  
ATOM    965  CA  ASP B 344     -12.879  29.466   4.550  1.00 53.00           C  
ATOM    966  C   ASP B 344     -13.350  29.384   6.015  1.00 53.00           C  
ATOM    967  O   ASP B 344     -14.455  29.809   6.342  1.00 53.00           O  
ATOM    968  CB  ASP B 344     -13.766  28.639   3.606  1.00 53.00           C  
ATOM    969  CG  ASP B 344     -13.842  27.144   3.941  1.00 53.00           C  
ATOM    970  OD1 ASP B 344     -13.205  26.705   4.925  1.00 53.00           O  
ATOM    971  OD2 ASP B 344     -14.565  26.439   3.212  1.00 53.00           O  
ATOM    972  N   GLY B 345     -12.530  28.820   6.904  1.00 53.00           N  
ATOM    973  CA  GLY B 345     -12.803  28.692   8.327  1.00 53.00           C  
ATOM    974  C   GLY B 345     -13.736  27.543   8.718  1.00 53.00           C  
ATOM    975  O   GLY B 345     -13.870  27.274   9.911  1.00 53.00           O  
ATOM    976  N   LYS B 346     -14.346  26.826   7.772  1.00 53.00           N  
ATOM    977  CA  LYS B 346     -15.337  25.773   8.044  1.00 53.00           C  
ATOM    978  C   LYS B 346     -14.779  24.598   8.851  1.00 53.00           C  
ATOM    979  O   LYS B 346     -15.495  24.001   9.641  1.00 53.00           O  
ATOM    980  CB  LYS B 346     -15.898  25.240   6.724  1.00 53.00           C  
ATOM    981  CG  LYS B 346     -16.804  26.264   6.049  1.00 53.00           C  
ATOM    982  CD  LYS B 346     -17.289  25.682   4.728  1.00 53.00           C  
ATOM    983  CE  LYS B 346     -18.458  26.475   4.158  1.00 53.00           C  
ATOM    984  NZ  LYS B 346     -19.295  25.559   3.372  1.00 53.00           N  
ATOM    985  N   TYR B 347     -13.504  24.293   8.676  1.00 53.00           N  
ATOM    986  CA  TYR B 347     -12.799  23.218   9.369  1.00 53.00           C  
ATOM    987  C   TYR B 347     -11.659  23.751  10.257  1.00 53.00           C  
ATOM    988  O   TYR B 347     -10.670  23.073  10.459  1.00 53.00           O  
ATOM    989  CB  TYR B 347     -12.326  22.163   8.357  1.00 53.00           C  
ATOM    990  CG  TYR B 347     -13.432  21.660   7.453  1.00 53.00           C  
ATOM    991  CD1 TYR B 347     -14.373  20.727   7.919  1.00 53.00           C  
ATOM    992  CD2 TYR B 347     -13.561  22.164   6.148  1.00 53.00           C  
ATOM    993  CE1 TYR B 347     -15.427  20.296   7.106  1.00 53.00           C  
ATOM    994  CE2 TYR B 347     -14.614  21.747   5.319  1.00 53.00           C  
ATOM    995  CZ  TYR B 347     -15.549  20.818   5.803  1.00 53.00           C  
ATOM    996  OH  TYR B 347     -16.589  20.423   5.011  1.00 53.00           O  
ATOM    997  N   SER B 348     -11.778  24.965  10.790  1.00 53.00           N  
ATOM    998  CA  SER B 348     -10.702  25.575  11.578  1.00 53.00           C  
ATOM    999  C   SER B 348     -10.474  24.906  12.937  1.00 53.00           C  
ATOM   1000  O   SER B 348      -9.348  24.880  13.421  1.00 53.00           O  
ATOM   1001  CB  SER B 348     -10.962  27.063  11.808  1.00 53.00           C  
ATOM   1002  OG  SER B 348     -10.907  27.765  10.587  1.00 53.00           O  
ATOM   1003  N   ASN B 349     -11.513  24.345  13.556  1.00 53.00           N  
ATOM   1004  CA  ASN B 349     -11.423  23.694  14.864  1.00 53.00           C  
ATOM   1005  C   ASN B 349     -12.206  22.374  14.880  1.00 53.00           C  
ATOM   1006  O   ASN B 349     -13.178  22.248  15.626  1.00 53.00           O  
ATOM   1007  CB  ASN B 349     -11.879  24.681  15.963  1.00 53.00           C  
ATOM   1008  CG  ASN B 349     -10.931  25.856  16.106  1.00 53.00           C  
ATOM   1009  OD1 ASN B 349      -9.863  25.757  16.660  1.00 53.00           O  
ATOM   1010  ND2 ASN B 349     -11.306  27.016  15.627  1.00 53.00           N  
ATOM   1011  N   PRO B 350     -11.843  21.385  14.041  1.00 53.00           N  
ATOM   1012  CA  PRO B 350     -12.593  20.150  13.937  1.00 53.00           C  
ATOM   1013  C   PRO B 350     -12.349  19.249  15.156  1.00 53.00           C  
ATOM   1014  O   PRO B 350     -11.207  18.975  15.533  1.00 53.00           O  
ATOM   1015  CB  PRO B 350     -12.141  19.507  12.630  1.00 53.00           C  
ATOM   1016  CG  PRO B 350     -10.692  19.962  12.507  1.00 53.00           C  
ATOM   1017  CD  PRO B 350     -10.702  21.360  13.131  1.00 53.00           C  
ATOM   1018  N   THR B 351     -13.429  18.718  15.720  1.00 53.00           N  
ATOM   1019  CA  THR B 351     -13.395  17.535  16.571  1.00 53.00           C  
ATOM   1020  C   THR B 351     -13.386  16.305  15.671  1.00 53.00           C  
ATOM   1021  O   THR B 351     -14.260  16.179  14.814  1.00 53.00           O  
ATOM   1022  CB  THR B 351     -14.607  17.493  17.509  1.00 53.00           C  
ATOM   1023  OG1 THR B 351     -14.674  18.672  18.275  1.00 53.00           O  
ATOM   1024  CG2 THR B 351     -14.549  16.321  18.486  1.00 53.00           C  
ATOM   1025  N   ILE B 352     -12.429  15.413  15.860  1.00 53.00           N  
ATOM   1026  CA  ILE B 352     -12.233  14.212  15.049  1.00 53.00           C  
ATOM   1027  C   ILE B 352     -12.329  12.993  15.969  1.00 53.00           C  
ATOM   1028  O   ILE B 352     -11.339  12.648  16.621  1.00 53.00           O  
ATOM   1029  CB  ILE B 352     -10.893  14.282  14.284  1.00 53.00           C  
ATOM   1030  CG1 ILE B 352     -10.832  15.536  13.389  1.00 53.00           C  
ATOM   1031  CG2 ILE B 352     -10.696  13.001  13.452  1.00 53.00           C  
ATOM   1032  CD1 ILE B 352      -9.460  15.767  12.741  1.00 53.00           C  
ATOM   1033  N   PRO B 353     -13.495  12.319  16.057  1.00 53.00           N  
ATOM   1034  CA  PRO B 353     -13.614  11.064  16.776  1.00 53.00           C  
ATOM   1035  C   PRO B 353     -12.660  10.019  16.206  1.00 53.00           C  
ATOM   1036  O   PRO B 353     -12.538   9.879  14.988  1.00 53.00           O  
ATOM   1037  CB  PRO B 353     -15.078  10.631  16.645  1.00 53.00           C  
ATOM   1038  CG  PRO B 353     -15.802  11.949  16.336  1.00 53.00           C  
ATOM   1039  CD  PRO B 353     -14.774  12.727  15.524  1.00 53.00           C  
ATOM   1040  N   VAL B 354     -11.995   9.276  17.093  1.00 53.00           N  
ATOM   1041  CA  VAL B 354     -11.079   8.197  16.734  1.00 53.00           C  
ATOM   1042  C   VAL B 354     -11.744   6.868  17.054  1.00 53.00           C  
ATOM   1043  O   VAL B 354     -12.267   6.693  18.146  1.00 53.00           O  
ATOM   1044  CB  VAL B 354      -9.736   8.330  17.475  1.00 53.00           C  
ATOM   1045  CG1 VAL B 354      -8.769   7.220  17.084  1.00 53.00           C  
ATOM   1046  CG2 VAL B 354      -9.066   9.682  17.161  1.00 53.00           C  
ATOM   1047  N   TYR B 355     -11.702   5.920  16.114  1.00 53.00           N  
ATOM   1048  CA  TYR B 355     -12.149   4.552  16.312  1.00 53.00           C  
ATOM   1049  C   TYR B 355     -10.994   3.581  16.109  1.00 53.00           C  
ATOM   1050  O   TYR B 355     -10.361   3.577  15.050  1.00 53.00           O  
ATOM   1051  CB  TYR B 355     -13.328   4.220  15.392  1.00 53.00           C  
ATOM   1052  CG  TYR B 355     -14.667   4.558  16.010  1.00 53.00           C  
ATOM   1053  CD1 TYR B 355     -15.505   3.533  16.486  1.00 53.00           C  
ATOM   1054  CD2 TYR B 355     -15.065   5.897  16.161  1.00 53.00           C  
ATOM   1055  CE1 TYR B 355     -16.724   3.829  17.100  1.00 53.00           C  
ATOM   1056  CE2 TYR B 355     -16.284   6.211  16.784  1.00 53.00           C  
ATOM   1057  CZ  TYR B 355     -17.108   5.171  17.256  1.00 53.00           C  
ATOM   1058  OH  TYR B 355     -18.290   5.470  17.874  1.00 53.00           O  
ATOM   1059  N   THR B 356     -10.755   2.715  17.090  1.00 53.00           N  
ATOM   1060  CA  THR B 356      -9.832   1.590  16.939  1.00 53.00           C  
ATOM   1061  C   THR B 356     -10.551   0.455  16.214  1.00 53.00           C  
ATOM   1062  O   THR B 356     -11.460  -0.165  16.763  1.00 53.00           O  
ATOM   1063  CB  THR B 356      -9.304   1.125  18.296  1.00 53.00           C  
ATOM   1064  OG1 THR B 356      -8.668   2.202  18.955  1.00 53.00           O  
ATOM   1065  CG2 THR B 356      -8.272   0.014  18.152  1.00 53.00           C  
ATOM   1066  N   ILE B 357     -10.139   0.172  14.984  1.00 53.00           N  
ATOM   1067  CA  ILE B 357     -10.630  -0.958  14.191  1.00 53.00           C  
ATOM   1068  C   ILE B 357      -9.878  -2.231  14.581  1.00 53.00           C  
ATOM   1069  O   ILE B 357     -10.491  -3.272  14.819  1.00 53.00           O  
ATOM   1070  CB  ILE B 357     -10.493  -0.669  12.682  1.00 53.00           C  
ATOM   1071  CG1 ILE B 357     -11.172   0.651  12.241  1.00 53.00           C  
ATOM   1072  CG2 ILE B 357     -11.026  -1.846  11.845  1.00 53.00           C  
ATOM   1073  CD1 ILE B 357     -12.661   0.762  12.567  1.00 53.00           C  
ATOM   1074  N   GLN B 358      -8.553  -2.152  14.663  1.00 53.00           N  
ATOM   1075  CA  GLN B 358      -7.685  -3.246  15.065  1.00 53.00           C  
ATOM   1076  C   GLN B 358      -6.481  -2.704  15.837  1.00 53.00           C  
ATOM   1077  O   GLN B 358      -5.770  -1.848  15.335  1.00 53.00           O  
ATOM   1078  CB  GLN B 358      -7.262  -4.031  13.815  1.00 53.00           C  
ATOM   1079  CG  GLN B 358      -6.359  -5.227  14.143  1.00 53.00           C  
ATOM   1080  CD  GLN B 358      -6.094  -6.092  12.912  1.00 53.00           C  
ATOM   1081  OE1 GLN B 358      -6.999  -6.657  12.326  1.00 53.00           O  
ATOM   1082  NE2 GLN B 358      -4.852  -6.232  12.508  1.00 53.00           N  
ATOM   1083  N   LYS B 359      -6.230  -3.265  17.020  1.00 53.00           N  
ATOM   1084  CA  LYS B 359      -5.007  -3.050  17.798  1.00 53.00           C  
ATOM   1085  C   LYS B 359      -4.650  -4.371  18.478  1.00 53.00           C  
ATOM   1086  O   LYS B 359      -5.253  -4.727  19.490  1.00 53.00           O  
ATOM   1087  CB  LYS B 359      -5.212  -1.891  18.785  1.00 53.00           C  
ATOM   1088  CG  LYS B 359      -3.935  -1.582  19.583  1.00 53.00           C  
ATOM   1089  CD  LYS B 359      -4.081  -0.294  20.403  1.00 53.00           C  
ATOM   1090  CE  LYS B 359      -2.750   0.014  21.086  1.00 53.00           C  
ATOM   1091  NZ  LYS B 359      -2.691   1.368  21.688  1.00 53.00           N  
ATOM   1092  N   THR B 360      -3.723  -5.126  17.895  1.00 53.00           N  
ATOM   1093  CA  THR B 360      -3.344  -6.468  18.370  1.00 53.00           C  
ATOM   1094  C   THR B 360      -2.104  -6.452  19.263  1.00 53.00           C  
ATOM   1095  O   THR B 360      -1.961  -7.332  20.114  1.00 53.00           O  
ATOM   1096  CB  THR B 360      -3.115  -7.423  17.195  1.00 53.00           C  
ATOM   1097  OG1 THR B 360      -2.171  -6.874  16.312  1.00 53.00           O  
ATOM   1098  CG2 THR B 360      -4.390  -7.682  16.398  1.00 53.00           C  
ATOM   1099  N   ARG B 361      -1.258  -5.453  19.093  1.00 53.00           N  
ATOM   1100  CA  ARG B 361      -0.042  -5.181  19.878  1.00 53.00           C  
ATOM   1101  C   ARG B 361       0.082  -3.671  20.108  1.00 53.00           C  
ATOM   1102  O   ARG B 361      -0.764  -2.904  19.637  1.00 53.00           O  
ATOM   1103  CB  ARG B 361       1.206  -5.729  19.151  1.00 53.00           C  
ATOM   1104  CG  ARG B 361       1.116  -7.219  18.812  1.00 53.00           C  
ATOM   1105  CD  ARG B 361       2.375  -7.752  18.114  1.00 53.00           C  
ATOM   1106  NE  ARG B 361       3.527  -7.859  19.031  1.00 53.00           N  
ATOM   1107  CZ  ARG B 361       4.530  -8.727  18.963  1.00 53.00           C  
ATOM   1108  NH1 ARG B 361       4.609  -9.604  18.006  1.00 53.00           N  
ATOM   1109  NH2 ARG B 361       5.454  -8.733  19.868  1.00 53.00           N  
ATOM   1110  N   SER B 362       1.148  -3.270  20.796  1.00 53.00           N  
ATOM   1111  CA  SER B 362       1.496  -1.853  20.879  1.00 53.00           C  
ATOM   1112  C   SER B 362       1.664  -1.244  19.479  1.00 53.00           C  
ATOM   1113  O   SER B 362       2.190  -1.886  18.569  1.00 53.00           O  
ATOM   1114  CB  SER B 362       2.789  -1.670  21.681  1.00 53.00           C  
ATOM   1115  OG  SER B 362       3.159  -0.310  21.736  1.00 53.00           O  
ATOM   1116  N   ASP B 363       1.304   0.022  19.342  1.00 53.00           N  
ATOM   1117  CA  ASP B 363       1.530   0.800  18.117  1.00 53.00           C  
ATOM   1118  C   ASP B 363       3.027   0.964  17.786  1.00 53.00           C  
ATOM   1119  O   ASP B 363       3.380   1.283  16.656  1.00 53.00           O  
ATOM   1120  CB  ASP B 363       0.866   2.172  18.256  1.00 53.00           C  
ATOM   1121  CG  ASP B 363      -0.651   2.104  18.458  1.00 53.00           C  
ATOM   1122  OD1 ASP B 363      -1.326   1.322  17.765  1.00 53.00           O  
ATOM   1123  OD2 ASP B 363      -1.171   2.821  19.347  1.00 53.00           O  
ATOM   1124  N   THR B 364       3.919   0.685  18.738  1.00 53.00           N  
ATOM   1125  CA  THR B 364       5.375   0.663  18.513  1.00 53.00           C  
ATOM   1126  C   THR B 364       5.890  -0.665  17.955  1.00 53.00           C  
ATOM   1127  O   THR B 364       7.063  -0.775  17.600  1.00 53.00           O  
ATOM   1128  CB  THR B 364       6.142   0.996  19.802  1.00 53.00           C  
ATOM   1129  OG1 THR B 364       5.933   0.029  20.801  1.00 53.00           O  
ATOM   1130  CG2 THR B 364       5.745   2.348  20.389  1.00 53.00           C  
ATOM   1131  N   GLU B 365       5.044  -1.698  17.895  1.00 53.00           N  
ATOM   1132  CA  GLU B 365       5.412  -3.058  17.460  1.00 53.00           C  
ATOM   1133  C   GLU B 365       4.679  -3.495  16.191  1.00 53.00           C  
ATOM   1134  O   GLU B 365       5.107  -4.447  15.521  1.00 53.00           O  
ATOM   1135  CB  GLU B 365       5.108  -4.061  18.565  1.00 53.00           C  
ATOM   1136  CG  GLU B 365       5.941  -3.864  19.840  1.00 53.00           C  
ATOM   1137  CD  GLU B 365       5.688  -4.974  20.874  1.00 53.00           C  
ATOM   1138  OE1 GLU B 365       6.357  -4.953  21.924  1.00 53.00           O  
ATOM   1139  OE2 GLU B 365       4.863  -5.889  20.613  1.00 53.00           O  
ATOM   1140  N   ASN B 366       3.577  -2.843  15.863  1.00 53.00           N  
ATOM   1141  CA  ASN B 366       2.764  -3.078  14.682  1.00 53.00           C  
ATOM   1142  C   ASN B 366       2.893  -1.930  13.676  1.00 53.00           C  
ATOM   1143  O   ASN B 366       3.312  -0.827  14.001  1.00 53.00           O  
ATOM   1144  CB  ASN B 366       1.304  -3.288  15.108  1.00 53.00           C  
ATOM   1145  CG  ASN B 366       0.954  -4.710  15.456  1.00 53.00           C  
ATOM   1146  OD1 ASN B 366       1.753  -5.631  15.495  1.00 53.00           O  
ATOM   1147  ND2 ASN B 366      -0.313  -4.963  15.680  1.00 53.00           N  
ATOM   1148  N   MET B 367       2.461  -2.197  12.444  1.00 53.00           N  
ATOM   1149  CA  MET B 367       2.292  -1.164  11.424  1.00 53.00           C  
ATOM   1150  C   MET B 367       1.008  -0.385  11.705  1.00 53.00           C  
ATOM   1151  O   MET B 367      -0.086  -0.951  11.665  1.00 53.00           O  
ATOM   1152  CB  MET B 367       2.263  -1.796  10.031  1.00 53.00           C  
ATOM   1153  CG  MET B 367       3.599  -2.455   9.666  1.00 53.00           C  
ATOM   1154  SD  MET B 367       3.597  -3.331   8.072  1.00 53.00           S  
ATOM   1155  CE  MET B 367       2.618  -4.789   8.514  1.00 53.00           C  
ATOM   1156  N   VAL B 368       1.119   0.898  11.971  1.00 53.00           N  
ATOM   1157  CA  VAL B 368      -0.030   1.768  12.225  1.00 53.00           C  
ATOM   1158  C   VAL B 368      -0.562   2.335  10.917  1.00 53.00           C  
ATOM   1159  O   VAL B 368       0.177   2.948  10.150  1.00 53.00           O  
ATOM   1160  CB  VAL B 368       0.314   2.875  13.234  1.00 53.00           C  
ATOM   1161  CG1 VAL B 368      -0.868   3.828  13.459  1.00 53.00           C  
ATOM   1162  CG2 VAL B 368       0.687   2.267  14.590  1.00 53.00           C  
ATOM   1163  N   VAL B 369      -1.868   2.151  10.679  1.00 53.00           N  
ATOM   1164  CA  VAL B 369      -2.577   2.696   9.520  1.00 53.00           C  
ATOM   1165  C   VAL B 369      -3.675   3.634  10.010  1.00 53.00           C  
ATOM   1166  O   VAL B 369      -4.549   3.242  10.775  1.00 53.00           O  
ATOM   1167  CB  VAL B 369      -3.150   1.579   8.625  1.00 53.00           C  
ATOM   1168  CG1 VAL B 369      -3.854   2.154   7.396  1.00 53.00           C  
ATOM   1169  CG2 VAL B 369      -2.028   0.647   8.135  1.00 53.00           C  
ATOM   1170  N   VAL B 370      -3.628   4.874   9.550  1.00 53.00           N  
ATOM   1171  CA  VAL B 370      -4.597   5.917   9.891  1.00 53.00           C  
ATOM   1172  C   VAL B 370      -5.471   6.197   8.673  1.00 53.00           C  
ATOM   1173  O   VAL B 370      -4.984   6.702   7.659  1.00 53.00           O  
ATOM   1174  CB  VAL B 370      -3.889   7.184  10.392  1.00 53.00           C  
ATOM   1175  CG1 VAL B 370      -4.872   8.331  10.639  1.00 53.00           C  
ATOM   1176  CG2 VAL B 370      -3.158   6.908  11.721  1.00 53.00           C  
ATOM   1177  N   VAL B 371      -6.750   5.885   8.770  1.00 53.00           N  
ATOM   1178  CA  VAL B 371      -7.730   6.086   7.699  1.00 53.00           C  
ATOM   1179  C   VAL B 371      -8.643   7.250   8.056  1.00 53.00           C  
ATOM   1180  O   VAL B 371      -9.280   7.237   9.100  1.00 53.00           O  
ATOM   1181  CB  VAL B 371      -8.550   4.816   7.416  1.00 53.00           C  
ATOM   1182  CG1 VAL B 371      -9.345   4.981   6.120  1.00 53.00           C  
ATOM   1183  CG2 VAL B 371      -7.661   3.567   7.273  1.00 53.00           C  
ATOM   1184  N   CYS B 372      -8.747   8.240   7.182  1.00 53.00           N  
ATOM   1185  CA  CYS B 372      -9.642   9.385   7.319  1.00 53.00           C  
ATOM   1186  C   CYS B 372     -10.787   9.317   6.299  1.00 53.00           C  
ATOM   1187  O   CYS B 372     -10.637   8.744   5.224  1.00 53.00           O  
ATOM   1188  CB  CYS B 372      -8.838  10.680   7.189  1.00 53.00           C  
ATOM   1189  SG  CYS B 372      -7.674  10.849   8.584  1.00 53.00           S  
ATOM   1190  N   GLY B 373     -11.935   9.905   6.626  1.00 53.00           N  
ATOM   1191  CA  GLY B 373     -13.094   9.974   5.740  1.00 53.00           C  
ATOM   1192  C   GLY B 373     -13.212  11.309   5.011  1.00 53.00           C  
ATOM   1193  O   GLY B 373     -13.022  12.363   5.609  1.00 53.00           O  
ATOM   1194  N   GLU B 374     -13.601  11.276   3.738  1.00 53.00           N  
ATOM   1195  CA  GLU B 374     -13.917  12.447   2.927  1.00 53.00           C  
ATOM   1196  C   GLU B 374     -15.351  12.371   2.392  1.00 53.00           C  
ATOM   1197  O   GLU B 374     -15.803  11.326   1.939  1.00 53.00           O  
ATOM   1198  CB  GLU B 374     -12.896  12.576   1.784  1.00 53.00           C  
ATOM   1199  CG  GLU B 374     -13.157  13.733   0.805  1.00 53.00           C  
ATOM   1200  CD  GLU B 374     -12.979  15.138   1.404  1.00 53.00           C  
ATOM   1201  OE1 GLU B 374     -12.852  16.092   0.600  1.00 53.00           O  
ATOM   1202  OE2 GLU B 374     -13.006  15.305   2.636  1.00 53.00           O  
ATOM   1203  N   GLY B 375     -16.087  13.468   2.457  1.00 53.00           N  
ATOM   1204  CA  GLY B 375     -17.468  13.519   1.989  1.00 53.00           C  
ATOM   1205  C   GLY B 375     -18.458  12.707   2.833  1.00 53.00           C  
ATOM   1206  O   GLY B 375     -19.553  12.392   2.365  1.00 53.00           O  
ATOM   1207  N   TYR B 376     -18.097  12.354   4.065  1.00 53.00           N  
ATOM   1208  CA  TYR B 376     -18.990  11.791   5.069  1.00 53.00           C  
ATOM   1209  C   TYR B 376     -19.412  12.888   6.051  1.00 53.00           C  
ATOM   1210  O   TYR B 376     -18.569  13.481   6.722  1.00 53.00           O  
ATOM   1211  CB  TYR B 376     -18.328  10.650   5.834  1.00 53.00           C  
ATOM   1212  CG  TYR B 376     -17.987   9.424   5.017  1.00 53.00           C  
ATOM   1213  CD1 TYR B 376     -18.890   8.354   4.948  1.00 53.00           C  
ATOM   1214  CD2 TYR B 376     -16.734   9.327   4.391  1.00 53.00           C  
ATOM   1215  CE1 TYR B 376     -18.544   7.177   4.260  1.00 53.00           C  
ATOM   1216  CE2 TYR B 376     -16.380   8.160   3.693  1.00 53.00           C  
ATOM   1217  CZ  TYR B 376     -17.285   7.085   3.635  1.00 53.00           C  
ATOM   1218  OH  TYR B 376     -16.919   5.937   2.970  1.00 53.00           O  
ATOM   1219  N   THR B 377     -20.709  13.120   6.187  1.00 53.00           N  
ATOM   1220  CA  THR B 377     -21.231  14.041   7.203  1.00 53.00           C  
ATOM   1221  C   THR B 377     -21.129  13.432   8.608  1.00 53.00           C  
ATOM   1222  O   THR B 377     -20.912  12.222   8.766  1.00 53.00           O  
ATOM   1223  CB  THR B 377     -22.690  14.435   6.914  1.00 53.00           C  
ATOM   1224  OG1 THR B 377     -23.523  13.313   7.010  1.00 53.00           O  
ATOM   1225  CG2 THR B 377     -22.866  15.039   5.525  1.00 53.00           C  
ATOM   1226  N   LYS B 378     -21.357  14.222   9.650  1.00 53.00           N  
ATOM   1227  CA  LYS B 378     -21.387  13.734  11.040  1.00 53.00           C  
ATOM   1228  C   LYS B 378     -22.350  12.550  11.238  1.00 53.00           C  
ATOM   1229  O   LYS B 378     -22.005  11.579  11.906  1.00 53.00           O  
ATOM   1230  CB  LYS B 378     -21.777  14.872  11.984  1.00 53.00           C  
ATOM   1231  CG  LYS B 378     -20.681  15.934  12.110  1.00 53.00           C  
ATOM   1232  CD  LYS B 378     -21.141  17.019  13.082  1.00 53.00           C  
ATOM   1233  CE  LYS B 378     -20.073  18.108  13.235  1.00 53.00           C  
ATOM   1234  NZ  LYS B 378     -20.567  19.185  14.120  1.00 53.00           N  
ATOM   1235  N   SER B 379     -23.519  12.586  10.596  1.00 53.00           N  
ATOM   1236  CA  SER B 379     -24.517  11.514  10.642  1.00 53.00           C  
ATOM   1237  C   SER B 379     -24.185  10.297   9.755  1.00 53.00           C  
ATOM   1238  O   SER B 379     -24.910   9.305   9.784  1.00 53.00           O  
ATOM   1239  CB  SER B 379     -25.892  12.081  10.276  1.00 53.00           C  
ATOM   1240  OG  SER B 379     -25.858  12.674   8.991  1.00 53.00           O  
ATOM   1241  N   GLN B 380     -23.095  10.345   8.986  1.00 53.00           N  
ATOM   1242  CA  GLN B 380     -22.621   9.262   8.122  1.00 53.00           C  
ATOM   1243  C   GLN B 380     -21.343   8.580   8.654  1.00 53.00           C  
ATOM   1244  O   GLN B 380     -20.830   7.666   8.003  1.00 53.00           O  
ATOM   1245  CB  GLN B 380     -22.428   9.793   6.697  1.00 53.00           C  
ATOM   1246  CG  GLN B 380     -23.751  10.108   5.997  1.00 53.00           C  
ATOM   1247  CD  GLN B 380     -23.547  10.830   4.666  1.00 53.00           C  
ATOM   1248  OE1 GLN B 380     -22.595  11.565   4.458  1.00 53.00           O  
ATOM   1249  NE2 GLN B 380     -24.437  10.661   3.722  1.00 53.00           N  
ATOM   1250  N   GLN B 381     -20.832   8.948   9.815  1.00 53.00           N  
ATOM   1251  CA  GLN B 381     -19.591   8.378  10.343  1.00 53.00           C  
ATOM   1252  C   GLN B 381     -19.707   6.884  10.686  1.00 53.00           C  
ATOM   1253  O   GLN B 381     -18.742   6.141  10.514  1.00 53.00           O  
ATOM   1254  CB  GLN B 381     -19.122   9.185  11.568  1.00 53.00           C  
ATOM   1255  CG  GLN B 381     -18.778  10.636  11.227  1.00 53.00           C  
ATOM   1256  CD  GLN B 381     -17.737  10.762  10.124  1.00 53.00           C  
ATOM   1257  OE1 GLN B 381     -16.687  10.139  10.165  1.00 53.00           O  
ATOM   1258  NE2 GLN B 381     -17.994  11.538   9.094  1.00 53.00           N  
ATOM   1259  N   GLY B 382     -20.883   6.398  11.051  1.00 53.00           N  
ATOM   1260  CA  GLY B 382     -21.132   4.951  11.192  1.00 53.00           C  
ATOM   1261  C   GLY B 382     -20.960   4.201   9.867  1.00 53.00           C  
ATOM   1262  O   GLY B 382     -20.405   3.107   9.852  1.00 53.00           O  
ATOM   1263  N   LYS B 383     -21.372   4.791   8.742  1.00 53.00           N  
ATOM   1264  CA  LYS B 383     -21.090   4.267   7.402  1.00 53.00           C  
ATOM   1265  C   LYS B 383     -19.586   4.273   7.129  1.00 53.00           C  
ATOM   1266  O   LYS B 383     -19.061   3.240   6.735  1.00 53.00           O  
ATOM   1267  CB  LYS B 383     -21.857   5.034   6.314  1.00 53.00           C  
ATOM   1268  CG  LYS B 383     -21.568   4.478   4.903  1.00 53.00           C  
ATOM   1269  CD  LYS B 383     -22.246   5.302   3.793  1.00 53.00           C  
ATOM   1270  CE  LYS B 383     -21.991   4.699   2.405  1.00 53.00           C  
ATOM   1271  NZ  LYS B 383     -20.577   4.774   1.961  1.00 53.00           N  
ATOM   1272  N   PHE B 384     -18.907   5.378   7.402  1.00 53.00           N  
ATOM   1273  CA  PHE B 384     -17.454   5.489   7.217  1.00 53.00           C  
ATOM   1274  C   PHE B 384     -16.687   4.370   7.936  1.00 53.00           C  
ATOM   1275  O   PHE B 384     -15.900   3.669   7.310  1.00 53.00           O  
ATOM   1276  CB  PHE B 384     -16.983   6.868   7.685  1.00 53.00           C  
ATOM   1277  CG  PHE B 384     -15.481   6.977   7.833  1.00 53.00           C  
ATOM   1278  CD1 PHE B 384     -14.905   7.225   9.094  1.00 53.00           C  
ATOM   1279  CD2 PHE B 384     -14.649   6.775   6.725  1.00 53.00           C  
ATOM   1280  CE1 PHE B 384     -13.525   7.283   9.241  1.00 53.00           C  
ATOM   1281  CE2 PHE B 384     -13.251   6.824   6.871  1.00 53.00           C  
ATOM   1282  CZ  PHE B 384     -12.689   7.072   8.124  1.00 53.00           C  
ATOM   1283  N   ILE B 385     -16.991   4.121   9.212  1.00 53.00           N  
ATOM   1284  CA  ILE B 385     -16.349   3.055   9.988  1.00 53.00           C  
ATOM   1285  C   ILE B 385     -16.603   1.678   9.359  1.00 53.00           C  
ATOM   1286  O   ILE B 385     -15.687   0.868   9.234  1.00 53.00           O  
ATOM   1287  CB  ILE B 385     -16.832   3.122  11.455  1.00 53.00           C  
ATOM   1288  CG1 ILE B 385     -16.302   4.416  12.126  1.00 53.00           C  
ATOM   1289  CG2 ILE B 385     -16.387   1.895  12.256  1.00 53.00           C  
ATOM   1290  CD1 ILE B 385     -17.059   4.774  13.402  1.00 53.00           C  
ATOM   1291  N   ASN B 386     -17.832   1.398   8.926  1.00 53.00           N  
ATOM   1292  CA  ASN B 386     -18.166   0.138   8.264  1.00 53.00           C  
ATOM   1293  C   ASN B 386     -17.481  -0.009   6.899  1.00 53.00           C  
ATOM   1294  O   ASN B 386     -17.042  -1.106   6.554  1.00 53.00           O  
ATOM   1295  CB  ASN B 386     -19.685   0.023   8.134  1.00 53.00           C  
ATOM   1296  CG  ASN B 386     -20.366  -0.289   9.462  1.00 53.00           C  
ATOM   1297  OD1 ASN B 386     -19.825  -0.934  10.350  1.00 53.00           O  
ATOM   1298  ND2 ASN B 386     -21.599   0.128   9.614  1.00 53.00           N  
ATOM   1299  N   ASP B 387     -17.349   1.077   6.140  1.00 53.00           N  
ATOM   1300  CA  ASP B 387     -16.635   1.092   4.868  1.00 53.00           C  
ATOM   1301  C   ASP B 387     -15.144   0.801   5.066  1.00 53.00           C  
ATOM   1302  O   ASP B 387     -14.603  -0.060   4.378  1.00 53.00           O  
ATOM   1303  CB  ASP B 387     -16.857   2.440   4.152  1.00 53.00           C  
ATOM   1304  CG  ASP B 387     -18.284   2.639   3.626  1.00 53.00           C  
ATOM   1305  OD1 ASP B 387     -19.007   1.642   3.410  1.00 53.00           O  
ATOM   1306  OD2 ASP B 387     -18.664   3.798   3.348  1.00 53.00           O  
ATOM   1307  N   VAL B 388     -14.508   1.403   6.070  1.00 53.00           N  
ATOM   1308  CA  VAL B 388     -13.116   1.103   6.436  1.00 53.00           C  
ATOM   1309  C   VAL B 388     -12.952  -0.367   6.797  1.00 53.00           C  
ATOM   1310  O   VAL B 388     -12.062  -1.032   6.269  1.00 53.00           O  
ATOM   1311  CB  VAL B 388     -12.617   2.000   7.583  1.00 53.00           C  
ATOM   1312  CG1 VAL B 388     -11.208   1.608   8.046  1.00 53.00           C  
ATOM   1313  CG2 VAL B 388     -12.555   3.465   7.139  1.00 53.00           C  
ATOM   1314  N   LYS B 389     -13.836  -0.930   7.648  1.00 53.00           N  
ATOM   1315  CA  LYS B 389     -13.788  -2.350   8.019  1.00 53.00           C  
ATOM   1316  C   LYS B 389     -13.904  -3.259   6.801  1.00 53.00           C  
ATOM   1317  O   LYS B 389     -13.133  -4.208   6.685  1.00 53.00           O  
ATOM   1318  CB  LYS B 389     -14.898  -2.681   9.031  1.00 53.00           C  
ATOM   1319  CG  LYS B 389     -14.594  -2.093  10.419  1.00 53.00           C  
ATOM   1320  CD  LYS B 389     -15.742  -2.292  11.412  1.00 53.00           C  
ATOM   1321  CE  LYS B 389     -15.914  -3.774  11.762  1.00 53.00           C  
ATOM   1322  NZ  LYS B 389     -16.742  -3.949  12.983  1.00 53.00           N  
ATOM   1323  N   ARG B 390     -14.826  -2.978   5.885  1.00 53.00           N  
ATOM   1324  CA  ARG B 390     -15.044  -3.758   4.658  1.00 53.00           C  
ATOM   1325  C   ARG B 390     -13.815  -3.709   3.741  1.00 53.00           C  
ATOM   1326  O   ARG B 390     -13.294  -4.764   3.376  1.00 53.00           O  
ATOM   1327  CB  ARG B 390     -16.302  -3.234   3.936  1.00 53.00           C  
ATOM   1328  CG  ARG B 390     -16.627  -4.024   2.668  1.00 53.00           C  
ATOM   1329  CD  ARG B 390     -17.803  -3.408   1.896  1.00 53.00           C  
ATOM   1330  NE  ARG B 390     -17.442  -2.134   1.240  1.00 53.00           N  
ATOM   1331  CZ  ARG B 390     -18.010  -0.936   1.372  1.00 53.00           C  
ATOM   1332  NH1 ARG B 390     -19.030  -0.726   2.148  1.00 53.00           N  
ATOM   1333  NH2 ARG B 390     -17.559   0.084   0.711  1.00 53.00           N  
ATOM   1334  N   LEU B 391     -13.352  -2.512   3.417  1.00 53.00           N  
ATOM   1335  CA  LEU B 391     -12.219  -2.311   2.508  1.00 53.00           C  
ATOM   1336  C   LEU B 391     -10.935  -2.925   3.075  1.00 53.00           C  
ATOM   1337  O   LEU B 391     -10.206  -3.598   2.354  1.00 53.00           O  
ATOM   1338  CB  LEU B 391     -12.025  -0.806   2.258  1.00 53.00           C  
ATOM   1339  CG  LEU B 391     -13.166  -0.127   1.467  1.00 53.00           C  
ATOM   1340  CD1 LEU B 391     -12.939   1.384   1.460  1.00 53.00           C  
ATOM   1341  CD2 LEU B 391     -13.234  -0.616   0.023  1.00 53.00           C  
ATOM   1342  N   TRP B 392     -10.685  -2.749   4.369  1.00 53.00           N  
ATOM   1343  CA  TRP B 392      -9.533  -3.325   5.052  1.00 53.00           C  
ATOM   1344  C   TRP B 392      -9.575  -4.847   5.035  1.00 53.00           C  
ATOM   1345  O   TRP B 392      -8.610  -5.488   4.626  1.00 53.00           O  
ATOM   1346  CB  TRP B 392      -9.469  -2.804   6.486  1.00 53.00           C  
ATOM   1347  CG  TRP B 392      -8.250  -3.281   7.199  1.00 53.00           C  
ATOM   1348  CD1 TRP B 392      -8.174  -4.319   8.067  1.00 53.00           C  
ATOM   1349  CD2 TRP B 392      -6.886  -2.800   7.025  1.00 53.00           C  
ATOM   1350  NE1 TRP B 392      -6.851  -4.518   8.451  1.00 53.00           N  
ATOM   1351  CE2 TRP B 392      -6.030  -3.611   7.815  1.00 53.00           C  
ATOM   1352  CE3 TRP B 392      -6.301  -1.767   6.257  1.00 53.00           C  
ATOM   1353  CZ2 TRP B 392      -4.628  -3.417   7.823  1.00 53.00           C  
ATOM   1354  CZ3 TRP B 392      -4.908  -1.567   6.273  1.00 53.00           C  
ATOM   1355  CH2 TRP B 392      -4.085  -2.391   7.037  1.00 53.00           C  
ATOM   1356  N   GLN B 393     -10.704  -5.446   5.422  1.00 53.00           N  
ATOM   1357  CA  GLN B 393     -10.859  -6.902   5.440  1.00 53.00           C  
ATOM   1358  C   GLN B 393     -10.670  -7.516   4.048  1.00 53.00           C  
ATOM   1359  O   GLN B 393     -10.102  -8.599   3.922  1.00 53.00           O  
ATOM   1360  CB  GLN B 393     -12.246  -7.244   6.001  1.00 53.00           C  
ATOM   1361  CG  GLN B 393     -12.467  -8.761   6.106  1.00 53.00           C  
ATOM   1362  CD  GLN B 393     -13.862  -9.145   6.603  1.00 53.00           C  
ATOM   1363  OE1 GLN B 393     -14.774  -8.344   6.710  1.00 53.00           O  
ATOM   1364  NE2 GLN B 393     -14.075 -10.393   6.918  1.00 53.00           N  
ATOM   1365  N   ASP B 394     -11.152  -6.849   3.005  1.00 53.00           N  
ATOM   1366  CA  ASP B 394     -10.996  -7.321   1.633  1.00 53.00           C  
ATOM   1367  C   ASP B 394      -9.554  -7.173   1.138  1.00 53.00           C  
ATOM   1368  O   ASP B 394      -9.035  -8.112   0.528  1.00 53.00           O  
ATOM   1369  CB  ASP B 394     -12.006  -6.626   0.719  1.00 53.00           C  
ATOM   1370  CG  ASP B 394     -13.436  -7.162   0.875  1.00 53.00           C  
ATOM   1371  OD1 ASP B 394     -13.591  -8.320   1.338  1.00 53.00           O  
ATOM   1372  OD2 ASP B 394     -14.376  -6.464   0.432  1.00 53.00           O  
ATOM   1373  N   ALA B 395      -8.868  -6.080   1.464  1.00 53.00           N  
ATOM   1374  CA  ALA B 395      -7.451  -5.902   1.151  1.00 53.00           C  
ATOM   1375  C   ALA B 395      -6.570  -6.966   1.829  1.00 53.00           C  
ATOM   1376  O   ALA B 395      -5.696  -7.548   1.191  1.00 53.00           O  
ATOM   1377  CB  ALA B 395      -7.020  -4.488   1.539  1.00 53.00           C  
ATOM   1378  N   MET B 396      -6.862  -7.318   3.084  1.00 53.00           N  
ATOM   1379  CA  MET B 396      -6.130  -8.336   3.849  1.00 53.00           C  
ATOM   1380  C   MET B 396      -6.341  -9.777   3.353  1.00 53.00           C  
ATOM   1381  O   MET B 396      -5.746 -10.701   3.899  1.00 53.00           O  
ATOM   1382  CB  MET B 396      -6.466  -8.219   5.336  1.00 53.00           C  
ATOM   1383  CG  MET B 396      -5.962  -6.933   6.000  1.00 53.00           C  
ATOM   1384  SD  MET B 396      -4.179  -6.638   5.899  1.00 53.00           S  
ATOM   1385  CE  MET B 396      -4.140  -5.361   4.631  1.00 53.00           C  
ATOM   1386  N   LYS B 397      -7.155 -10.003   2.323  1.00 53.00           N  
ATOM   1387  CA  LYS B 397      -7.245 -11.297   1.635  1.00 53.00           C  
ATOM   1388  C   LYS B 397      -6.161 -11.476   0.568  1.00 53.00           C  
ATOM   1389  O   LYS B 397      -5.924 -12.601   0.138  1.00 53.00           O  
ATOM   1390  CB  LYS B 397      -8.643 -11.468   1.006  1.00 53.00           C  
ATOM   1391  CG  LYS B 397      -9.755 -11.532   2.064  1.00 53.00           C  
ATOM   1392  CD  LYS B 397     -11.133 -11.462   1.398  1.00 53.00           C  
ATOM   1393  CE  LYS B 397     -12.229 -11.370   2.465  1.00 53.00           C  
ATOM   1394  NZ  LYS B 397     -13.509 -10.901   1.886  1.00 53.00           N  
ATOM   1395  N   TYR B 398      -5.498 -10.408   0.157  1.00 53.00           N  
ATOM   1396  CA  TYR B 398      -4.407 -10.453  -0.805  1.00 53.00           C  
ATOM   1397  C   TYR B 398      -3.084 -10.739  -0.084  1.00 53.00           C  
ATOM   1398  O   TYR B 398      -2.747 -10.087   0.897  1.00 53.00           O  
ATOM   1399  CB  TYR B 398      -4.325  -9.136  -1.585  1.00 53.00           C  
ATOM   1400  CG  TYR B 398      -5.514  -8.865  -2.491  1.00 53.00           C  
ATOM   1401  CD1 TYR B 398      -5.421  -9.094  -3.878  1.00 53.00           C  
ATOM   1402  CD2 TYR B 398      -6.724  -8.369  -1.963  1.00 53.00           C  
ATOM   1403  CE1 TYR B 398      -6.512  -8.849  -4.720  1.00 53.00           C  
ATOM   1404  CE2 TYR B 398      -7.832  -8.133  -2.802  1.00 53.00           C  
ATOM   1405  CZ  TYR B 398      -7.719  -8.379  -4.185  1.00 53.00           C  
ATOM   1406  OH  TYR B 398      -8.792  -8.156  -4.999  1.00 53.00           O  
ATOM   1407  N   GLU B 399      -2.297 -11.674  -0.613  1.00 53.00           N  
ATOM   1408  CA  GLU B 399      -0.876 -11.723  -0.264  1.00 53.00           C  
ATOM   1409  C   GLU B 399      -0.126 -10.606  -1.006  1.00 53.00           C  
ATOM   1410  O   GLU B 399      -0.408 -10.387  -2.187  1.00 53.00           O  
ATOM   1411  CB  GLU B 399      -0.262 -13.084  -0.590  1.00 53.00           C  
ATOM   1412  CG  GLU B 399      -0.788 -14.237   0.279  1.00 53.00           C  
ATOM   1413  CD  GLU B 399      -0.435 -14.140   1.770  1.00 53.00           C  
ATOM   1414  OE1 GLU B 399      -0.911 -15.023   2.521  1.00 53.00           O  
ATOM   1415  OE2 GLU B 399       0.289 -13.219   2.187  1.00 53.00           O  
ATOM   1416  N   PRO B 400       0.849  -9.921  -0.386  1.00 53.00           N  
ATOM   1417  CA  PRO B 400       1.505 -10.299   0.870  1.00 53.00           C  
ATOM   1418  C   PRO B 400       0.841  -9.766   2.149  1.00 53.00           C  
ATOM   1419  O   PRO B 400       1.292 -10.110   3.230  1.00 53.00           O  
ATOM   1420  CB  PRO B 400       2.928  -9.763   0.717  1.00 53.00           C  
ATOM   1421  CG  PRO B 400       2.708  -8.462  -0.048  1.00 53.00           C  
ATOM   1422  CD  PRO B 400       1.566  -8.813  -1.004  1.00 53.00           C  
ATOM   1423  N   TYR B 401      -0.209  -8.948   2.067  1.00 53.00           N  
ATOM   1424  CA  TYR B 401      -0.828  -8.361   3.254  1.00 53.00           C  
ATOM   1425  C   TYR B 401      -1.340  -9.415   4.239  1.00 53.00           C  
ATOM   1426  O   TYR B 401      -1.188  -9.258   5.448  1.00 53.00           O  
ATOM   1427  CB  TYR B 401      -2.011  -7.465   2.864  1.00 53.00           C  
ATOM   1428  CG  TYR B 401      -1.727  -6.384   1.845  1.00 53.00           C  
ATOM   1429  CD1 TYR B 401      -0.635  -5.515   2.001  1.00 53.00           C  
ATOM   1430  CD2 TYR B 401      -2.595  -6.235   0.742  1.00 53.00           C  
ATOM   1431  CE1 TYR B 401      -0.400  -4.500   1.066  1.00 53.00           C  
ATOM   1432  CE2 TYR B 401      -2.369  -5.223  -0.194  1.00 53.00           C  
ATOM   1433  CZ  TYR B 401      -1.280  -4.355  -0.032  1.00 53.00           C  
ATOM   1434  OH  TYR B 401      -1.073  -3.357  -0.948  1.00 53.00           O  
ATOM   1435  N   ARG B 402      -1.937 -10.492   3.734  1.00 53.00           N  
ATOM   1436  CA  ARG B 402      -2.571 -11.531   4.542  1.00 53.00           C  
ATOM   1437  C   ARG B 402      -1.602 -12.190   5.527  1.00 53.00           C  
ATOM   1438  O   ARG B 402      -1.990 -12.462   6.654  1.00 53.00           O  
ATOM   1439  CB  ARG B 402      -3.206 -12.568   3.605  1.00 53.00           C  
ATOM   1440  CG  ARG B 402      -4.041 -13.599   4.364  1.00 53.00           C  
ATOM   1441  CD  ARG B 402      -4.771 -14.535   3.397  1.00 53.00           C  
ATOM   1442  NE  ARG B 402      -3.828 -15.343   2.610  1.00 53.00           N  
ATOM   1443  CZ  ARG B 402      -4.103 -16.073   1.542  1.00 53.00           C  
ATOM   1444  NH1 ARG B 402      -5.324 -16.189   1.091  1.00 53.00           N  
ATOM   1445  NH2 ARG B 402      -3.142 -16.670   0.910  1.00 53.00           N  
ATOM   1446  N   SER B 403      -0.340 -12.359   5.131  1.00 53.00           N  
ATOM   1447  CA  SER B 403       0.713 -12.891   6.008  1.00 53.00           C  
ATOM   1448  C   SER B 403       1.072 -11.964   7.178  1.00 53.00           C  
ATOM   1449  O   SER B 403       1.710 -12.407   8.127  1.00 53.00           O  
ATOM   1450  CB  SER B 403       1.971 -13.177   5.185  1.00 53.00           C  
ATOM   1451  OG  SER B 403       1.738 -14.236   4.268  1.00 53.00           O  
ATOM   1452  N   TYR B 404       0.649 -10.703   7.132  1.00 53.00           N  
ATOM   1453  CA  TYR B 404       0.859  -9.705   8.183  1.00 53.00           C  
ATOM   1454  C   TYR B 404      -0.454  -9.168   8.768  1.00 53.00           C  
ATOM   1455  O   TYR B 404      -0.440  -8.166   9.463  1.00 53.00           O  
ATOM   1456  CB  TYR B 404       1.719  -8.556   7.628  1.00 53.00           C  
ATOM   1457  CG  TYR B 404       3.141  -8.931   7.302  1.00 53.00           C  
ATOM   1458  CD1 TYR B 404       4.150  -8.758   8.266  1.00 53.00           C  
ATOM   1459  CD2 TYR B 404       3.480  -9.412   6.027  1.00 53.00           C  
ATOM   1460  CE1 TYR B 404       5.489  -9.034   7.955  1.00 53.00           C  
ATOM   1461  CE2 TYR B 404       4.813  -9.701   5.707  1.00 53.00           C  
ATOM   1462  CZ  TYR B 404       5.818  -9.504   6.670  1.00 53.00           C  
ATOM   1463  OH  TYR B 404       7.129  -9.746   6.350  1.00 53.00           O  
ATOM   1464  N   ALA B 405      -1.587  -9.810   8.484  1.00 53.00           N  
ATOM   1465  CA  ALA B 405      -2.908  -9.273   8.819  1.00 53.00           C  
ATOM   1466  C   ALA B 405      -3.104  -8.991  10.325  1.00 53.00           C  
ATOM   1467  O   ALA B 405      -3.821  -8.057  10.693  1.00 53.00           O  
ATOM   1468  CB  ALA B 405      -3.966 -10.255   8.306  1.00 53.00           C  
ATOM   1469  N   ASP B 406      -2.427  -9.745  11.187  1.00 53.00           N  
ATOM   1470  CA  ASP B 406      -2.420  -9.576  12.640  1.00 53.00           C  
ATOM   1471  C   ASP B 406      -1.364  -8.572  13.144  1.00 53.00           C  
ATOM   1472  O   ASP B 406      -1.312  -8.280  14.341  1.00 53.00           O  
ATOM   1473  CB  ASP B 406      -2.236 -10.954  13.288  1.00 53.00           C  
ATOM   1474  CG  ASP B 406      -0.844 -11.561  13.083  1.00 53.00           C  
ATOM   1475  OD1 ASP B 406      -0.222 -11.282  12.030  1.00 53.00           O  
ATOM   1476  OD2 ASP B 406      -0.403 -12.296  13.991  1.00 53.00           O  
ATOM   1477  N   ARG B 407      -0.542  -8.009  12.255  1.00 53.00           N  
ATOM   1478  CA  ARG B 407       0.533  -7.048  12.561  1.00 53.00           C  
ATOM   1479  C   ARG B 407       0.214  -5.618  12.151  1.00 53.00           C  
ATOM   1480  O   ARG B 407       1.115  -4.796  11.997  1.00 53.00           O  
ATOM   1481  CB  ARG B 407       1.875  -7.550  11.980  1.00 53.00           C  
ATOM   1482  CG  ARG B 407       2.331  -8.918  12.518  1.00 53.00           C  
ATOM   1483  CD  ARG B 407       2.497  -8.957  14.049  1.00 53.00           C  
ATOM   1484  NE  ARG B 407       3.519  -7.998  14.520  1.00 53.00           N  
ATOM   1485  CZ  ARG B 407       4.822  -8.233  14.674  1.00 53.00           C  
ATOM   1486  NH1 ARG B 407       5.358  -9.391  14.400  1.00 53.00           N  
ATOM   1487  NH2 ARG B 407       5.596  -7.295  15.121  1.00 53.00           N  
ATOM   1488  N   PHE B 408      -1.072  -5.298  11.989  1.00 53.00           N  
ATOM   1489  CA  PHE B 408      -1.558  -3.946  11.735  1.00 53.00           C  
ATOM   1490  C   PHE B 408      -2.378  -3.427  12.920  1.00 53.00           C  
ATOM   1491  O   PHE B 408      -3.232  -4.134  13.452  1.00 53.00           O  
ATOM   1492  CB  PHE B 408      -2.377  -3.909  10.451  1.00 53.00           C  
ATOM   1493  CG  PHE B 408      -1.560  -4.089   9.189  1.00 53.00           C  
ATOM   1494  CD1 PHE B 408      -0.866  -2.999   8.640  1.00 53.00           C  
ATOM   1495  CD2 PHE B 408      -1.511  -5.340   8.546  1.00 53.00           C  
ATOM   1496  CE1 PHE B 408      -0.136  -3.148   7.450  1.00 53.00           C  
ATOM   1497  CE2 PHE B 408      -0.783  -5.496   7.359  1.00 53.00           C  
ATOM   1498  CZ  PHE B 408      -0.097  -4.398   6.803  1.00 53.00           C  
ATOM   1499  N   ASN B 409      -2.174  -2.176  13.276  1.00 53.00           N  
ATOM   1500  CA  ASN B 409      -3.085  -1.400  14.103  1.00 53.00           C  
ATOM   1501  C   ASN B 409      -3.787  -0.380  13.206  1.00 53.00           C  
ATOM   1502  O   ASN B 409      -3.142   0.468  12.595  1.00 53.00           O  
ATOM   1503  CB  ASN B 409      -2.326  -0.741  15.266  1.00 53.00           C  
ATOM   1504  CG  ASN B 409      -1.848  -1.721  16.318  1.00 53.00           C  
ATOM   1505  OD1 ASN B 409      -2.116  -2.909  16.298  1.00 53.00           O  
ATOM   1506  ND2 ASN B 409      -1.126  -1.237  17.298  1.00 53.00           N  
ATOM   1507  N   VAL B 410      -5.098  -0.503  13.080  1.00 53.00           N  
ATOM   1508  CA  VAL B 410      -5.910   0.278  12.137  1.00 53.00           C  
ATOM   1509  C   VAL B 410      -6.832   1.209  12.905  1.00 53.00           C  
ATOM   1510  O   VAL B 410      -7.636   0.766  13.719  1.00 53.00           O  
ATOM   1511  CB  VAL B 410      -6.712  -0.626  11.180  1.00 53.00           C  
ATOM   1512  CG1 VAL B 410      -7.409   0.196  10.092  1.00 53.00           C  
ATOM   1513  CG2 VAL B 410      -5.809  -1.655  10.489  1.00 53.00           C  
ATOM   1514  N   TYR B 411      -6.752   2.488  12.598  1.00 53.00           N  
ATOM   1515  CA  TYR B 411      -7.546   3.542  13.194  1.00 53.00           C  
ATOM   1516  C   TYR B 411      -8.376   4.258  12.134  1.00 53.00           C  
ATOM   1517  O   TYR B 411      -7.850   4.632  11.086  1.00 53.00           O  
ATOM   1518  CB  TYR B 411      -6.634   4.520  13.930  1.00 53.00           C  
ATOM   1519  CG  TYR B 411      -5.908   3.900  15.103  1.00 53.00           C  
ATOM   1520  CD1 TYR B 411      -6.510   3.881  16.372  1.00 53.00           C  
ATOM   1521  CD2 TYR B 411      -4.621   3.345  14.939  1.00 53.00           C  
ATOM   1522  CE1 TYR B 411      -5.837   3.329  17.479  1.00 53.00           C  
ATOM   1523  CE2 TYR B 411      -3.940   2.792  16.037  1.00 53.00           C  
ATOM   1524  CZ  TYR B 411      -4.556   2.792  17.307  1.00 53.00           C  
ATOM   1525  OH  TYR B 411      -3.901   2.280  18.404  1.00 53.00           O  
ATOM   1526  N   ALA B 412      -9.658   4.466  12.405  1.00 53.00           N  
ATOM   1527  CA  ALA B 412     -10.535   5.293  11.588  1.00 53.00           C  
ATOM   1528  C   ALA B 412     -10.745   6.643  12.282  1.00 53.00           C  
ATOM   1529  O   ALA B 412     -11.224   6.697  13.414  1.00 53.00           O  
ATOM   1530  CB  ALA B 412     -11.847   4.539  11.333  1.00 53.00           C  
ATOM   1531  N   LEU B 413     -10.405   7.722  11.605  1.00 53.00           N  
ATOM   1532  CA  LEU B 413     -10.552   9.090  12.086  1.00 53.00           C  
ATOM   1533  C   LEU B 413     -11.738   9.751  11.391  1.00 53.00           C  
ATOM   1534  O   LEU B 413     -11.751   9.928  10.175  1.00 53.00           O  
ATOM   1535  CB  LEU B 413      -9.246   9.873  11.869  1.00 53.00           C  
ATOM   1536  CG  LEU B 413      -8.208   9.711  12.991  1.00 53.00           C  
ATOM   1537  CD1 LEU B 413      -7.705   8.284  13.160  1.00 53.00           C  
ATOM   1538  CD2 LEU B 413      -6.995  10.606  12.700  1.00 53.00           C  
ATOM   1539  N   CYS B 414     -12.732  10.115  12.167  1.00 53.00           N  
ATOM   1540  CA  CYS B 414     -14.001  10.665  11.703  1.00 53.00           C  
ATOM   1541  C   CYS B 414     -13.878  12.152  11.328  1.00 53.00           C  
ATOM   1542  O   CYS B 414     -14.438  13.029  11.994  1.00 53.00           O  
ATOM   1543  CB  CYS B 414     -15.056  10.404  12.788  1.00 53.00           C  
ATOM   1544  SG  CYS B 414     -15.364   8.620  12.990  1.00 53.00           S  
ATOM   1545  N   THR B 415     -13.164  12.439  10.254  1.00 53.00           N  
ATOM   1546  CA  THR B 415     -12.994  13.776   9.678  1.00 53.00           C  
ATOM   1547  C   THR B 415     -14.267  14.195   8.930  1.00 53.00           C  
ATOM   1548  O   THR B 415     -14.362  14.070   7.705  1.00 53.00           O  
ATOM   1549  CB  THR B 415     -11.767  13.821   8.751  1.00 53.00           C  
ATOM   1550  OG1 THR B 415     -11.793  12.728   7.865  1.00 53.00           O  
ATOM   1551  CG2 THR B 415     -10.464  13.731   9.542  1.00 53.00           C  
ATOM   1552  N   ALA B 416     -15.270  14.636   9.665  1.00 53.00           N  
ATOM   1553  CA  ALA B 416     -16.592  14.899   9.115  1.00 53.00           C  
ATOM   1554  C   ALA B 416     -16.610  16.107   8.163  1.00 53.00           C  
ATOM   1555  O   ALA B 416     -16.094  17.180   8.483  1.00 53.00           O  
ATOM   1556  CB  ALA B 416     -17.593  15.069  10.263  1.00 53.00           C  
ATOM   1557  N   SER B 417     -17.278  15.924   7.034  1.00 53.00           N  
ATOM   1558  CA  SER B 417     -17.565  16.959   6.041  1.00 53.00           C  
ATOM   1559  C   SER B 417     -18.944  17.588   6.277  1.00 53.00           C  
ATOM   1560  O   SER B 417     -19.836  16.948   6.833  1.00 53.00           O  
ATOM   1561  CB  SER B 417     -17.507  16.351   4.642  1.00 53.00           C  
ATOM   1562  OG  SER B 417     -16.210  15.846   4.374  1.00 53.00           O  
ATOM   1563  N   GLU B 418     -19.151  18.796   5.793  1.00 53.00           N  
ATOM   1564  CA  GLU B 418     -20.491  19.411   5.783  1.00 53.00           C  
ATOM   1565  C   GLU B 418     -21.438  18.700   4.803  1.00 53.00           C  
ATOM   1566  O   GLU B 418     -22.625  18.573   5.079  1.00 53.00           O  
ATOM   1567  CB  GLU B 418     -20.410  20.894   5.402  1.00 53.00           C  
ATOM   1568  CG  GLU B 418     -19.762  21.771   6.474  1.00 53.00           C  
ATOM   1569  CD  GLU B 418     -19.826  23.268   6.101  1.00 53.00           C  
ATOM   1570  OE1 GLU B 418     -19.590  24.114   6.989  1.00 53.00           O  
ATOM   1571  OE2 GLU B 418     -20.111  23.621   4.928  1.00 53.00           O  
ATOM   1572  N   SER B 419     -20.912  18.242   3.666  1.00 53.00           N  
ATOM   1573  CA  SER B 419     -21.683  17.635   2.586  1.00 53.00           C  
ATOM   1574  C   SER B 419     -21.219  16.211   2.276  1.00 53.00           C  
ATOM   1575  O   SER B 419     -20.059  15.864   2.441  1.00 53.00           O  
ATOM   1576  CB  SER B 419     -21.598  18.497   1.326  1.00 53.00           C  
ATOM   1577  OG  SER B 419     -22.220  19.744   1.546  1.00 53.00           O  
ATOM   1578  N   THR B 420     -22.158  15.394   1.788  1.00 53.00           N  
ATOM   1579  CA  THR B 420     -21.841  14.106   1.162  1.00 53.00           C  
ATOM   1580  C   THR B 420     -21.111  14.355  -0.162  1.00 53.00           C  
ATOM   1581  O   THR B 420     -21.552  15.216  -0.923  1.00 53.00           O  
ATOM   1582  CB  THR B 420     -23.124  13.313   0.899  1.00 53.00           C  
ATOM   1583  OG1 THR B 420     -23.837  13.121   2.097  1.00 53.00           O  
ATOM   1584  CG2 THR B 420     -22.865  11.932   0.309  1.00 53.00           C  
ATOM   1585  N   PHE B 421     -20.053  13.605  -0.456  1.00 53.00           N  
ATOM   1586  CA  PHE B 421     -19.175  13.864  -1.603  1.00 53.00           C  
ATOM   1587  C   PHE B 421     -19.921  13.975  -2.941  1.00 53.00           C  
ATOM   1588  O   PHE B 421     -19.801  14.991  -3.627  1.00 53.00           O  
ATOM   1589  CB  PHE B 421     -18.107  12.772  -1.667  1.00 53.00           C  
ATOM   1590  CG  PHE B 421     -17.008  13.060  -2.672  1.00 53.00           C  
ATOM   1591  CD1 PHE B 421     -17.032  12.470  -3.945  1.00 53.00           C  
ATOM   1592  CD2 PHE B 421     -15.969  13.942  -2.333  1.00 53.00           C  
ATOM   1593  CE1 PHE B 421     -16.013  12.745  -4.873  1.00 53.00           C  
ATOM   1594  CE2 PHE B 421     -14.952  14.228  -3.255  1.00 53.00           C  
ATOM   1595  CZ  PHE B 421     -14.970  13.626  -4.522  1.00 53.00           C  
ATOM   1596  N   ASP B 422     -20.755  12.984  -3.273  1.00 53.00           N  
ATOM   1597  CA  ASP B 422     -21.494  12.942  -4.545  1.00 53.00           C  
ATOM   1598  C   ASP B 422     -22.571  14.037  -4.678  1.00 53.00           C  
ATOM   1599  O   ASP B 422     -23.072  14.275  -5.771  1.00 53.00           O  
ATOM   1600  CB  ASP B 422     -22.141  11.546  -4.722  1.00 53.00           C  
ATOM   1601  CG  ASP B 422     -21.147  10.405  -4.954  1.00 53.00           C  
ATOM   1602  OD1 ASP B 422     -19.979  10.655  -5.314  1.00 53.00           O  
ATOM   1603  OD2 ASP B 422     -21.556   9.232  -4.798  1.00 53.00           O  
ATOM   1604  N   ASN B 423     -22.924  14.719  -3.599  1.00 53.00           N  
ATOM   1605  CA  ASN B 423     -23.855  15.847  -3.623  1.00 53.00           C  
ATOM   1606  C   ASN B 423     -23.151  17.188  -3.899  1.00 53.00           C  
ATOM   1607  O   ASN B 423     -23.815  18.215  -4.020  1.00 53.00           O  
ATOM   1608  CB  ASN B 423     -24.641  15.900  -2.299  1.00 53.00           C  
ATOM   1609  CG  ASN B 423     -25.548  14.704  -2.056  1.00 53.00           C  
ATOM   1610  OD1 ASN B 423     -25.821  13.882  -2.903  1.00 53.00           O  
ATOM   1611  ND2 ASN B 423     -26.081  14.605  -0.856  1.00 53.00           N  
ATOM   1612  N   GLY B 424     -21.822  17.199  -3.979  1.00 53.00           N  
ATOM   1613  CA  GLY B 424     -21.025  18.411  -4.004  1.00 53.00           C  
ATOM   1614  C   GLY B 424     -21.121  19.191  -2.682  1.00 53.00           C  
ATOM   1615  O   GLY B 424     -21.631  18.708  -1.670  1.00 53.00           O  
ATOM   1616  N   GLY B 425     -20.624  20.419  -2.693  1.00 53.00           N  
ATOM   1617  CA  GLY B 425     -20.551  21.246  -1.492  1.00 53.00           C  
ATOM   1618  C   GLY B 425     -19.212  21.108  -0.763  1.00 53.00           C  
ATOM   1619  O   GLY B 425     -18.211  20.720  -1.359  1.00 53.00           O  
ATOM   1620  N   SER B 426     -19.184  21.481   0.513  1.00 53.00           N  
ATOM   1621  CA  SER B 426     -17.952  21.523   1.301  1.00 53.00           C  
ATOM   1622  C   SER B 426     -17.593  20.147   1.860  1.00 53.00           C  
ATOM   1623  O   SER B 426     -18.415  19.510   2.528  1.00 53.00           O  
ATOM   1624  CB  SER B 426     -18.100  22.528   2.431  1.00 53.00           C  
ATOM   1625  OG  SER B 426     -16.920  22.648   3.183  1.00 53.00           O  
ATOM   1626  N   THR B 427     -16.347  19.727   1.627  1.00 53.00           N  
ATOM   1627  CA  THR B 427     -15.769  18.498   2.166  1.00 53.00           C  
ATOM   1628  C   THR B 427     -14.494  18.796   2.964  1.00 53.00           C  
ATOM   1629  O   THR B 427     -13.865  19.841   2.788  1.00 53.00           O  
ATOM   1630  CB  THR B 427     -15.515  17.462   1.065  1.00 53.00           C  
ATOM   1631  OG1 THR B 427     -14.597  17.945   0.123  1.00 53.00           O  
ATOM   1632  CG2 THR B 427     -16.792  17.080   0.333  1.00 53.00           C  
ATOM   1633  N   PHE B 428     -14.124  17.906   3.886  1.00 53.00           N  
ATOM   1634  CA  PHE B 428     -13.065  18.157   4.860  1.00 53.00           C  
ATOM   1635  C   PHE B 428     -11.694  18.393   4.209  1.00 53.00           C  
ATOM   1636  O   PHE B 428     -10.964  19.294   4.629  1.00 53.00           O  
ATOM   1637  CB  PHE B 428     -13.010  16.987   5.846  1.00 53.00           C  
ATOM   1638  CG  PHE B 428     -12.037  17.203   6.989  1.00 53.00           C  
ATOM   1639  CD1 PHE B 428     -10.679  16.882   6.838  1.00 53.00           C  
ATOM   1640  CD2 PHE B 428     -12.484  17.742   8.208  1.00 53.00           C  
ATOM   1641  CE1 PHE B 428      -9.769  17.105   7.887  1.00 53.00           C  
ATOM   1642  CE2 PHE B 428     -11.586  17.959   9.264  1.00 53.00           C  
ATOM   1643  CZ  PHE B 428     -10.233  17.642   9.099  1.00 53.00           C  
ATOM   1644  N   PHE B 429     -11.355  17.611   3.190  1.00 53.00           N  
ATOM   1645  CA  PHE B 429     -10.048  17.646   2.537  1.00 53.00           C  
ATOM   1646  C   PHE B 429     -10.017  18.469   1.243  1.00 53.00           C  
ATOM   1647  O   PHE B 429      -8.969  18.536   0.615  1.00 53.00           O  
ATOM   1648  CB  PHE B 429      -9.556  16.214   2.302  1.00 53.00           C  
ATOM   1649  CG  PHE B 429      -9.252  15.443   3.577  1.00 53.00           C  
ATOM   1650  CD1 PHE B 429      -8.022  15.640   4.229  1.00 53.00           C  
ATOM   1651  CD2 PHE B 429     -10.171  14.525   4.093  1.00 53.00           C  
ATOM   1652  CE1 PHE B 429      -7.714  14.910   5.388  1.00 53.00           C  
ATOM   1653  CE2 PHE B 429      -9.868  13.797   5.251  1.00 53.00           C  
ATOM   1654  CZ  PHE B 429      -8.639  13.982   5.900  1.00 53.00           C  
ATOM   1655  N   ASP B 430     -11.121  19.067   0.823  1.00 53.00           N  
ATOM   1656  CA  ASP B 430     -11.242  19.762  -0.472  1.00 53.00           C  
ATOM   1657  C   ASP B 430     -10.823  18.873  -1.662  1.00 53.00           C  
ATOM   1658  O   ASP B 430     -10.134  19.325  -2.580  1.00 53.00           O  
ATOM   1659  CB  ASP B 430     -10.512  21.120  -0.443  1.00 53.00           C  
ATOM   1660  CG  ASP B 430     -10.986  22.063   0.655  1.00 53.00           C  
ATOM   1661  OD1 ASP B 430     -12.196  22.091   0.964  1.00 53.00           O  
ATOM   1662  OD2 ASP B 430     -10.137  22.796   1.211  1.00 53.00           O  
ATOM   1663  N   VAL B 431     -11.211  17.594  -1.642  1.00 53.00           N  
ATOM   1664  CA  VAL B 431     -10.884  16.665  -2.730  1.00 53.00           C  
ATOM   1665  C   VAL B 431     -11.687  17.018  -3.971  1.00 53.00           C  
ATOM   1666  O   VAL B 431     -12.908  17.136  -3.944  1.00 53.00           O  
ATOM   1667  CB  VAL B 431     -11.067  15.191  -2.342  1.00 53.00           C  
ATOM   1668  CG1 VAL B 431     -10.879  14.227  -3.523  1.00 53.00           C  
ATOM   1669  CG2 VAL B 431     -10.022  14.804  -1.289  1.00 53.00           C  
ATOM   1670  N   ILE B 432     -10.971  17.115  -5.090  1.00 53.00           N  
ATOM   1671  CA  ILE B 432     -11.539  17.198  -6.433  1.00 53.00           C  
ATOM   1672  C   ILE B 432     -11.055  16.003  -7.248  1.00 53.00           C  
ATOM   1673  O   ILE B 432      -9.998  15.440  -6.969  1.00 53.00           O  
ATOM   1674  CB  ILE B 432     -11.210  18.538  -7.121  1.00 53.00           C  
ATOM   1675  CG1 ILE B 432      -9.696  18.736  -7.342  1.00 53.00           C  
ATOM   1676  CG2 ILE B 432     -11.822  19.699  -6.307  1.00 53.00           C  
ATOM   1677  CD1 ILE B 432      -9.331  19.976  -8.172  1.00 53.00           C  
ATOM   1678  N   VAL B 433     -11.804  15.630  -8.282  1.00 53.00           N  
ATOM   1679  CA  VAL B 433     -11.362  14.672  -9.297  1.00 53.00           C  
ATOM   1680  C   VAL B 433     -11.009  15.461 -10.547  1.00 53.00           C  
ATOM   1681  O   VAL B 433     -11.831  16.213 -11.066  1.00 53.00           O  
ATOM   1682  CB  VAL B 433     -12.422  13.590  -9.565  1.00 53.00           C  
ATOM   1683  CG1 VAL B 433     -11.906  12.547 -10.557  1.00 53.00           C  
ATOM   1684  CG2 VAL B 433     -12.796  12.860  -8.274  1.00 53.00           C  
ATOM   1685  N   ASP B 434      -9.765  15.330 -11.004  1.00 53.00           N  
ATOM   1686  CA  ASP B 434      -9.299  16.066 -12.172  1.00 53.00           C  
ATOM   1687  C   ASP B 434      -9.771  15.435 -13.494  1.00 53.00           C  
ATOM   1688  O   ASP B 434     -10.459  14.410 -13.534  1.00 53.00           O  
ATOM   1689  CB  ASP B 434      -7.774  16.283 -12.076  1.00 53.00           C  
ATOM   1690  CG  ASP B 434      -6.915  15.092 -12.507  1.00 53.00           C  
ATOM   1691  OD1 ASP B 434      -7.461  14.019 -12.841  1.00 53.00           O  
ATOM   1692  OD2 ASP B 434      -5.692  15.286 -12.624  1.00 53.00           O  
ATOM   1693  N   LYS B 435      -9.380  16.060 -14.607  1.00  9.00           N  
ATOM   1694  CA  LYS B 435      -9.716  15.568 -15.956  1.00  9.00           C  
ATOM   1695  C   LYS B 435      -9.066  14.225 -16.324  1.00  9.00           C  
ATOM   1696  O   LYS B 435      -9.431  13.650 -17.335  1.00  9.00           O  
ATOM   1697  CB  LYS B 435      -9.377  16.652 -16.996  1.00  9.00           C  
ATOM   1698  CG  LYS B 435      -7.873  16.933 -17.057  1.00  9.00           C  
ATOM   1699  CD  LYS B 435      -7.544  17.973 -18.130  1.00  9.00           C  
ATOM   1700  CE  LYS B 435      -6.040  18.163 -18.104  1.00  9.00           C  
ATOM   1701  NZ  LYS B 435      -5.528  18.978 -19.230  1.00  9.00           N  
ATOM   1702  N   TYR B 436      -8.095  13.754 -15.544  1.00 52.00           N  
ATOM   1703  CA  TYR B 436      -7.427  12.463 -15.705  1.00 52.00           C  
ATOM   1704  C   TYR B 436      -8.002  11.388 -14.781  1.00 52.00           C  
ATOM   1705  O   TYR B 436      -7.441  10.306 -14.669  1.00 52.00           O  
ATOM   1706  CB  TYR B 436      -5.918  12.633 -15.492  1.00 52.00           C  
ATOM   1707  CG  TYR B 436      -5.301  13.677 -16.378  1.00 52.00           C  
ATOM   1708  CD1 TYR B 436      -5.203  13.450 -17.766  1.00 52.00           C  
ATOM   1709  CD2 TYR B 436      -4.837  14.885 -15.828  1.00 52.00           C  
ATOM   1710  CE1 TYR B 436      -4.639  14.417 -18.602  1.00 52.00           C  
ATOM   1711  CE2 TYR B 436      -4.269  15.857 -16.657  1.00 52.00           C  
ATOM   1712  CZ  TYR B 436      -4.173  15.626 -18.046  1.00 52.00           C  
ATOM   1713  OH  TYR B 436      -3.629  16.569 -18.858  1.00 52.00           O  
ATOM   1714  N   ASN B 437      -9.120  11.679 -14.127  1.00 65.00           N  
ATOM   1715  CA  ASN B 437      -9.762  10.820 -13.139  1.00 65.00           C  
ATOM   1716  C   ASN B 437      -8.894  10.572 -11.885  1.00 65.00           C  
ATOM   1717  O   ASN B 437      -9.049   9.552 -11.213  1.00 65.00           O  
ATOM   1718  CB  ASN B 437     -10.278   9.548 -13.839  1.00 65.00           C  
ATOM   1719  CG  ASN B 437     -11.377   8.861 -13.063  1.00 65.00           C  
ATOM   1720  OD1 ASN B 437     -12.350   9.470 -12.674  1.00 65.00           O  
ATOM   1721  ND2 ASN B 437     -11.273   7.569 -12.864  1.00 65.00           N  
ATOM   1722  N   SER B 438      -7.996  11.507 -11.572  1.00 53.00           N  
ATOM   1723  CA  SER B 438      -7.159  11.432 -10.377  1.00 53.00           C  
ATOM   1724  C   SER B 438      -7.779  12.262  -9.250  1.00 53.00           C  
ATOM   1725  O   SER B 438      -8.069  13.444  -9.450  1.00 53.00           O  
ATOM   1726  CB  SER B 438      -5.742  11.921 -10.665  1.00 53.00           C  
ATOM   1727  OG  SER B 438      -5.150  11.142 -11.691  1.00 53.00           O  
ATOM   1728  N   PRO B 439      -7.976  11.683  -8.052  1.00 53.00           N  
ATOM   1729  CA  PRO B 439      -8.403  12.447  -6.887  1.00 53.00           C  
ATOM   1730  C   PRO B 439      -7.232  13.257  -6.324  1.00 53.00           C  
ATOM   1731  O   PRO B 439      -6.130  12.736  -6.143  1.00 53.00           O  
ATOM   1732  CB  PRO B 439      -8.921  11.397  -5.902  1.00 53.00           C  
ATOM   1733  CG  PRO B 439      -8.048  10.179  -6.210  1.00 53.00           C  
ATOM   1734  CD  PRO B 439      -7.803  10.281  -7.715  1.00 53.00           C  
ATOM   1735  N   VAL B 440      -7.471  14.526  -6.009  1.00 53.00           N  
ATOM   1736  CA  VAL B 440      -6.444  15.453  -5.513  1.00 53.00           C  
ATOM   1737  C   VAL B 440      -7.013  16.280  -4.364  1.00 53.00           C  
ATOM   1738  O   VAL B 440      -8.114  16.815  -4.477  1.00 53.00           O  
ATOM   1739  CB  VAL B 440      -5.950  16.385  -6.642  1.00 53.00           C  
ATOM   1740  CG1 VAL B 440      -4.815  17.297  -6.182  1.00 53.00           C  
ATOM   1741  CG2 VAL B 440      -5.435  15.609  -7.860  1.00 53.00           C  
ATOM   1742  N   ILE B 441      -6.259  16.442  -3.287  1.00 53.00           N  
ATOM   1743  CA  ILE B 441      -6.542  17.472  -2.282  1.00 53.00           C  
ATOM   1744  C   ILE B 441      -6.242  18.839  -2.916  1.00 53.00           C  
ATOM   1745  O   ILE B 441      -5.092  19.150  -3.225  1.00 53.00           O  
ATOM   1746  CB  ILE B 441      -5.716  17.264  -0.997  1.00 53.00           C  
ATOM   1747  CG1 ILE B 441      -6.017  15.888  -0.351  1.00 53.00           C  
ATOM   1748  CG2 ILE B 441      -6.016  18.409   0.004  1.00 53.00           C  
ATOM   1749  CD1 ILE B 441      -5.159  15.570   0.886  1.00 53.00           C  
ATOM   1750  N   SER B 442      -7.264  19.653  -3.123  1.00 53.00           N  
ATOM   1751  CA  SER B 442      -7.117  20.926  -3.819  1.00 53.00           C  
ATOM   1752  C   SER B 442      -6.715  22.052  -2.874  1.00 53.00           C  
ATOM   1753  O   SER B 442      -7.533  22.577  -2.115  1.00 53.00           O  
ATOM   1754  CB  SER B 442      -8.407  21.279  -4.556  1.00 53.00           C  
ATOM   1755  OG  SER B 442      -8.229  22.486  -5.289  1.00 53.00           O  
ATOM   1756  N   ASN B 443      -5.484  22.523  -3.018  1.00 53.00           N  
ATOM   1757  CA  ASN B 443      -5.035  23.746  -2.338  1.00 53.00           C  
ATOM   1758  C   ASN B 443      -5.714  25.017  -2.877  1.00 53.00           C  
ATOM   1759  O   ASN B 443      -5.665  26.068  -2.246  1.00 53.00           O  
ATOM   1760  CB  ASN B 443      -3.503  23.855  -2.488  1.00 53.00           C  
ATOM   1761  CG  ASN B 443      -2.731  22.767  -1.758  1.00 53.00           C  
ATOM   1762  OD1 ASN B 443      -3.259  21.945  -1.030  1.00 53.00           O  
ATOM   1763  ND2 ASN B 443      -1.424  22.734  -1.931  1.00 53.00           N  
ATOM   1764  N   ASN B 444      -6.346  24.934  -4.048  1.00 52.00           N  
ATOM   1765  CA  ASN B 444      -6.904  26.091  -4.739  1.00 52.00           C  
ATOM   1766  C   ASN B 444      -8.413  26.273  -4.542  1.00 52.00           C  
ATOM   1767  O   ASN B 444      -8.888  27.398  -4.654  1.00 52.00           O  
ATOM   1768  CB  ASN B 444      -6.589  25.971  -6.231  1.00 52.00           C  
ATOM   1769  CG  ASN B 444      -5.108  26.104  -6.497  1.00 52.00           C  
ATOM   1770  OD1 ASN B 444      -4.439  26.994  -6.003  1.00 52.00           O  
ATOM   1771  ND2 ASN B 444      -4.567  25.222  -7.307  1.00 52.00           N  
ATOM   1772  N   LEU B 445      -9.152  25.191  -4.258  1.00 53.00           N  
ATOM   1773  CA  LEU B 445     -10.614  25.208  -4.221  1.00 53.00           C  
ATOM   1774  C   LEU B 445     -11.154  26.288  -3.277  1.00 53.00           C  
ATOM   1775  O   LEU B 445     -12.034  27.062  -3.659  1.00 53.00           O  
ATOM   1776  CB  LEU B 445     -11.109  23.809  -3.825  1.00 53.00           C  
ATOM   1777  CG  LEU B 445     -12.646  23.652  -3.832  1.00 53.00           C  
ATOM   1778  CD1 LEU B 445     -13.232  23.841  -5.240  1.00 53.00           C  
ATOM   1779  CD2 LEU B 445     -13.015  22.252  -3.344  1.00 53.00           C  
ATOM   1780  N   HIS B 446     -10.553  26.398  -2.089  1.00 53.00           N  
ATOM   1781  CA  HIS B 446     -10.874  27.428  -1.096  1.00 53.00           C  
ATOM   1782  C   HIS B 446      -9.665  28.300  -0.713  1.00 53.00           C  
ATOM   1783  O   HIS B 446      -9.747  29.110   0.205  1.00 53.00           O  
ATOM   1784  CB  HIS B 446     -11.550  26.756   0.105  1.00 53.00           C  
ATOM   1785  CG  HIS B 446     -12.837  26.073  -0.273  1.00 53.00           C  
ATOM   1786  ND1 HIS B 446     -13.887  26.655  -0.957  1.00 53.00           N  
ATOM   1787  CD2 HIS B 446     -13.172  24.757  -0.067  1.00 53.00           C  
ATOM   1788  CE1 HIS B 446     -14.820  25.706  -1.165  1.00 53.00           C  
ATOM   1789  NE2 HIS B 446     -14.425  24.547  -0.635  1.00 53.00           N  
ATOM   1790  N   GLY B 447      -8.536  28.151  -1.419  1.00 53.00           N  
ATOM   1791  CA  GLY B 447      -7.304  28.888  -1.133  1.00 53.00           C  
ATOM   1792  C   GLY B 447      -6.552  28.410   0.115  1.00 53.00           C  
ATOM   1793  O   GLY B 447      -5.763  29.174   0.675  1.00 53.00           O  
ATOM   1794  N   SER B 448      -6.780  27.172   0.549  1.00 53.00           N  
ATOM   1795  CA  SER B 448      -6.064  26.549   1.669  1.00 53.00           C  
ATOM   1796  C   SER B 448      -4.697  26.046   1.197  1.00 53.00           C  
ATOM   1797  O   SER B 448      -4.544  24.892   0.808  1.00 53.00           O  
ATOM   1798  CB  SER B 448      -6.893  25.404   2.261  1.00 53.00           C  
ATOM   1799  OG  SER B 448      -8.152  25.874   2.713  1.00 53.00           O  
ATOM   1800  N   GLN B 449      -3.686  26.907   1.216  1.00 53.00           N  
ATOM   1801  CA  GLN B 449      -2.415  26.748   0.499  1.00 53.00           C  
ATOM   1802  C   GLN B 449      -1.628  25.470   0.842  1.00 53.00           C  
ATOM   1803  O   GLN B 449      -0.878  24.976   0.006  1.00 53.00           O  
ATOM   1804  CB  GLN B 449      -1.528  27.971   0.773  1.00 53.00           C  
ATOM   1805  CG  GLN B 449      -2.140  29.269   0.252  1.00 53.00           C  
ATOM   1806  CD  GLN B 449      -1.271  30.493   0.534  1.00 53.00           C  
ATOM   1807  OE1 GLN B 449      -0.204  30.431   1.117  1.00 53.00           O  
ATOM   1808  NE2 GLN B 449      -1.699  31.657   0.133  1.00 53.00           N  
ATOM   1809  N   TRP B 450      -1.790  24.929   2.053  1.00 71.00           N  
ATOM   1810  CA  TRP B 450      -1.118  23.713   2.524  1.00 71.00           C  
ATOM   1811  C   TRP B 450      -2.096  22.567   2.837  1.00 71.00           C  
ATOM   1812  O   TRP B 450      -1.768  21.649   3.581  1.00 71.00           O  
ATOM   1813  CB  TRP B 450      -0.217  24.054   3.714  1.00 71.00           C  
ATOM   1814  CG  TRP B 450       1.070  24.758   3.408  1.00 71.00           C  
ATOM   1815  CD1 TRP B 450       1.617  24.975   2.188  1.00 71.00           C  
ATOM   1816  CD2 TRP B 450       2.036  25.259   4.375  1.00 71.00           C  
ATOM   1817  NE1 TRP B 450       2.854  25.572   2.334  1.00 71.00           N  
ATOM   1818  CE2 TRP B 450       3.160  25.756   3.664  1.00 71.00           C  
ATOM   1819  CE3 TRP B 450       2.074  25.335   5.779  1.00 71.00           C  
ATOM   1820  CZ2 TRP B 450       4.292  26.293   4.320  1.00 71.00           C  
ATOM   1821  CZ3 TRP B 450       3.204  25.872   6.441  1.00 71.00           C  
ATOM   1822  CH2 TRP B 450       4.295  26.344   5.712  1.00 71.00           C  
ATOM   1823  N   LYS B 451      -3.295  22.575   2.260  1.00 53.00           N  
ATOM   1824  CA  LYS B 451      -4.312  21.549   2.539  1.00 53.00           C  
ATOM   1825  C   LYS B 451      -3.811  20.125   2.255  1.00 53.00           C  
ATOM   1826  O   LYS B 451      -4.111  19.207   3.012  1.00 53.00           O  
ATOM   1827  CB  LYS B 451      -5.584  21.869   1.742  1.00 53.00           C  
ATOM   1828  CG  LYS B 451      -6.833  21.078   2.169  1.00 53.00           C  
ATOM   1829  CD  LYS B 451      -7.280  21.409   3.589  1.00 53.00           C  
ATOM   1830  CE  LYS B 451      -8.675  20.845   3.905  1.00 53.00           C  
ATOM   1831  NZ  LYS B 451      -9.753  21.827   3.663  1.00 53.00           N  
ATOM   1832  N   ASN B 452      -3.005  19.950   1.205  1.00 53.00           N  
ATOM   1833  CA  ASN B 452      -2.382  18.665   0.863  1.00 53.00           C  
ATOM   1834  C   ASN B 452      -1.311  18.194   1.867  1.00 53.00           C  
ATOM   1835  O   ASN B 452      -0.951  17.027   1.845  1.00 53.00           O  
ATOM   1836  CB  ASN B 452      -1.847  18.725  -0.580  1.00 53.00           C  
ATOM   1837  CG  ASN B 452      -0.787  19.780  -0.830  1.00 53.00           C  
ATOM   1838  OD1 ASN B 452      -0.633  20.747  -0.115  1.00 53.00           O  
ATOM   1839  ND2 ASN B 452      -0.057  19.640  -1.914  1.00 53.00           N  
ATOM   1840  N   HIS B 453      -0.866  19.032   2.796  1.00  0.00           N  
ATOM   1841  CA  HIS B 453       0.031  18.682   3.903  1.00  0.00           C  
ATOM   1842  C   HIS B 453      -0.699  18.386   5.220  1.00  0.00           C  
ATOM   1843  O   HIS B 453      -0.076  18.198   6.261  1.00  0.00           O  
ATOM   1844  CB  HIS B 453       1.053  19.797   4.089  1.00  0.00           C  
ATOM   1845  CG  HIS B 453       2.040  19.864   2.959  1.00  0.00           C  
ATOM   1846  ND1 HIS B 453       3.059  18.957   2.749  1.00  0.00           N  
ATOM   1847  CD2 HIS B 453       2.084  20.803   1.963  1.00  0.00           C  
ATOM   1848  CE1 HIS B 453       3.708  19.352   1.641  1.00  0.00           C  
ATOM   1849  NE2 HIS B 453       3.143  20.461   1.146  1.00  0.00           N  
ATOM   1850  N   ILE B 454      -2.030  18.340   5.217  1.00 53.00           N  
ATOM   1851  CA  ILE B 454      -2.815  18.198   6.450  1.00 53.00           C  
ATOM   1852  C   ILE B 454      -2.547  16.872   7.193  1.00 53.00           C  
ATOM   1853  O   ILE B 454      -2.691  16.819   8.412  1.00 53.00           O  
ATOM   1854  CB  ILE B 454      -4.308  18.391   6.133  1.00 53.00           C  
ATOM   1855  CG1 ILE B 454      -5.112  18.633   7.426  1.00 53.00           C  
ATOM   1856  CG2 ILE B 454      -4.891  17.207   5.330  1.00 53.00           C  
ATOM   1857  CD1 ILE B 454      -6.567  19.062   7.175  1.00 53.00           C  
ATOM   1858  N   PHE B 455      -2.138  15.810   6.485  1.00 53.00           N  
ATOM   1859  CA  PHE B 455      -1.828  14.525   7.098  1.00 53.00           C  
ATOM   1860  C   PHE B 455      -0.567  14.592   7.954  1.00 53.00           C  
ATOM   1861  O   PHE B 455      -0.640  14.381   9.158  1.00 53.00           O  
ATOM   1862  CB  PHE B 455      -1.731  13.430   6.030  1.00 53.00           C  
ATOM   1863  CG  PHE B 455      -3.071  12.925   5.533  1.00 53.00           C  
ATOM   1864  CD1 PHE B 455      -3.897  12.192   6.402  1.00 53.00           C  
ATOM   1865  CD2 PHE B 455      -3.478  13.149   4.213  1.00 53.00           C  
ATOM   1866  CE1 PHE B 455      -5.125  11.690   5.957  1.00 53.00           C  
ATOM   1867  CE2 PHE B 455      -4.701  12.650   3.759  1.00 53.00           C  
ATOM   1868  CZ  PHE B 455      -5.530  11.915   4.631  1.00 53.00           C  
ATOM   1869  N   GLU B 456       0.576  14.906   7.366  1.00 53.00           N  
ATOM   1870  CA  GLU B 456       1.858  14.871   8.073  1.00 53.00           C  
ATOM   1871  C   GLU B 456       2.087  16.089   8.970  1.00 53.00           C  
ATOM   1872  O   GLU B 456       2.847  15.996   9.927  1.00 53.00           O  
ATOM   1873  CB  GLU B 456       3.019  14.641   7.094  1.00 53.00           C  
ATOM   1874  CG  GLU B 456       3.570  15.866   6.341  1.00 53.00           C  
ATOM   1875  CD  GLU B 456       2.639  16.488   5.298  1.00 53.00           C  
ATOM   1876  OE1 GLU B 456       3.057  17.510   4.715  1.00 53.00           O  
ATOM   1877  OE2 GLU B 456       1.525  15.982   5.059  1.00 53.00           O  
ATOM   1878  N   ARG B 457       1.413  17.219   8.719  1.00 53.00           N  
ATOM   1879  CA  ARG B 457       1.619  18.449   9.509  1.00 53.00           C  
ATOM   1880  C   ARG B 457       0.571  18.675  10.594  1.00 53.00           C  
ATOM   1881  O   ARG B 457       0.879  19.311  11.599  1.00 53.00           O  
ATOM   1882  CB  ARG B 457       1.744  19.677   8.598  1.00 53.00           C  
ATOM   1883  CG  ARG B 457       2.882  19.528   7.575  1.00 53.00           C  
ATOM   1884  CD  ARG B 457       3.147  20.842   6.840  1.00 53.00           C  
ATOM   1885  NE  ARG B 457       4.191  20.676   5.825  1.00 53.00           N  
ATOM   1886  CZ  ARG B 457       4.686  21.607   5.028  1.00 53.00           C  
ATOM   1887  NH1 ARG B 457       4.311  22.857   5.082  1.00 53.00           N  
ATOM   1888  NH2 ARG B 457       5.587  21.301   4.150  1.00 53.00           N  
ATOM   1889  N   CYS B 458      -0.646  18.160  10.410  1.00 53.00           N  
ATOM   1890  CA  CYS B 458      -1.749  18.419  11.331  1.00 53.00           C  
ATOM   1891  C   CYS B 458      -2.269  17.126  11.986  1.00 53.00           C  
ATOM   1892  O   CYS B 458      -2.173  16.979  13.199  1.00 53.00           O  
ATOM   1893  CB  CYS B 458      -2.872  19.188  10.613  1.00 53.00           C  
ATOM   1894  SG  CYS B 458      -2.231  20.676   9.780  1.00 53.00           S  
ATOM   1895  N   ILE B 459      -2.819  16.195  11.196  1.00 53.00           N  
ATOM   1896  CA  ILE B 459      -3.470  14.986  11.710  1.00 53.00           C  
ATOM   1897  C   ILE B 459      -2.455  14.045  12.360  1.00 53.00           C  
ATOM   1898  O   ILE B 459      -2.665  13.605  13.487  1.00 53.00           O  
ATOM   1899  CB  ILE B 459      -4.280  14.285  10.583  1.00 53.00           C  
ATOM   1900  CG1 ILE B 459      -5.433  15.187  10.102  1.00 53.00           C  
ATOM   1901  CG2 ILE B 459      -4.814  12.920  11.049  1.00 53.00           C  
ATOM   1902  CD1 ILE B 459      -6.152  14.701   8.839  1.00 53.00           C  
ATOM   1903  N   GLY B 460      -1.357  13.737  11.671  1.00 53.00           N  
ATOM   1904  CA  GLY B 460      -0.324  12.808  12.135  1.00 53.00           C  
ATOM   1905  C   GLY B 460       0.281  13.202  13.488  1.00 53.00           C  
ATOM   1906  O   GLY B 460       0.188  12.411  14.426  1.00 53.00           O  
ATOM   1907  N   PRO B 461       0.826  14.408  13.638  1.00 53.00           N  
ATOM   1908  CA  PRO B 461       1.381  14.867  14.912  1.00 53.00           C  
ATOM   1909  C   PRO B 461       0.390  14.838  16.080  1.00 53.00           C  
ATOM   1910  O   PRO B 461       0.757  14.408  17.172  1.00 53.00           O  
ATOM   1911  CB  PRO B 461       1.884  16.287  14.640  1.00 53.00           C  
ATOM   1912  CG  PRO B 461       2.249  16.243  13.159  1.00 53.00           C  
ATOM   1913  CD  PRO B 461       1.153  15.363  12.580  1.00 53.00           C  
ATOM   1914  N   GLU B 462      -0.858  15.238  15.851  1.00 53.00           N  
ATOM   1915  CA  GLU B 462      -1.891  15.222  16.894  1.00 53.00           C  
ATOM   1916  C   GLU B 462      -2.278  13.787  17.278  1.00 53.00           C  
ATOM   1917  O   GLU B 462      -2.361  13.462  18.462  1.00 53.00           O  
ATOM   1918  CB  GLU B 462      -3.115  16.022  16.423  1.00 53.00           C  
ATOM   1919  CG  GLU B 462      -4.185  16.200  17.521  1.00 53.00           C  
ATOM   1920  CD  GLU B 462      -3.728  17.049  18.712  1.00 53.00           C  
ATOM   1921  OE1 GLU B 462      -4.298  16.895  19.819  1.00 53.00           O  
ATOM   1922  OE2 GLU B 462      -2.813  17.888  18.552  1.00 53.00           O  
ATOM   1923  N   PHE B 463      -2.455  12.891  16.285  1.00 53.00           N  
ATOM   1924  CA  PHE B 463      -2.741  11.479  16.514  1.00 53.00           C  
ATOM   1925  C   PHE B 463      -1.608  10.788  17.287  1.00 53.00           C  
ATOM   1926  O   PHE B 463      -1.874  10.094  18.265  1.00 53.00           O  
ATOM   1927  CB  PHE B 463      -2.994  10.787  15.172  1.00 53.00           C  
ATOM   1928  CG  PHE B 463      -3.198   9.291  15.292  1.00 53.00           C  
ATOM   1929  CD1 PHE B 463      -2.106   8.416  15.176  1.00 53.00           C  
ATOM   1930  CD2 PHE B 463      -4.468   8.777  15.593  1.00 53.00           C  
ATOM   1931  CE1 PHE B 463      -2.281   7.036  15.362  1.00 53.00           C  
ATOM   1932  CE2 PHE B 463      -4.646   7.398  15.778  1.00 53.00           C  
ATOM   1933  CZ  PHE B 463      -3.555   6.535  15.669  1.00 53.00           C  
ATOM   1934  N   ILE B 464      -0.355  11.027  16.908  1.00 53.00           N  
ATOM   1935  CA  ILE B 464       0.804  10.444  17.584  1.00 53.00           C  
ATOM   1936  C   ILE B 464       0.887  10.930  19.033  1.00 53.00           C  
ATOM   1937  O   ILE B 464       1.110  10.130  19.934  1.00 53.00           O  
ATOM   1938  CB  ILE B 464       2.101  10.725  16.800  1.00 53.00           C  
ATOM   1939  CG1 ILE B 464       2.091   9.981  15.446  1.00 53.00           C  
ATOM   1940  CG2 ILE B 464       3.342  10.296  17.603  1.00 53.00           C  
ATOM   1941  CD1 ILE B 464       3.152  10.504  14.469  1.00 53.00           C  
ATOM   1942  N   GLU B 465       0.677  12.194  19.271  1.00 53.00           N  
ATOM   1943  CA  GLU B 465       0.727  12.739  20.634  1.00 53.00           C  
ATOM   1944  C   GLU B 465      -0.391  12.176  21.523  1.00 53.00           C  
ATOM   1945  O   GLU B 465      -0.149  11.837  22.683  1.00 53.00           O  
ATOM   1946  CB  GLU B 465       0.684  14.279  20.596  1.00 53.00           C  
ATOM   1947  CG  GLU B 465       0.896  14.879  21.996  1.00 53.00           C  
ATOM   1948  CD  GLU B 465       0.983  16.416  22.007  1.00 53.00           C  
ATOM   1949  OE1 GLU B 465       0.194  17.053  22.752  1.00 53.00           O  
ATOM   1950  OE2 GLU B 465       1.853  16.973  21.314  1.00 53.00           O  
ATOM   1951  N   LYS B 466      -1.626  12.078  21.009  1.00 53.00           N  
ATOM   1952  CA  LYS B 466      -2.817  11.795  21.821  1.00 53.00           C  
ATOM   1953  C   LYS B 466      -3.207  10.321  21.873  1.00 53.00           C  
ATOM   1954  O   LYS B 466      -3.759   9.915  22.890  1.00 53.00           O  
ATOM   1955  CB  LYS B 466      -4.004  12.625  21.324  1.00 53.00           C  
ATOM   1956  CG  LYS B 466      -3.799  14.139  21.413  1.00 53.00           C  
ATOM   1957  CD  LYS B 466      -3.504  14.632  22.828  1.00 53.00           C  
ATOM   1958  CE  LYS B 466      -3.367  16.148  22.767  1.00 53.00           C  
ATOM   1959  NZ  LYS B 466      -2.814  16.689  24.016  1.00 53.00           N  
ATOM   1960  N   ILE B 467      -2.969   9.559  20.817  1.00 53.00           N  
ATOM   1961  CA  ILE B 467      -3.540   8.219  20.628  1.00 53.00           C  
ATOM   1962  C   ILE B 467      -2.467   7.145  20.504  1.00 53.00           C  
ATOM   1963  O   ILE B 467      -2.557   6.122  21.180  1.00 53.00           O  
ATOM   1964  CB  ILE B 467      -4.488   8.197  19.406  1.00 53.00           C  
ATOM   1965  CG1 ILE B 467      -5.610   9.266  19.472  1.00 53.00           C  
ATOM   1966  CG2 ILE B 467      -5.102   6.800  19.203  1.00 53.00           C  
ATOM   1967  CD1 ILE B 467      -6.608   9.099  20.623  1.00 53.00           C  
ATOM   1968  N   HIS B 468      -1.457   7.340  19.667  1.00 53.00           N  
ATOM   1969  CA  HIS B 468      -0.399   6.360  19.433  1.00 53.00           C  
ATOM   1970  C   HIS B 468       0.378   6.083  20.728  1.00 53.00           C  
ATOM   1971  O   HIS B 468       0.741   7.012  21.445  1.00 53.00           O  
ATOM   1972  CB  HIS B 468       0.517   6.880  18.315  1.00 53.00           C  
ATOM   1973  CG  HIS B 468       1.560   5.902  17.855  1.00 53.00           C  
ATOM   1974  ND1 HIS B 468       2.656   5.474  18.565  1.00 53.00           N  
ATOM   1975  CD2 HIS B 468       1.622   5.280  16.632  1.00 53.00           C  
ATOM   1976  CE1 HIS B 468       3.343   4.604  17.798  1.00 53.00           C  
ATOM   1977  NE2 HIS B 468       2.744   4.474  16.617  1.00 53.00           N  
ATOM   1978  N   ASP B 469       0.710   4.817  21.002  1.00 53.00           N  
ATOM   1979  CA  ASP B 469       1.357   4.404  22.261  1.00 53.00           C  
ATOM   1980  C   ASP B 469       2.730   5.054  22.519  1.00 53.00           C  
ATOM   1981  O   ASP B 469       3.208   5.052  23.652  1.00 53.00           O  
ATOM   1982  CB  ASP B 469       1.518   2.875  22.292  1.00 53.00           C  
ATOM   1983  CG  ASP B 469       0.207   2.105  22.395  1.00 53.00           C  
ATOM   1984  OD1 ASP B 469      -0.757   2.556  23.049  1.00 53.00           O  
ATOM   1985  OD2 ASP B 469       0.125   0.995  21.823  1.00 53.00           O  
ATOM   1986  N   ALA B 470       3.382   5.607  21.501  1.00 53.00           N  
ATOM   1987  CA  ALA B 470       4.633   6.347  21.665  1.00 53.00           C  
ATOM   1988  C   ALA B 470       4.445   7.745  22.287  1.00 53.00           C  
ATOM   1989  O   ALA B 470       5.397   8.280  22.858  1.00 53.00           O  
ATOM   1990  CB  ALA B 470       5.324   6.447  20.307  1.00 53.00           C  
ATOM   1991  N   HIS B 471       3.271   8.331  22.153  1.00 53.00           N  
ATOM   1992  CA  HIS B 471       2.921   9.672  22.654  1.00 53.00           C  
ATOM   1993  C   HIS B 471       4.002  10.746  22.413  1.00 53.00           C  
ATOM   1994  O   HIS B 471       4.337  11.535  23.306  1.00 53.00           O  
ATOM   1995  CB  HIS B 471       2.459   9.573  24.110  1.00 53.00           C  
ATOM   1996  CG  HIS B 471       1.167   8.835  24.273  1.00 53.00           C  
ATOM   1997  ND1 HIS B 471      -0.053   9.207  23.760  1.00 53.00           N  
ATOM   1998  CD2 HIS B 471       0.965   7.662  24.958  1.00 53.00           C  
ATOM   1999  CE1 HIS B 471      -0.962   8.287  24.123  1.00 53.00           C  
ATOM   2000  NE2 HIS B 471      -0.386   7.334  24.864  1.00 53.00           N  
ATOM   2001  N   ILE B 472       4.559  10.786  21.202  1.00 53.00           N  
ATOM   2002  CA  ILE B 472       5.567  11.789  20.839  1.00 53.00           C  
ATOM   2003  C   ILE B 472       4.904  13.160  20.764  1.00 53.00           C  
ATOM   2004  O   ILE B 472       4.017  13.388  19.942  1.00 53.00           O  
ATOM   2005  CB  ILE B 472       6.285  11.436  19.521  1.00 53.00           C  
ATOM   2006  CG1 ILE B 472       6.916  10.030  19.537  1.00 53.00           C  
ATOM   2007  CG2 ILE B 472       7.356  12.491  19.193  1.00 53.00           C  
ATOM   2008  CD1 ILE B 472       7.940   9.770  20.648  1.00 53.00           C  
ATOM   2009  N   LYS B 473       5.372  14.070  21.602  1.00 53.00           N  
ATOM   2010  CA  LYS B 473       4.859  15.433  21.614  1.00 53.00           C  
ATOM   2011  C   LYS B 473       5.174  16.157  20.308  1.00 53.00           C  
ATOM   2012  O   LYS B 473       6.278  16.030  19.784  1.00 53.00           O  
ATOM   2013  CB  LYS B 473       5.395  16.221  22.811  1.00 53.00           C  
ATOM   2014  CG  LYS B 473       4.847  15.665  24.129  1.00 53.00           C  
ATOM   2015  CD  LYS B 473       5.206  16.583  25.294  1.00 53.00           C  
ATOM   2016  CE  LYS B 473       4.573  16.026  26.562  1.00 53.00           C  
ATOM   2017  NZ  LYS B 473       4.772  16.932  27.718  1.00 53.00           N  
ATOM   2018  N   LYS B 474       4.224  16.952  19.843  1.00 53.00           N  
ATOM   2019  CA  LYS B 474       4.396  17.841  18.694  1.00 53.00           C  
ATOM   2020  C   LYS B 474       5.615  18.736  18.886  1.00 53.00           C  
ATOM   2021  O   LYS B 474       5.826  19.307  19.958  1.00 53.00           O  
ATOM   2022  CB  LYS B 474       3.132  18.676  18.477  1.00 53.00           C  
ATOM   2023  CG  LYS B 474       1.940  17.800  18.052  1.00 53.00           C  
ATOM   2024  CD  LYS B 474       0.668  18.617  17.813  1.00 53.00           C  
ATOM   2025  CE  LYS B 474       0.158  19.242  19.113  1.00 53.00           C  
ATOM   2026  NZ  LYS B 474      -1.133  19.913  18.904  1.00 53.00           N  
ATOM   2027  N   LYS B 475       6.401  18.863  17.825  1.00 53.00           N  
ATOM   2028  CA  LYS B 475       7.637  19.652  17.831  1.00 53.00           C  
ATOM   2029  C   LYS B 475       7.441  21.077  17.327  1.00 53.00           C  
ATOM   2030  O   LYS B 475       8.250  21.945  17.639  1.00 53.00           O  
ATOM   2031  CB  LYS B 475       8.701  18.934  16.993  1.00 53.00           C  
ATOM   2032  CG  LYS B 475       9.105  17.572  17.581  1.00 53.00           C  
ATOM   2033  CD  LYS B 475      10.189  16.925  16.709  1.00 53.00           C  
ATOM   2034  CE  LYS B 475      10.573  15.555  17.256  1.00 53.00           C  
ATOM   2035  NZ  LYS B 475      11.557  14.875  16.377  1.00 53.00           N  
ATOM   2036  N   CYS B 476       6.400  21.301  16.533  1.00 53.00           N  
ATOM   2037  CA  CYS B 476       6.108  22.579  15.906  1.00 53.00           C  
ATOM   2038  C   CYS B 476       4.593  22.771  15.751  1.00 53.00           C  
ATOM   2039  O   CYS B 476       3.815  21.814  15.793  1.00 53.00           O  
ATOM   2040  CB  CYS B 476       6.848  22.681  14.565  1.00 53.00           C  
ATOM   2041  SG  CYS B 476       6.580  21.204  13.544  1.00 53.00           S  
ATOM   2042  N   ASP B 477       4.189  24.017  15.582  1.00 53.00           N  
ATOM   2043  CA  ASP B 477       2.821  24.384  15.234  1.00 53.00           C  
ATOM   2044  C   ASP B 477       2.696  24.426  13.705  1.00 53.00           C  
ATOM   2045  O   ASP B 477       3.389  25.218  13.072  1.00 53.00           O  
ATOM   2046  CB  ASP B 477       2.486  25.731  15.892  1.00 53.00           C  
ATOM   2047  CG  ASP B 477       1.096  26.275  15.540  1.00 53.00           C  
ATOM   2048  OD1 ASP B 477       0.340  25.616  14.797  1.00 53.00           O  
ATOM   2049  OD2 ASP B 477       0.783  27.393  16.006  1.00 53.00           O  
ATOM   2050  N   PRO B 478       1.810  23.614  13.085  1.00 53.00           N  
ATOM   2051  CA  PRO B 478       1.627  23.607  11.637  1.00 53.00           C  
ATOM   2052  C   PRO B 478       1.113  24.940  11.085  1.00 53.00           C  
ATOM   2053  O   PRO B 478       1.225  25.190   9.888  1.00 53.00           O  
ATOM   2054  CB  PRO B 478       0.641  22.469  11.375  1.00 53.00           C  
ATOM   2055  CG  PRO B 478      -0.170  22.386  12.663  1.00 53.00           C  
ATOM   2056  CD  PRO B 478       0.875  22.705  13.719  1.00 53.00           C  
ATOM   2057  N   ASN B 479       0.572  25.818  11.924  1.00 53.00           N  
ATOM   2058  CA  ASN B 479       0.130  27.158  11.543  1.00 53.00           C  
ATOM   2059  C   ASN B 479       1.256  28.196  11.561  1.00 53.00           C  
ATOM   2060  O   ASN B 479       1.011  29.387  11.345  1.00 53.00           O  
ATOM   2061  CB  ASN B 479      -1.034  27.594  12.444  1.00 53.00           C  
ATOM   2062  CG  ASN B 479      -2.165  26.600  12.439  1.00 53.00           C  
ATOM   2063  OD1 ASN B 479      -2.924  26.471  11.494  1.00 53.00           O  
ATOM   2064  ND2 ASN B 479      -2.320  25.858  13.513  1.00 53.00           N  
ATOM   2065  N   THR B 480       2.488  27.760  11.821  1.00 53.00           N  
ATOM   2066  CA  THR B 480       3.685  28.610  11.795  1.00 53.00           C  
ATOM   2067  C   THR B 480       4.672  28.102  10.761  1.00 53.00           C  
ATOM   2068  O   THR B 480       4.711  26.916  10.430  1.00 53.00           O  
ATOM   2069  CB  THR B 480       4.351  28.732  13.169  1.00 53.00           C  
ATOM   2070  OG1 THR B 480       4.867  27.503  13.611  1.00 53.00           O  
ATOM   2071  CG2 THR B 480       3.414  29.282  14.233  1.00 53.00           C  
ATOM   2072  N   ILE B 481       5.488  29.002  10.225  1.00 53.00           N  
ATOM   2073  CA  ILE B 481       6.528  28.636   9.262  1.00 53.00           C  
ATOM   2074  C   ILE B 481       7.724  28.094  10.037  1.00 53.00           C  
ATOM   2075  O   ILE B 481       8.266  28.816  10.884  1.00 53.00           O  
ATOM   2076  CB  ILE B 481       6.906  29.840   8.379  1.00 53.00           C  
ATOM   2077  CG1 ILE B 481       5.665  30.327   7.605  1.00 53.00           C  
ATOM   2078  CG2 ILE B 481       8.032  29.465   7.396  1.00 53.00           C  
ATOM   2079  CD1 ILE B 481       5.811  31.758   7.130  1.00 53.00           C  
ATOM   2080  N   PRO B 482       8.164  26.841   9.770  1.00 53.00           N  
ATOM   2081  CA  PRO B 482       9.325  26.281  10.433  1.00 53.00           C  
ATOM   2082  C   PRO B 482      10.587  27.078  10.122  1.00 53.00           C  
ATOM   2083  O   PRO B 482      10.814  27.528   8.994  1.00 53.00           O  
ATOM   2084  CB  PRO B 482       9.434  24.830   9.943  1.00 53.00           C  
ATOM   2085  CG  PRO B 482       8.047  24.511   9.393  1.00 53.00           C  
ATOM   2086  CD  PRO B 482       7.561  25.858   8.882  1.00 53.00           C  
ATOM   2087  N   SER B 483      11.476  27.202  11.097  1.00 53.00           N  
ATOM   2088  CA  SER B 483      12.822  27.702  10.845  1.00 53.00           C  
ATOM   2089  C   SER B 483      13.667  26.623  10.171  1.00 53.00           C  
ATOM   2090  O   SER B 483      13.845  25.544  10.740  1.00 53.00           O  
ATOM   2091  CB  SER B 483      13.473  28.151  12.155  1.00 53.00           C  
ATOM   2092  OG  SER B 483      13.543  27.077  13.061  1.00 53.00           O  
ATOM   2093  N   GLY B 484      14.244  26.910   9.009  1.00 53.00           N  
ATOM   2094  CA  GLY B 484      15.092  25.964   8.273  1.00 53.00           C  
ATOM   2095  C   GLY B 484      14.308  25.134   7.260  1.00 53.00           C  
ATOM   2096  O   GLY B 484      13.584  25.700   6.439  1.00 53.00           O  
ATOM   2097  N   SER B 485      14.482  23.816   7.290  1.00 53.00           N  
ATOM   2098  CA  SER B 485      13.753  22.924   6.392  1.00 53.00           C  
ATOM   2099  C   SER B 485      12.271  22.900   6.735  1.00 53.00           C  
ATOM   2100  O   SER B 485      11.886  22.700   7.885  1.00 53.00           O  
ATOM   2101  CB  SER B 485      14.324  21.507   6.449  1.00 53.00           C  
ATOM   2102  OG  SER B 485      13.557  20.631   5.645  1.00 53.00           O  
ATOM   2103  N   GLU B 486      11.429  23.061   5.727  1.00 19.00           N  
ATOM   2104  CA  GLU B 486       9.979  23.048   5.882  1.00 19.00           C  
ATOM   2105  C   GLU B 486       9.417  21.636   6.133  1.00 19.00           C  
ATOM   2106  O   GLU B 486       8.363  21.492   6.750  1.00 19.00           O  
ATOM   2107  CB  GLU B 486       9.392  23.682   4.613  1.00 19.00           C  
ATOM   2108  CG  GLU B 486       7.919  24.009   4.774  1.00 19.00           C  
ATOM   2109  CD  GLU B 486       7.336  24.680   3.530  1.00 19.00           C  
ATOM   2110  OE1 GLU B 486       6.099  24.795   3.478  1.00 19.00           O  
ATOM   2111  OE2 GLU B 486       8.096  25.105   2.636  1.00 19.00           O  
ATOM   2112  N   TYR B 487      10.144  20.592   5.685  1.00 41.00           N  
ATOM   2113  CA  TYR B 487       9.681  19.203   5.706  1.00 41.00           C  
ATOM   2114  C   TYR B 487      10.267  18.385   6.857  1.00 41.00           C  
ATOM   2115  O   TYR B 487       9.567  17.594   7.476  1.00 41.00           O  
ATOM   2116  CB  TYR B 487      10.032  18.555   4.368  1.00 41.00           C  
ATOM   2117  CG  TYR B 487       9.595  19.342   3.154  1.00 41.00           C  
ATOM   2118  CD1 TYR B 487       8.241  19.365   2.768  1.00 41.00           C  
ATOM   2119  CD2 TYR B 487      10.542  20.079   2.420  1.00 41.00           C  
ATOM   2120  CE1 TYR B 487       7.844  20.106   1.645  1.00 41.00           C  
ATOM   2121  CE2 TYR B 487      10.150  20.825   1.304  1.00 41.00           C  
ATOM   2122  CZ  TYR B 487       8.797  20.838   0.913  1.00 41.00           C  
ATOM   2123  OH  TYR B 487       8.425  21.562  -0.177  1.00 41.00           O  
ATOM   2124  N   GLU B 488      11.545  18.609   7.170  1.00 53.00           N  
ATOM   2125  CA  GLU B 488      12.309  17.833   8.151  1.00 53.00           C  
ATOM   2126  C   GLU B 488      11.653  17.759   9.545  1.00 53.00           C  
ATOM   2127  O   GLU B 488      11.659  16.675  10.146  1.00 53.00           O  
ATOM   2128  CB  GLU B 488      13.730  18.400   8.203  1.00 53.00           C  
ATOM   2129  CG  GLU B 488      14.692  17.608   9.090  1.00 53.00           C  
ATOM   2130  CD  GLU B 488      16.107  18.210   9.103  1.00 53.00           C  
ATOM   2131  OE1 GLU B 488      17.039  17.475   9.495  1.00 53.00           O  
ATOM   2132  OE2 GLU B 488      16.256  19.396   8.755  1.00 53.00           O  
ATOM   2133  N   PRO B 489      10.999  18.815  10.066  1.00 53.00           N  
ATOM   2134  CA  PRO B 489      10.326  18.752  11.359  1.00 53.00           C  
ATOM   2135  C   PRO B 489       9.207  17.704  11.446  1.00 53.00           C  
ATOM   2136  O   PRO B 489       8.838  17.305  12.549  1.00 53.00           O  
ATOM   2137  CB  PRO B 489       9.764  20.152  11.594  1.00 53.00           C  
ATOM   2138  CG  PRO B 489      10.683  21.052  10.781  1.00 53.00           C  
ATOM   2139  CD  PRO B 489      10.979  20.188   9.566  1.00 53.00           C  
ATOM   2140  N   TYR B 490       8.682  17.245  10.300  1.00 53.00           N  
ATOM   2141  CA  TYR B 490       7.570  16.304  10.193  1.00 53.00           C  
ATOM   2142  C   TYR B 490       7.986  14.903   9.743  1.00 53.00           C  
ATOM   2143  O   TYR B 490       7.162  13.999   9.793  1.00 53.00           O  
ATOM   2144  CB  TYR B 490       6.509  16.884   9.263  1.00 53.00           C  
ATOM   2145  CG  TYR B 490       5.991  18.240   9.698  1.00 53.00           C  
ATOM   2146  CD1 TYR B 490       5.060  18.338  10.742  1.00 53.00           C  
ATOM   2147  CD2 TYR B 490       6.445  19.411   9.062  1.00 53.00           C  
ATOM   2148  CE1 TYR B 490       4.564  19.585  11.143  1.00 53.00           C  
ATOM   2149  CE2 TYR B 490       5.959  20.665   9.452  1.00 53.00           C  
ATOM   2150  CZ  TYR B 490       5.013  20.756  10.490  1.00 53.00           C  
ATOM   2151  OH  TYR B 490       4.521  21.975  10.863  1.00 53.00           O  
ATOM   2152  N   TYR B 491       9.251  14.661   9.358  1.00 53.00           N  
ATOM   2153  CA  TYR B 491       9.700  13.343   8.899  1.00 53.00           C  
ATOM   2154  C   TYR B 491       9.473  12.226   9.927  1.00 53.00           C  
ATOM   2155  O   TYR B 491       9.141  11.101   9.550  1.00 53.00           O  
ATOM   2156  CB  TYR B 491      11.183  13.392   8.510  1.00 53.00           C  
ATOM   2157  CG  TYR B 491      11.530  14.131   7.230  1.00 53.00           C  
ATOM   2158  CD1 TYR B 491      10.570  14.401   6.239  1.00 53.00           C  
ATOM   2159  CD2 TYR B 491      12.872  14.503   7.008  1.00 53.00           C  
ATOM   2160  CE1 TYR B 491      10.930  15.040   5.041  1.00 53.00           C  
ATOM   2161  CE2 TYR B 491      13.250  15.142   5.810  1.00 53.00           C  
ATOM   2162  CZ  TYR B 491      12.280  15.409   4.827  1.00 53.00           C  
ATOM   2163  OH  TYR B 491      12.639  16.026   3.669  1.00 53.00           O  
ATOM   2164  N   TYR B 492       9.556  12.536  11.218  1.00 53.00           N  
ATOM   2165  CA  TYR B 492       9.312  11.572  12.289  1.00 53.00           C  
ATOM   2166  C   TYR B 492       7.915  10.935  12.218  1.00 53.00           C  
ATOM   2167  O   TYR B 492       7.737   9.829  12.706  1.00 53.00           O  
ATOM   2168  CB  TYR B 492       9.514  12.237  13.653  1.00 53.00           C  
ATOM   2169  CG  TYR B 492       8.316  12.988  14.176  1.00 53.00           C  
ATOM   2170  CD1 TYR B 492       8.034  14.307  13.753  1.00 53.00           C  
ATOM   2171  CD2 TYR B 492       7.441  12.364  15.084  1.00 53.00           C  
ATOM   2172  CE1 TYR B 492       6.900  14.983  14.222  1.00 53.00           C  
ATOM   2173  CE2 TYR B 492       6.296  13.038  15.565  1.00 53.00           C  
ATOM   2174  CZ  TYR B 492       6.029  14.345  15.127  1.00 53.00           C  
ATOM   2175  OH  TYR B 492       4.919  14.997  15.582  1.00 53.00           O  
ATOM   2176  N   VAL B 493       6.930  11.593  11.616  1.00 53.00           N  
ATOM   2177  CA  VAL B 493       5.563  11.074  11.502  1.00 53.00           C  
ATOM   2178  C   VAL B 493       5.546   9.725  10.778  1.00 53.00           C  
ATOM   2179  O   VAL B 493       4.827   8.819  11.192  1.00 53.00           O  
ATOM   2180  CB  VAL B 493       4.649  12.095  10.793  1.00 53.00           C  
ATOM   2181  CG1 VAL B 493       3.244  11.556  10.534  1.00 53.00           C  
ATOM   2182  CG2 VAL B 493       4.503  13.363  11.640  1.00 53.00           C  
ATOM   2183  N   HIS B 494       6.395   9.562   9.762  1.00 53.00           N  
ATOM   2184  CA  HIS B 494       6.495   8.338   8.969  1.00 53.00           C  
ATOM   2185  C   HIS B 494       7.126   7.163   9.730  1.00 53.00           C  
ATOM   2186  O   HIS B 494       6.947   6.017   9.324  1.00 53.00           O  
ATOM   2187  CB  HIS B 494       7.276   8.639   7.683  1.00 53.00           C  
ATOM   2188  CG  HIS B 494       6.697   9.784   6.891  1.00 53.00           C  
ATOM   2189  ND1 HIS B 494       5.381   9.902   6.477  1.00 53.00           N  
ATOM   2190  CD2 HIS B 494       7.342  10.921   6.492  1.00 53.00           C  
ATOM   2191  CE1 HIS B 494       5.252  11.080   5.849  1.00 53.00           C  
ATOM   2192  NE2 HIS B 494       6.423  11.733   5.836  1.00 53.00           N  
ATOM   2193  N   ASP B 495       7.806   7.414  10.850  1.00 53.00           N  
ATOM   2194  CA  ASP B 495       8.368   6.365  11.698  1.00 53.00           C  
ATOM   2195  C   ASP B 495       7.305   5.737  12.626  1.00 53.00           C  
ATOM   2196  O   ASP B 495       7.475   4.621  13.106  1.00 53.00           O  
ATOM   2197  CB  ASP B 495       9.515   6.923  12.554  1.00 53.00           C  
ATOM   2198  CG  ASP B 495      10.668   7.526  11.761  1.00 53.00           C  
ATOM   2199  OD1 ASP B 495      10.878   7.123  10.594  1.00 53.00           O  
ATOM   2200  OD2 ASP B 495      11.378   8.380  12.341  1.00 53.00           O  
ATOM   2201  N   TYR B 496       6.211   6.457  12.864  1.00 53.00           N  
ATOM   2202  CA  TYR B 496       5.133   6.048  13.770  1.00 53.00           C  
ATOM   2203  C   TYR B 496       3.838   5.689  13.048  1.00 53.00           C  
ATOM   2204  O   TYR B 496       3.050   4.891  13.554  1.00 53.00           O  
ATOM   2205  CB  TYR B 496       4.896   7.153  14.809  1.00 53.00           C  
ATOM   2206  CG  TYR B 496       6.093   7.422  15.696  1.00 53.00           C  
ATOM   2207  CD1 TYR B 496       6.417   6.535  16.738  1.00 53.00           C  
ATOM   2208  CD2 TYR B 496       6.921   8.534  15.455  1.00 53.00           C  
ATOM   2209  CE1 TYR B 496       7.560   6.752  17.532  1.00 53.00           C  
ATOM   2210  CE2 TYR B 496       8.071   8.760  16.233  1.00 53.00           C  
ATOM   2211  CZ  TYR B 496       8.392   7.858  17.272  1.00 53.00           C  
ATOM   2212  OH  TYR B 496       9.524   8.058  18.019  1.00 53.00           O  
ATOM   2213  N   ILE B 497       3.593   6.257  11.861  1.00 53.00           N  
ATOM   2214  CA  ILE B 497       2.435   5.965  11.021  1.00 53.00           C  
ATOM   2215  C   ILE B 497       2.942   5.388   9.696  1.00 53.00           C  
ATOM   2216  O   ILE B 497       3.522   6.097   8.875  1.00 53.00           O  
ATOM   2217  CB  ILE B 497       1.538   7.197  10.830  1.00 53.00           C  
ATOM   2218  CG1 ILE B 497       1.029   7.716  12.205  1.00 53.00           C  
ATOM   2219  CG2 ILE B 497       0.358   6.849   9.910  1.00 53.00           C  
ATOM   2220  CD1 ILE B 497       0.247   9.027  12.146  1.00 53.00           C  
ATOM   2221  N   ALA B 498       2.714   4.088   9.494  1.00 53.00           N  
ATOM   2222  CA  ALA B 498       3.182   3.379   8.312  1.00 53.00           C  
ATOM   2223  C   ALA B 498       2.429   3.785   7.038  1.00 53.00           C  
ATOM   2224  O   ALA B 498       2.994   3.707   5.949  1.00 53.00           O  
ATOM   2225  CB  ALA B 498       3.052   1.866   8.573  1.00 53.00           C  
ATOM   2226  N   GLN B 499       1.171   4.204   7.166  1.00 53.00           N  
ATOM   2227  CA  GLN B 499       0.356   4.662   6.038  1.00 53.00           C  
ATOM   2228  C   GLN B 499      -0.795   5.566   6.486  1.00 53.00           C  
ATOM   2229  O   GLN B 499      -1.548   5.220   7.396  1.00 53.00           O  
ATOM   2230  CB  GLN B 499      -0.188   3.429   5.294  1.00 53.00           C  
ATOM   2231  CG  GLN B 499      -0.887   3.759   3.971  1.00 53.00           C  
ATOM   2232  CD  GLN B 499       0.058   4.406   2.969  1.00 53.00           C  
ATOM   2233  OE1 GLN B 499       1.096   3.863   2.637  1.00 53.00           O  
ATOM   2234  NE2 GLN B 499      -0.256   5.576   2.471  1.00 53.00           N  
ATOM   2235  N   PHE B 500      -0.989   6.667   5.762  1.00 53.00           N  
ATOM   2236  CA  PHE B 500      -2.250   7.406   5.746  1.00 53.00           C  
ATOM   2237  C   PHE B 500      -3.124   6.930   4.578  1.00 53.00           C  
ATOM   2238  O   PHE B 500      -2.629   6.660   3.483  1.00 53.00           O  
ATOM   2239  CB  PHE B 500      -1.997   8.905   5.657  1.00 53.00           C  
ATOM   2240  CG  PHE B 500      -1.333   9.492   6.880  1.00 53.00           C  
ATOM   2241  CD1 PHE B 500      -2.097   9.747   8.033  1.00 53.00           C  
ATOM   2242  CD2 PHE B 500       0.041   9.804   6.874  1.00 53.00           C  
ATOM   2243  CE1 PHE B 500      -1.504  10.313   9.171  1.00 53.00           C  
ATOM   2244  CE2 PHE B 500       0.640  10.372   8.006  1.00 53.00           C  
ATOM   2245  CZ  PHE B 500      -0.129  10.632   9.154  1.00 53.00           C  
ATOM   2246  N   ALA B 501      -4.428   6.857   4.806  1.00 53.00           N  
ATOM   2247  CA  ALA B 501      -5.400   6.579   3.765  1.00 53.00           C  
ATOM   2248  C   ALA B 501      -6.600   7.516   3.894  1.00 53.00           C  
ATOM   2249  O   ALA B 501      -7.017   7.860   4.994  1.00 53.00           O  
ATOM   2250  CB  ALA B 501      -5.821   5.105   3.859  1.00 53.00           C  
ATOM   2251  N   MET B 502      -7.176   7.892   2.761  1.00 53.00           N  
ATOM   2252  CA  MET B 502      -8.438   8.612   2.686  1.00 53.00           C  
ATOM   2253  C   MET B 502      -9.465   7.758   1.956  1.00 53.00           C  
ATOM   2254  O   MET B 502      -9.248   7.358   0.812  1.00 53.00           O  
ATOM   2255  CB  MET B 502      -8.220   9.956   1.993  1.00 53.00           C  
ATOM   2256  CG  MET B 502      -9.480  10.827   2.029  1.00 53.00           C  
ATOM   2257  SD  MET B 502      -9.402  12.263   0.922  1.00 53.00           S  
ATOM   2258  CE  MET B 502      -7.888  13.079   1.474  1.00 53.00           C  
ATOM   2259  N   VAL B 503     -10.598   7.482   2.605  1.00 53.00           N  
ATOM   2260  CA  VAL B 503     -11.741   6.826   1.977  1.00 53.00           C  
ATOM   2261  C   VAL B 503     -12.774   7.892   1.636  1.00 53.00           C  
ATOM   2262  O   VAL B 503     -13.298   8.566   2.525  1.00 53.00           O  
ATOM   2263  CB  VAL B 503     -12.317   5.712   2.864  1.00 53.00           C  
ATOM   2264  CG1 VAL B 503     -13.583   5.100   2.258  1.00 53.00           C  
ATOM   2265  CG2 VAL B 503     -11.287   4.580   3.021  1.00 53.00           C  
ATOM   2266  N   VAL B 504     -13.076   8.035   0.349  1.00 53.00           N  
ATOM   2267  CA  VAL B 504     -14.041   9.017  -0.161  1.00 53.00           C  
ATOM   2268  C   VAL B 504     -15.412   8.367  -0.291  1.00 53.00           C  
ATOM   2269  O   VAL B 504     -15.553   7.321  -0.923  1.00 53.00           O  
ATOM   2270  CB  VAL B 504     -13.583   9.619  -1.503  1.00 53.00           C  
ATOM   2271  CG1 VAL B 504     -14.510  10.756  -1.923  1.00 53.00           C  
ATOM   2272  CG2 VAL B 504     -12.153  10.173  -1.419  1.00 53.00           C  
ATOM   2273  N   ASN B 505     -16.435   8.979   0.282  1.00 53.00           N  
ATOM   2274  CA  ASN B 505     -17.818   8.504   0.247  1.00 53.00           C  
ATOM   2275  C   ASN B 505     -18.448   8.735  -1.127  1.00 53.00           C  
ATOM   2276  O   ASN B 505     -19.163   9.715  -1.345  1.00 53.00           O  
ATOM   2277  CB  ASN B 505     -18.600   9.198   1.364  1.00 53.00           C  
ATOM   2278  CG  ASN B 505     -20.037   8.717   1.468  1.00 53.00           C  
ATOM   2279  OD1 ASN B 505     -20.407   7.601   1.142  1.00 53.00           O  
ATOM   2280  ND2 ASN B 505     -20.903   9.558   1.995  1.00 53.00           N  
ATOM   2281  N   THR B 506     -18.171   7.836  -2.066  1.00 53.00           N  
ATOM   2282  CA  THR B 506     -18.606   7.979  -3.450  1.00 53.00           C  
ATOM   2283  C   THR B 506     -18.790   6.630  -4.143  1.00 53.00           C  
ATOM   2284  O   THR B 506     -18.200   5.626  -3.760  1.00 53.00           O  
ATOM   2285  CB  THR B 506     -17.620   8.862  -4.229  1.00 53.00           C  
ATOM   2286  OG1 THR B 506     -18.112   9.135  -5.515  1.00 53.00           O  
ATOM   2287  CG2 THR B 506     -16.234   8.222  -4.387  1.00 53.00           C  
ATOM   2288  N   LYS B 507     -19.600   6.639  -5.206  1.00 53.00           N  
ATOM   2289  CA  LYS B 507     -19.734   5.530  -6.164  1.00 53.00           C  
ATOM   2290  C   LYS B 507     -18.825   5.688  -7.381  1.00 53.00           C  
ATOM   2291  O   LYS B 507     -18.747   4.774  -8.200  1.00 53.00           O  
ATOM   2292  CB  LYS B 507     -21.193   5.413  -6.611  1.00 53.00           C  
ATOM   2293  CG  LYS B 507     -22.118   5.071  -5.436  1.00 53.00           C  
ATOM   2294  CD  LYS B 507     -23.558   4.973  -5.930  1.00 53.00           C  
ATOM   2295  CE  LYS B 507     -24.458   4.674  -4.736  1.00 53.00           C  
ATOM   2296  NZ  LYS B 507     -25.884   4.670  -5.134  1.00 53.00           N  
ATOM   2297  N   SER B 508     -18.175   6.832  -7.527  1.00 53.00           N  
ATOM   2298  CA  SER B 508     -17.289   7.117  -8.654  1.00 53.00           C  
ATOM   2299  C   SER B 508     -16.049   6.226  -8.604  1.00 53.00           C  
ATOM   2300  O   SER B 508     -15.519   5.933  -7.532  1.00 53.00           O  
ATOM   2301  CB  SER B 508     -16.880   8.594  -8.669  1.00 53.00           C  
ATOM   2302  OG  SER B 508     -18.033   9.403  -8.777  1.00 53.00           O  
ATOM   2303  N   ASP B 509     -15.584   5.793  -9.777  1.00 53.00           N  
ATOM   2304  CA  ASP B 509     -14.389   4.964  -9.921  1.00 53.00           C  
ATOM   2305  C   ASP B 509     -13.164   5.851 -10.166  1.00 53.00           C  
ATOM   2306  O   ASP B 509     -12.992   6.399 -11.250  1.00 53.00           O  
ATOM   2307  CB  ASP B 509     -14.594   3.947 -11.042  1.00 53.00           C  
ATOM   2308  CG  ASP B 509     -13.389   3.021 -11.200  1.00 53.00           C  
ATOM   2309  OD1 ASP B 509     -12.925   2.448 -10.192  1.00 53.00           O  
ATOM   2310  OD2 ASP B 509     -12.926   2.806 -12.337  1.00 53.00           O  
ATOM   2311  N   PHE B 510     -12.335   5.989  -9.148  1.00 53.00           N  
ATOM   2312  CA  PHE B 510     -11.043   6.661  -9.215  1.00 53.00           C  
ATOM   2313  C   PHE B 510     -10.108   6.061  -8.150  1.00 53.00           C  
ATOM   2314  O   PHE B 510     -10.529   5.266  -7.316  1.00 53.00           O  
ATOM   2315  CB  PHE B 510     -11.219   8.174  -9.044  1.00 53.00           C  
ATOM   2316  CG  PHE B 510     -11.922   8.625  -7.779  1.00 53.00           C  
ATOM   2317  CD1 PHE B 510     -13.201   9.217  -7.866  1.00 53.00           C  
ATOM   2318  CD2 PHE B 510     -11.314   8.510  -6.526  1.00 53.00           C  
ATOM   2319  CE1 PHE B 510     -13.838   9.688  -6.710  1.00 53.00           C  
ATOM   2320  CE2 PHE B 510     -11.950   8.968  -5.361  1.00 53.00           C  
ATOM   2321  CZ  PHE B 510     -13.213   9.563  -5.459  1.00 53.00           C  
ATOM   2322  N   GLY B 511      -8.854   6.462  -8.167  1.00 53.00           N  
ATOM   2323  CA  GLY B 511      -7.877   6.130  -7.137  1.00 53.00           C  
ATOM   2324  C   GLY B 511      -6.603   6.922  -7.381  1.00 53.00           C  
ATOM   2325  O   GLY B 511      -6.349   7.354  -8.505  1.00 53.00           O  
ATOM   2326  N   GLY B 512      -5.806   7.133  -6.341  1.00 53.00           N  
ATOM   2327  CA  GLY B 512      -4.529   7.820  -6.476  1.00 53.00           C  
ATOM   2328  C   GLY B 512      -3.701   7.714  -5.202  1.00 53.00           C  
ATOM   2329  O   GLY B 512      -4.243   7.741  -4.099  1.00 53.00           O  
ATOM   2330  N   ALA B 513      -2.386   7.624  -5.378  1.00 53.00           N  
ATOM   2331  CA  ALA B 513      -1.433   7.568  -4.285  1.00 53.00           C  
ATOM   2332  C   ALA B 513      -0.389   8.682  -4.397  1.00 53.00           C  
ATOM   2333  O   ALA B 513       0.124   8.984  -5.471  1.00 53.00           O  
ATOM   2334  CB  ALA B 513      -0.808   6.174  -4.240  1.00 53.00           C  
ATOM   2335  N   TYR B 514      -0.053   9.266  -3.262  1.00 53.00           N  
ATOM   2336  CA  TYR B 514       0.899  10.363  -3.127  1.00 53.00           C  
ATOM   2337  C   TYR B 514       2.055   9.907  -2.230  1.00 53.00           C  
ATOM   2338  O   TYR B 514       1.932   9.847  -1.012  1.00 53.00           O  
ATOM   2339  CB  TYR B 514       0.176  11.593  -2.588  1.00 53.00           C  
ATOM   2340  CG  TYR B 514      -0.892  12.115  -3.526  1.00 53.00           C  
ATOM   2341  CD1 TYR B 514      -0.554  13.024  -4.538  1.00 53.00           C  
ATOM   2342  CD2 TYR B 514      -2.218  11.649  -3.433  1.00 53.00           C  
ATOM   2343  CE1 TYR B 514      -1.526  13.469  -5.450  1.00 53.00           C  
ATOM   2344  CE2 TYR B 514      -3.197  12.082  -4.341  1.00 53.00           C  
ATOM   2345  CZ  TYR B 514      -2.841  12.996  -5.354  1.00 53.00           C  
ATOM   2346  OH  TYR B 514      -3.774  13.409  -6.256  1.00 53.00           O  
ATOM   2347  N   ASN B 515       3.174   9.550  -2.869  1.00 53.00           N  
ATOM   2348  CA  ASN B 515       4.304   8.872  -2.239  1.00 53.00           C  
ATOM   2349  C   ASN B 515       5.614   9.637  -2.454  1.00 53.00           C  
ATOM   2350  O   ASN B 515       6.528   9.157  -3.125  1.00 53.00           O  
ATOM   2351  CB  ASN B 515       4.374   7.429  -2.758  1.00 53.00           C  
ATOM   2352  CG  ASN B 515       3.152   6.620  -2.363  1.00 53.00           C  
ATOM   2353  OD1 ASN B 515       2.758   6.583  -1.213  1.00 53.00           O  
ATOM   2354  ND2 ASN B 515       2.540   5.960  -3.308  1.00 53.00           N  
ATOM   2355  N   ASN B 516       5.713  10.823  -1.882  1.00 18.00           N  
ATOM   2356  CA  ASN B 516       6.955  11.587  -1.863  1.00 18.00           C  
ATOM   2357  C   ASN B 516       7.229  12.091  -0.439  1.00 18.00           C  
ATOM   2358  O   ASN B 516       6.972  13.241  -0.100  1.00 18.00           O  
ATOM   2359  CB  ASN B 516       6.898  12.694  -2.924  1.00 18.00           C  
ATOM   2360  CG  ASN B 516       8.263  13.341  -3.109  1.00 18.00           C  
ATOM   2361  OD1 ASN B 516       9.157  13.233  -2.291  1.00 18.00           O  
ATOM   2362  ND2 ASN B 516       8.469  14.011  -4.219  1.00 18.00           N  
ATOM   2363  N   ARG B 517       7.745  11.182   0.403  1.00 53.00           N  
ATOM   2364  CA  ARG B 517       7.969  11.449   1.827  1.00 53.00           C  
ATOM   2365  C   ARG B 517       8.975  12.567   2.088  1.00 53.00           C  
ATOM   2366  O   ARG B 517       8.896  13.228   3.108  1.00 53.00           O  
ATOM   2367  CB  ARG B 517       8.424  10.164   2.537  1.00 53.00           C  
ATOM   2368  CG  ARG B 517       7.344   9.079   2.544  1.00 53.00           C  
ATOM   2369  CD  ARG B 517       7.904   7.784   3.142  1.00 53.00           C  
ATOM   2370  NE  ARG B 517       6.952   6.670   3.060  1.00 53.00           N  
ATOM   2371  CZ  ARG B 517       6.651   5.954   1.972  1.00 53.00           C  
ATOM   2372  NH1 ARG B 517       7.211   6.171   0.814  1.00 53.00           N  
ATOM   2373  NH2 ARG B 517       5.770   5.020   2.037  1.00 53.00           N  
ATOM   2374  N   GLU B 518       9.886  12.813   1.155  1.00 53.00           N  
ATOM   2375  CA  GLU B 518      10.835  13.929   1.244  1.00 53.00           C  
ATOM   2376  C   GLU B 518      10.109  15.290   1.210  1.00 53.00           C  
ATOM   2377  O   GLU B 518      10.519  16.229   1.886  1.00 53.00           O  
ATOM   2378  CB  GLU B 518      11.850  13.801   0.105  1.00 53.00           C  
ATOM   2379  CG  GLU B 518      13.047  14.759   0.263  1.00 53.00           C  
ATOM   2380  CD  GLU B 518      14.123  14.566  -0.824  1.00 53.00           C  
ATOM   2381  OE1 GLU B 518      15.240  15.077  -0.613  1.00 53.00           O  
ATOM   2382  OE2 GLU B 518      13.834  13.908  -1.849  1.00 53.00           O  
ATOM   2383  N   TYR B 519       8.967  15.348   0.501  1.00 20.00           N  
ATOM   2384  CA  TYR B 519       8.062  16.500   0.433  1.00 20.00           C  
ATOM   2385  C   TYR B 519       6.815  16.322   1.330  1.00 20.00           C  
ATOM   2386  O   TYR B 519       5.818  17.012   1.143  1.00 20.00           O  
ATOM   2387  CB  TYR B 519       7.702  16.784  -1.029  1.00 20.00           C  
ATOM   2388  CG  TYR B 519       8.845  17.354  -1.852  1.00 20.00           C  
ATOM   2389  CD1 TYR B 519       8.900  18.731  -2.111  1.00 20.00           C  
ATOM   2390  CD2 TYR B 519       9.856  16.518  -2.355  1.00 20.00           C  
ATOM   2391  CE1 TYR B 519       9.947  19.275  -2.871  1.00 20.00           C  
ATOM   2392  CE2 TYR B 519      10.919  17.049  -3.108  1.00 20.00           C  
ATOM   2393  CZ  TYR B 519      10.963  18.432  -3.368  1.00 20.00           C  
ATOM   2394  OH  TYR B 519      11.995  18.951  -4.100  1.00 53.00           O  
ATOM   2395  N   GLY B 520       6.835  15.369   2.258  1.00 53.00           N  
ATOM   2396  CA  GLY B 520       5.758  15.139   3.225  1.00 53.00           C  
ATOM   2397  C   GLY B 520       4.606  14.255   2.753  1.00 53.00           C  
ATOM   2398  O   GLY B 520       3.762  13.869   3.572  1.00 53.00           O  
ATOM   2399  N   PHE B 521       4.549  13.886   1.473  1.00 53.00           N  
ATOM   2400  CA  PHE B 521       3.417  13.122   0.947  1.00 53.00           C  
ATOM   2401  C   PHE B 521       3.569  11.620   1.173  1.00 53.00           C  
ATOM   2402  O   PHE B 521       4.475  10.977   0.644  1.00 53.00           O  
ATOM   2403  CB  PHE B 521       3.187  13.461  -0.527  1.00 53.00           C  
ATOM   2404  CG  PHE B 521       2.985  14.938  -0.809  1.00 53.00           C  
ATOM   2405  CD1 PHE B 521       2.055  15.689  -0.069  1.00 53.00           C  
ATOM   2406  CD2 PHE B 521       3.753  15.576  -1.797  1.00 53.00           C  
ATOM   2407  CE1 PHE B 521       1.897  17.067  -0.306  1.00 53.00           C  
ATOM   2408  CE2 PHE B 521       3.594  16.950  -2.042  1.00 53.00           C  
ATOM   2409  CZ  PHE B 521       2.668  17.699  -1.289  1.00 53.00           C  
ATOM   2410  N   HIS B 522       2.630  11.051   1.921  1.00 53.00           N  
ATOM   2411  CA  HIS B 522       2.542   9.608   2.175  1.00 53.00           C  
ATOM   2412  C   HIS B 522       1.099   9.193   2.491  1.00 53.00           C  
ATOM   2413  O   HIS B 522       0.774   8.726   3.584  1.00 53.00           O  
ATOM   2414  CB  HIS B 522       3.521   9.215   3.286  1.00 53.00           C  
ATOM   2415  CG  HIS B 522       3.610   7.730   3.511  1.00 53.00           C  
ATOM   2416  ND1 HIS B 522       4.061   7.124   4.676  1.00 53.00           N  
ATOM   2417  CD2 HIS B 522       3.276   6.733   2.639  1.00 53.00           C  
ATOM   2418  CE1 HIS B 522       3.996   5.810   4.498  1.00 53.00           C  
ATOM   2419  NE2 HIS B 522       3.524   5.520   3.273  1.00 53.00           N  
ATOM   2420  N   TYR B 523       0.231   9.369   1.507  1.00 53.00           N  
ATOM   2421  CA  TYR B 523      -1.167   8.978   1.615  1.00 53.00           C  
ATOM   2422  C   TYR B 523      -1.708   8.481   0.279  1.00 53.00           C  
ATOM   2423  O   TYR B 523      -1.156   8.781  -0.782  1.00 53.00           O  
ATOM   2424  CB  TYR B 523      -2.013  10.137   2.159  1.00 53.00           C  
ATOM   2425  CG  TYR B 523      -2.024  11.378   1.285  1.00 53.00           C  
ATOM   2426  CD1 TYR B 523      -1.030  12.368   1.448  1.00 53.00           C  
ATOM   2427  CD2 TYR B 523      -3.022  11.566   0.308  1.00 53.00           C  
ATOM   2428  CE1 TYR B 523      -1.022  13.514   0.649  1.00 53.00           C  
ATOM   2429  CE2 TYR B 523      -3.025  12.711  -0.500  1.00 53.00           C  
ATOM   2430  CZ  TYR B 523      -2.025  13.689  -0.333  1.00 53.00           C  
ATOM   2431  OH  TYR B 523      -2.021  14.803  -1.120  1.00 53.00           O  
ATOM   2432  N   PHE B 524      -2.806   7.748   0.312  1.00 53.00           N  
ATOM   2433  CA  PHE B 524      -3.584   7.417  -0.876  1.00 53.00           C  
ATOM   2434  C   PHE B 524      -5.055   7.766  -0.686  1.00 53.00           C  
ATOM   2435  O   PHE B 524      -5.542   7.876   0.443  1.00 53.00           O  
ATOM   2436  CB  PHE B 524      -3.366   5.958  -1.281  1.00 53.00           C  
ATOM   2437  CG  PHE B 524      -3.974   4.940  -0.341  1.00 53.00           C  
ATOM   2438  CD1 PHE B 524      -3.202   4.371   0.693  1.00 53.00           C  
ATOM   2439  CD2 PHE B 524      -5.302   4.516  -0.518  1.00 53.00           C  
ATOM   2440  CE1 PHE B 524      -3.746   3.386   1.528  1.00 53.00           C  
ATOM   2441  CE2 PHE B 524      -5.856   3.539   0.318  1.00 53.00           C  
ATOM   2442  CZ  PHE B 524      -5.077   2.970   1.337  1.00 53.00           C  
ATOM   2443  N   ILE B 525      -5.754   7.935  -1.802  1.00 53.00           N  
ATOM   2444  CA  ILE B 525      -7.168   8.282  -1.867  1.00 53.00           C  
ATOM   2445  C   ILE B 525      -7.896   7.177  -2.630  1.00 53.00           C  
ATOM   2446  O   ILE B 525      -7.519   6.842  -3.749  1.00 53.00           O  
ATOM   2447  CB  ILE B 525      -7.382   9.669  -2.521  1.00 53.00           C  
ATOM   2448  CG1 ILE B 525      -6.480  10.759  -1.881  1.00 53.00           C  
ATOM   2449  CG2 ILE B 525      -8.865  10.055  -2.421  1.00 53.00           C  
ATOM   2450  CD1 ILE B 525      -6.636  12.165  -2.492  1.00 53.00           C  
ATOM   2451  N   SER B 526      -8.947   6.607  -2.029  1.00 53.00           N  
ATOM   2452  CA  SER B 526      -9.693   5.479  -2.600  1.00 53.00           C  
ATOM   2453  C   SER B 526     -11.197   5.625  -2.332  1.00 53.00           C  
ATOM   2454  O   SER B 526     -11.583   6.066  -1.254  1.00 53.00           O  
ATOM   2455  CB  SER B 526      -9.142   4.175  -2.010  1.00 53.00           C  
ATOM   2456  OG  SER B 526      -9.651   3.051  -2.687  1.00 53.00           O  
ATOM   2457  N   PRO B 527     -12.071   5.259  -3.292  1.00 53.00           N  
ATOM   2458  CA  PRO B 527     -13.515   5.377  -3.137  1.00 53.00           C  
ATOM   2459  C   PRO B 527     -14.106   4.270  -2.247  1.00 53.00           C  
ATOM   2460  O   PRO B 527     -13.614   3.143  -2.212  1.00 53.00           O  
ATOM   2461  CB  PRO B 527     -14.062   5.325  -4.562  1.00 53.00           C  
ATOM   2462  CG  PRO B 527     -13.058   4.444  -5.290  1.00 53.00           C  
ATOM   2463  CD  PRO B 527     -11.733   4.809  -4.630  1.00 53.00           C  
ATOM   2464  N   SER B 528     -15.211   4.574  -1.573  1.00 53.00           N  
ATOM   2465  CA  SER B 528     -15.891   3.629  -0.672  1.00 53.00           C  
ATOM   2466  C   SER B 528     -16.785   2.612  -1.385  1.00 53.00           C  
ATOM   2467  O   SER B 528     -16.863   1.461  -0.963  1.00 53.00           O  
ATOM   2468  CB  SER B 528     -16.720   4.399   0.360  1.00 53.00           C  
ATOM   2469  OG  SER B 528     -17.771   5.130  -0.240  1.00 53.00           O  
ATOM   2470  N   ASP B 529     -17.476   3.030  -2.439  1.00 53.00           N  
ATOM   2471  CA  ASP B 529     -18.595   2.295  -3.035  1.00 53.00           C  
ATOM   2472  C   ASP B 529     -18.510   2.166  -4.562  1.00 53.00           C  
ATOM   2473  O   ASP B 529     -19.504   1.834  -5.212  1.00 53.00           O  
ATOM   2474  CB  ASP B 529     -19.929   2.950  -2.613  1.00 53.00           C  
ATOM   2475  CG  ASP B 529     -20.190   2.909  -1.104  1.00 53.00           C  
ATOM   2476  OD1 ASP B 529     -20.627   1.850  -0.592  1.00 53.00           O  
ATOM   2477  OD2 ASP B 529     -20.036   3.959  -0.441  1.00 53.00           O  
ATOM   2478  N   SER B 530     -17.358   2.407  -5.171  1.00 53.00           N  
ATOM   2479  CA  SER B 530     -17.173   2.132  -6.597  1.00 53.00           C  
ATOM   2480  C   SER B 530     -17.288   0.631  -6.879  1.00 53.00           C  
ATOM   2481  O   SER B 530     -17.129  -0.210  -5.990  1.00 53.00           O  
ATOM   2482  CB  SER B 530     -15.845   2.696  -7.112  1.00 53.00           C  
ATOM   2483  OG  SER B 530     -14.759   1.899  -6.690  1.00 53.00           O  
ATOM   2484  N   TYR B 531     -17.533   0.256  -8.147  1.00 53.00           N  
ATOM   2485  CA  TYR B 531     -17.726  -1.150  -8.523  1.00 53.00           C  
ATOM   2486  C   TYR B 531     -16.527  -2.061  -8.206  1.00 53.00           C  
ATOM   2487  O   TYR B 531     -16.672  -3.279  -8.106  1.00 53.00           O  
ATOM   2488  CB  TYR B 531     -18.079  -1.237 -10.013  1.00 53.00           C  
ATOM   2489  CG  TYR B 531     -16.895  -1.053 -10.947  1.00 53.00           C  
ATOM   2490  CD1 TYR B 531     -16.492   0.230 -11.364  1.00 53.00           C  
ATOM   2491  CD2 TYR B 531     -16.171  -2.177 -11.394  1.00 53.00           C  
ATOM   2492  CE1 TYR B 531     -15.383   0.394 -12.197  1.00 53.00           C  
ATOM   2493  CE2 TYR B 531     -15.052  -2.022 -12.232  1.00 53.00           C  
ATOM   2494  CZ  TYR B 531     -14.657  -0.734 -12.631  1.00 53.00           C  
ATOM   2495  OH  TYR B 531     -13.564  -0.575 -13.435  1.00 53.00           O  
ATOM   2496  N   ARG B 532     -15.331  -1.472  -8.022  1.00 53.00           N  
ATOM   2497  CA  ARG B 532     -14.084  -2.170  -7.672  1.00 53.00           C  
ATOM   2498  C   ARG B 532     -13.400  -1.611  -6.420  1.00 53.00           C  
ATOM   2499  O   ARG B 532     -12.200  -1.786  -6.271  1.00 53.00           O  
ATOM   2500  CB  ARG B 532     -13.147  -2.228  -8.902  1.00 53.00           C  
ATOM   2501  CG  ARG B 532     -12.734  -0.846  -9.442  1.00 53.00           C  
ATOM   2502  CD  ARG B 532     -11.702  -1.004 -10.561  1.00 53.00           C  
ATOM   2503  NE  ARG B 532     -11.378   0.291 -11.165  1.00 53.00           N  
ATOM   2504  CZ  ARG B 532     -10.392   0.580 -11.985  1.00 53.00           C  
ATOM   2505  NH1 ARG B 532      -9.540  -0.333 -12.369  1.00 53.00           N  
ATOM   2506  NH2 ARG B 532     -10.272   1.794 -12.406  1.00 53.00           N  
ATOM   2507  N   ALA B 533     -14.135  -0.973  -5.521  1.00 53.00           N  
ATOM   2508  CA  ALA B 533     -13.587  -0.247  -4.378  1.00 53.00           C  
ATOM   2509  C   ALA B 533     -12.552  -1.041  -3.563  1.00 53.00           C  
ATOM   2510  O   ALA B 533     -11.455  -0.542  -3.305  1.00 53.00           O  
ATOM   2511  CB  ALA B 533     -14.756   0.212  -3.493  1.00 53.00           C  
ATOM   2512  N   SER B 534     -12.839  -2.306  -3.213  1.00 53.00           N  
ATOM   2513  CA  SER B 534     -11.896  -3.151  -2.465  1.00 53.00           C  
ATOM   2514  C   SER B 534     -10.613  -3.459  -3.245  1.00 53.00           C  
ATOM   2515  O   SER B 534      -9.531  -3.523  -2.663  1.00 53.00           O  
ATOM   2516  CB  SER B 534     -12.562  -4.475  -2.075  1.00 53.00           C  
ATOM   2517  OG  SER B 534     -13.736  -4.258  -1.320  1.00 53.00           O  
ATOM   2518  N   LYS B 535     -10.709  -3.637  -4.566  1.00 53.00           N  
ATOM   2519  CA  LYS B 535      -9.557  -3.885  -5.442  1.00 53.00           C  
ATOM   2520  C   LYS B 535      -8.700  -2.627  -5.593  1.00 53.00           C  
ATOM   2521  O   LYS B 535      -7.484  -2.705  -5.486  1.00 53.00           O  
ATOM   2522  CB  LYS B 535     -10.022  -4.367  -6.831  1.00 53.00           C  
ATOM   2523  CG  LYS B 535     -10.822  -5.678  -6.820  1.00 53.00           C  
ATOM   2524  CD  LYS B 535     -11.208  -6.033  -8.264  1.00 53.00           C  
ATOM   2525  CE  LYS B 535     -11.977  -7.344  -8.353  1.00 53.00           C  
ATOM   2526  NZ  LYS B 535     -12.339  -7.643  -9.766  1.00 53.00           N  
ATOM   2527  N   THR B 536      -9.341  -1.482  -5.778  1.00 53.00           N  
ATOM   2528  CA  THR B 536      -8.674  -0.178  -5.815  1.00 53.00           C  
ATOM   2529  C   THR B 536      -7.942   0.082  -4.501  1.00 53.00           C  
ATOM   2530  O   THR B 536      -6.762   0.388  -4.526  1.00 53.00           O  
ATOM   2531  CB  THR B 536      -9.668   0.959  -6.111  1.00 53.00           C  
ATOM   2532  OG1 THR B 536     -10.341   0.692  -7.321  1.00 53.00           O  
ATOM   2533  CG2 THR B 536      -8.981   2.306  -6.275  1.00 53.00           C  
ATOM   2534  N   PHE B 537      -8.581  -0.150  -3.363  1.00 53.00           N  
ATOM   2535  CA  PHE B 537      -7.935   0.020  -2.060  1.00 53.00           C  
ATOM   2536  C   PHE B 537      -6.686  -0.864  -1.921  1.00 53.00           C  
ATOM   2537  O   PHE B 537      -5.640  -0.388  -1.483  1.00 53.00           O  
ATOM   2538  CB  PHE B 537      -8.949  -0.273  -0.947  1.00 53.00           C  
ATOM   2539  CG  PHE B 537      -8.456   0.091   0.441  1.00 53.00           C  
ATOM   2540  CD1 PHE B 537      -7.620  -0.778   1.168  1.00 53.00           C  
ATOM   2541  CD2 PHE B 537      -8.821   1.320   1.021  1.00 53.00           C  
ATOM   2542  CE1 PHE B 537      -7.156  -0.433   2.446  1.00 53.00           C  
ATOM   2543  CE2 PHE B 537      -8.363   1.672   2.299  1.00 53.00           C  
ATOM   2544  CZ  PHE B 537      -7.530   0.792   3.010  1.00 53.00           C  
ATOM   2545  N   ALA B 538      -6.760  -2.132  -2.330  1.00 53.00           N  
ATOM   2546  CA  ALA B 538      -5.612  -3.041  -2.282  1.00 53.00           C  
ATOM   2547  C   ALA B 538      -4.462  -2.602  -3.207  1.00 53.00           C  
ATOM   2548  O   ALA B 538      -3.296  -2.771  -2.843  1.00 53.00           O  
ATOM   2549  CB  ALA B 538      -6.100  -4.456  -2.622  1.00 53.00           C  
ATOM   2550  N   HIS B 539      -4.776  -2.044  -4.379  1.00 53.00           N  
ATOM   2551  CA  HIS B 539      -3.823  -1.492  -5.339  1.00 53.00           C  
ATOM   2552  C   HIS B 539      -3.142  -0.226  -4.800  1.00 53.00           C  
ATOM   2553  O   HIS B 539      -1.915  -0.187  -4.686  1.00 53.00           O  
ATOM   2554  CB  HIS B 539      -4.558  -1.248  -6.663  1.00 53.00           C  
ATOM   2555  CG  HIS B 539      -3.735  -0.552  -7.714  1.00 53.00           C  
ATOM   2556  ND1 HIS B 539      -2.991  -1.159  -8.707  1.00 53.00           N  
ATOM   2557  CD2 HIS B 539      -3.621   0.794  -7.898  1.00 53.00           C  
ATOM   2558  CE1 HIS B 539      -2.442  -0.198  -9.464  1.00 53.00           C  
ATOM   2559  NE2 HIS B 539      -2.802   1.001  -9.005  1.00 53.00           N  
ATOM   2560  N   GLU B 540      -3.911   0.756  -4.374  1.00 53.00           N  
ATOM   2561  CA  GLU B 540      -3.385   2.033  -3.857  1.00 53.00           C  
ATOM   2562  C   GLU B 540      -2.573   1.829  -2.569  1.00 53.00           C  
ATOM   2563  O   GLU B 540      -1.532   2.469  -2.367  1.00 53.00           O  
ATOM   2564  CB  GLU B 540      -4.536   3.015  -3.591  1.00 53.00           C  
ATOM   2565  CG  GLU B 540      -5.375   3.418  -4.815  1.00 53.00           C  
ATOM   2566  CD  GLU B 540      -4.576   3.976  -5.996  1.00 53.00           C  
ATOM   2567  OE1 GLU B 540      -5.102   3.884  -7.121  1.00 53.00           O  
ATOM   2568  OE2 GLU B 540      -3.473   4.510  -5.769  1.00 53.00           O  
ATOM   2569  N   PHE B 541      -2.987   0.895  -1.721  1.00 53.00           N  
ATOM   2570  CA  PHE B 541      -2.210   0.519  -0.543  1.00 53.00           C  
ATOM   2571  C   PHE B 541      -0.869  -0.129  -0.926  1.00 53.00           C  
ATOM   2572  O   PHE B 541       0.122   0.030  -0.218  1.00 53.00           O  
ATOM   2573  CB  PHE B 541      -3.057  -0.387   0.356  1.00 53.00           C  
ATOM   2574  CG  PHE B 541      -2.514  -0.637   1.751  1.00 53.00           C  
ATOM   2575  CD1 PHE B 541      -2.555  -1.925   2.310  1.00 53.00           C  
ATOM   2576  CD2 PHE B 541      -2.011   0.427   2.527  1.00 53.00           C  
ATOM   2577  CE1 PHE B 541      -2.103  -2.146   3.628  1.00 53.00           C  
ATOM   2578  CE2 PHE B 541      -1.551   0.207   3.838  1.00 53.00           C  
ATOM   2579  CZ  PHE B 541      -1.603  -1.078   4.387  1.00 53.00           C  
ATOM   2580  N   GLY B 542      -0.809  -0.811  -2.084  1.00 53.00           N  
ATOM   2581  CA  GLY B 542       0.415  -1.330  -2.670  1.00 53.00           C  
ATOM   2582  C   GLY B 542       1.398  -0.232  -3.083  1.00 53.00           C  
ATOM   2583  O   GLY B 542       2.602  -0.379  -2.851  1.00 53.00           O  
ATOM   2584  N   HIS B 543       0.915   0.887  -3.624  1.00 53.00           N  
ATOM   2585  CA  HIS B 543       1.744   2.060  -3.861  1.00 53.00           C  
ATOM   2586  C   HIS B 543       2.263   2.672  -2.554  1.00 53.00           C  
ATOM   2587  O   HIS B 543       3.457   2.946  -2.430  1.00 53.00           O  
ATOM   2588  CB  HIS B 543       0.957   3.129  -4.623  1.00 53.00           C  
ATOM   2589  CG  HIS B 543       0.689   2.793  -6.055  1.00 53.00           C  
ATOM   2590  ND1 HIS B 543       1.649   2.513  -7.016  1.00 53.00           N  
ATOM   2591  CD2 HIS B 543      -0.531   2.814  -6.684  1.00 53.00           C  
ATOM   2592  CE1 HIS B 543       1.017   2.371  -8.185  1.00 53.00           C  
ATOM   2593  NE2 HIS B 543      -0.297   2.555  -8.020  1.00 53.00           N  
ATOM   2594  N   GLY B 544       1.384   2.861  -1.589  1.00 53.00           N  
ATOM   2595  CA  GLY B 544       1.701   3.555  -0.353  1.00 53.00           C  
ATOM   2596  C   GLY B 544       2.642   2.775   0.568  1.00 53.00           C  
ATOM   2597  O   GLY B 544       3.775   3.192   0.810  1.00 53.00           O  
ATOM   2598  N   LEU B 545       2.183   1.630   1.071  1.00 53.00           N  
ATOM   2599  CA  LEU B 545       2.926   0.842   2.048  1.00 53.00           C  
ATOM   2600  C   LEU B 545       4.080   0.058   1.410  1.00 53.00           C  
ATOM   2601  O   LEU B 545       5.171  -0.001   1.978  1.00 53.00           O  
ATOM   2602  CB  LEU B 545       1.959  -0.105   2.776  1.00 53.00           C  
ATOM   2603  CG  LEU B 545       2.634  -0.935   3.890  1.00 53.00           C  
ATOM   2604  CD1 LEU B 545       3.103  -0.064   5.057  1.00 53.00           C  
ATOM   2605  CD2 LEU B 545       1.668  -1.973   4.437  1.00 53.00           C  
ATOM   2606  N   LEU B 546       3.839  -0.576   0.260  1.00 53.00           N  
ATOM   2607  CA  LEU B 546       4.786  -1.515  -0.353  1.00 53.00           C  
ATOM   2608  C   LEU B 546       5.744  -0.834  -1.343  1.00 53.00           C  
ATOM   2609  O   LEU B 546       6.736  -1.451  -1.720  1.00 53.00           O  
ATOM   2610  CB  LEU B 546       4.042  -2.695  -1.008  1.00 53.00           C  
ATOM   2611  CG  LEU B 546       2.978  -3.396  -0.152  1.00 53.00           C  
ATOM   2612  CD1 LEU B 546       2.409  -4.588  -0.913  1.00 53.00           C  
ATOM   2613  CD2 LEU B 546       3.540  -3.905   1.176  1.00 53.00           C  
ATOM   2614  N   GLY B 547       5.467   0.401  -1.753  1.00 53.00           N  
ATOM   2615  CA  GLY B 547       6.302   1.155  -2.684  1.00 53.00           C  
ATOM   2616  C   GLY B 547       6.341   0.572  -4.098  1.00 53.00           C  
ATOM   2617  O   GLY B 547       7.341   0.722  -4.798  1.00 53.00           O  
ATOM   2618  N   LEU B 548       5.281  -0.125  -4.505  1.00 53.00           N  
ATOM   2619  CA  LEU B 548       5.173  -0.721  -5.833  1.00 53.00           C  
ATOM   2620  C   LEU B 548       4.728   0.333  -6.852  1.00 53.00           C  
ATOM   2621  O   LEU B 548       3.923   1.204  -6.542  1.00 53.00           O  
ATOM   2622  CB  LEU B 548       4.221  -1.927  -5.792  1.00 53.00           C  
ATOM   2623  CG  LEU B 548       4.616  -3.019  -4.792  1.00 53.00           C  
ATOM   2624  CD1 LEU B 548       3.529  -4.084  -4.726  1.00 53.00           C  
ATOM   2625  CD2 LEU B 548       5.928  -3.708  -5.159  1.00 53.00           C  
ATOM   2626  N   GLY B 549       5.256   0.243  -8.072  1.00 53.00           N  
ATOM   2627  CA  GLY B 549       4.851   1.091  -9.189  1.00 53.00           C  
ATOM   2628  C   GLY B 549       3.766   0.440 -10.049  1.00 53.00           C  
ATOM   2629  O   GLY B 549       3.571  -0.774 -10.004  1.00 53.00           O  
ATOM   2630  N   ASP B 550       3.103   1.253 -10.873  1.00 53.00           N  
ATOM   2631  CA  ASP B 550       2.145   0.785 -11.870  1.00 53.00           C  
ATOM   2632  C   ASP B 550       2.817  -0.056 -12.959  1.00 53.00           C  
ATOM   2633  O   ASP B 550       3.793   0.363 -13.583  1.00 53.00           O  
ATOM   2634  CB  ASP B 550       1.441   1.965 -12.524  1.00 53.00           C  
ATOM   2635  CG  ASP B 550       0.417   2.600 -11.607  1.00 53.00           C  
ATOM   2636  OD1 ASP B 550      -0.453   1.848 -11.111  1.00 53.00           O  
ATOM   2637  OD2 ASP B 550       0.467   3.832 -11.448  1.00 53.00           O  
ATOM   2638  N   GLU B 551       2.261  -1.219 -13.254  1.00 53.00           N  
ATOM   2639  CA  GLU B 551       2.788  -2.154 -14.249  1.00 53.00           C  
ATOM   2640  C   GLU B 551       2.131  -2.020 -15.634  1.00 53.00           C  
ATOM   2641  O   GLU B 551       2.407  -2.806 -16.539  1.00 53.00           O  
ATOM   2642  CB  GLU B 551       2.731  -3.587 -13.710  1.00 53.00           C  
ATOM   2643  CG  GLU B 551       3.593  -3.786 -12.451  1.00 53.00           C  
ATOM   2644  CD  GLU B 551       3.801  -5.255 -12.065  1.00 53.00           C  
ATOM   2645  OE1 GLU B 551       4.538  -5.509 -11.094  1.00 53.00           O  
ATOM   2646  OE2 GLU B 551       3.265  -6.155 -12.751  1.00 53.00           O  
ATOM   2647  N   TYR B 552       1.287  -1.000 -15.838  1.00 53.00           N  
ATOM   2648  CA  TYR B 552       0.658  -0.697 -17.135  1.00 53.00           C  
ATOM   2649  C   TYR B 552       1.323   0.461 -17.884  1.00 53.00           C  
ATOM   2650  O   TYR B 552       0.826   0.908 -18.915  1.00 53.00           O  
ATOM   2651  CB  TYR B 552      -0.840  -0.476 -16.941  1.00 53.00           C  
ATOM   2652  CG  TYR B 552      -1.195   0.597 -15.937  1.00 53.00           C  
ATOM   2653  CD1 TYR B 552      -1.565   0.236 -14.630  1.00 53.00           C  
ATOM   2654  CD2 TYR B 552      -1.171   1.956 -16.302  1.00 53.00           C  
ATOM   2655  CE1 TYR B 552      -1.922   1.210 -13.697  1.00 53.00           C  
ATOM   2656  CE2 TYR B 552      -1.530   2.944 -15.368  1.00 53.00           C  
ATOM   2657  CZ  TYR B 552      -1.911   2.563 -14.064  1.00 53.00           C  
ATOM   2658  OH  TYR B 552      -2.273   3.513 -13.150  1.00 53.00           O  
ATOM   2659  N   SER B 553       2.447   0.939 -17.397  1.00 53.00           N  
ATOM   2660  CA  SER B 553       3.157   2.055 -18.012  1.00 53.00           C  
ATOM   2661  C   SER B 553       3.946   1.641 -19.255  1.00 53.00           C  
ATOM   2662  O   SER B 553       4.418   0.512 -19.380  1.00 53.00           O  
ATOM   2663  CB  SER B 553       4.049   2.714 -16.973  1.00 53.00           C  
ATOM   2664  OG  SER B 553       5.236   1.984 -16.813  1.00 53.00           O  
ATOM   2665  N   ASN B 554       4.145   2.594 -20.181  1.00 53.00           N  
ATOM   2666  CA  ASN B 554       4.850   2.369 -21.449  1.00 53.00           C  
ATOM   2667  C   ASN B 554       6.250   2.989 -21.479  1.00 53.00           C  
ATOM   2668  O   ASN B 554       6.793   3.302 -22.530  1.00 53.00           O  
ATOM   2669  CB  ASN B 554       3.960   2.886 -22.591  1.00 53.00           C  
ATOM   2670  CG  ASN B 554       2.686   2.072 -22.736  1.00 53.00           C  
ATOM   2671  OD1 ASN B 554       2.633   0.888 -22.477  1.00 53.00           O  
ATOM   2672  ND2 ASN B 554       1.623   2.691 -23.186  1.00 53.00           N  
ATOM   2673  N   GLY B 555       6.814   3.211 -20.324  1.00 53.00           N  
ATOM   2674  CA  GLY B 555       7.978   4.041 -20.209  1.00 53.00           C  
ATOM   2675  C   GLY B 555       9.344   3.334 -20.227  1.00 53.00           C  
ATOM   2676  O   GLY B 555       9.460   2.147 -20.486  1.00 53.00           O  
ATOM   2677  N   TYR B 556      10.415   4.100 -19.946  1.00 53.00           N  
ATOM   2678  CA  TYR B 556      11.791   3.624 -19.766  1.00 53.00           C  
ATOM   2679  C   TYR B 556      12.329   4.052 -18.400  1.00 53.00           C  
ATOM   2680  O   TYR B 556      12.243   5.229 -18.050  1.00 53.00           O  
ATOM   2681  CB  TYR B 556      12.670   4.170 -20.898  1.00 53.00           C  
ATOM   2682  CG  TYR B 556      14.126   3.786 -20.777  1.00 53.00           C  
ATOM   2683  CD1 TYR B 556      15.071   4.692 -20.249  1.00 53.00           C  
ATOM   2684  CD2 TYR B 556      14.548   2.497 -21.154  1.00 53.00           C  
ATOM   2685  CE1 TYR B 556      16.407   4.312 -20.097  1.00 53.00           C  
ATOM   2686  CE2 TYR B 556      15.882   2.111 -21.007  1.00 53.00           C  
ATOM   2687  CZ  TYR B 556      16.811   3.014 -20.471  1.00 53.00           C  
ATOM   2688  OH  TYR B 556      18.117   2.626 -20.312  1.00 53.00           O  
ATOM   2689  N   LEU B 557      12.883   3.128 -17.638  1.00 53.00           N  
ATOM   2690  CA  LEU B 557      13.544   3.461 -16.384  1.00 53.00           C  
ATOM   2691  C   LEU B 557      14.992   3.880 -16.650  1.00 53.00           C  
ATOM   2692  O   LEU B 557      15.776   3.097 -17.178  1.00 53.00           O  
ATOM   2693  CB  LEU B 557      13.485   2.280 -15.399  1.00 53.00           C  
ATOM   2694  CG  LEU B 557      12.074   1.887 -14.941  1.00 53.00           C  
ATOM   2695  CD1 LEU B 557      12.154   0.668 -14.032  1.00 53.00           C  
ATOM   2696  CD2 LEU B 557      11.371   3.014 -14.176  1.00 53.00           C  
ATOM   2697  N   LEU B 558      15.330   5.100 -16.236  1.00 53.00           N  
ATOM   2698  CA  LEU B 558      16.720   5.525 -16.115  1.00 53.00           C  
ATOM   2699  C   LEU B 558      17.408   4.759 -14.982  1.00 53.00           C  
ATOM   2700  O   LEU B 558      16.738   4.208 -14.113  1.00 53.00           O  
ATOM   2701  CB  LEU B 558      16.772   7.046 -15.874  1.00 53.00           C  
ATOM   2702  CG  LEU B 558      16.197   7.891 -17.021  1.00 53.00           C  
ATOM   2703  CD1 LEU B 558      16.208   9.355 -16.612  1.00 53.00           C  
ATOM   2704  CD2 LEU B 558      17.008   7.747 -18.317  1.00 53.00           C  
ATOM   2705  N   ASP B 559      18.741   4.778 -14.952  1.00 53.00           N  
ATOM   2706  CA  ASP B 559      19.545   3.965 -14.025  1.00 53.00           C  
ATOM   2707  C   ASP B 559      19.161   4.139 -12.551  1.00 53.00           C  
ATOM   2708  O   ASP B 559      19.060   3.157 -11.808  1.00 53.00           O  
ATOM   2709  CB  ASP B 559      21.036   4.327 -14.197  1.00 53.00           C  
ATOM   2710  CG  ASP B 559      21.628   3.955 -15.563  1.00 53.00           C  
ATOM   2711  OD1 ASP B 559      20.992   3.176 -16.309  1.00 53.00           O  
ATOM   2712  OD2 ASP B 559      22.738   4.457 -15.852  1.00 53.00           O  
ATOM   2713  N   ASP B 560      18.897   5.369 -12.120  1.00 53.00           N  
ATOM   2714  CA  ASP B 560      18.479   5.657 -10.746  1.00 53.00           C  
ATOM   2715  C   ASP B 560      17.088   5.072 -10.439  1.00 53.00           C  
ATOM   2716  O   ASP B 560      16.876   4.475  -9.379  1.00 53.00           O  
ATOM   2717  CB  ASP B 560      18.512   7.182 -10.507  1.00 53.00           C  
ATOM   2718  CG  ASP B 560      17.463   7.954 -11.312  1.00 53.00           C  
ATOM   2719  OD1 ASP B 560      17.315   7.678 -12.521  1.00 53.00           O  
ATOM   2720  OD2 ASP B 560      16.755   8.796 -10.712  1.00 53.00           O  
ATOM   2721  N   LYS B 561      16.150   5.170 -11.380  1.00 55.00           N  
ATOM   2722  CA  LYS B 561      14.805   4.614 -11.240  1.00 55.00           C  
ATOM   2723  C   LYS B 561      14.789   3.087 -11.361  1.00 55.00           C  
ATOM   2724  O   LYS B 561      14.010   2.443 -10.669  1.00 55.00           O  
ATOM   2725  CB  LYS B 561      13.840   5.265 -12.244  1.00 55.00           C  
ATOM   2726  CG  LYS B 561      13.696   6.790 -12.118  1.00 55.00           C  
ATOM   2727  CD  LYS B 561      13.124   7.297 -10.787  1.00 55.00           C  
ATOM   2728  CE  LYS B 561      12.902   8.815 -10.916  1.00 55.00           C  
ATOM   2729  NZ  LYS B 561      12.338   9.470  -9.717  1.00 55.00           N  
ATOM   2730  N   GLU B 562      15.674   2.508 -12.175  1.00 53.00           N  
ATOM   2731  CA  GLU B 562      15.895   1.062 -12.264  1.00 53.00           C  
ATOM   2732  C   GLU B 562      16.317   0.494 -10.903  1.00 53.00           C  
ATOM   2733  O   GLU B 562      15.755  -0.499 -10.433  1.00 53.00           O  
ATOM   2734  CB  GLU B 562      16.952   0.779 -13.340  1.00 53.00           C  
ATOM   2735  CG  GLU B 562      17.394  -0.692 -13.442  1.00 53.00           C  
ATOM   2736  CD  GLU B 562      16.262  -1.664 -13.810  1.00 53.00           C  
ATOM   2737  OE1 GLU B 562      16.232  -2.786 -13.266  1.00 53.00           O  
ATOM   2738  OE2 GLU B 562      15.409  -1.319 -14.652  1.00 53.00           O  
ATOM   2739  N   LEU B 563      17.262   1.152 -10.229  1.00 53.00           N  
ATOM   2740  CA  LEU B 563      17.736   0.747  -8.905  1.00 53.00           C  
ATOM   2741  C   LEU B 563      16.682   0.968  -7.819  1.00 53.00           C  
ATOM   2742  O   LEU B 563      16.533   0.140  -6.922  1.00 53.00           O  
ATOM   2743  CB  LEU B 563      19.025   1.533  -8.578  1.00 53.00           C  
ATOM   2744  CG  LEU B 563      20.233   1.170  -9.453  1.00 53.00           C  
ATOM   2745  CD1 LEU B 563      21.380   2.129  -9.143  1.00 53.00           C  
ATOM   2746  CD2 LEU B 563      20.722  -0.257  -9.199  1.00 53.00           C  
ATOM   2747  N   LYS B 564      15.934   2.059  -7.911  1.00 53.00           N  
ATOM   2748  CA  LYS B 564      14.911   2.460  -6.942  1.00 53.00           C  
ATOM   2749  C   LYS B 564      13.644   1.607  -7.016  1.00 53.00           C  
ATOM   2750  O   LYS B 564      13.049   1.290  -5.983  1.00 53.00           O  
ATOM   2751  CB  LYS B 564      14.627   3.955  -7.152  1.00 53.00           C  
ATOM   2752  CG  LYS B 564      13.638   4.510  -6.126  1.00 53.00           C  
ATOM   2753  CD  LYS B 564      13.543   6.041  -6.208  1.00 53.00           C  
ATOM   2754  CE  LYS B 564      12.578   6.485  -5.121  1.00 53.00           C  
ATOM   2755  NZ  LYS B 564      12.575   7.949  -4.900  1.00 53.00           N  
ATOM   2756  N   SER B 565      13.223   1.230  -8.221  1.00 53.00           N  
ATOM   2757  CA  SER B 565      11.997   0.458  -8.421  1.00 53.00           C  
ATOM   2758  C   SER B 565      12.102  -0.950  -7.833  1.00 53.00           C  
ATOM   2759  O   SER B 565      13.084  -1.665  -8.040  1.00 53.00           O  
ATOM   2760  CB  SER B 565      11.635   0.381  -9.904  1.00 53.00           C  
ATOM   2761  OG  SER B 565      10.436  -0.361 -10.040  1.00 53.00           O  
ATOM   2762  N   LEU B 566      11.042  -1.378  -7.137  1.00 53.00           N  
ATOM   2763  CA  LEU B 566      10.943  -2.707  -6.543  1.00 53.00           C  
ATOM   2764  C   LEU B 566      10.412  -3.764  -7.518  1.00 53.00           C  
ATOM   2765  O   LEU B 566      10.788  -4.928  -7.401  1.00 53.00           O  
ATOM   2766  CB  LEU B 566      10.070  -2.618  -5.281  1.00 53.00           C  
ATOM   2767  CG  LEU B 566      10.639  -1.727  -4.153  1.00 53.00           C  
ATOM   2768  CD1 LEU B 566       9.690  -1.737  -2.965  1.00 53.00           C  
ATOM   2769  CD2 LEU B 566      12.008  -2.216  -3.678  1.00 53.00           C  
ATOM   2770  N   ASN B 567       9.569  -3.377  -8.472  1.00 53.00           N  
ATOM   2771  CA  ASN B 567       8.797  -4.298  -9.315  1.00 53.00           C  
ATOM   2772  C   ASN B 567       8.876  -4.024 -10.820  1.00 53.00           C  
ATOM   2773  O   ASN B 567       8.351  -4.820 -11.603  1.00 53.00           O  
ATOM   2774  CB  ASN B 567       7.344  -4.307  -8.822  1.00 53.00           C  
ATOM   2775  CG  ASN B 567       6.615  -2.994  -9.037  1.00 53.00           C  
ATOM   2776  OD1 ASN B 567       7.080  -1.927  -8.683  1.00 53.00           O  
ATOM   2777  ND2 ASN B 567       5.432  -3.050  -9.607  1.00 53.00           N  
ATOM   2778  N   LEU B 568       9.542  -2.950 -11.237  1.00 53.00           N  
ATOM   2779  CA  LEU B 568       9.717  -2.583 -12.644  1.00 53.00           C  
ATOM   2780  C   LEU B 568      11.187  -2.673 -13.033  1.00 53.00           C  
ATOM   2781  O   LEU B 568      12.086  -2.508 -12.201  1.00 53.00           O  
ATOM   2782  CB  LEU B 568       9.156  -1.166 -12.889  1.00 53.00           C  
ATOM   2783  CG  LEU B 568       7.703  -0.951 -12.447  1.00 53.00           C  
ATOM   2784  CD1 LEU B 568       7.310   0.515 -12.620  1.00 53.00           C  
ATOM   2785  CD2 LEU B 568       6.732  -1.810 -13.252  1.00 53.00           C  
ATOM   2786  N   SER B 569      11.454  -2.915 -14.318  1.00 53.00           N  
ATOM   2787  CA  SER B 569      12.807  -2.923 -14.875  1.00 53.00           C  
ATOM   2788  C   SER B 569      12.812  -2.460 -16.333  1.00 53.00           C  
ATOM   2789  O   SER B 569      11.800  -2.523 -17.021  1.00 53.00           O  
ATOM   2790  CB  SER B 569      13.408  -4.325 -14.751  1.00 53.00           C  
ATOM   2791  OG  SER B 569      14.766  -4.336 -15.141  1.00 53.00           O  
ATOM   2792  N   SER B 570      13.981  -2.028 -16.811  1.00 53.00           N  
ATOM   2793  CA  SER B 570      14.270  -1.831 -18.234  1.00 53.00           C  
ATOM   2794  C   SER B 570      15.439  -2.694 -18.719  1.00 53.00           C  
ATOM   2795  O   SER B 570      15.925  -2.520 -19.828  1.00 53.00           O  
ATOM   2796  CB  SER B 570      14.496  -0.348 -18.531  1.00 53.00           C  
ATOM   2797  OG  SER B 570      13.294   0.371 -18.288  1.00 53.00           O  
ATOM   2798  N   VAL B 571      15.884  -3.656 -17.899  1.00 53.00           N  
ATOM   2799  CA  VAL B 571      16.951  -4.596 -18.234  1.00 53.00           C  
ATOM   2800  C   VAL B 571      16.362  -5.777 -19.005  1.00 53.00           C  
ATOM   2801  O   VAL B 571      15.686  -6.623 -18.427  1.00 53.00           O  
ATOM   2802  CB  VAL B 571      17.705  -5.059 -16.976  1.00 53.00           C  
ATOM   2803  CG1 VAL B 571      18.812  -6.058 -17.315  1.00 53.00           C  
ATOM   2804  CG2 VAL B 571      18.352  -3.871 -16.252  1.00 53.00           C  
ATOM   2805  N   GLU B 572      16.634  -5.852 -20.304  1.00 53.00           N  
ATOM   2806  CA  GLU B 572      16.061  -6.885 -21.174  1.00 53.00           C  
ATOM   2807  C   GLU B 572      16.768  -8.248 -21.071  1.00 53.00           C  
ATOM   2808  O   GLU B 572      16.184  -9.277 -21.408  1.00 53.00           O  
ATOM   2809  CB  GLU B 572      16.051  -6.375 -22.634  1.00 53.00           C  
ATOM   2810  CG  GLU B 572      15.181  -5.126 -22.826  1.00 53.00           C  
ATOM   2811  CD  GLU B 572      14.986  -4.664 -24.287  1.00 53.00           C  
ATOM   2812  OE1 GLU B 572      14.284  -3.649 -24.504  1.00 53.00           O  
ATOM   2813  OE2 GLU B 572      15.482  -5.328 -25.223  1.00 53.00           O  
ATOM   2814  N   ASP B 573      18.012  -8.277 -20.585  1.00 53.00           N  
ATOM   2815  CA  ASP B 573      18.791  -9.512 -20.433  1.00 53.00           C  
ATOM   2816  C   ASP B 573      18.252 -10.362 -19.267  1.00 53.00           C  
ATOM   2817  O   ASP B 573      18.337  -9.941 -18.105  1.00 53.00           O  
ATOM   2818  CB  ASP B 573      20.269  -9.129 -20.248  1.00 53.00           C  
ATOM   2819  CG  ASP B 573      21.244 -10.304 -20.152  1.00 53.00           C  
ATOM   2820  OD1 ASP B 573      20.799 -11.450 -19.971  1.00 53.00           O  
ATOM   2821  OD2 ASP B 573      22.469 -10.020 -20.205  1.00 53.00           O  
ATOM   2822  N   PRO B 574      17.733 -11.579 -19.536  1.00 53.00           N  
ATOM   2823  CA  PRO B 574      17.174 -12.432 -18.488  1.00 53.00           C  
ATOM   2824  C   PRO B 574      18.212 -12.913 -17.471  1.00 53.00           C  
ATOM   2825  O   PRO B 574      17.851 -13.313 -16.364  1.00 53.00           O  
ATOM   2826  CB  PRO B 574      16.525 -13.602 -19.231  1.00 53.00           C  
ATOM   2827  CG  PRO B 574      17.327 -13.690 -20.530  1.00 53.00           C  
ATOM   2828  CD  PRO B 574      17.628 -12.232 -20.831  1.00 53.00           C  
ATOM   2829  N   GLU B 575      19.514 -12.853 -17.783  1.00 53.00           N  
ATOM   2830  CA  GLU B 575      20.583 -13.183 -16.828  1.00 53.00           C  
ATOM   2831  C   GLU B 575      20.925 -12.016 -15.885  1.00 53.00           C  
ATOM   2832  O   GLU B 575      21.567 -12.229 -14.850  1.00 53.00           O  
ATOM   2833  CB  GLU B 575      21.848 -13.648 -17.565  1.00 53.00           C  
ATOM   2834  CG  GLU B 575      21.606 -14.889 -18.428  1.00 53.00           C  
ATOM   2835  CD  GLU B 575      22.901 -15.545 -18.918  1.00 53.00           C  
ATOM   2836  OE1 GLU B 575      22.922 -16.789 -18.965  1.00 53.00           O  
ATOM   2837  OE2 GLU B 575      23.860 -14.809 -19.217  1.00 53.00           O  
ATOM   2838  N   LYS B 576      20.486 -10.790 -16.207  1.00 53.00           N  
ATOM   2839  CA  LYS B 576      20.821  -9.569 -15.460  1.00 53.00           C  
ATOM   2840  C   LYS B 576      19.624  -8.913 -14.787  1.00 53.00           C  
ATOM   2841  O   LYS B 576      19.815  -8.196 -13.797  1.00 53.00           O  
ATOM   2842  CB  LYS B 576      21.514  -8.566 -16.386  1.00 53.00           C  
ATOM   2843  CG  LYS B 576      22.867  -9.088 -16.875  1.00 53.00           C  
ATOM   2844  CD  LYS B 576      23.571  -7.998 -17.700  1.00 53.00           C  
ATOM   2845  CE  LYS B 576      24.830  -8.568 -18.342  1.00 53.00           C  
ATOM   2846  NZ  LYS B 576      24.740  -8.498 -19.811  1.00 53.00           N  
ATOM   2847  N   ILE B 577      18.415  -9.132 -15.291  1.00 53.00           N  
ATOM   2848  CA  ILE B 577      17.206  -8.560 -14.712  1.00 53.00           C  
ATOM   2849  C   ILE B 577      17.080  -8.924 -13.226  1.00 53.00           C  
ATOM   2850  O   ILE B 577      17.375 -10.060 -12.825  1.00 53.00           O  
ATOM   2851  CB  ILE B 577      15.969  -8.948 -15.541  1.00 53.00           C  
ATOM   2852  CG1 ILE B 577      14.795  -8.013 -15.187  1.00 53.00           C  
ATOM   2853  CG2 ILE B 577      15.589 -10.434 -15.376  1.00 53.00           C  
ATOM   2854  CD1 ILE B 577      13.690  -8.035 -16.248  1.00 53.00           C  
ATOM   2855  N   LYS B 578      16.653  -7.983 -12.394  1.00 53.00           N  
ATOM   2856  CA  LYS B 578      16.673  -8.128 -10.926  1.00 53.00           C  
ATOM   2857  C   LYS B 578      15.982  -9.399 -10.433  1.00 53.00           C  
ATOM   2858  O   LYS B 578      16.532 -10.095  -9.586  1.00 53.00           O  
ATOM   2859  CB  LYS B 578      16.130  -6.835 -10.269  1.00 53.00           C  
ATOM   2860  CG  LYS B 578      14.649  -6.547 -10.545  1.00 53.00           C  
ATOM   2861  CD  LYS B 578      14.201  -5.133 -10.080  1.00 53.00           C  
ATOM   2862  CE  LYS B 578      14.786  -4.076 -11.018  1.00 53.00           C  
ATOM   2863  NZ  LYS B 578      14.291  -2.710 -10.758  1.00 53.00           N  
ATOM   2864  N   TRP B 579      14.850  -9.770 -11.026  1.00 53.00           N  
ATOM   2865  CA  TRP B 579      14.086 -10.976 -10.672  1.00 53.00           C  
ATOM   2866  C   TRP B 579      14.508 -12.251 -11.420  1.00 53.00           C  
ATOM   2867  O   TRP B 579      13.749 -13.226 -11.453  1.00 53.00           O  
ATOM   2868  CB  TRP B 579      12.594 -10.699 -10.822  1.00 53.00           C  
ATOM   2869  CG  TRP B 579      12.166 -10.215 -12.168  1.00 53.00           C  
ATOM   2870  CD1 TRP B 579      12.019 -10.952 -13.286  1.00 53.00           C  
ATOM   2871  CD2 TRP B 579      11.787  -8.849 -12.531  1.00 53.00           C  
ATOM   2872  NE1 TRP B 579      11.580 -10.140 -14.324  1.00 53.00           N  
ATOM   2873  CE2 TRP B 579      11.409  -8.849 -13.895  1.00 53.00           C  
ATOM   2874  CE3 TRP B 579      11.717  -7.632 -11.815  1.00 53.00           C  
ATOM   2875  CZ2 TRP B 579      10.960  -7.682 -14.551  1.00 53.00           C  
ATOM   2876  CZ3 TRP B 579      11.272  -6.465 -12.467  1.00 53.00           C  
ATOM   2877  CH2 TRP B 579      10.898  -6.485 -13.820  1.00 53.00           C  
ATOM   2878  N   ARG B 580      15.722 -12.298 -11.988  1.00 53.00           N  
ATOM   2879  CA  ARG B 580      16.225 -13.461 -12.750  1.00 53.00           C  
ATOM   2880  C   ARG B 580      16.015 -14.816 -12.063  1.00 53.00           C  
ATOM   2881  O   ARG B 580      15.684 -15.792 -12.735  1.00 53.00           O  
ATOM   2882  CB  ARG B 580      17.707 -13.252 -13.106  1.00 53.00           C  
ATOM   2883  CG  ARG B 580      18.644 -13.169 -11.885  1.00 53.00           C  
ATOM   2884  CD  ARG B 580      20.101 -12.946 -12.300  1.00 53.00           C  
ATOM   2885  NE  ARG B 580      21.000 -12.859 -11.145  1.00 53.00           N  
ATOM   2886  CZ  ARG B 580      21.327 -11.753 -10.475  1.00 53.00           C  
ATOM   2887  NH1 ARG B 580      20.847 -10.581 -10.803  1.00 53.00           N  
ATOM   2888  NH2 ARG B 580      22.139 -11.820  -9.470  1.00 53.00           N  
ATOM   2889  N   GLN B 581      16.162 -14.881 -10.735  1.00 53.00           N  
ATOM   2890  CA  GLN B 581      15.970 -16.140  -9.990  1.00 53.00           C  
ATOM   2891  C   GLN B 581      14.507 -16.613  -9.937  1.00 53.00           C  
ATOM   2892  O   GLN B 581      14.264 -17.787  -9.677  1.00 53.00           O  
ATOM   2893  CB  GLN B 581      16.504 -16.007  -8.558  1.00 53.00           C  
ATOM   2894  CG  GLN B 581      18.033 -15.912  -8.481  1.00 53.00           C  
ATOM   2895  CD  GLN B 581      18.516 -16.212  -7.063  1.00 53.00           C  
ATOM   2896  OE1 GLN B 581      18.361 -17.309  -6.556  1.00 53.00           O  
ATOM   2897  NE2 GLN B 581      19.077 -15.258  -6.369  1.00 53.00           N  
ATOM   2898  N   LEU B 582      13.531 -15.717 -10.181  1.00 53.00           N  
ATOM   2899  CA  LEU B 582      12.112 -16.060 -10.162  1.00 53.00           C  
ATOM   2900  C   LEU B 582      11.599 -16.533 -11.523  1.00 53.00           C  
ATOM   2901  O   LEU B 582      10.536 -17.137 -11.580  1.00 53.00           O  
ATOM   2902  CB  LEU B 582      11.276 -14.875  -9.641  1.00 53.00           C  
ATOM   2903  CG  LEU B 582      11.293 -14.711  -8.108  1.00 53.00           C  
ATOM   2904  CD1 LEU B 582      12.615 -14.149  -7.573  1.00 53.00           C  
ATOM   2905  CD2 LEU B 582      10.176 -13.770  -7.662  1.00 53.00           C  
ATOM   2906  N   LEU B 583      12.338 -16.308 -12.618  1.00 53.00           N  
ATOM   2907  CA  LEU B 583      11.906 -16.666 -13.969  1.00 53.00           C  
ATOM   2908  C   LEU B 583      11.523 -18.154 -14.063  1.00 53.00           C  
ATOM   2909  O   LEU B 583      12.279 -19.032 -13.626  1.00 53.00           O  
ATOM   2910  CB  LEU B 583      13.008 -16.326 -14.999  1.00 53.00           C  
ATOM   2911  CG  LEU B 583      13.291 -14.825 -15.159  1.00 53.00           C  
ATOM   2912  CD1 LEU B 583      14.473 -14.623 -16.112  1.00 53.00           C  
ATOM   2913  CD2 LEU B 583      12.085 -14.061 -15.714  1.00 53.00           C  
ATOM   2914  N   GLY B 584      10.347 -18.425 -14.616  1.00 53.00           N  
ATOM   2915  CA  GLY B 584       9.791 -19.779 -14.714  1.00 53.00           C  
ATOM   2916  C   GLY B 584       9.152 -20.309 -13.430  1.00 53.00           C  
ATOM   2917  O   GLY B 584       8.720 -21.465 -13.406  1.00 53.00           O  
ATOM   2918  N   PHE B 585       9.082 -19.505 -12.351  1.00 53.00           N  
ATOM   2919  CA  PHE B 585       8.322 -19.834 -11.150  1.00 53.00           C  
ATOM   2920  C   PHE B 585       6.927 -19.208 -11.229  1.00 53.00           C  
ATOM   2921  O   PHE B 585       6.802 -17.983 -11.346  1.00 53.00           O  
ATOM   2922  CB  PHE B 585       9.072 -19.359  -9.900  1.00 53.00           C  
ATOM   2923  CG  PHE B 585       8.298 -19.554  -8.609  1.00 53.00           C  
ATOM   2924  CD1 PHE B 585       7.986 -18.450  -7.794  1.00 53.00           C  
ATOM   2925  CD2 PHE B 585       7.868 -20.838  -8.232  1.00 53.00           C  
ATOM   2926  CE1 PHE B 585       7.254 -18.629  -6.616  1.00 53.00           C  
ATOM   2927  CE2 PHE B 585       7.132 -21.019  -7.049  1.00 53.00           C  
ATOM   2928  CZ  PHE B 585       6.823 -19.917  -6.241  1.00 53.00           C  
ATOM   2929  N   ARG B 586       5.890 -20.017 -11.149  1.00 53.00           N  
ATOM   2930  CA  ARG B 586       4.488 -19.597 -11.345  1.00 53.00           C  
ATOM   2931  C   ARG B 586       4.342 -18.756 -12.614  1.00 53.00           C  
ATOM   2932  O   ARG B 586       4.908 -19.143 -13.643  1.00 53.00           O  
ATOM   2933  CB  ARG B 586       3.958 -18.926 -10.074  1.00 53.00           C  
ATOM   2934  CG  ARG B 586       3.914 -19.903  -8.879  1.00 53.00           C  
ATOM   2935  CD  ARG B 586       3.255 -19.230  -7.666  1.00 53.00           C  
ATOM   2936  NE  ARG B 586       3.000 -20.227  -6.624  1.00 53.00           N  
ATOM   2937  CZ  ARG B 586       1.929 -21.005  -6.518  1.00 53.00           C  
ATOM   2938  NH1 ARG B 586       0.856 -20.857  -7.248  1.00 53.00           N  
ATOM   2939  NH2 ARG B 586       1.932 -21.976  -5.686  1.00 53.00           N  
ATOM   2940  N   ASN B 587       3.636 -17.646 -12.574  1.00 53.00           N  
ATOM   2941  CA  ASN B 587       3.442 -16.775 -13.735  1.00 53.00           C  
ATOM   2942  C   ASN B 587       4.559 -15.717 -13.879  1.00 53.00           C  
ATOM   2943  O   ASN B 587       4.297 -14.602 -14.315  1.00 53.00           O  
ATOM   2944  CB  ASN B 587       2.012 -16.189 -13.706  1.00 53.00           C  
ATOM   2945  CG  ASN B 587       0.936 -17.236 -13.920  1.00 53.00           C  
ATOM   2946  OD1 ASN B 587       1.192 -18.386 -14.247  1.00 53.00           O  
ATOM   2947  ND2 ASN B 587      -0.309 -16.879 -13.746  1.00 53.00           N  
ATOM   2948  N   THR B 588       5.793 -16.050 -13.507  1.00 53.00           N  
ATOM   2949  CA  THR B 588       6.943 -15.148 -13.651  1.00 53.00           C  
ATOM   2950  C   THR B 588       7.623 -15.356 -15.003  1.00 53.00           C  
ATOM   2951  O   THR B 588       8.406 -16.286 -15.187  1.00 53.00           O  
ATOM   2952  CB  THR B 588       7.943 -15.286 -12.499  1.00 53.00           C  
ATOM   2953  OG1 THR B 588       7.272 -15.250 -11.257  1.00 53.00           O  
ATOM   2954  CG2 THR B 588       8.957 -14.143 -12.501  1.00 53.00           C  
ATOM   2955  N   TYR B 589       7.312 -14.461 -15.930  1.00 53.00           N  
ATOM   2956  CA  TYR B 589       7.928 -14.354 -17.245  1.00 53.00           C  
ATOM   2957  C   TYR B 589       7.994 -12.866 -17.612  1.00 53.00           C  
ATOM   2958  O   TYR B 589       6.962 -12.200 -17.661  1.00 53.00           O  
ATOM   2959  CB  TYR B 589       7.103 -15.144 -18.270  1.00 53.00           C  
ATOM   2960  CG  TYR B 589       7.699 -15.167 -19.660  1.00 53.00           C  
ATOM   2961  CD1 TYR B 589       7.551 -14.069 -20.528  1.00 53.00           C  
ATOM   2962  CD2 TYR B 589       8.435 -16.287 -20.091  1.00 53.00           C  
ATOM   2963  CE1 TYR B 589       8.142 -14.078 -21.795  1.00 53.00           C  
ATOM   2964  CE2 TYR B 589       9.024 -16.315 -21.365  1.00 53.00           C  
ATOM   2965  CZ  TYR B 589       8.877 -15.205 -22.212  1.00 53.00           C  
ATOM   2966  OH  TYR B 589       9.464 -15.216 -23.456  1.00 53.00           O  
ATOM   2967  N   THR B 590       9.189 -12.341 -17.835  1.00 53.00           N  
ATOM   2968  CA  THR B 590       9.371 -10.923 -18.151  1.00 53.00           C  
ATOM   2969  C   THR B 590       8.663 -10.574 -19.453  1.00 53.00           C  
ATOM   2970  O   THR B 590       8.894 -11.240 -20.463  1.00 53.00           O  
ATOM   2971  CB  THR B 590      10.852 -10.560 -18.269  1.00 53.00           C  
ATOM   2972  OG1 THR B 590      11.535 -10.951 -17.097  1.00 53.00           O  
ATOM   2973  CG2 THR B 590      11.076  -9.059 -18.448  1.00 53.00           C  
ATOM   2974  N   CYS B 591       7.856  -9.535 -19.456  1.00 53.00           N  
ATOM   2975  CA  CYS B 591       7.181  -9.067 -20.657  1.00 53.00           C  
ATOM   2976  C   CYS B 591       6.975  -7.552 -20.650  1.00 53.00           C  
ATOM   2977  O   CYS B 591       7.121  -6.876 -19.623  1.00 53.00           O  
ATOM   2978  CB  CYS B 591       5.860  -9.833 -20.837  1.00 53.00           C  
ATOM   2979  SG  CYS B 591       4.701  -9.510 -19.471  1.00 53.00           S  
ATOM   2980  N   ARG B 592       6.612  -7.013 -21.802  1.00 53.00           N  
ATOM   2981  CA  ARG B 592       6.182  -5.630 -21.998  1.00 53.00           C  
ATOM   2982  C   ARG B 592       4.678  -5.525 -21.775  1.00 53.00           C  
ATOM   2983  O   ARG B 592       3.936  -6.434 -22.136  1.00 53.00           O  
ATOM   2984  CB  ARG B 592       6.553  -5.157 -23.417  1.00 53.00           C  
ATOM   2985  CG  ARG B 592       8.034  -5.376 -23.753  1.00 53.00           C  
ATOM   2986  CD  ARG B 592       8.351  -4.875 -25.159  1.00 53.00           C  
ATOM   2987  NE  ARG B 592       9.661  -5.339 -25.628  1.00 53.00           N  
ATOM   2988  CZ  ARG B 592      10.857  -4.884 -25.273  1.00 53.00           C  
ATOM   2989  NH1 ARG B 592      11.021  -3.889 -24.455  1.00 53.00           N  
ATOM   2990  NH2 ARG B 592      11.931  -5.453 -25.725  1.00 53.00           N  
ATOM   2991  N   ASN B 593       4.225  -4.389 -21.258  1.00 53.00           N  
ATOM   2992  CA  ASN B 593       2.785  -4.102 -21.204  1.00 53.00           C  
ATOM   2993  C   ASN B 593       2.191  -3.836 -22.600  1.00 53.00           C  
ATOM   2994  O   ASN B 593       1.045  -4.194 -22.873  1.00 53.00           O  
ATOM   2995  CB  ASN B 593       2.563  -2.906 -20.274  1.00 53.00           C  
ATOM   2996  CG  ASN B 593       1.097  -2.513 -20.218  1.00 53.00           C  
ATOM   2997  OD1 ASN B 593       0.216  -3.305 -19.929  1.00 53.00           O  
ATOM   2998  ND2 ASN B 593       0.778  -1.278 -20.528  1.00 53.00           N  
ATOM   2999  N   ALA B 594       2.968  -3.207 -23.485  1.00 53.00           N  
ATOM   3000  CA  ALA B 594       2.573  -2.882 -24.845  1.00 53.00           C  
ATOM   3001  C   ALA B 594       3.761  -3.038 -25.797  1.00 53.00           C  
ATOM   3002  O   ALA B 594       4.921  -2.941 -25.397  1.00 53.00           O  
ATOM   3003  CB  ALA B 594       2.008  -1.457 -24.873  1.00 53.00           C  
ATOM   3004  N   TYR B 595       3.468  -3.231 -27.081  1.00 53.00           N  
ATOM   3005  CA  TYR B 595       4.481  -3.358 -28.118  1.00 53.00           C  
ATOM   3006  C   TYR B 595       5.435  -2.158 -28.134  1.00 53.00           C  
ATOM   3007  O   TYR B 595       4.997  -1.007 -28.093  1.00 53.00           O  
ATOM   3008  CB  TYR B 595       3.800  -3.535 -29.483  1.00 53.00           C  
ATOM   3009  CG  TYR B 595       4.790  -3.777 -30.600  1.00 53.00           C  
ATOM   3010  CD1 TYR B 595       5.234  -2.713 -31.413  1.00 53.00           C  
ATOM   3011  CD2 TYR B 595       5.302  -5.077 -30.810  1.00 53.00           C  
ATOM   3012  CE1 TYR B 595       6.184  -2.946 -32.419  1.00 53.00           C  
ATOM   3013  CE2 TYR B 595       6.251  -5.311 -31.809  1.00 53.00           C  
ATOM   3014  CZ  TYR B 595       6.694  -4.247 -32.618  1.00 53.00           C  
ATOM   3015  OH  TYR B 595       7.634  -4.473 -33.595  1.00 53.00           O  
ATOM   3016  N   GLY B 596       6.728  -2.424 -28.166  1.00 53.00           N  
ATOM   3017  CA  GLY B 596       7.763  -1.390 -28.159  1.00 53.00           C  
ATOM   3018  C   GLY B 596       8.004  -0.710 -26.801  1.00 53.00           C  
ATOM   3019  O   GLY B 596       8.943   0.077 -26.689  1.00 53.00           O  
ATOM   3020  N   SER B 597       7.231  -1.013 -25.776  1.00 53.00           N  
ATOM   3021  CA  SER B 597       7.460  -0.475 -24.435  1.00 53.00           C  
ATOM   3022  C   SER B 597       8.834  -0.891 -23.899  1.00 53.00           C  
ATOM   3023  O   SER B 597       9.242  -2.045 -24.004  1.00 53.00           O  
ATOM   3024  CB  SER B 597       6.380  -0.917 -23.454  1.00 53.00           C  
ATOM   3025  OG  SER B 597       6.636  -0.343 -22.188  1.00 53.00           O  
ATOM   3026  N   LYS B 598       9.545   0.059 -23.270  1.00 53.00           N  
ATOM   3027  CA  LYS B 598      10.800  -0.203 -22.560  1.00 53.00           C  
ATOM   3028  C   LYS B 598      10.582  -0.603 -21.101  1.00 53.00           C  
ATOM   3029  O   LYS B 598      11.510  -1.098 -20.471  1.00 53.00           O  
ATOM   3030  CB  LYS B 598      11.733   1.005 -22.695  1.00 53.00           C  
ATOM   3031  CG  LYS B 598      12.274   1.221 -24.118  1.00 53.00           C  
ATOM   3032  CD  LYS B 598      13.202   0.078 -24.511  1.00 53.00           C  
ATOM   3033  CE  LYS B 598      13.929   0.294 -25.840  1.00 53.00           C  
ATOM   3034  NZ  LYS B 598      14.869  -0.842 -26.089  1.00 53.00           N  
ATOM   3035  N   MET B 599       9.378  -0.422 -20.594  1.00 53.00           N  
ATOM   3036  CA  MET B 599       9.009  -0.871 -19.256  1.00 53.00           C  
ATOM   3037  C   MET B 599       8.723  -2.367 -19.264  1.00 53.00           C  
ATOM   3038  O   MET B 599       7.839  -2.828 -20.002  1.00 53.00           O  
ATOM   3039  CB  MET B 599       7.799  -0.093 -18.757  1.00 53.00           C  
ATOM   3040  CG  MET B 599       7.542  -0.338 -17.261  1.00 53.00           C  
ATOM   3041  SD  MET B 599       8.840   0.329 -16.192  1.00 53.00           S  
ATOM   3042  CE  MET B 599       8.451   2.080 -16.305  1.00 53.00           C  
ATOM   3043  N   LEU B 600       9.444  -3.098 -18.431  1.00 53.00           N  
ATOM   3044  CA  LEU B 600       9.322  -4.525 -18.273  1.00 53.00           C  
ATOM   3045  C   LEU B 600       8.711  -4.864 -16.909  1.00 53.00           C  
ATOM   3046  O   LEU B 600       9.088  -4.283 -15.885  1.00 53.00           O  
ATOM   3047  CB  LEU B 600      10.684  -5.198 -18.449  1.00 53.00           C  
ATOM   3048  CG  LEU B 600      11.406  -4.876 -19.773  1.00 53.00           C  
ATOM   3049  CD1 LEU B 600      12.754  -5.576 -19.787  1.00 53.00           C  
ATOM   3050  CD2 LEU B 600      10.603  -5.320 -20.990  1.00 53.00           C  
ATOM   3051  N   VAL B 601       7.816  -5.837 -16.925  1.00 53.00           N  
ATOM   3052  CA  VAL B 601       7.169  -6.377 -15.740  1.00 53.00           C  
ATOM   3053  C   VAL B 601       7.467  -7.871 -15.625  1.00 53.00           C  
ATOM   3054  O   VAL B 601       7.746  -8.550 -16.616  1.00 53.00           O  
ATOM   3055  CB  VAL B 601       5.660  -6.083 -15.737  1.00 53.00           C  
ATOM   3056  CG1 VAL B 601       5.413  -4.569 -15.742  1.00 53.00           C  
ATOM   3057  CG2 VAL B 601       4.919  -6.713 -16.926  1.00 53.00           C  
ATOM   3058  N   SER B 602       7.416  -8.396 -14.408  1.00 53.00           N  
ATOM   3059  CA  SER B 602       7.722  -9.810 -14.138  1.00 53.00           C  
ATOM   3060  C   SER B 602       6.556 -10.768 -14.395  1.00 53.00           C  
ATOM   3061  O   SER B 602       6.737 -11.982 -14.405  1.00 53.00           O  
ATOM   3062  CB  SER B 602       8.210  -9.945 -12.699  1.00 53.00           C  
ATOM   3063  OG  SER B 602       7.192  -9.537 -11.803  1.00 53.00           O  
ATOM   3064  N   SER B 603       5.354 -10.236 -14.574  1.00 53.00           N  
ATOM   3065  CA  SER B 603       4.147 -10.974 -14.923  1.00 53.00           C  
ATOM   3066  C   SER B 603       3.148 -10.020 -15.559  1.00 53.00           C  
ATOM   3067  O   SER B 603       3.025  -8.882 -15.125  1.00 53.00           O  
ATOM   3068  CB  SER B 603       3.531 -11.586 -13.660  1.00 53.00           C  
ATOM   3069  OG  SER B 603       2.335 -12.273 -13.975  1.00 53.00           O  
ATOM   3070  N   TYR B 604       2.403 -10.477 -16.556  1.00 53.00           N  
ATOM   3071  CA  TYR B 604       1.298  -9.686 -17.114  1.00 53.00           C  
ATOM   3072  C   TYR B 604       0.058  -9.680 -16.211  1.00 53.00           C  
ATOM   3073  O   TYR B 604      -0.811  -8.819 -16.336  1.00 53.00           O  
ATOM   3074  CB  TYR B 604       0.973 -10.215 -18.513  1.00 53.00           C  
ATOM   3075  CG  TYR B 604       0.202  -9.239 -19.365  1.00 53.00           C  
ATOM   3076  CD1 TYR B 604      -1.156  -9.467 -19.676  1.00 53.00           C  
ATOM   3077  CD2 TYR B 604       0.849  -8.092 -19.884  1.00 53.00           C  
ATOM   3078  CE1 TYR B 604      -1.857  -8.566 -20.505  1.00 53.00           C  
ATOM   3079  CE2 TYR B 604       0.154  -7.189 -20.702  1.00 53.00           C  
ATOM   3080  CZ  TYR B 604      -1.195  -7.437 -21.013  1.00 53.00           C  
ATOM   3081  OH  TYR B 604      -1.865  -6.552 -21.826  1.00 53.00           O  
ATOM   3082  N   GLU B 605      -0.011 -10.620 -15.274  1.00 53.00           N  
ATOM   3083  CA  GLU B 605      -1.120 -10.844 -14.355  1.00 53.00           C  
ATOM   3084  C   GLU B 605      -0.726 -10.375 -12.944  1.00 53.00           C  
ATOM   3085  O   GLU B 605      -0.309 -11.156 -12.090  1.00 53.00           O  
ATOM   3086  CB  GLU B 605      -1.539 -12.319 -14.395  1.00 53.00           C  
ATOM   3087  CG  GLU B 605      -2.071 -12.742 -15.775  1.00 53.00           C  
ATOM   3088  CD  GLU B 605      -2.306 -14.253 -15.819  1.00 53.00           C  
ATOM   3089  OE1 GLU B 605      -3.466 -14.686 -15.695  1.00 53.00           O  
ATOM   3090  OE2 GLU B 605      -1.304 -14.983 -15.972  1.00 53.00           O  
ATOM   3091  N   CYS B 606      -0.822  -9.070 -12.725  1.00 53.00           N  
ATOM   3092  CA  CYS B 606      -0.541  -8.427 -11.444  1.00 53.00           C  
ATOM   3093  C   CYS B 606      -1.569  -7.329 -11.163  1.00 53.00           C  
ATOM   3094  O   CYS B 606      -1.938  -6.583 -12.070  1.00 53.00           O  
ATOM   3095  CB  CYS B 606       0.882  -7.861 -11.475  1.00 53.00           C  
ATOM   3096  SG  CYS B 606       1.352  -7.259  -9.825  1.00 53.00           S  
ATOM   3097  N   ILE B 607      -1.986  -7.180  -9.902  1.00 53.00           N  
ATOM   3098  CA  ILE B 607      -2.907  -6.115  -9.485  1.00 53.00           C  
ATOM   3099  C   ILE B 607      -2.347  -4.713  -9.758  1.00 53.00           C  
ATOM   3100  O   ILE B 607      -3.123  -3.792  -9.985  1.00 53.00           O  
ATOM   3101  CB  ILE B 607      -3.294  -6.287  -8.003  1.00 53.00           C  
ATOM   3102  CG1 ILE B 607      -4.507  -5.414  -7.632  1.00 53.00           C  
ATOM   3103  CG2 ILE B 607      -2.105  -6.015  -7.066  1.00 53.00           C  
ATOM   3104  CD1 ILE B 607      -5.076  -5.673  -6.235  1.00 53.00           C  
ATOM   3105  N   MET B 608      -1.014  -4.568  -9.797  1.00 53.00           N  
ATOM   3106  CA  MET B 608      -0.364  -3.286 -10.127  1.00 53.00           C  
ATOM   3107  C   MET B 608      -0.497  -2.917 -11.609  1.00 53.00           C  
ATOM   3108  O   MET B 608      -0.236  -1.777 -11.982  1.00 53.00           O  
ATOM   3109  CB  MET B 608       1.098  -3.299  -9.686  1.00 53.00           C  
ATOM   3110  CG  MET B 608       1.291  -3.597  -8.193  1.00 53.00           C  
ATOM   3111  SD  MET B 608       0.250  -2.662  -7.030  1.00 53.00           S  
ATOM   3112  CE  MET B 608       0.717  -0.969  -7.415  1.00 53.00           C  
ATOM   3113  N   ARG B 609      -0.929  -3.846 -12.454  1.00 53.00           N  
ATOM   3114  CA  ARG B 609      -1.286  -3.607 -13.854  1.00 53.00           C  
ATOM   3115  C   ARG B 609      -2.798  -3.591 -14.065  1.00 53.00           C  
ATOM   3116  O   ARG B 609      -3.314  -2.756 -14.796  1.00 53.00           O  
ATOM   3117  CB  ARG B 609      -0.621  -4.688 -14.722  1.00 53.00           C  
ATOM   3118  CG  ARG B 609      -0.956  -4.489 -16.214  1.00 53.00           C  
ATOM   3119  CD  ARG B 609      -0.407  -5.618 -17.077  1.00 53.00           C  
ATOM   3120  NE  ARG B 609      -1.151  -5.591 -18.356  1.00 53.00           N  
ATOM   3121  CZ  ARG B 609      -2.365  -6.121 -18.520  1.00 53.00           C  
ATOM   3122  NH1 ARG B 609      -2.880  -6.959 -17.668  1.00 53.00           N  
ATOM   3123  NH2 ARG B 609      -3.082  -5.785 -19.542  1.00 53.00           N  
ATOM   3124  N   ASP B 610      -3.501  -4.552 -13.486  1.00 53.00           N  
ATOM   3125  CA  ASP B 610      -4.942  -4.735 -13.636  1.00 53.00           C  
ATOM   3126  C   ASP B 610      -5.524  -5.222 -12.309  1.00 53.00           C  
ATOM   3127  O   ASP B 610      -5.196  -6.301 -11.810  1.00 53.00           O  
ATOM   3128  CB  ASP B 610      -5.218  -5.718 -14.785  1.00 53.00           C  
ATOM   3129  CG  ASP B 610      -6.703  -6.023 -15.029  1.00 53.00           C  
ATOM   3130  OD1 ASP B 610      -7.568  -5.690 -14.183  1.00 53.00           O  
ATOM   3131  OD2 ASP B 610      -7.001  -6.653 -16.068  1.00 53.00           O  
ATOM   3132  N   THR B 611      -6.426  -4.435 -11.747  1.00 53.00           N  
ATOM   3133  CA  THR B 611      -7.047  -4.673 -10.446  1.00 53.00           C  
ATOM   3134  C   THR B 611      -7.889  -5.953 -10.368  1.00 53.00           C  
ATOM   3135  O   THR B 611      -8.380  -6.303  -9.295  1.00 53.00           O  
ATOM   3136  CB  THR B 611      -7.904  -3.470 -10.019  1.00 53.00           C  
ATOM   3137  OG1 THR B 611      -8.901  -3.207 -10.981  1.00 53.00           O  
ATOM   3138  CG2 THR B 611      -7.072  -2.200  -9.843  1.00 53.00           C  
ATOM   3139  N   ASN B 612      -8.065  -6.699 -11.456  1.00 53.00           N  
ATOM   3140  CA  ASN B 612      -8.707  -8.013 -11.435  1.00 53.00           C  
ATOM   3141  C   ASN B 612      -7.781  -9.143 -10.983  1.00 53.00           C  
ATOM   3142  O   ASN B 612      -8.288 -10.202 -10.596  1.00 53.00           O  
ATOM   3143  CB  ASN B 612      -9.350  -8.305 -12.793  1.00 53.00           C  
ATOM   3144  CG  ASN B 612     -10.507  -7.373 -13.054  1.00 53.00           C  
ATOM   3145  OD1 ASN B 612     -11.441  -7.276 -12.261  1.00 53.00           O  
ATOM   3146  ND2 ASN B 612     -10.469  -6.642 -14.141  1.00 53.00           N  
ATOM   3147  N   TYR B 613      -6.459  -8.926 -10.985  1.00 53.00           N  
ATOM   3148  CA  TYR B 613      -5.478  -9.932 -10.596  1.00 53.00           C  
ATOM   3149  C   TYR B 613      -5.056  -9.827  -9.122  1.00 53.00           C  
ATOM   3150  O   TYR B 613      -5.399  -8.895  -8.395  1.00 53.00           O  
ATOM   3151  CB  TYR B 613      -4.298  -9.877 -11.569  1.00 53.00           C  
ATOM   3152  CG  TYR B 613      -4.684 -10.234 -12.995  1.00 53.00           C  
ATOM   3153  CD1 TYR B 613      -5.051 -11.554 -13.318  1.00 53.00           C  
ATOM   3154  CD2 TYR B 613      -4.711  -9.244 -13.997  1.00 53.00           C  
ATOM   3155  CE1 TYR B 613      -5.430 -11.882 -14.630  1.00 53.00           C  
ATOM   3156  CE2 TYR B 613      -5.084  -9.565 -15.310  1.00 53.00           C  
ATOM   3157  CZ  TYR B 613      -5.447 -10.888 -15.620  1.00 53.00           C  
ATOM   3158  OH  TYR B 613      -5.811 -11.203 -16.907  1.00 53.00           O  
ATOM   3159  N   GLN B 614      -4.314 -10.830  -8.681  1.00 53.00           N  
ATOM   3160  CA  GLN B 614      -3.579 -10.815  -7.418  1.00 53.00           C  
ATOM   3161  C   GLN B 614      -2.220 -10.112  -7.603  1.00 53.00           C  
ATOM   3162  O   GLN B 614      -1.814  -9.819  -8.727  1.00 53.00           O  
ATOM   3163  CB  GLN B 614      -3.396 -12.260  -6.927  1.00 53.00           C  
ATOM   3164  CG  GLN B 614      -4.722 -12.988  -6.654  1.00 53.00           C  
ATOM   3165  CD  GLN B 614      -5.500 -12.357  -5.502  1.00 53.00           C  
ATOM   3166  OE1 GLN B 614      -4.990 -12.194  -4.405  1.00 53.00           O  
ATOM   3167  NE2 GLN B 614      -6.740 -11.983  -5.704  1.00 53.00           N  
ATOM   3168  N   PHE B 615      -1.473  -9.902  -6.515  1.00 53.00           N  
ATOM   3169  CA  PHE B 615      -0.066  -9.537  -6.630  1.00 53.00           C  
ATOM   3170  C   PHE B 615       0.721 -10.670  -7.298  1.00 53.00           C  
ATOM   3171  O   PHE B 615       0.558 -11.839  -6.942  1.00 53.00           O  
ATOM   3172  CB  PHE B 615       0.523  -9.183  -5.261  1.00 53.00           C  
ATOM   3173  CG  PHE B 615       0.031  -7.863  -4.708  1.00 53.00           C  
ATOM   3174  CD1 PHE B 615       0.710  -6.677  -5.035  1.00 53.00           C  
ATOM   3175  CD2 PHE B 615      -1.110  -7.805  -3.891  1.00 53.00           C  
ATOM   3176  CE1 PHE B 615       0.255  -5.438  -4.555  1.00 53.00           C  
ATOM   3177  CE2 PHE B 615      -1.574  -6.568  -3.418  1.00 53.00           C  
ATOM   3178  CZ  PHE B 615      -0.895  -5.392  -3.747  1.00 53.00           C  
ATOM   3179  N   CYS B 616       1.587 -10.336  -8.249  1.00 53.00           N  
ATOM   3180  CA  CYS B 616       2.522 -11.284  -8.840  1.00 53.00           C  
ATOM   3181  C   CYS B 616       3.615 -11.696  -7.830  1.00 53.00           C  
ATOM   3182  O   CYS B 616       3.789 -11.059  -6.785  1.00 53.00           O  
ATOM   3183  CB  CYS B 616       3.104 -10.683 -10.126  1.00 53.00           C  
ATOM   3184  SG  CYS B 616       4.276  -9.335  -9.769  1.00 53.00           S  
ATOM   3185  N   GLU B 617       4.385 -12.731  -8.144  1.00 53.00           N  
ATOM   3186  CA  GLU B 617       5.393 -13.279  -7.219  1.00 53.00           C  
ATOM   3187  C   GLU B 617       6.498 -12.275  -6.854  1.00 53.00           C  
ATOM   3188  O   GLU B 617       6.974 -12.268  -5.719  1.00 53.00           O  
ATOM   3189  CB  GLU B 617       6.010 -14.552  -7.817  1.00 53.00           C  
ATOM   3190  CG  GLU B 617       4.995 -15.690  -8.015  1.00 53.00           C  
ATOM   3191  CD  GLU B 617       4.229 -16.049  -6.737  1.00 53.00           C  
ATOM   3192  OE1 GLU B 617       2.996 -16.225  -6.815  1.00 53.00           O  
ATOM   3193  OE2 GLU B 617       4.859 -16.121  -5.667  1.00 53.00           O  
ATOM   3194  N   VAL B 618       6.881 -11.381  -7.764  1.00 53.00           N  
ATOM   3195  CA  VAL B 618       7.850 -10.310  -7.478  1.00 53.00           C  
ATOM   3196  C   VAL B 618       7.250  -9.276  -6.529  1.00 53.00           C  
ATOM   3197  O   VAL B 618       7.896  -8.927  -5.541  1.00 53.00           O  
ATOM   3198  CB  VAL B 618       8.363  -9.650  -8.775  1.00 53.00           C  
ATOM   3199  CG1 VAL B 618       9.194  -8.391  -8.511  1.00 53.00           C  
ATOM   3200  CG2 VAL B 618       9.249 -10.646  -9.536  1.00 53.00           C  
ATOM   3201  N   CYS B 619       6.020  -8.831  -6.759  1.00 53.00           N  
ATOM   3202  CA  CYS B 619       5.345  -7.881  -5.880  1.00 53.00           C  
ATOM   3203  C   CYS B 619       5.086  -8.476  -4.486  1.00 53.00           C  
ATOM   3204  O   CYS B 619       5.303  -7.800  -3.487  1.00 53.00           O  
ATOM   3205  CB  CYS B 619       4.043  -7.403  -6.538  1.00 53.00           C  
ATOM   3206  SG  CYS B 619       4.417  -6.337  -7.956  1.00 53.00           S  
ATOM   3207  N   ARG B 620       4.706  -9.753  -4.396  1.00 53.00           N  
ATOM   3208  CA  ARG B 620       4.565 -10.469  -3.122  1.00 53.00           C  
ATOM   3209  C   ARG B 620       5.883 -10.503  -2.343  1.00 53.00           C  
ATOM   3210  O   ARG B 620       5.909 -10.148  -1.175  1.00 53.00           O  
ATOM   3211  CB  ARG B 620       4.070 -11.905  -3.341  1.00 53.00           C  
ATOM   3212  CG  ARG B 620       2.622 -11.962  -3.821  1.00 53.00           C  
ATOM   3213  CD  ARG B 620       2.212 -13.420  -4.048  1.00 53.00           C  
ATOM   3214  NE  ARG B 620       0.900 -13.518  -4.705  1.00 53.00           N  
ATOM   3215  CZ  ARG B 620       0.175 -14.606  -4.822  1.00 53.00           C  
ATOM   3216  NH1 ARG B 620       0.547 -15.745  -4.317  1.00 53.00           N  
ATOM   3217  NH2 ARG B 620      -0.946 -14.560  -5.478  1.00 53.00           N  
ATOM   3218  N   LEU B 621       6.967 -10.890  -3.009  1.00 53.00           N  
ATOM   3219  CA  LEU B 621       8.290 -10.959  -2.397  1.00 53.00           C  
ATOM   3220  C   LEU B 621       8.763  -9.586  -1.903  1.00 53.00           C  
ATOM   3221  O   LEU B 621       9.158  -9.448  -0.749  1.00 53.00           O  
ATOM   3222  CB  LEU B 621       9.262 -11.564  -3.432  1.00 53.00           C  
ATOM   3223  CG  LEU B 621      10.750 -11.492  -3.018  1.00 53.00           C  
ATOM   3224  CD1 LEU B 621      11.041 -12.271  -1.744  1.00 53.00           C  
ATOM   3225  CD2 LEU B 621      11.615 -12.071  -4.134  1.00 53.00           C  
ATOM   3226  N   GLN B 622       8.717  -8.572  -2.759  1.00 53.00           N  
ATOM   3227  CA  GLN B 622       9.191  -7.222  -2.416  1.00 53.00           C  
ATOM   3228  C   GLN B 622       8.323  -6.577  -1.329  1.00 53.00           C  
ATOM   3229  O   GLN B 622       8.847  -6.009  -0.373  1.00 53.00           O  
ATOM   3230  CB  GLN B 622       9.238  -6.367  -3.689  1.00 53.00           C  
ATOM   3231  CG  GLN B 622      10.281  -6.825  -4.718  1.00 53.00           C  
ATOM   3232  CD  GLN B 622      11.711  -6.513  -4.298  1.00 53.00           C  
ATOM   3233  OE1 GLN B 622      12.318  -7.153  -3.460  1.00 53.00           O  
ATOM   3234  NE2 GLN B 622      12.312  -5.490  -4.874  1.00 53.00           N  
ATOM   3235  N   GLY B 623       7.005  -6.746  -1.421  1.00 53.00           N  
ATOM   3236  CA  GLY B 623       6.069  -6.279  -0.405  1.00 53.00           C  
ATOM   3237  C   GLY B 623       6.253  -6.979   0.944  1.00 53.00           C  
ATOM   3238  O   GLY B 623       6.288  -6.319   1.977  1.00 53.00           O  
ATOM   3239  N   PHE B 624       6.470  -8.300   0.939  1.00 53.00           N  
ATOM   3240  CA  PHE B 624       6.792  -9.048   2.157  1.00 53.00           C  
ATOM   3241  C   PHE B 624       8.095  -8.543   2.789  1.00 53.00           C  
ATOM   3242  O   PHE B 624       8.128  -8.267   3.988  1.00 53.00           O  
ATOM   3243  CB  PHE B 624       6.869 -10.543   1.852  1.00 53.00           C  
ATOM   3244  CG  PHE B 624       6.960 -11.417   3.085  1.00 53.00           C  
ATOM   3245  CD1 PHE B 624       8.163 -11.538   3.814  1.00 53.00           C  
ATOM   3246  CD2 PHE B 624       5.823 -12.126   3.533  1.00 53.00           C  
ATOM   3247  CE1 PHE B 624       8.236 -12.330   4.969  1.00 53.00           C  
ATOM   3248  CE2 PHE B 624       5.892 -12.932   4.687  1.00 53.00           C  
ATOM   3249  CZ  PHE B 624       7.096 -13.031   5.399  1.00 53.00           C  
ATOM   3250  N   LYS B 625       9.150  -8.347   1.992  1.00 53.00           N  
ATOM   3251  CA  LYS B 625      10.416  -7.787   2.463  1.00 53.00           C  
ATOM   3252  C   LYS B 625      10.227  -6.392   3.074  1.00 53.00           C  
ATOM   3253  O   LYS B 625      10.765  -6.136   4.142  1.00 53.00           O  
ATOM   3254  CB  LYS B 625      11.440  -7.718   1.321  1.00 53.00           C  
ATOM   3255  CG  LYS B 625      11.996  -9.096   0.935  1.00 53.00           C  
ATOM   3256  CD  LYS B 625      12.790  -9.051  -0.376  1.00 53.00           C  
ATOM   3257  CE  LYS B 625      14.072  -8.218  -0.256  1.00 53.00           C  
ATOM   3258  NZ  LYS B 625      14.796  -8.144  -1.554  1.00 53.00           N  
ATOM   3259  N   ARG B 626       9.431  -5.514   2.437  1.00 53.00           N  
ATOM   3260  CA  ARG B 626       9.143  -4.176   2.982  1.00 53.00           C  
ATOM   3261  C   ARG B 626       8.464  -4.250   4.341  1.00 53.00           C  
ATOM   3262  O   ARG B 626       8.943  -3.630   5.282  1.00 53.00           O  
ATOM   3263  CB  ARG B 626       8.336  -3.350   1.973  1.00 53.00           C  
ATOM   3264  CG  ARG B 626       7.869  -1.984   2.522  1.00 53.00           C  
ATOM   3265  CD  ARG B 626       9.016  -1.142   3.078  1.00 53.00           C  
ATOM   3266  NE  ARG B 626       8.540   0.162   3.569  1.00 53.00           N  
ATOM   3267  CZ  ARG B 626       9.213   1.002   4.331  1.00 53.00           C  
ATOM   3268  NH1 ARG B 626      10.426   0.743   4.739  1.00 53.00           N  
ATOM   3269  NH2 ARG B 626       8.678   2.136   4.711  1.00 53.00           N  
ATOM   3270  N   MET B 627       7.397  -5.027   4.470  1.00 53.00           N  
ATOM   3271  CA  MET B 627       6.694  -5.169   5.749  1.00 53.00           C  
ATOM   3272  C   MET B 627       7.574  -5.807   6.832  1.00 53.00           C  
ATOM   3273  O   MET B 627       7.518  -5.388   7.982  1.00 53.00           O  
ATOM   3274  CB  MET B 627       5.394  -5.947   5.553  1.00 53.00           C  
ATOM   3275  CG  MET B 627       4.346  -5.113   4.813  1.00 53.00           C  
ATOM   3276  SD  MET B 627       2.714  -5.890   4.657  1.00 53.00           S  
ATOM   3277  CE  MET B 627       3.105  -7.193   3.478  1.00 53.00           C  
ATOM   3278  N   SER B 628       8.471  -6.732   6.469  1.00 53.00           N  
ATOM   3279  CA  SER B 628       9.429  -7.321   7.406  1.00 53.00           C  
ATOM   3280  C   SER B 628      10.429  -6.316   7.984  1.00 53.00           C  
ATOM   3281  O   SER B 628      11.001  -6.559   9.044  1.00 53.00           O  
ATOM   3282  CB  SER B 628      10.188  -8.485   6.758  1.00 53.00           C  
ATOM   3283  OG  SER B 628      11.267  -8.053   5.946  1.00 53.00           O  
ATOM   3284  N   GLN B 629      10.631  -5.184   7.322  1.00 53.00           N  
ATOM   3285  CA  GLN B 629      11.457  -4.083   7.838  1.00 53.00           C  
ATOM   3286  C   GLN B 629      10.695  -3.170   8.820  1.00 53.00           C  
ATOM   3287  O   GLN B 629      11.315  -2.412   9.560  1.00 53.00           O  
ATOM   3288  CB  GLN B 629      12.027  -3.259   6.665  1.00 53.00           C  
ATOM   3289  CG  GLN B 629      12.932  -4.050   5.716  1.00 53.00           C  
ATOM   3290  CD  GLN B 629      14.286  -4.385   6.333  1.00 53.00           C  
ATOM   3291  OE1 GLN B 629      14.438  -5.251   7.178  1.00 53.00           O  
ATOM   3292  NE2 GLN B 629      15.321  -3.687   5.924  1.00 53.00           N  
ATOM   3293  N   LEU B 630       9.364  -3.259   8.829  1.00 53.00           N  
ATOM   3294  CA  LEU B 630       8.485  -2.440   9.665  1.00 53.00           C  
ATOM   3295  C   LEU B 630       8.031  -3.154  10.948  1.00 53.00           C  
ATOM   3296  O   LEU B 630       7.537  -2.503  11.864  1.00 53.00           O  
ATOM   3297  CB  LEU B 630       7.268  -1.991   8.840  1.00 53.00           C  
ATOM   3298  CG  LEU B 630       7.597  -1.205   7.552  1.00 53.00           C  
ATOM   3299  CD1 LEU B 630       6.306  -0.802   6.854  1.00 53.00           C  
ATOM   3300  CD2 LEU B 630       8.421   0.047   7.846  1.00 53.00           C  
ATOM   3301  N   VAL B 631       8.207  -4.478  11.007  1.00 53.00           N  
ATOM   3302  CA  VAL B 631       7.883  -5.293  12.179  1.00 53.00           C  
ATOM   3303  C   VAL B 631       9.091  -6.146  12.577  1.00 53.00           C  
ATOM   3304  O   VAL B 631      10.002  -6.376  11.783  1.00 53.00           O  
ATOM   3305  CB  VAL B 631       6.628  -6.173  11.966  1.00 53.00           C  
ATOM   3306  CG1 VAL B 631       5.408  -5.314  11.609  1.00 53.00           C  
ATOM   3307  CG2 VAL B 631       6.823  -7.231  10.881  1.00 53.00           C  
ATOM   3308  N   LYS B 632       9.109  -6.614  13.825  1.00 53.00           N  
ATOM   3309  CA  LYS B 632      10.115  -7.563  14.318  1.00 53.00           C  
ATOM   3310  C   LYS B 632       9.616  -8.998  14.181  1.00 53.00           C  
ATOM   3311  O   LYS B 632       8.447  -9.231  13.875  1.00 53.00           O  
ATOM   3312  CB  LYS B 632      10.509  -7.195  15.756  1.00 53.00           C  
ATOM   3313  CG  LYS B 632      11.149  -5.794  15.826  1.00 53.00           C  
ATOM   3314  CD  LYS B 632      11.524  -5.451  17.262  1.00 53.00           C  
ATOM   3315  CE  LYS B 632      12.092  -4.037  17.328  1.00 53.00           C  
ATOM   3316  NZ  LYS B 632      12.332  -3.612  18.725  1.00 53.00           N  
ATOM   3317  N   ASP B 633      10.502  -9.947  14.434  1.00 53.00           N  
ATOM   3318  CA  ASP B 633      10.190 -11.368  14.603  1.00 53.00           C  
ATOM   3319  C   ASP B 633       9.674 -12.054  13.318  1.00 53.00           C  
ATOM   3320  O   ASP B 633       8.869 -12.979  13.362  1.00 53.00           O  
ATOM   3321  CB  ASP B 633       9.294 -11.584  15.843  1.00 53.00           C  
ATOM   3322  CG  ASP B 633       9.683 -10.656  16.996  1.00 53.00           C  
ATOM   3323  OD1 ASP B 633      10.881 -10.655  17.369  1.00 53.00           O  
ATOM   3324  OD2 ASP B 633       8.812  -9.866  17.418  1.00 53.00           O  
ATOM   3325  N   VAL B 634      10.162 -11.603  12.171  1.00 53.00           N  
ATOM   3326  CA  VAL B 634       9.972 -12.277  10.881  1.00 53.00           C  
ATOM   3327  C   VAL B 634      11.342 -12.746  10.386  1.00 53.00           C  
ATOM   3328  O   VAL B 634      12.246 -11.935  10.196  1.00 53.00           O  
ATOM   3329  CB  VAL B 634       9.289 -11.367   9.851  1.00 53.00           C  
ATOM   3330  CG1 VAL B 634       9.079 -12.105   8.524  1.00 53.00           C  
ATOM   3331  CG2 VAL B 634       7.926 -10.890  10.344  1.00 53.00           C  
ATOM   3332  N   ASP B 635      11.478 -14.053  10.152  1.00 53.00           N  
ATOM   3333  CA  ASP B 635      12.774 -14.673   9.864  1.00 53.00           C  
ATOM   3334  C   ASP B 635      12.921 -15.192   8.434  1.00 53.00           C  
ATOM   3335  O   ASP B 635      14.036 -15.296   7.910  1.00 53.00           O  
ATOM   3336  CB  ASP B 635      13.015 -15.819  10.850  1.00 53.00           C  
ATOM   3337  CG  ASP B 635      13.197 -15.339  12.289  1.00 53.00           C  
ATOM   3338  OD1 ASP B 635      13.885 -14.308  12.471  1.00 53.00           O  
ATOM   3339  OD2 ASP B 635      12.700 -16.055  13.182  1.00 53.00           O  
ATOM   3340  N   LEU B 636      11.812 -15.563   7.786  1.00 53.00           N  
ATOM   3341  CA  LEU B 636      11.849 -16.260   6.507  1.00 53.00           C  
ATOM   3342  C   LEU B 636      10.594 -15.993   5.678  1.00 53.00           C  
ATOM   3343  O   LEU B 636       9.482 -15.966   6.197  1.00 53.00           O  
ATOM   3344  CB  LEU B 636      12.009 -17.766   6.796  1.00 53.00           C  
ATOM   3345  CG  LEU B 636      12.502 -18.582   5.602  1.00 53.00           C  
ATOM   3346  CD1 LEU B 636      13.993 -18.373   5.337  1.00 53.00           C  
ATOM   3347  CD2 LEU B 636      12.282 -20.070   5.881  1.00 53.00           C  
ATOM   3348  N   TYR B 637      10.762 -15.866   4.370  1.00 53.00           N  
ATOM   3349  CA  TYR B 637       9.689 -15.920   3.385  1.00 53.00           C  
ATOM   3350  C   TYR B 637       9.838 -17.171   2.528  1.00 53.00           C  
ATOM   3351  O   TYR B 637      10.882 -17.384   1.914  1.00 53.00           O  
ATOM   3352  CB  TYR B 637       9.696 -14.648   2.536  1.00 53.00           C  
ATOM   3353  CG  TYR B 637       8.729 -14.684   1.374  1.00 53.00           C  
ATOM   3354  CD1 TYR B 637       9.191 -14.879   0.054  1.00 53.00           C  
ATOM   3355  CD2 TYR B 637       7.347 -14.517   1.600  1.00 53.00           C  
ATOM   3356  CE1 TYR B 637       8.291 -14.878  -1.026  1.00 53.00           C  
ATOM   3357  CE2 TYR B 637       6.441 -14.518   0.527  1.00 53.00           C  
ATOM   3358  CZ  TYR B 637       6.922 -14.691  -0.786  1.00 53.00           C  
ATOM   3359  OH  TYR B 637       6.038 -14.668  -1.836  1.00 53.00           O  
ATOM   3360  N   VAL B 638       8.781 -17.977   2.449  1.00 53.00           N  
ATOM   3361  CA  VAL B 638       8.674 -19.141   1.568  1.00 53.00           C  
ATOM   3362  C   VAL B 638       7.535 -18.873   0.594  1.00 53.00           C  
ATOM   3363  O   VAL B 638       6.372 -18.863   0.992  1.00 53.00           O  
ATOM   3364  CB  VAL B 638       8.443 -20.438   2.372  1.00 53.00           C  
ATOM   3365  CG1 VAL B 638       8.379 -21.655   1.442  1.00 53.00           C  
ATOM   3366  CG2 VAL B 638       9.570 -20.680   3.389  1.00 53.00           C  
ATOM   3367  N   ALA B 639       7.858 -18.630  -0.674  1.00 53.00           N  
ATOM   3368  CA  ALA B 639       6.832 -18.523  -1.693  1.00 53.00           C  
ATOM   3369  C   ALA B 639       6.101 -19.859  -1.835  1.00 53.00           C  
ATOM   3370  O   ALA B 639       6.730 -20.920  -1.763  1.00 53.00           O  
ATOM   3371  CB  ALA B 639       7.456 -18.058  -3.014  1.00 53.00           C  
ATOM   3372  N   THR B 640       4.787 -19.825  -2.047  1.00 53.00           N  
ATOM   3373  CA  THR B 640       3.973 -21.043  -2.142  1.00 53.00           C  
ATOM   3374  C   THR B 640       4.517 -21.969  -3.233  1.00 53.00           C  
ATOM   3375  O   THR B 640       4.462 -21.592  -4.406  1.00 53.00           O  
ATOM   3376  CB  THR B 640       2.509 -20.706  -2.448  1.00 53.00           C  
ATOM   3377  OG1 THR B 640       2.029 -19.748  -1.528  1.00 53.00           O  
ATOM   3378  CG2 THR B 640       1.606 -21.937  -2.344  1.00 53.00           C  
ATOM   3379  N   PRO B 641       5.036 -23.162  -2.893  1.00 53.00           N  
ATOM   3380  CA  PRO B 641       5.692 -24.010  -3.879  1.00 53.00           C  
ATOM   3381  C   PRO B 641       4.730 -24.508  -4.963  1.00 53.00           C  
ATOM   3382  O   PRO B 641       3.516 -24.564  -4.772  1.00 53.00           O  
ATOM   3383  CB  PRO B 641       6.320 -25.172  -3.093  1.00 53.00           C  
ATOM   3384  CG  PRO B 641       6.399 -24.643  -1.658  1.00 53.00           C  
ATOM   3385  CD  PRO B 641       5.182 -23.727  -1.562  1.00 53.00           C  
ATOM   3386  N   GLU B 642       5.285 -24.887  -6.108  1.00 53.00           N  
ATOM   3387  CA  GLU B 642       4.537 -25.551  -7.174  1.00 53.00           C  
ATOM   3388  C   GLU B 642       5.259 -26.810  -7.659  1.00 53.00           C  
ATOM   3389  O   GLU B 642       6.487 -26.893  -7.627  1.00 53.00           O  
ATOM   3390  CB  GLU B 642       4.224 -24.588  -8.327  1.00 53.00           C  
ATOM   3391  CG  GLU B 642       5.462 -24.055  -9.065  1.00 53.00           C  
ATOM   3392  CD  GLU B 642       5.118 -23.248 -10.332  1.00 53.00           C  
ATOM   3393  OE1 GLU B 642       6.051 -22.748 -10.995  1.00 53.00           O  
ATOM   3394  OE2 GLU B 642       3.936 -23.161 -10.726  1.00 53.00           O  
ATOM   3395  N   VAL B 643       4.483 -27.767  -8.149  1.00 53.00           N  
ATOM   3396  CA  VAL B 643       4.993 -28.965  -8.814  1.00 53.00           C  
ATOM   3397  C   VAL B 643       4.549 -28.958 -10.263  1.00 53.00           C  
ATOM   3398  O   VAL B 643       3.375 -28.731 -10.560  1.00 53.00           O  
ATOM   3399  CB  VAL B 643       4.559 -30.261  -8.107  1.00 53.00           C  
ATOM   3400  CG1 VAL B 643       5.162 -31.488  -8.792  1.00 53.00           C  
ATOM   3401  CG2 VAL B 643       5.008 -30.276  -6.644  1.00 53.00           C  
ATOM   3402  N   LYS B 644       5.483 -29.232 -11.174  1.00 53.00           N  
ATOM   3403  CA  LYS B 644       5.234 -29.346 -12.613  1.00 53.00           C  
ATOM   3404  C   LYS B 644       5.863 -30.620 -13.161  1.00 53.00           C  
ATOM   3405  O   LYS B 644       6.859 -31.109 -12.625  1.00 53.00           O  
ATOM   3406  CB  LYS B 644       5.787 -28.107 -13.330  1.00 53.00           C  
ATOM   3407  CG  LYS B 644       5.030 -26.807 -12.957  1.00 53.00           C  
ATOM   3408  CD  LYS B 644       5.702 -25.533 -13.500  1.00 53.00           C  
ATOM   3409  CE  LYS B 644       7.057 -25.312 -12.819  1.00 53.00           C  
ATOM   3410  NZ  LYS B 644       7.531 -23.910 -12.914  1.00 53.00           N  
ATOM   3411  N   GLU B 645       5.343 -31.102 -14.276  1.00 53.00           N  
ATOM   3412  CA  GLU B 645       6.101 -32.006 -15.131  1.00 53.00           C  
ATOM   3413  C   GLU B 645       7.330 -31.266 -15.671  1.00 53.00           C  
ATOM   3414  O   GLU B 645       7.222 -30.165 -16.222  1.00 53.00           O  
ATOM   3415  CB  GLU B 645       5.213 -32.549 -16.266  1.00 53.00           C  
ATOM   3416  CG  GLU B 645       5.971 -33.561 -17.146  1.00 53.00           C  
ATOM   3417  CD  GLU B 645       5.130 -34.145 -18.307  1.00 53.00           C  
ATOM   3418  OE1 GLU B 645       5.736 -34.748 -19.222  1.00 53.00           O  
ATOM   3419  OE2 GLU B 645       3.895 -34.072 -18.292  1.00 53.00           O  
ATOM   3420  N   TYR B 646       8.514 -31.860 -15.514  1.00 53.00           N  
ATOM   3421  CA  TYR B 646       9.756 -31.294 -16.015  1.00 53.00           C  
ATOM   3422  C   TYR B 646      10.068 -31.852 -17.402  1.00 53.00           C  
ATOM   3423  O   TYR B 646      10.482 -32.998 -17.559  1.00 53.00           O  
ATOM   3424  CB  TYR B 646      10.893 -31.545 -15.018  1.00 53.00           C  
ATOM   3425  CG  TYR B 646      12.182 -30.884 -15.436  1.00 53.00           C  
ATOM   3426  CD1 TYR B 646      13.160 -31.612 -16.150  1.00 53.00           C  
ATOM   3427  CD2 TYR B 646      12.420 -29.533 -15.134  1.00 53.00           C  
ATOM   3428  CE1 TYR B 646      14.362 -30.995 -16.546  1.00 53.00           C  
ATOM   3429  CE2 TYR B 646      13.607 -28.903 -15.522  1.00 53.00           C  
ATOM   3430  CZ  TYR B 646      14.582 -29.637 -16.227  1.00 53.00           C  
ATOM   3431  OH  TYR B 646      15.753 -29.026 -16.604  1.00 53.00           O  
ATOM   3432  N   THR B 647       9.912 -31.001 -18.418  1.00 53.00           N  
ATOM   3433  CA  THR B 647      10.199 -31.327 -19.820  1.00 53.00           C  
ATOM   3434  C   THR B 647      11.476 -30.656 -20.336  1.00 53.00           C  
ATOM   3435  O   THR B 647      11.867 -30.872 -21.476  1.00 53.00           O  
ATOM   3436  CB  THR B 647       9.016 -30.942 -20.718  1.00 53.00           C  
ATOM   3437  OG1 THR B 647       8.804 -29.552 -20.634  1.00 53.00           O  
ATOM   3438  CG2 THR B 647       7.713 -31.632 -20.313  1.00 53.00           C  
ATOM   3439  N   GLY B 648      12.109 -29.791 -19.521  1.00 53.00           N  
ATOM   3440  CA  GLY B 648      13.178 -28.884 -19.937  1.00 53.00           C  
ATOM   3441  C   GLY B 648      12.680 -27.565 -20.548  1.00 53.00           C  
ATOM   3442  O   GLY B 648      13.492 -26.669 -20.769  1.00 53.00           O  
ATOM   3443  N   ALA B 649      11.385 -27.409 -20.796  1.00 53.00           N  
ATOM   3444  CA  ALA B 649      10.811 -26.150 -21.264  1.00 53.00           C  
ATOM   3445  C   ALA B 649      10.944 -25.060 -20.186  1.00 53.00           C  
ATOM   3446  O   ALA B 649      10.660 -25.312 -19.015  1.00 53.00           O  
ATOM   3447  CB  ALA B 649       9.343 -26.366 -21.644  1.00 53.00           C  
ATOM   3448  N   TYR B 650      11.358 -23.847 -20.593  1.00 53.00           N  
ATOM   3449  CA  TYR B 650      11.538 -22.696 -19.702  1.00 53.00           C  
ATOM   3450  C   TYR B 650      12.453 -22.999 -18.499  1.00 53.00           C  
ATOM   3451  O   TYR B 650      12.151 -22.656 -17.359  1.00 53.00           O  
ATOM   3452  CB  TYR B 650      10.178 -22.118 -19.302  1.00 53.00           C  
ATOM   3453  CG  TYR B 650       9.317 -21.711 -20.476  1.00 53.00           C  
ATOM   3454  CD1 TYR B 650       9.510 -20.458 -21.091  1.00 53.00           C  
ATOM   3455  CD2 TYR B 650       8.319 -22.577 -20.965  1.00 53.00           C  
ATOM   3456  CE1 TYR B 650       8.709 -20.063 -22.175  1.00 53.00           C  
ATOM   3457  CE2 TYR B 650       7.512 -22.185 -22.056  1.00 53.00           C  
ATOM   3458  CZ  TYR B 650       7.707 -20.930 -22.652  1.00 53.00           C  
ATOM   3459  OH  TYR B 650       6.919 -20.537 -23.702  1.00 53.00           O  
ATOM   3460  N   SER B 651      13.575 -23.679 -18.763  1.00 53.00           N  
ATOM   3461  CA  SER B 651      14.523 -24.110 -17.731  1.00 53.00           C  
ATOM   3462  C   SER B 651      15.864 -23.370 -17.766  1.00 53.00           C  
ATOM   3463  O   SER B 651      16.668 -23.521 -16.855  1.00 53.00           O  
ATOM   3464  CB  SER B 651      14.749 -25.624 -17.834  1.00 53.00           C  
ATOM   3465  OG  SER B 651      15.367 -25.969 -19.050  1.00 53.00           O  
ATOM   3466  N   LYS B 652      16.099 -22.566 -18.807  1.00 53.00           N  
ATOM   3467  CA  LYS B 652      17.343 -21.826 -19.028  1.00 53.00           C  
ATOM   3468  C   LYS B 652      17.040 -20.367 -19.402  1.00 53.00           C  
ATOM   3469  O   LYS B 652      15.987 -20.102 -19.987  1.00 53.00           O  
ATOM   3470  CB  LYS B 652      18.202 -22.542 -20.090  1.00 53.00           C  
ATOM   3471  CG  LYS B 652      17.434 -22.770 -21.391  1.00 53.00           C  
ATOM   3472  CD  LYS B 652      18.218 -23.549 -22.449  1.00 53.00           C  
ATOM   3473  CE  LYS B 652      17.253 -23.707 -23.624  1.00 53.00           C  
ATOM   3474  NZ  LYS B 652      17.837 -24.458 -24.756  1.00 53.00           N  
ATOM   3475  N   PRO B 653      17.972 -19.415 -19.142  1.00 53.00           N  
ATOM   3476  CA  PRO B 653      17.745 -17.995 -19.415  1.00 53.00           C  
ATOM   3477  C   PRO B 653      17.321 -17.681 -20.856  1.00 53.00           C  
ATOM   3478  O   PRO B 653      16.453 -16.848 -21.085  1.00 53.00           O  
ATOM   3479  CB  PRO B 653      19.060 -17.301 -19.059  1.00 53.00           C  
ATOM   3480  CG  PRO B 653      19.661 -18.212 -17.991  1.00 53.00           C  
ATOM   3481  CD  PRO B 653      19.243 -19.601 -18.457  1.00 53.00           C  
ATOM   3482  N   SER B 654      17.872 -18.400 -21.840  1.00 53.00           N  
ATOM   3483  CA  SER B 654      17.525 -18.207 -23.257  1.00 53.00           C  
ATOM   3484  C   SER B 654      16.054 -18.484 -23.594  1.00 53.00           C  
ATOM   3485  O   SER B 654      15.613 -18.075 -24.659  1.00 53.00           O  
ATOM   3486  CB  SER B 654      18.405 -19.092 -24.144  1.00 53.00           C  
ATOM   3487  OG  SER B 654      18.194 -20.462 -23.863  1.00 53.00           O  
ATOM   3488  N   ASP B 655      15.312 -19.149 -22.729  1.00 53.00           N  
ATOM   3489  CA  ASP B 655      13.882 -19.402 -22.915  1.00 53.00           C  
ATOM   3490  C   ASP B 655      13.013 -18.191 -22.523  1.00 53.00           C  
ATOM   3491  O   ASP B 655      11.795 -18.230 -22.685  1.00 53.00           O  
ATOM   3492  CB  ASP B 655      13.457 -20.644 -22.114  1.00 53.00           C  
ATOM   3493  CG  ASP B 655      14.238 -21.929 -22.426  1.00 53.00           C  
ATOM   3494  OD1 ASP B 655      14.730 -22.125 -23.559  1.00 53.00           O  
ATOM   3495  OD2 ASP B 655      14.367 -22.780 -21.506  1.00 53.00           O  
ATOM   3496  N   PHE B 656      13.626 -17.115 -22.000  1.00 53.00           N  
ATOM   3497  CA  PHE B 656      12.957 -15.914 -21.482  1.00 53.00           C  
ATOM   3498  C   PHE B 656      13.368 -14.626 -22.220  1.00 53.00           C  
ATOM   3499  O   PHE B 656      13.206 -13.526 -21.684  1.00 53.00           O  
ATOM   3500  CB  PHE B 656      13.220 -15.794 -19.977  1.00 53.00           C  
ATOM   3501  CG  PHE B 656      12.723 -16.963 -19.162  1.00 53.00           C  
ATOM   3502  CD1 PHE B 656      11.401 -16.973 -18.670  1.00 53.00           C  
ATOM   3503  CD2 PHE B 656      13.576 -18.045 -18.890  1.00 53.00           C  
ATOM   3504  CE1 PHE B 656      10.941 -18.057 -17.909  1.00 53.00           C  
ATOM   3505  CE2 PHE B 656      13.108 -19.138 -18.127  1.00 53.00           C  
ATOM   3506  CZ  PHE B 656      11.791 -19.143 -17.643  1.00 53.00           C  
ATOM   3507  N   THR B 657      13.923 -14.736 -23.432  1.00 53.00           N  
ATOM   3508  CA  THR B 657      14.445 -13.592 -24.194  1.00 53.00           C  
ATOM   3509  C   THR B 657      13.379 -12.842 -24.989  1.00 53.00           C  
ATOM   3510  O   THR B 657      13.537 -11.649 -25.229  1.00 53.00           O  
ATOM   3511  CB  THR B 657      15.543 -14.036 -25.166  1.00 53.00           C  
ATOM   3512  OG1 THR B 657      15.114 -15.112 -25.963  1.00 53.00           O  
ATOM   3513  CG2 THR B 657      16.799 -14.492 -24.425  1.00 53.00           C  
ATOM   3514  N   ASP B 658      12.302 -13.500 -25.397  1.00 53.00           N  
ATOM   3515  CA  ASP B 658      11.186 -12.837 -26.067  1.00 53.00           C  
ATOM   3516  C   ASP B 658      10.256 -12.203 -25.024  1.00 53.00           C  
ATOM   3517  O   ASP B 658       9.668 -12.892 -24.192  1.00 53.00           O  
ATOM   3518  CB  ASP B 658      10.451 -13.804 -26.995  1.00 53.00           C  
ATOM   3519  CG  ASP B 658       9.396 -13.104 -27.852  1.00 53.00           C  
ATOM   3520  OD1 ASP B 658       9.155 -11.890 -27.661  1.00 53.00           O  
ATOM   3521  OD2 ASP B 658       8.791 -13.794 -28.693  1.00 53.00           O  
ATOM   3522  N   LEU B 659      10.164 -10.882 -25.065  1.00 53.00           N  
ATOM   3523  CA  LEU B 659       9.494 -10.073 -24.057  1.00 53.00           C  
ATOM   3524  C   LEU B 659       8.088  -9.630 -24.480  1.00 53.00           C  
ATOM   3525  O   LEU B 659       7.457  -8.825 -23.797  1.00 53.00           O  
ATOM   3526  CB  LEU B 659      10.395  -8.886 -23.680  1.00 53.00           C  
ATOM   3527  CG  LEU B 659      11.828  -9.272 -23.264  1.00 53.00           C  
ATOM   3528  CD1 LEU B 659      12.611  -8.015 -22.883  1.00 53.00           C  
ATOM   3529  CD2 LEU B 659      11.863 -10.233 -22.078  1.00 53.00           C  
ATOM   3530  N   GLU B 660       7.585 -10.130 -25.595  1.00 53.00           N  
ATOM   3531  CA  GLU B 660       6.246  -9.779 -26.064  1.00 53.00           C  
ATOM   3532  C   GLU B 660       5.159 -10.460 -25.220  1.00 53.00           C  
ATOM   3533  O   GLU B 660       5.301 -11.575 -24.718  1.00 53.00           O  
ATOM   3534  CB  GLU B 660       6.084 -10.104 -27.558  1.00 53.00           C  
ATOM   3535  CG  GLU B 660       6.999  -9.250 -28.465  1.00 53.00           C  
ATOM   3536  CD  GLU B 660       6.821  -7.733 -28.242  1.00 53.00           C  
ATOM   3537  OE1 GLU B 660       7.833  -7.006 -28.265  1.00 53.00           O  
ATOM   3538  OE2 GLU B 660       5.671  -7.295 -28.006  1.00 53.00           O  
ATOM   3539  N   THR B 661       4.019  -9.788 -25.108  1.00 53.00           N  
ATOM   3540  CA  THR B 661       2.878 -10.305 -24.328  1.00 53.00           C  
ATOM   3541  C   THR B 661       2.379 -11.660 -24.852  1.00 53.00           C  
ATOM   3542  O   THR B 661       1.929 -12.510 -24.073  1.00 53.00           O  
ATOM   3543  CB  THR B 661       1.719  -9.297 -24.362  1.00 53.00           C  
ATOM   3544  OG1 THR B 661       2.172  -8.021 -23.971  1.00 53.00           O  
ATOM   3545  CG2 THR B 661       0.583  -9.663 -23.424  1.00 53.00           C  
ATOM   3546  N   SER B 662       2.491 -11.910 -26.155  1.00 53.00           N  
ATOM   3547  CA  SER B 662       2.177 -13.217 -26.747  1.00 53.00           C  
ATOM   3548  C   SER B 662       3.072 -14.333 -26.197  1.00 53.00           C  
ATOM   3549  O   SER B 662       2.584 -15.422 -25.907  1.00 53.00           O  
ATOM   3550  CB  SER B 662       2.336 -13.145 -28.269  1.00 53.00           C  
ATOM   3551  OG  SER B 662       3.595 -12.615 -28.611  1.00 53.00           O  
ATOM   3552  N   SER B 663       4.357 -14.039 -25.975  1.00 53.00           N  
ATOM   3553  CA  SER B 663       5.324 -14.999 -25.443  1.00 53.00           C  
ATOM   3554  C   SER B 663       5.139 -15.246 -23.955  1.00 53.00           C  
ATOM   3555  O   SER B 663       5.315 -16.378 -23.497  1.00 53.00           O  
ATOM   3556  CB  SER B 663       6.728 -14.523 -25.791  1.00 53.00           C  
ATOM   3557  OG  SER B 663       6.810 -14.578 -27.207  1.00 53.00           O  
ATOM   3558  N   TYR B 664       4.658 -14.240 -23.212  1.00 53.00           N  
ATOM   3559  CA  TYR B 664       4.156 -14.449 -21.846  1.00 53.00           C  
ATOM   3560  C   TYR B 664       3.016 -15.469 -21.823  1.00 53.00           C  
ATOM   3561  O   TYR B 664       3.074 -16.427 -21.059  1.00 53.00           O  
ATOM   3562  CB  TYR B 664       3.705 -13.113 -21.243  1.00 53.00           C  
ATOM   3563  CG  TYR B 664       2.985 -13.267 -19.922  1.00 53.00           C  
ATOM   3564  CD1 TYR B 664       1.578 -13.427 -19.870  1.00 53.00           C  
ATOM   3565  CD2 TYR B 664       3.724 -13.320 -18.728  1.00 53.00           C  
ATOM   3566  CE1 TYR B 664       0.933 -13.631 -18.643  1.00 53.00           C  
ATOM   3567  CE2 TYR B 664       3.085 -13.523 -17.490  1.00 53.00           C  
ATOM   3568  CZ  TYR B 664       1.693 -13.681 -17.460  1.00 53.00           C  
ATOM   3569  OH  TYR B 664       1.080 -13.887 -16.248  1.00 53.00           O  
ATOM   3570  N   TYR B 665       2.010 -15.326 -22.691  1.00 53.00           N  
ATOM   3571  CA  TYR B 665       0.899 -16.283 -22.735  1.00 53.00           C  
ATOM   3572  C   TYR B 665       1.332 -17.673 -23.215  1.00 53.00           C  
ATOM   3573  O   TYR B 665       0.883 -18.674 -22.659  1.00 53.00           O  
ATOM   3574  CB  TYR B 665      -0.252 -15.731 -23.569  1.00 53.00           C  
ATOM   3575  CG  TYR B 665      -1.063 -14.667 -22.859  1.00 53.00           C  
ATOM   3576  CD1 TYR B 665      -1.738 -14.976 -21.662  1.00 53.00           C  
ATOM   3577  CD2 TYR B 665      -1.159 -13.368 -23.387  1.00 53.00           C  
ATOM   3578  CE1 TYR B 665      -2.502 -13.999 -20.993  1.00 53.00           C  
ATOM   3579  CE2 TYR B 665      -1.918 -12.383 -22.729  1.00 53.00           C  
ATOM   3580  CZ  TYR B 665      -2.589 -12.699 -21.531  1.00 53.00           C  
ATOM   3581  OH  TYR B 665      -3.332 -11.741 -20.884  1.00 53.00           O  
ATOM   3582  N   ASN B 666       2.267 -17.758 -24.155  1.00 53.00           N  
ATOM   3583  CA  ASN B 666       2.846 -19.052 -24.531  1.00 53.00           C  
ATOM   3584  C   ASN B 666       3.494 -19.752 -23.331  1.00 53.00           C  
ATOM   3585  O   ASN B 666       3.315 -20.958 -23.135  1.00 53.00           O  
ATOM   3586  CB  ASN B 666       3.871 -18.842 -25.656  1.00 53.00           C  
ATOM   3587  CG  ASN B 666       3.241 -18.470 -26.986  1.00 53.00           C  
ATOM   3588  OD1 ASN B 666       2.082 -18.712 -27.257  1.00 53.00           O  
ATOM   3589  ND2 ASN B 666       4.016 -17.896 -27.880  1.00 53.00           N  
ATOM   3590  N   TYR B 667       4.208 -18.989 -22.492  1.00 53.00           N  
ATOM   3591  CA  TYR B 667       4.775 -19.492 -21.251  1.00 53.00           C  
ATOM   3592  C   TYR B 667       3.695 -19.968 -20.271  1.00 53.00           C  
ATOM   3593  O   TYR B 667       3.773 -21.090 -19.783  1.00 53.00           O  
ATOM   3594  CB  TYR B 667       5.666 -18.412 -20.615  1.00 53.00           C  
ATOM   3595  CG  TYR B 667       5.991 -18.693 -19.166  1.00 53.00           C  
ATOM   3596  CD1 TYR B 667       5.300 -18.018 -18.134  1.00 53.00           C  
ATOM   3597  CD2 TYR B 667       6.931 -19.691 -18.835  1.00 53.00           C  
ATOM   3598  CE1 TYR B 667       5.551 -18.329 -16.787  1.00 53.00           C  
ATOM   3599  CE2 TYR B 667       7.181 -20.013 -17.490  1.00 53.00           C  
ATOM   3600  CZ  TYR B 667       6.488 -19.330 -16.478  1.00 53.00           C  
ATOM   3601  OH  TYR B 667       6.727 -19.662 -15.162  1.00 53.00           O  
ATOM   3602  N   THR B 668       2.672 -19.153 -19.994  1.00 53.00           N  
ATOM   3603  CA  THR B 668       1.644 -19.509 -19.015  1.00 53.00           C  
ATOM   3604  C   THR B 668       0.795 -20.691 -19.481  1.00 53.00           C  
ATOM   3605  O   THR B 668       0.500 -21.573 -18.673  1.00 53.00           O  
ATOM   3606  CB  THR B 668       0.735 -18.332 -18.624  1.00 53.00           C  
ATOM   3607  OG1 THR B 668       0.072 -17.805 -19.742  1.00 53.00           O  
ATOM   3608  CG2 THR B 668       1.514 -17.202 -17.960  1.00 53.00           C  
ATOM   3609  N   TYR B 669       0.483 -20.782 -20.772  1.00 53.00           N  
ATOM   3610  CA  TYR B 669      -0.184 -21.963 -21.326  1.00 53.00           C  
ATOM   3611  C   TYR B 669       0.663 -23.222 -21.154  1.00 53.00           C  
ATOM   3612  O   TYR B 669       0.174 -24.218 -20.626  1.00 53.00           O  
ATOM   3613  CB  TYR B 669      -0.532 -21.747 -22.810  1.00 53.00           C  
ATOM   3614  CG  TYR B 669      -1.654 -20.770 -23.074  1.00 53.00           C  
ATOM   3615  CD1 TYR B 669      -2.888 -20.865 -22.395  1.00 53.00           C  
ATOM   3616  CD2 TYR B 669      -1.483 -19.737 -24.023  1.00 53.00           C  
ATOM   3617  CE1 TYR B 669      -3.914 -19.950 -22.635  1.00 53.00           C  
ATOM   3618  CE2 TYR B 669      -2.513 -18.809 -24.279  1.00 53.00           C  
ATOM   3619  CZ  TYR B 669      -3.723 -18.920 -23.569  1.00 53.00           C  
ATOM   3620  OH  TYR B 669      -4.725 -18.015 -23.801  1.00 53.00           O  
ATOM   3621  N   ASN B 670       1.949 -23.170 -21.500  1.00 53.00           N  
ATOM   3622  CA  ASN B 670       2.850 -24.309 -21.311  1.00 53.00           C  
ATOM   3623  C   ASN B 670       2.985 -24.695 -19.832  1.00 53.00           C  
ATOM   3624  O   ASN B 670       2.928 -25.880 -19.493  1.00 53.00           O  
ATOM   3625  CB  ASN B 670       4.219 -23.956 -21.920  1.00 53.00           C  
ATOM   3626  CG  ASN B 670       5.177 -25.118 -21.795  1.00 53.00           C  
ATOM   3627  OD1 ASN B 670       5.842 -25.323 -20.792  1.00 53.00           O  
ATOM   3628  ND2 ASN B 670       5.252 -25.953 -22.806  1.00 53.00           N  
ATOM   3629  N   ARG B 671       3.118 -23.716 -18.928  1.00 53.00           N  
ATOM   3630  CA  ARG B 671       3.155 -23.941 -17.481  1.00 53.00           C  
ATOM   3631  C   ARG B 671       1.888 -24.633 -16.998  1.00 53.00           C  
ATOM   3632  O   ARG B 671       1.980 -25.642 -16.307  1.00 53.00           O  
ATOM   3633  CB  ARG B 671       3.366 -22.610 -16.751  1.00 53.00           C  
ATOM   3634  CG  ARG B 671       3.313 -22.813 -15.225  1.00 53.00           C  
ATOM   3635  CD  ARG B 671       3.288 -21.492 -14.473  1.00 53.00           C  
ATOM   3636  NE  ARG B 671       2.993 -21.754 -13.062  1.00 53.00           N  
ATOM   3637  CZ  ARG B 671       1.815 -21.707 -12.455  1.00 53.00           C  
ATOM   3638  NH1 ARG B 671       0.735 -21.294 -13.041  1.00 53.00           N  
ATOM   3639  NH2 ARG B 671       1.732 -22.080 -11.227  1.00 53.00           N  
ATOM   3640  N   ASN B 672       0.726 -24.092 -17.353  1.00 53.00           N  
ATOM   3641  CA  ASN B 672      -0.563 -24.618 -16.914  1.00 53.00           C  
ATOM   3642  C   ASN B 672      -0.784 -26.050 -17.397  1.00 53.00           C  
ATOM   3643  O   ASN B 672      -1.339 -26.867 -16.667  1.00 53.00           O  
ATOM   3644  CB  ASN B 672      -1.684 -23.682 -17.390  1.00 53.00           C  
ATOM   3645  CG  ASN B 672      -1.701 -22.341 -16.661  1.00 53.00           C  
ATOM   3646  OD1 ASN B 672      -1.113 -22.157 -15.619  1.00 53.00           O  
ATOM   3647  ND2 ASN B 672      -2.418 -21.372 -17.194  1.00 53.00           N  
ATOM   3648  N   ASP B 673      -0.289 -26.371 -18.584  1.00 53.00           N  
ATOM   3649  CA  ASP B 673      -0.407 -27.716 -19.151  1.00 53.00           C  
ATOM   3650  C   ASP B 673       0.461 -28.758 -18.432  1.00 53.00           C  
ATOM   3651  O   ASP B 673       0.125 -29.936 -18.394  1.00 53.00           O  
ATOM   3652  CB  ASP B 673      -0.123 -27.657 -20.651  1.00 53.00           C  
ATOM   3653  CG  ASP B 673      -0.896 -28.735 -21.415  1.00 53.00           C  
ATOM   3654  OD1 ASP B 673      -2.039 -29.019 -20.995  1.00 53.00           O  
ATOM   3655  OD2 ASP B 673      -0.339 -29.248 -22.402  1.00 53.00           O  
ATOM   3656  N   ARG B 674       1.544 -28.304 -17.766  1.00 53.00           N  
ATOM   3657  CA  ARG B 674       2.465 -29.156 -16.992  1.00 53.00           C  
ATOM   3658  C   ARG B 674       2.202 -29.136 -15.480  1.00 53.00           C  
ATOM   3659  O   ARG B 674       2.886 -29.843 -14.754  1.00 53.00           O  
ATOM   3660  CB  ARG B 674       3.908 -28.741 -17.291  1.00 53.00           C  
ATOM   3661  CG  ARG B 674       4.276 -28.973 -18.759  1.00 53.00           C  
ATOM   3662  CD  ARG B 674       5.737 -28.634 -19.042  1.00 53.00           C  
ATOM   3663  NE  ARG B 674       6.043 -27.222 -18.794  1.00 53.00           N  
ATOM   3664  CZ  ARG B 674       6.829 -26.719 -17.842  1.00 53.00           C  
ATOM   3665  NH1 ARG B 674       7.420 -27.463 -16.946  1.00 53.00           N  
ATOM   3666  NH2 ARG B 674       7.036 -25.442 -17.802  1.00 53.00           N  
ATOM   3667  N   LEU B 675       1.291 -28.318 -14.989  1.00 53.00           N  
ATOM   3668  CA  LEU B 675       1.087 -28.114 -13.555  1.00 53.00           C  
ATOM   3669  C   LEU B 675       0.498 -29.365 -12.883  1.00 53.00           C  
ATOM   3670  O   LEU B 675      -0.432 -29.973 -13.406  1.00 53.00           O  
ATOM   3671  CB  LEU B 675       0.222 -26.859 -13.359  1.00 53.00           C  
ATOM   3672  CG  LEU B 675       0.200 -26.314 -11.921  1.00 53.00           C  
ATOM   3673  CD1 LEU B 675       1.555 -25.757 -11.499  1.00 53.00           C  
ATOM   3674  CD2 LEU B 675      -0.819 -25.185 -11.812  1.00 53.00           C  
ATOM   3675  N   LEU B 676       1.039 -29.735 -11.713  1.00 53.00           N  
ATOM   3676  CA  LEU B 676       0.689 -30.926 -10.934  1.00 53.00           C  
ATOM   3677  C   LEU B 676       0.438 -30.612  -9.451  1.00 53.00           C  
ATOM   3678  O   LEU B 676       0.405 -31.516  -8.616  1.00 53.00           O  
ATOM   3679  CB  LEU B 676       1.812 -31.972 -11.084  1.00 53.00           C  
ATOM   3680  CG  LEU B 676       2.050 -32.509 -12.507  1.00 53.00           C  
ATOM   3681  CD1 LEU B 676       3.286 -33.414 -12.510  1.00 53.00           C  
ATOM   3682  CD2 LEU B 676       0.859 -33.326 -13.006  1.00 53.00           C  
ATOM   3683  N   SER B 677       0.269 -29.332  -9.100  1.00 53.00           N  
ATOM   3684  CA  SER B 677       0.053 -28.861  -7.731  1.00 53.00           C  
ATOM   3685  C   SER B 677      -1.188 -27.970  -7.624  1.00 53.00           C  
ATOM   3686  O   SER B 677      -1.798 -27.610  -8.633  1.00 53.00           O  
ATOM   3687  CB  SER B 677       1.297 -28.131  -7.223  1.00 53.00           C  
ATOM   3688  OG  SER B 677       1.581 -26.985  -8.010  1.00 53.00           O  
ATOM   3689  N   GLY B 678      -1.556 -27.622  -6.398  1.00 53.00           N  
ATOM   3690  CA  GLY B 678      -2.723 -26.797  -6.121  1.00 53.00           C  
ATOM   3691  C   GLY B 678      -3.996 -27.394  -6.723  1.00 53.00           C  
ATOM   3692  O   GLY B 678      -4.263 -28.588  -6.582  1.00 53.00           O  
ATOM   3693  N   ASN B 679      -4.747 -26.582  -7.456  1.00 53.00           N  
ATOM   3694  CA  ASN B 679      -5.973 -27.026  -8.138  1.00 53.00           C  
ATOM   3695  C   ASN B 679      -5.721 -28.004  -9.302  1.00 53.00           C  
ATOM   3696  O   ASN B 679      -6.651 -28.652  -9.764  1.00 53.00           O  
ATOM   3697  CB  ASN B 679      -6.738 -25.782  -8.619  1.00 53.00           C  
ATOM   3698  CG  ASN B 679      -7.260 -24.940  -7.464  1.00 53.00           C  
ATOM   3699  OD1 ASN B 679      -7.573 -25.415  -6.387  1.00 53.00           O  
ATOM   3700  ND2 ASN B 679      -7.377 -23.648  -7.645  1.00 53.00           N  
ATOM   3701  N   SER B 680      -4.479 -28.137  -9.762  1.00 53.00           N  
ATOM   3702  CA  SER B 680      -4.075 -29.064 -10.827  1.00 53.00           C  
ATOM   3703  C   SER B 680      -3.476 -30.371 -10.300  1.00 53.00           C  
ATOM   3704  O   SER B 680      -2.992 -31.185 -11.078  1.00 53.00           O  
ATOM   3705  CB  SER B 680      -3.103 -28.364 -11.785  1.00 53.00           C  
ATOM   3706  OG  SER B 680      -3.738 -27.260 -12.393  1.00 53.00           O  
ATOM   3707  N   LYS B 681      -3.534 -30.614  -8.997  1.00 53.00           N  
ATOM   3708  CA  LYS B 681      -2.952 -31.792  -8.346  1.00 53.00           C  
ATOM   3709  C   LYS B 681      -3.483 -33.113  -8.914  1.00 53.00           C  
ATOM   3710  O   LYS B 681      -2.727 -34.070  -9.067  1.00 53.00           O  
ATOM   3711  CB  LYS B 681      -3.246 -31.661  -6.846  1.00 53.00           C  
ATOM   3712  CG  LYS B 681      -2.393 -32.582  -5.964  1.00 53.00           C  
ATOM   3713  CD  LYS B 681      -2.719 -32.257  -4.512  1.00 53.00           C  
ATOM   3714  CE  LYS B 681      -1.786 -32.954  -3.538  1.00 53.00           C  
ATOM   3715  NZ  LYS B 681      -2.094 -32.528  -2.155  1.00 53.00           N  
ATOM   3716  N   SER B 682      -4.757 -33.140  -9.297  1.00 53.00           N  
ATOM   3717  CA  SER B 682      -5.418 -34.306  -9.889  1.00 53.00           C  
ATOM   3718  C   SER B 682      -5.049 -34.579 -11.355  1.00 53.00           C  
ATOM   3719  O   SER B 682      -5.508 -35.567 -11.912  1.00 53.00           O  
ATOM   3720  CB  SER B 682      -6.938 -34.144  -9.771  1.00 53.00           C  
ATOM   3721  OG  SER B 682      -7.348 -32.968 -10.440  1.00 53.00           O  
ATOM   3722  N   ARG B 683      -4.234 -33.717 -11.990  1.00 53.00           N  
ATOM   3723  CA  ARG B 683      -3.724 -33.975 -13.349  1.00 53.00           C  
ATOM   3724  C   ARG B 683      -2.669 -35.074 -13.372  1.00 53.00           C  
ATOM   3725  O   ARG B 683      -2.431 -35.633 -14.439  1.00 53.00           O  
ATOM   3726  CB  ARG B 683      -3.146 -32.703 -13.985  1.00 53.00           C  
ATOM   3727  CG  ARG B 683      -4.216 -31.638 -14.267  1.00 53.00           C  
ATOM   3728  CD  ARG B 683      -3.631 -30.449 -15.033  1.00 53.00           C  
ATOM   3729  NE  ARG B 683      -3.300 -30.814 -16.426  1.00 53.00           N  
ATOM   3730  CZ  ARG B 683      -2.910 -29.984 -17.391  1.00 53.00           C  
ATOM   3731  NH1 ARG B 683      -2.732 -28.721 -17.181  1.00 53.00           N  
ATOM   3732  NH2 ARG B 683      -2.711 -30.424 -18.596  1.00 53.00           N  
ATOM   3733  N   PHE B 684      -2.050 -35.381 -12.241  1.00 53.00           N  
ATOM   3734  CA  PHE B 684      -1.141 -36.514 -12.143  1.00 53.00           C  
ATOM   3735  C   PHE B 684      -1.900 -37.808 -12.458  1.00 53.00           C  
ATOM   3736  O   PHE B 684      -3.001 -38.038 -11.958  1.00 53.00           O  
ATOM   3737  CB  PHE B 684      -0.489 -36.554 -10.764  1.00 53.00           C  
ATOM   3738  CG  PHE B 684       0.645 -37.555 -10.691  1.00 53.00           C  
ATOM   3739  CD1 PHE B 684       0.386 -38.895 -10.384  1.00 53.00           C  
ATOM   3740  CD2 PHE B 684       1.961 -37.152 -10.975  1.00 53.00           C  
ATOM   3741  CE1 PHE B 684       1.437 -39.828 -10.357  1.00 53.00           C  
ATOM   3742  CE2 PHE B 684       3.011 -38.078 -10.942  1.00 53.00           C  
ATOM   3743  CZ  PHE B 684       2.754 -39.421 -10.637  1.00 53.00           C  
ATOM   3744  N   ASN B 685      -1.313 -38.653 -13.305  1.00 53.00           N  
ATOM   3745  CA  ASN B 685      -1.942 -39.895 -13.736  1.00 53.00           C  
ATOM   3746  C   ASN B 685      -0.880 -40.963 -14.050  1.00 53.00           C  
ATOM   3747  O   ASN B 685       0.320 -40.706 -14.016  1.00 53.00           O  
ATOM   3748  CB  ASN B 685      -2.864 -39.581 -14.935  1.00 53.00           C  
ATOM   3749  CG  ASN B 685      -2.110 -39.067 -16.147  1.00 53.00           C  
ATOM   3750  OD1 ASN B 685      -1.205 -39.688 -16.667  1.00 53.00           O  
ATOM   3751  ND2 ASN B 685      -2.460 -37.905 -16.654  1.00 53.00           N  
ATOM   3752  N   THR B 686      -1.323 -42.153 -14.362  1.00 53.00           N  
ATOM   3753  CA  THR B 686      -0.452 -43.310 -14.619  1.00 53.00           C  
ATOM   3754  C   THR B 686       0.487 -43.139 -15.812  1.00 53.00           C  
ATOM   3755  O   THR B 686       1.516 -43.816 -15.882  1.00 53.00           O  
ATOM   3756  CB  THR B 686      -1.297 -44.569 -14.812  1.00 53.00           C  
ATOM   3757  OG1 THR B 686      -2.278 -44.341 -15.806  1.00 53.00           O  
ATOM   3758  CG2 THR B 686      -2.040 -44.959 -13.538  1.00 53.00           C  
ATOM   3759  N   ASN B 687       0.230 -42.192 -16.720  1.00 53.00           N  
ATOM   3760  CA  ASN B 687       1.119 -41.878 -17.842  1.00 53.00           C  
ATOM   3761  C   ASN B 687       2.367 -41.084 -17.424  1.00 53.00           C  
ATOM   3762  O   ASN B 687       3.165 -40.720 -18.284  1.00 53.00           O  
ATOM   3763  CB  ASN B 687       0.342 -41.116 -18.934  1.00 53.00           C  
ATOM   3764  CG  ASN B 687      -0.865 -41.863 -19.463  1.00 53.00           C  
ATOM   3765  OD1 ASN B 687      -0.944 -43.077 -19.461  1.00 53.00           O  
ATOM   3766  ND2 ASN B 687      -1.851 -41.146 -19.951  1.00 53.00           N  
ATOM   3767  N   MET B 688       2.552 -40.789 -16.136  1.00 53.00           N  
ATOM   3768  CA  MET B 688       3.745 -40.139 -15.597  1.00 53.00           C  
ATOM   3769  C   MET B 688       4.939 -41.104 -15.448  1.00 53.00           C  
ATOM   3770  O   MET B 688       6.044 -40.653 -15.147  1.00 53.00           O  
ATOM   3771  CB  MET B 688       3.418 -39.436 -14.276  1.00 53.00           C  
ATOM   3772  CG  MET B 688       2.446 -38.255 -14.441  1.00 53.00           C  
ATOM   3773  SD  MET B 688       3.035 -36.889 -15.504  1.00 53.00           S  
ATOM   3774  CE  MET B 688       4.485 -36.339 -14.583  1.00 53.00           C  
ATOM   3775  N   ASN B 689       4.767 -42.387 -15.689  1.00 53.00           N  
ATOM   3776  CA  ASN B 689       5.860 -43.354 -15.709  1.00 53.00           C  
ATOM   3777  C   ASN B 689       6.990 -42.907 -16.646  1.00 53.00           C  
ATOM   3778  O   ASN B 689       6.758 -42.504 -17.784  1.00 53.00           O  
ATOM   3779  CB  ASN B 689       5.336 -44.746 -16.124  1.00 53.00           C  
ATOM   3780  CG  ASN B 689       4.950 -45.613 -14.939  1.00 53.00           C  
ATOM   3781  OD1 ASN B 689       5.061 -45.221 -13.806  1.00 53.00           O  
ATOM   3782  ND2 ASN B 689       4.525 -46.831 -15.163  1.00 53.00           N  
ATOM   3783  N   GLY B 690       8.237 -42.971 -16.155  1.00 53.00           N  
ATOM   3784  CA  GLY B 690       9.434 -42.574 -16.893  1.00 53.00           C  
ATOM   3785  C   GLY B 690       9.619 -41.062 -17.074  1.00 53.00           C  
ATOM   3786  O   GLY B 690      10.652 -40.634 -17.593  1.00 53.00           O  
ATOM   3787  N   LYS B 691       8.676 -40.215 -16.621  1.00 53.00           N  
ATOM   3788  CA  LYS B 691       8.758 -38.762 -16.717  1.00 53.00           C  
ATOM   3789  C   LYS B 691       9.496 -38.145 -15.526  1.00 53.00           C  
ATOM   3790  O   LYS B 691       9.763 -38.810 -14.523  1.00 53.00           O  
ATOM   3791  CB  LYS B 691       7.356 -38.161 -16.889  1.00 53.00           C  
ATOM   3792  CG  LYS B 691       6.668 -38.625 -18.186  1.00 53.00           C  
ATOM   3793  CD  LYS B 691       5.414 -37.783 -18.371  1.00 53.00           C  
ATOM   3794  CE  LYS B 691       4.649 -38.053 -19.652  1.00 53.00           C  
ATOM   3795  NZ  LYS B 691       3.610 -36.984 -19.815  1.00 53.00           N  
ATOM   3796  N   LYS B 692       9.820 -36.856 -15.635  1.00 53.00           N  
ATOM   3797  CA  LYS B 692      10.376 -36.061 -14.541  1.00 53.00           C  
ATOM   3798  C   LYS B 692       9.334 -35.116 -13.969  1.00 53.00           C  
ATOM   3799  O   LYS B 692       8.514 -34.575 -14.710  1.00 53.00           O  
ATOM   3800  CB  LYS B 692      11.629 -35.292 -14.993  1.00 53.00           C  
ATOM   3801  CG  LYS B 692      12.786 -36.232 -15.322  1.00 53.00           C  
ATOM   3802  CD  LYS B 692      14.008 -35.440 -15.792  1.00 53.00           C  
ATOM   3803  CE  LYS B 692      15.129 -36.402 -16.138  1.00 53.00           C  
ATOM   3804  NZ  LYS B 692      16.331 -35.689 -16.633  1.00 53.00           N  
ATOM   3805  N   ILE B 693       9.419 -34.873 -12.662  1.00 53.00           N  
ATOM   3806  CA  ILE B 693       8.654 -33.848 -11.960  1.00 53.00           C  
ATOM   3807  C   ILE B 693       9.606 -32.892 -11.249  1.00 53.00           C  
ATOM   3808  O   ILE B 693      10.702 -33.273 -10.839  1.00 53.00           O  
ATOM   3809  CB  ILE B 693       7.607 -34.459 -11.007  1.00 53.00           C  
ATOM   3810  CG1 ILE B 693       8.252 -35.386  -9.954  1.00 53.00           C  
ATOM   3811  CG2 ILE B 693       6.530 -35.188 -11.833  1.00 53.00           C  
ATOM   3812  CD1 ILE B 693       7.265 -35.977  -8.938  1.00 53.00           C  
ATOM   3813  N   GLU B 694       9.198 -31.638 -11.101  1.00 53.00           N  
ATOM   3814  CA  GLU B 694       9.955 -30.577 -10.440  1.00 53.00           C  
ATOM   3815  C   GLU B 694       9.105 -29.934  -9.351  1.00 53.00           C  
ATOM   3816  O   GLU B 694       8.041 -29.377  -9.639  1.00 53.00           O  
ATOM   3817  CB  GLU B 694      10.391 -29.542 -11.489  1.00 53.00           C  
ATOM   3818  CG  GLU B 694      11.151 -28.345 -10.891  1.00 53.00           C  
ATOM   3819  CD  GLU B 694      11.411 -27.223 -11.908  1.00 53.00           C  
ATOM   3820  OE1 GLU B 694      12.462 -26.557 -11.799  1.00 53.00           O  
ATOM   3821  OE2 GLU B 694      10.549 -26.975 -12.776  1.00 53.00           O  
ATOM   3822  N   LEU B 695       9.604 -29.963  -8.119  1.00 53.00           N  
ATOM   3823  CA  LEU B 695       9.149 -29.090  -7.044  1.00 53.00           C  
ATOM   3824  C   LEU B 695       9.975 -27.805  -7.092  1.00 53.00           C  
ATOM   3825  O   LEU B 695      11.200 -27.865  -6.960  1.00 53.00           O  
ATOM   3826  CB  LEU B 695       9.298 -29.819  -5.702  1.00 53.00           C  
ATOM   3827  CG  LEU B 695       9.043 -28.940  -4.456  1.00 53.00           C  
ATOM   3828  CD1 LEU B 695       7.599 -28.466  -4.380  1.00 53.00           C  
ATOM   3829  CD2 LEU B 695       9.338 -29.756  -3.196  1.00 53.00           C  
ATOM   3830  N   ARG B 696       9.320 -26.655  -7.238  1.00 53.00           N  
ATOM   3831  CA  ARG B 696       9.986 -25.360  -7.267  1.00 53.00           C  
ATOM   3832  C   ARG B 696       9.361 -24.360  -6.307  1.00 53.00           C  
ATOM   3833  O   ARG B 696       8.142 -24.260  -6.201  1.00 53.00           O  
ATOM   3834  CB  ARG B 696      10.045 -24.843  -8.712  1.00 53.00           C  
ATOM   3835  CG  ARG B 696      10.931 -23.605  -8.808  1.00 53.00           C  
ATOM   3836  CD  ARG B 696      11.140 -23.184 -10.265  1.00 53.00           C  
ATOM   3837  NE  ARG B 696      11.992 -21.999 -10.335  1.00 53.00           N  
ATOM   3838  CZ  ARG B 696      12.227 -21.259 -11.393  1.00 53.00           C  
ATOM   3839  NH1 ARG B 696      11.733 -21.562 -12.557  1.00 53.00           N  
ATOM   3840  NH2 ARG B 696      12.966 -20.199 -11.304  1.00 53.00           N  
ATOM   3841  N   THR B 697      10.218 -23.599  -5.637  1.00 53.00           N  
ATOM   3842  CA  THR B 697       9.828 -22.407  -4.875  1.00 53.00           C  
ATOM   3843  C   THR B 697      10.959 -21.387  -4.869  1.00 53.00           C  
ATOM   3844  O   THR B 697      12.059 -21.642  -5.370  1.00 53.00           O  
ATOM   3845  CB  THR B 697       9.378 -22.788  -3.457  1.00 53.00           C  
ATOM   3846  OG1 THR B 697       8.826 -21.658  -2.816  1.00 53.00           O  
ATOM   3847  CG2 THR B 697      10.500 -23.301  -2.570  1.00 53.00           C  
ATOM   3848  N   VAL B 698      10.693 -20.218  -4.304  1.00 53.00           N  
ATOM   3849  CA  VAL B 698      11.683 -19.181  -4.034  1.00 53.00           C  
ATOM   3850  C   VAL B 698      11.626 -18.849  -2.552  1.00 53.00           C  
ATOM   3851  O   VAL B 698      10.541 -18.656  -1.996  1.00 53.00           O  
ATOM   3852  CB  VAL B 698      11.443 -17.937  -4.904  1.00 53.00           C  
ATOM   3853  CG1 VAL B 698      12.454 -16.844  -4.584  1.00 53.00           C  
ATOM   3854  CG2 VAL B 698      11.571 -18.294  -6.390  1.00 53.00           C  
ATOM   3855  N   ILE B 699      12.778 -18.793  -1.909  1.00 53.00           N  
ATOM   3856  CA  ILE B 699      12.910 -18.525  -0.483  1.00 53.00           C  
ATOM   3857  C   ILE B 699      13.753 -17.277  -0.285  1.00 53.00           C  
ATOM   3858  O   ILE B 699      14.846 -17.172  -0.838  1.00 53.00           O  
ATOM   3859  CB  ILE B 699      13.459 -19.759   0.259  1.00 53.00           C  
ATOM   3860  CG1 ILE B 699      12.530 -20.962  -0.021  1.00 53.00           C  
ATOM   3861  CG2 ILE B 699      13.597 -19.458   1.759  1.00 53.00           C  
ATOM   3862  CD1 ILE B 699      12.773 -22.198   0.826  1.00 53.00           C  
ATOM   3863  N   GLN B 700      13.251 -16.341   0.518  1.00 53.00           N  
ATOM   3864  CA  GLN B 700      13.966 -15.157   0.968  1.00 53.00           C  
ATOM   3865  C   GLN B 700      14.277 -15.300   2.454  1.00 53.00           C  
ATOM   3866  O   GLN B 700      13.356 -15.373   3.276  1.00 53.00           O  
ATOM   3867  CB  GLN B 700      13.128 -13.906   0.675  1.00 53.00           C  
ATOM   3868  CG  GLN B 700      13.735 -12.606   1.210  1.00 53.00           C  
ATOM   3869  CD  GLN B 700      14.998 -12.177   0.471  1.00 53.00           C  
ATOM   3870  OE1 GLN B 700      14.992 -11.961  -0.730  1.00 53.00           O  
ATOM   3871  NE2 GLN B 700      16.101 -12.018   1.158  1.00 53.00           N  
ATOM   3872  N   ASN B 701      15.540 -15.296   2.794  1.00 53.00           N  
ATOM   3873  CA  ASN B 701      15.941 -15.113   4.174  1.00 53.00           C  
ATOM   3874  C   ASN B 701      15.631 -13.669   4.596  1.00 53.00           C  
ATOM   3875  O   ASN B 701      15.920 -12.729   3.856  1.00 53.00           O  
ATOM   3876  CB  ASN B 701      17.426 -15.478   4.324  1.00 53.00           C  
ATOM   3877  CG  ASN B 701      17.802 -15.819   5.753  1.00 53.00           C  
ATOM   3878  OD1 ASN B 701      17.092 -15.564   6.705  1.00 53.00           O  
ATOM   3879  ND2 ASN B 701      18.937 -16.460   5.936  1.00 53.00           N  
ATOM   3880  N   ILE B 702      15.050 -13.503   5.778  1.00 53.00           N  
ATOM   3881  CA  ILE B 702      14.765 -12.198   6.369  1.00 53.00           C  
ATOM   3882  C   ILE B 702      15.792 -11.865   7.464  1.00 53.00           C  
ATOM   3883  O   ILE B 702      15.938 -10.711   7.860  1.00 53.00           O  
ATOM   3884  CB  ILE B 702      13.297 -12.151   6.854  1.00 53.00           C  
ATOM   3885  CG1 ILE B 702      12.273 -12.431   5.713  1.00 53.00           C  
ATOM   3886  CG2 ILE B 702      12.953 -10.824   7.525  1.00 53.00           C  
ATOM   3887  CD1 ILE B 702      12.320 -11.469   4.514  1.00 53.00           C  
ATOM   3888  N   SER B 703      16.558 -12.857   7.906  1.00 53.00           N  
ATOM   3889  CA  SER B 703      17.687 -12.646   8.801  1.00 53.00           C  
ATOM   3890  C   SER B 703      18.947 -12.244   8.027  1.00 53.00           C  
ATOM   3891  O   SER B 703      19.328 -12.873   7.043  1.00 53.00           O  
ATOM   3892  CB  SER B 703      17.948 -13.912   9.624  1.00 53.00           C  
ATOM   3893  OG  SER B 703      18.950 -13.660  10.604  1.00 53.00           O  
ATOM   3894  N   ASP B 704      19.632 -11.232   8.527  1.00 53.00           N  
ATOM   3895  CA  ASP B 704      20.968 -10.808   8.086  1.00 53.00           C  
ATOM   3896  C   ASP B 704      22.104 -11.530   8.835  1.00 53.00           C  
ATOM   3897  O   ASP B 704      23.276 -11.283   8.577  1.00 53.00           O  
ATOM   3898  CB  ASP B 704      21.067  -9.281   8.225  1.00 53.00           C  
ATOM   3899  CG  ASP B 704      20.953  -8.767   9.673  1.00 53.00           C  
ATOM   3900  OD1 ASP B 704      20.389  -9.462  10.544  1.00 53.00           O  
ATOM   3901  OD2 ASP B 704      21.424  -7.631   9.923  1.00 53.00           O  
ATOM   3902  N   LYS B 705      21.776 -12.438   9.761  1.00 53.00           N  
ATOM   3903  CA  LYS B 705      22.731 -13.117  10.656  1.00 53.00           C  
ATOM   3904  C   LYS B 705      22.721 -14.629  10.537  1.00 53.00           C  
ATOM   3905  O   LYS B 705      23.773 -15.251  10.602  1.00 53.00           O  
ATOM   3906  CB  LYS B 705      22.437 -12.708  12.109  1.00 53.00           C  
ATOM   3907  CG  LYS B 705      22.716 -11.221  12.331  1.00 53.00           C  
ATOM   3908  CD  LYS B 705      22.349 -10.793  13.746  1.00 53.00           C  
ATOM   3909  CE  LYS B 705      22.515  -9.279  13.811  1.00 53.00           C  
ATOM   3910  NZ  LYS B 705      22.124  -8.738  15.136  1.00 53.00           N  
ATOM   3911  N   ASN B 706      21.546 -15.224  10.367  1.00 53.00           N  
ATOM   3912  CA  ASN B 706      21.372 -16.672  10.418  1.00 53.00           C  
ATOM   3913  C   ASN B 706      21.099 -17.218   9.012  1.00 53.00           C  
ATOM   3914  O   ASN B 706      20.006 -17.023   8.475  1.00 53.00           O  
ATOM   3915  CB  ASN B 706      20.259 -17.010  11.416  1.00 53.00           C  
ATOM   3916  CG  ASN B 706      20.585 -16.559  12.829  1.00 53.00           C  
ATOM   3917  OD1 ASN B 706      21.716 -16.522  13.273  1.00 53.00           O  
ATOM   3918  ND2 ASN B 706      19.582 -16.206  13.591  1.00 53.00           N  
ATOM   3919  N   ALA B 707      22.069 -17.924   8.434  1.00 53.00           N  
ATOM   3920  CA  ALA B 707      21.816 -18.744   7.258  1.00 53.00           C  
ATOM   3921  C   ALA B 707      20.862 -19.897   7.621  1.00 53.00           C  
ATOM   3922  O   ALA B 707      20.811 -20.337   8.769  1.00 53.00           O  
ATOM   3923  CB  ALA B 707      23.146 -19.250   6.691  1.00 53.00           C  
ATOM   3924  N   ARG B 708      20.109 -20.392   6.641  1.00 53.00           N  
ATOM   3925  CA  ARG B 708      19.115 -21.460   6.844  1.00 53.00           C  
ATOM   3926  C   ARG B 708      19.464 -22.687   6.029  1.00 53.00           C  
ATOM   3927  O   ARG B 708      20.023 -22.584   4.942  1.00 53.00           O  
ATOM   3928  CB  ARG B 708      17.709 -20.947   6.500  1.00 53.00           C  
ATOM   3929  CG  ARG B 708      17.264 -19.679   7.279  1.00 53.00           C  
ATOM   3930  CD  ARG B 708      17.225 -19.866   8.804  1.00 53.00           C  
ATOM   3931  NE  ARG B 708      16.269 -20.913   9.188  1.00 53.00           N  
ATOM   3932  CZ  ARG B 708      14.980 -20.784   9.459  1.00 53.00           C  
ATOM   3933  NH1 ARG B 708      14.379 -19.629   9.452  1.00 53.00           N  
ATOM   3934  NH2 ARG B 708      14.294 -21.839   9.747  1.00 53.00           N  
ATOM   3935  N   GLN B 709      19.097 -23.857   6.540  1.00 53.00           N  
ATOM   3936  CA  GLN B 709      19.204 -25.135   5.837  1.00 53.00           C  
ATOM   3937  C   GLN B 709      17.838 -25.815   5.820  1.00 53.00           C  
ATOM   3938  O   GLN B 709      17.398 -26.384   6.815  1.00 53.00           O  
ATOM   3939  CB  GLN B 709      20.256 -26.037   6.489  1.00 53.00           C  
ATOM   3940  CG  GLN B 709      21.667 -25.540   6.188  1.00 53.00           C  
ATOM   3941  CD  GLN B 709      22.728 -26.592   6.475  1.00 53.00           C  
ATOM   3942  OE1 GLN B 709      22.563 -27.521   7.255  1.00 53.00           O  
ATOM   3943  NE2 GLN B 709      23.859 -26.493   5.831  1.00 53.00           N  
ATOM   3944  N   LEU B 710      17.171 -25.760   4.682  1.00 53.00           N  
ATOM   3945  CA  LEU B 710      15.803 -26.236   4.549  1.00 53.00           C  
ATOM   3946  C   LEU B 710      15.760 -27.559   3.793  1.00 53.00           C  
ATOM   3947  O   LEU B 710      16.320 -27.682   2.704  1.00 53.00           O  
ATOM   3948  CB  LEU B 710      14.926 -25.160   3.892  1.00 53.00           C  
ATOM   3949  CG  LEU B 710      14.946 -23.804   4.615  1.00 53.00           C  
ATOM   3950  CD1 LEU B 710      13.998 -22.857   3.917  1.00 53.00           C  
ATOM   3951  CD2 LEU B 710      14.515 -23.894   6.076  1.00 53.00           C  
ATOM   3952  N   LYS B 711      15.073 -28.544   4.353  1.00 53.00           N  
ATOM   3953  CA  LYS B 711      14.938 -29.867   3.760  1.00 53.00           C  
ATOM   3954  C   LYS B 711      13.667 -29.963   2.927  1.00 53.00           C  
ATOM   3955  O   LYS B 711      12.567 -29.827   3.445  1.00 53.00           O  
ATOM   3956  CB  LYS B 711      15.005 -30.922   4.879  1.00 53.00           C  
ATOM   3957  CG  LYS B 711      14.993 -32.356   4.324  1.00 53.00           C  
ATOM   3958  CD  LYS B 711      15.120 -33.388   5.467  1.00 53.00           C  
ATOM   3959  CE  LYS B 711      16.510 -33.300   6.121  1.00 53.00           C  
ATOM   3960  NZ  LYS B 711      16.630 -34.161   7.317  1.00 53.00           N  
ATOM   3961  N   PHE B 712      13.841 -30.265   1.655  1.00 53.00           N  
ATOM   3962  CA  PHE B 712      12.755 -30.516   0.723  1.00 53.00           C  
ATOM   3963  C   PHE B 712      12.557 -32.011   0.570  1.00 53.00           C  
ATOM   3964  O   PHE B 712      13.511 -32.749   0.327  1.00 53.00           O  
ATOM   3965  CB  PHE B 712      13.062 -29.845  -0.622  1.00 53.00           C  
ATOM   3966  CG  PHE B 712      12.936 -28.339  -0.617  1.00 53.00           C  
ATOM   3967  CD1 PHE B 712      12.043 -27.706  -1.513  1.00 53.00           C  
ATOM   3968  CD2 PHE B 712      13.690 -27.544   0.260  1.00 53.00           C  
ATOM   3969  CE1 PHE B 712      11.909 -26.314  -1.519  1.00 53.00           C  
ATOM   3970  CE2 PHE B 712      13.550 -26.148   0.269  1.00 53.00           C  
ATOM   3971  CZ  PHE B 712      12.661 -25.540  -0.624  1.00 53.00           C  
ATOM   3972  N   LYS B 713      11.315 -32.471   0.699  1.00 53.00           N  
ATOM   3973  CA  LYS B 713      10.902 -33.840   0.408  1.00 53.00           C  
ATOM   3974  C   LYS B 713       9.823 -33.810  -0.659  1.00 53.00           C  
ATOM   3975  O   LYS B 713       8.932 -32.975  -0.593  1.00 53.00           O  
ATOM   3976  CB  LYS B 713      10.374 -34.536   1.671  1.00 53.00           C  
ATOM   3977  CG  LYS B 713      11.421 -34.657   2.785  1.00 53.00           C  
ATOM   3978  CD  LYS B 713      10.826 -35.457   3.944  1.00 53.00           C  
ATOM   3979  CE  LYS B 713      11.839 -35.649   5.072  1.00 53.00           C  
ATOM   3980  NZ  LYS B 713      11.216 -36.354   6.218  1.00 53.00           N  
ATOM   3981  N   MET B 714       9.880 -34.733  -1.600  1.00 53.00           N  
ATOM   3982  CA  MET B 714       8.838 -34.919  -2.602  1.00 53.00           C  
ATOM   3983  C   MET B 714       8.652 -36.417  -2.834  1.00 53.00           C  
ATOM   3984  O   MET B 714       9.639 -37.150  -2.908  1.00 53.00           O  
ATOM   3985  CB  MET B 714       9.219 -34.167  -3.879  1.00 53.00           C  
ATOM   3986  CG  MET B 714       8.185 -34.308  -4.996  1.00 53.00           C  
ATOM   3987  SD  MET B 714       8.480 -33.255  -6.449  1.00 53.00           S  
ATOM   3988  CE  MET B 714      10.129 -33.772  -6.953  1.00 53.00           C  
ATOM   3989  N   TRP B 715       7.409 -36.862  -2.920  1.00 53.00           N  
ATOM   3990  CA  TRP B 715       7.075 -38.259  -3.147  1.00 53.00           C  
ATOM   3991  C   TRP B 715       5.760 -38.396  -3.913  1.00 53.00           C  
ATOM   3992  O   TRP B 715       4.950 -37.472  -3.954  1.00 53.00           O  
ATOM   3993  CB  TRP B 715       7.033 -39.019  -1.818  1.00 53.00           C  
ATOM   3994  CG  TRP B 715       5.933 -38.635  -0.865  1.00 53.00           C  
ATOM   3995  CD1 TRP B 715       4.778 -39.312  -0.691  1.00 53.00           C  
ATOM   3996  CD2 TRP B 715       5.880 -37.508   0.064  1.00 53.00           C  
ATOM   3997  NE1 TRP B 715       4.008 -38.687   0.290  1.00 53.00           N  
ATOM   3998  CE2 TRP B 715       4.661 -37.578   0.779  1.00 53.00           C  
ATOM   3999  CE3 TRP B 715       6.764 -36.456   0.369  1.00 53.00           C  
ATOM   4000  CZ2 TRP B 715       4.308 -36.634   1.770  1.00 53.00           C  
ATOM   4001  CZ3 TRP B 715       6.415 -35.504   1.356  1.00 53.00           C  
ATOM   4002  CH2 TRP B 715       5.198 -35.602   2.043  1.00 53.00           C  
ATOM   4003  N   ILE B 716       5.535 -39.561  -4.497  1.00 53.00           N  
ATOM   4004  CA  ILE B 716       4.250 -39.892  -5.108  1.00 53.00           C  
ATOM   4005  C   ILE B 716       3.391 -40.587  -4.058  1.00 53.00           C  
ATOM   4006  O   ILE B 716       3.819 -41.560  -3.429  1.00 53.00           O  
ATOM   4007  CB  ILE B 716       4.424 -40.722  -6.388  1.00 53.00           C  
ATOM   4008  CG1 ILE B 716       5.287 -39.926  -7.405  1.00 53.00           C  
ATOM   4009  CG2 ILE B 716       3.046 -41.065  -6.988  1.00 53.00           C  
ATOM   4010  CD1 ILE B 716       5.664 -40.714  -8.653  1.00 53.00           C  
ATOM   4011  N   LYS B 717       2.185 -40.060  -3.848  1.00 53.00           N  
ATOM   4012  CA  LYS B 717       1.260 -40.534  -2.829  1.00 53.00           C  
ATOM   4013  C   LYS B 717       0.031 -41.166  -3.477  1.00 53.00           C  
ATOM   4014  O   LYS B 717      -0.620 -40.526  -4.303  1.00 53.00           O  
ATOM   4015  CB  LYS B 717       0.877 -39.374  -1.901  1.00 53.00           C  
ATOM   4016  CG  LYS B 717       0.211 -39.867  -0.608  1.00 53.00           C  
ATOM   4017  CD  LYS B 717      -0.291 -38.710   0.273  1.00 53.00           C  
ATOM   4018  CE  LYS B 717      -1.665 -38.245  -0.194  1.00 53.00           C  
ATOM   4019  NZ  LYS B 717      -2.218 -37.227   0.735  1.00 53.00           N  
ATOM   4020  N   HIS B 718      -0.304 -42.376  -3.061  1.00 53.00           N  
ATOM   4021  CA  HIS B 718      -1.569 -43.008  -3.411  1.00 53.00           C  
ATOM   4022  C   HIS B 718      -2.749 -42.319  -2.704  1.00 53.00           C  
ATOM   4023  O   HIS B 718      -2.585 -41.628  -1.699  1.00 53.00           O  
ATOM   4024  CB  HIS B 718      -1.526 -44.502  -3.066  1.00 53.00           C  
ATOM   4025  CG  HIS B 718      -0.580 -45.290  -3.922  1.00 53.00           C  
ATOM   4026  ND1 HIS B 718      -0.461 -45.228  -5.296  1.00 53.00           N  
ATOM   4027  CD2 HIS B 718       0.309 -46.259  -3.503  1.00 53.00           C  
ATOM   4028  CE1 HIS B 718       0.469 -46.110  -5.682  1.00 53.00           C  
ATOM   4029  NE2 HIS B 718       0.950 -46.766  -4.621  1.00 53.00           N  
ATOM   4030  N   SER B 719      -3.956 -42.544  -3.204  1.00 53.00           N  
ATOM   4031  CA  SER B 719      -5.177 -41.975  -2.622  1.00 53.00           C  
ATOM   4032  C   SER B 719      -5.446 -42.421  -1.176  1.00 53.00           C  
ATOM   4033  O   SER B 719      -6.076 -41.692  -0.424  1.00 53.00           O  
ATOM   4034  CB  SER B 719      -6.378 -42.336  -3.503  1.00 53.00           C  
ATOM   4035  OG  SER B 719      -6.470 -43.729  -3.708  1.00 53.00           O  
ATOM   4036  N   ASP B 720      -4.922 -43.581  -0.770  1.00 53.00           N  
ATOM   4037  CA  ASP B 720      -4.994 -44.084   0.613  1.00 53.00           C  
ATOM   4038  C   ASP B 720      -3.958 -43.447   1.562  1.00 53.00           C  
ATOM   4039  O   ASP B 720      -3.964 -43.703   2.767  1.00 53.00           O  
ATOM   4040  CB  ASP B 720      -4.915 -45.619   0.605  1.00 53.00           C  
ATOM   4041  CG  ASP B 720      -3.556 -46.190   0.168  1.00 53.00           C  
ATOM   4042  OD1 ASP B 720      -2.604 -45.414  -0.051  1.00 53.00           O  
ATOM   4043  OD2 ASP B 720      -3.451 -47.423   0.055  1.00 53.00           O  
ATOM   4044  N   GLY B 721      -3.067 -42.589   1.040  1.00 53.00           N  
ATOM   4045  CA  GLY B 721      -2.017 -41.919   1.787  1.00 53.00           C  
ATOM   4046  C   GLY B 721      -0.669 -42.641   1.795  1.00 53.00           C  
ATOM   4047  O   GLY B 721       0.319 -42.037   2.223  1.00 53.00           O  
ATOM   4048  N   SER B 722      -0.602 -43.880   1.322  1.00 53.00           N  
ATOM   4049  CA  SER B 722       0.661 -44.624   1.226  1.00 53.00           C  
ATOM   4050  C   SER B 722       1.580 -44.055   0.140  1.00 53.00           C  
ATOM   4051  O   SER B 722       1.146 -43.380  -0.789  1.00 53.00           O  
ATOM   4052  CB  SER B 722       0.392 -46.122   1.025  1.00 53.00           C  
ATOM   4053  OG  SER B 722      -0.227 -46.380  -0.204  1.00 53.00           O  
ATOM   4054  N   VAL B 723       2.890 -44.319   0.276  1.00 53.00           N  
ATOM   4055  CA  VAL B 723       3.888 -43.922  -0.719  1.00 53.00           C  
ATOM   4056  C   VAL B 723       3.906 -44.945  -1.849  1.00 53.00           C  
ATOM   4057  O   VAL B 723       3.982 -46.146  -1.587  1.00 53.00           O  
ATOM   4058  CB  VAL B 723       5.283 -43.758  -0.084  1.00 53.00           C  
ATOM   4059  CG1 VAL B 723       6.313 -43.251  -1.097  1.00 53.00           C  
ATOM   4060  CG2 VAL B 723       5.249 -42.751   1.078  1.00 53.00           C  
ATOM   4061  N   ALA B 724       3.843 -44.473  -3.093  1.00 53.00           N  
ATOM   4062  CA  ALA B 724       3.970 -45.333  -4.257  1.00 53.00           C  
ATOM   4063  C   ALA B 724       5.382 -45.923  -4.344  1.00 53.00           C  
ATOM   4064  O   ALA B 724       6.350 -45.333  -3.860  1.00 53.00           O  
ATOM   4065  CB  ALA B 724       3.594 -44.532  -5.514  1.00 53.00           C  
ATOM   4066  N   THR B 725       5.509 -47.080  -4.986  1.00 53.00           N  
ATOM   4067  CA  THR B 725       6.784 -47.791  -5.127  1.00 53.00           C  
ATOM   4068  C   THR B 725       7.079 -48.135  -6.584  1.00 53.00           C  
ATOM   4069  O   THR B 725       6.199 -48.075  -7.446  1.00 53.00           O  
ATOM   4070  CB  THR B 725       6.829 -49.069  -4.262  1.00 53.00           C  
ATOM   4071  OG1 THR B 725       5.894 -50.022  -4.699  1.00 53.00           O  
ATOM   4072  CG2 THR B 725       6.562 -48.790  -2.791  1.00 53.00           C  
ATOM   4073  N   ASP B 726       8.333 -48.504  -6.857  1.00 53.00           N  
ATOM   4074  CA  ASP B 726       8.697 -49.215  -8.087  1.00 53.00           C  
ATOM   4075  C   ASP B 726       8.315 -50.709  -8.007  1.00 53.00           C  
ATOM   4076  O   ASP B 726       7.749 -51.187  -7.015  1.00 53.00           O  
ATOM   4077  CB  ASP B 726      10.185 -48.967  -8.406  1.00 53.00           C  
ATOM   4078  CG  ASP B 726      11.192 -49.611  -7.443  1.00 53.00           C  
ATOM   4079  OD1 ASP B 726      10.804 -50.494  -6.649  1.00 53.00           O  
ATOM   4080  OD2 ASP B 726      12.383 -49.252  -7.495  1.00 53.00           O  
ATOM   4081  N   SER B 727       8.639 -51.451  -9.043  1.00 53.00           N  
ATOM   4082  CA  SER B 727       8.390 -52.897  -9.110  1.00 53.00           C  
ATOM   4083  C   SER B 727       9.159 -53.714  -8.062  1.00 53.00           C  
ATOM   4084  O   SER B 727       8.752 -54.830  -7.730  1.00 53.00           O  
ATOM   4085  CB  SER B 727       8.732 -53.409 -10.507  1.00 53.00           C  
ATOM   4086  OG  SER B 727      10.123 -53.345 -10.755  1.00 53.00           O  
ATOM   4087  N   SER B 728      10.248 -53.147  -7.514  1.00 53.00           N  
ATOM   4088  CA  SER B 728      11.085 -53.752  -6.477  1.00 53.00           C  
ATOM   4089  C   SER B 728      10.644 -53.376  -5.057  1.00 53.00           C  
ATOM   4090  O   SER B 728      11.225 -53.859  -4.085  1.00 53.00           O  
ATOM   4091  CB  SER B 728      12.550 -53.372  -6.697  1.00 53.00           C  
ATOM   4092  OG  SER B 728      12.984 -53.807  -7.979  1.00 53.00           O  
ATOM   4093  N   GLY B 729       9.642 -52.502  -4.923  1.00 53.00           N  
ATOM   4094  CA  GLY B 729       9.141 -52.015  -3.638  1.00 53.00           C  
ATOM   4095  C   GLY B 729       9.889 -50.795  -3.090  1.00 53.00           C  
ATOM   4096  O   GLY B 729       9.628 -50.404  -1.954  1.00 53.00           O  
ATOM   4097  N   ASN B 730      10.813 -50.195  -3.855  1.00 53.00           N  
ATOM   4098  CA  ASN B 730      11.490 -48.976  -3.420  1.00 53.00           C  
ATOM   4099  C   ASN B 730      10.524 -47.785  -3.464  1.00 53.00           C  
ATOM   4100  O   ASN B 730       9.832 -47.601  -4.462  1.00 53.00           O  
ATOM   4101  CB  ASN B 730      12.713 -48.677  -4.289  1.00 53.00           C  
ATOM   4102  CG  ASN B 730      13.721 -49.800  -4.294  1.00 53.00           C  
ATOM   4103  OD1 ASN B 730      14.234 -50.215  -3.275  1.00 53.00           O  
ATOM   4104  ND2 ASN B 730      14.028 -50.303  -5.473  1.00 53.00           N  
ATOM   4105  N   PRO B 731      10.495 -46.930  -2.434  1.00 53.00           N  
ATOM   4106  CA  PRO B 731       9.588 -45.794  -2.405  1.00 53.00           C  
ATOM   4107  C   PRO B 731       9.943 -44.748  -3.470  1.00 53.00           C  
ATOM   4108  O   PRO B 731      11.103 -44.346  -3.612  1.00 53.00           O  
ATOM   4109  CB  PRO B 731       9.690 -45.242  -0.982  1.00 53.00           C  
ATOM   4110  CG  PRO B 731      11.102 -45.641  -0.547  1.00 53.00           C  
ATOM   4111  CD  PRO B 731      11.300 -46.988  -1.234  1.00 53.00           C  
ATOM   4112  N   LEU B 732       8.938 -44.236  -4.171  1.00 53.00           N  
ATOM   4113  CA  LEU B 732       9.059 -43.164  -5.160  1.00 53.00           C  
ATOM   4114  C   LEU B 732       9.155 -41.815  -4.449  1.00 53.00           C  
ATOM   4115  O   LEU B 732       8.169 -41.080  -4.345  1.00 53.00           O  
ATOM   4116  CB  LEU B 732       7.880 -43.207  -6.144  1.00 53.00           C  
ATOM   4117  CG  LEU B 732       7.650 -44.544  -6.851  1.00 53.00           C  
ATOM   4118  CD1 LEU B 732       6.538 -44.366  -7.890  1.00 53.00           C  
ATOM   4119  CD2 LEU B 732       8.891 -45.057  -7.569  1.00 53.00           C  
ATOM   4120  N   GLN B 733      10.344 -41.505  -3.930  1.00 53.00           N  
ATOM   4121  CA  GLN B 733      10.585 -40.292  -3.162  1.00 53.00           C  
ATOM   4122  C   GLN B 733      11.986 -39.714  -3.407  1.00 53.00           C  
ATOM   4123  O   GLN B 733      12.915 -40.427  -3.792  1.00 53.00           O  
ATOM   4124  CB  GLN B 733      10.337 -40.554  -1.669  1.00 53.00           C  
ATOM   4125  CG  GLN B 733      11.392 -41.482  -1.030  1.00 53.00           C  
ATOM   4126  CD  GLN B 733      11.119 -41.759   0.455  1.00 53.00           C  
ATOM   4127  OE1 GLN B 733      10.142 -41.339   1.040  1.00 53.00           O  
ATOM   4128  NE2 GLN B 733      11.997 -42.470   1.116  1.00 53.00           N  
ATOM   4129  N   THR B 734      12.148 -38.438  -3.117  1.00 53.00           N  
ATOM   4130  CA  THR B 734      13.440 -37.754  -3.131  1.00 53.00           C  
ATOM   4131  C   THR B 734      13.518 -36.733  -1.999  1.00 53.00           C  
ATOM   4132  O   THR B 734      12.498 -36.215  -1.544  1.00 53.00           O  
ATOM   4133  CB  THR B 734      13.718 -37.139  -4.501  1.00 53.00           C  
ATOM   4134  OG1 THR B 734      15.035 -36.658  -4.549  1.00 53.00           O  
ATOM   4135  CG2 THR B 734      12.777 -35.985  -4.856  1.00 53.00           C  
ATOM   4136  N   VAL B 735      14.730 -36.477  -1.516  1.00 53.00           N  
ATOM   4137  CA  VAL B 735      15.016 -35.516  -0.454  1.00 53.00           C  
ATOM   4138  C   VAL B 735      16.273 -34.731  -0.828  1.00 53.00           C  
ATOM   4139  O   VAL B 735      17.270 -35.326  -1.226  1.00 53.00           O  
ATOM   4140  CB  VAL B 735      15.207 -36.209   0.913  1.00 53.00           C  
ATOM   4141  CG1 VAL B 735      15.457 -35.200   2.030  1.00 53.00           C  
ATOM   4142  CG2 VAL B 735      13.976 -37.033   1.314  1.00 53.00           C  
ATOM   4143  N   GLN B 736      16.250 -33.411  -0.638  1.00 53.00           N  
ATOM   4144  CA  GLN B 736      17.417 -32.552  -0.792  1.00 53.00           C  
ATOM   4145  C   GLN B 736      17.363 -31.416   0.221  1.00 53.00           C  
ATOM   4146  O   GLN B 736      16.294 -30.894   0.524  1.00 53.00           O  
ATOM   4147  CB  GLN B 736      17.472 -32.049  -2.243  1.00 53.00           C  
ATOM   4148  CG  GLN B 736      18.691 -31.168  -2.544  1.00 53.00           C  
ATOM   4149  CD  GLN B 736      18.787 -30.762  -4.017  1.00 53.00           C  
ATOM   4150  OE1 GLN B 736      18.071 -31.239  -4.873  1.00 53.00           O  
ATOM   4151  NE2 GLN B 736      19.677 -29.860  -4.349  1.00 53.00           N  
ATOM   4152  N   THR B 737      18.522 -31.018   0.744  1.00 53.00           N  
ATOM   4153  CA  THR B 737      18.655 -29.829   1.587  1.00 53.00           C  
ATOM   4154  C   THR B 737      19.167 -28.664   0.747  1.00 53.00           C  
ATOM   4155  O   THR B 737      20.072 -28.839  -0.065  1.00 53.00           O  
ATOM   4156  CB  THR B 737      19.562 -30.102   2.796  1.00 53.00           C  
ATOM   4157  OG1 THR B 737      19.039 -31.200   3.527  1.00 53.00           O  
ATOM   4158  CG2 THR B 737      19.623 -28.926   3.767  1.00 53.00           C  
ATOM   4159  N   PHE B 738      18.576 -27.477   0.945  1.00 53.00           N  
ATOM   4160  CA  PHE B 738      18.980 -26.242   0.288  1.00 53.00           C  
ATOM   4161  C   PHE B 738      19.506 -25.253   1.329  1.00 53.00           C  
ATOM   4162  O   PHE B 738      18.836 -24.978   2.321  1.00 53.00           O  
ATOM   4163  CB  PHE B 738      17.808 -25.644  -0.491  1.00 53.00           C  
ATOM   4164  CG  PHE B 738      17.398 -26.447  -1.699  1.00 53.00           C  
ATOM   4165  CD1 PHE B 738      17.935 -26.141  -2.967  1.00 53.00           C  
ATOM   4166  CD2 PHE B 738      16.473 -27.493  -1.584  1.00 53.00           C  
ATOM   4167  CE1 PHE B 738      17.545 -26.862  -4.098  1.00 53.00           C  
ATOM   4168  CE2 PHE B 738      16.085 -28.226  -2.718  1.00 53.00           C  
ATOM   4169  CZ  PHE B 738      16.618 -27.908  -3.977  1.00 53.00           C  
ATOM   4170  N   ASP B 739      20.680 -24.686   1.045  1.00 53.00           N  
ATOM   4171  CA  ASP B 739      21.254 -23.603   1.828  1.00 53.00           C  
ATOM   4172  C   ASP B 739      20.676 -22.262   1.375  1.00 53.00           C  
ATOM   4173  O   ASP B 739      20.778 -21.895   0.201  1.00 53.00           O  
ATOM   4174  CB  ASP B 739      22.782 -23.595   1.703  1.00 53.00           C  
ATOM   4175  CG  ASP B 739      23.416 -24.901   2.191  1.00 53.00           C  
ATOM   4176  OD1 ASP B 739      23.122 -25.292   3.338  1.00 53.00           O  
ATOM   4177  OD2 ASP B 739      24.182 -25.497   1.398  1.00 53.00           O  
ATOM   4178  N   ILE B 740      20.093 -21.521   2.311  1.00 53.00           N  
ATOM   4179  CA  ILE B 740      19.561 -20.179   2.097  1.00 53.00           C  
ATOM   4180  C   ILE B 740      20.544 -19.178   2.701  1.00 53.00           C  
ATOM   4181  O   ILE B 740      20.756 -19.202   3.919  1.00 53.00           O  
ATOM   4182  CB  ILE B 740      18.146 -20.021   2.696  1.00 53.00           C  
ATOM   4183  CG1 ILE B 740      17.202 -21.213   2.409  1.00 53.00           C  
ATOM   4184  CG2 ILE B 740      17.513 -18.710   2.210  1.00 53.00           C  
ATOM   4185  CD1 ILE B 740      17.001 -21.549   0.931  1.00 53.00           C  
ATOM   4186  N   PRO B 741      21.170 -18.318   1.883  1.00 53.00           N  
ATOM   4187  CA  PRO B 741      22.157 -17.366   2.370  1.00 53.00           C  
ATOM   4188  C   PRO B 741      21.522 -16.315   3.283  1.00 53.00           C  
ATOM   4189  O   PRO B 741      20.329 -16.019   3.199  1.00 53.00           O  
ATOM   4190  CB  PRO B 741      22.774 -16.742   1.108  1.00 53.00           C  
ATOM   4191  CG  PRO B 741      21.649 -16.830   0.088  1.00 53.00           C  
ATOM   4192  CD  PRO B 741      20.953 -18.145   0.452  1.00 53.00           C  
ATOM   4193  N   VAL B 742      22.343 -15.705   4.140  1.00 53.00           N  
ATOM   4194  CA  VAL B 742      21.934 -14.546   4.945  1.00 53.00           C  
ATOM   4195  C   VAL B 742      21.589 -13.349   4.051  1.00 53.00           C  
ATOM   4196  O   VAL B 742      22.153 -13.168   2.977  1.00 53.00           O  
ATOM   4197  CB  VAL B 742      22.994 -14.142   5.987  1.00 53.00           C  
ATOM   4198  CG1 VAL B 742      23.130 -15.223   7.057  1.00 53.00           C  
ATOM   4199  CG2 VAL B 742      24.376 -13.887   5.370  1.00 53.00           C  
ATOM   4200  N   TRP B 743      20.683 -12.502   4.520  1.00 53.00           N  
ATOM   4201  CA  TRP B 743      20.311 -11.277   3.826  1.00 53.00           C  
ATOM   4202  C   TRP B 743      21.276 -10.137   4.172  1.00 53.00           C  
ATOM   4203  O   TRP B 743      20.919  -9.180   4.854  1.00 53.00           O  
ATOM   4204  CB  TRP B 743      18.838 -10.951   4.103  1.00 53.00           C  
ATOM   4205  CG  TRP B 743      18.269  -9.830   3.283  1.00 53.00           C  
ATOM   4206  CD1 TRP B 743      18.789  -9.344   2.132  1.00 53.00           C  
ATOM   4207  CD2 TRP B 743      17.062  -9.053   3.542  1.00 53.00           C  
ATOM   4208  NE1 TRP B 743      17.979  -8.310   1.660  1.00 53.00           N  
ATOM   4209  CE2 TRP B 743      16.910  -8.108   2.494  1.00 53.00           C  
ATOM   4210  CE3 TRP B 743      16.082  -9.068   4.562  1.00 53.00           C  
ATOM   4211  CZ2 TRP B 743      15.821  -7.203   2.453  1.00 53.00           C  
ATOM   4212  CZ3 TRP B 743      15.006  -8.175   4.516  1.00 53.00           C  
ATOM   4213  CH2 TRP B 743      14.877  -7.254   3.475  1.00 53.00           C  
ATOM   4214  N   ASN B 744      22.502 -10.227   3.679  1.00 53.00           N  
ATOM   4215  CA  ASN B 744      23.561  -9.245   3.950  1.00 53.00           C  
ATOM   4216  C   ASN B 744      23.168  -7.799   3.600  1.00 53.00           C  
ATOM   4217  O   ASN B 744      23.630  -6.860   4.242  1.00 53.00           O  
ATOM   4218  CB  ASN B 744      24.811  -9.626   3.146  1.00 53.00           C  
ATOM   4219  CG  ASN B 744      25.519 -10.852   3.683  1.00 53.00           C  
ATOM   4220  OD1 ASN B 744      25.533 -11.143   4.861  1.00 53.00           O  
ATOM   4221  ND2 ASN B 744      26.174 -11.611   2.823  1.00 53.00           N  
ATOM   4222  N   ASP B 745      22.324  -7.620   2.594  1.00 53.00           N  
ATOM   4223  CA  ASP B 745      21.896  -6.311   2.091  1.00 53.00           C  
ATOM   4224  C   ASP B 745      20.661  -5.738   2.813  1.00 53.00           C  
ATOM   4225  O   ASP B 745      20.118  -4.716   2.409  1.00 53.00           O  
ATOM   4226  CB  ASP B 745      21.693  -6.441   0.576  1.00 53.00           C  
ATOM   4227  CG  ASP B 745      21.643  -5.094  -0.137  1.00 53.00           C  
ATOM   4228  OD1 ASP B 745      22.582  -4.295   0.047  1.00 53.00           O  
ATOM   4229  OD2 ASP B 745      20.676  -4.881  -0.904  1.00 53.00           O  
ATOM   4230  N   LYS B 746      20.215  -6.376   3.906  1.00 53.00           N  
ATOM   4231  CA  LYS B 746      19.000  -5.979   4.644  1.00 53.00           C  
ATOM   4232  C   LYS B 746      18.976  -4.504   5.026  1.00 53.00           C  
ATOM   4233  O   LYS B 746      17.928  -3.859   4.921  1.00 53.00           O  
ATOM   4234  CB  LYS B 746      18.860  -6.877   5.885  1.00 53.00           C  
ATOM   4235  CG  LYS B 746      17.594  -6.555   6.686  1.00 53.00           C  
ATOM   4236  CD  LYS B 746      17.319  -7.608   7.763  1.00 53.00           C  
ATOM   4237  CE  LYS B 746      15.980  -7.298   8.442  1.00 53.00           C  
ATOM   4238  NZ  LYS B 746      15.472  -8.440   9.222  1.00 53.00           N  
ATOM   4239  N   ALA B 747      20.108  -3.942   5.437  1.00 53.00           N  
ATOM   4240  CA  ALA B 747      20.225  -2.539   5.831  1.00 53.00           C  
ATOM   4241  C   ALA B 747      19.967  -1.555   4.675  1.00 53.00           C  
ATOM   4242  O   ALA B 747      19.579  -0.416   4.928  1.00 53.00           O  
ATOM   4243  CB  ALA B 747      21.611  -2.329   6.446  1.00 53.00           C  
ATOM   4244  N   ASN B 748      20.129  -1.976   3.422  1.00 53.00           N  
ATOM   4245  CA  ASN B 748      19.871  -1.144   2.244  1.00 53.00           C  
ATOM   4246  C   ASN B 748      18.431  -1.292   1.725  1.00 53.00           C  
ATOM   4247  O   ASN B 748      17.975  -0.459   0.941  1.00 53.00           O  
ATOM   4248  CB  ASN B 748      20.880  -1.496   1.143  1.00 53.00           C  
ATOM   4249  CG  ASN B 748      22.318  -1.204   1.534  1.00 53.00           C  
ATOM   4250  OD1 ASN B 748      22.640  -0.210   2.148  1.00 53.00           O  
ATOM   4251  ND2 ASN B 748      23.227  -2.069   1.145  1.00 53.00           N  
ATOM   4252  N   PHE B 749      17.701  -2.319   2.150  1.00 53.00           N  
ATOM   4253  CA  PHE B 749      16.346  -2.562   1.682  1.00 53.00           C  
ATOM   4254  C   PHE B 749      15.313  -1.761   2.485  1.00 53.00           C  
ATOM   4255  O   PHE B 749      14.568  -2.310   3.293  1.00 53.00           O  
ATOM   4256  CB  PHE B 749      16.028  -4.061   1.627  1.00 53.00           C  
ATOM   4257  CG  PHE B 749      14.733  -4.328   0.893  1.00 53.00           C  
ATOM   4258  CD1 PHE B 749      13.518  -4.402   1.594  1.00 53.00           C  
ATOM   4259  CD2 PHE B 749      14.726  -4.408  -0.510  1.00 53.00           C  
ATOM   4260  CE1 PHE B 749      12.305  -4.548   0.901  1.00 53.00           C  
ATOM   4261  CE2 PHE B 749      13.514  -4.554  -1.204  1.00 53.00           C  
ATOM   4262  CZ  PHE B 749      12.305  -4.613  -0.499  1.00 53.00           C  
ATOM   4263  N   TRP B 750      15.280  -0.452   2.255  1.00 53.00           N  
ATOM   4264  CA  TRP B 750      14.245   0.449   2.762  1.00 53.00           C  
ATOM   4265  C   TRP B 750      13.823   0.175   4.225  1.00 53.00           C  
ATOM   4266  O   TRP B 750      12.666  -0.168   4.492  1.00 53.00           O  
ATOM   4267  CB  TRP B 750      13.075   0.452   1.773  1.00 53.00           C  
ATOM   4268  CG  TRP B 750      12.091   1.574   1.923  1.00 53.00           C  
ATOM   4269  CD1 TRP B 750      12.241   2.705   2.650  1.00 53.00           C  
ATOM   4270  CD2 TRP B 750      10.783   1.663   1.288  1.00 53.00           C  
ATOM   4271  NE1 TRP B 750      11.112   3.493   2.517  1.00 53.00           N  
ATOM   4272  CE2 TRP B 750      10.195   2.889   1.683  1.00 53.00           C  
ATOM   4273  CE3 TRP B 750      10.064   0.817   0.418  1.00 53.00           C  
ATOM   4274  CZ2 TRP B 750       8.916   3.275   1.233  1.00 53.00           C  
ATOM   4275  CZ3 TRP B 750       8.785   1.206  -0.032  1.00 53.00           C  
ATOM   4276  CH2 TRP B 750       8.229   2.419   0.373  1.00 53.00           C  
ATOM   4277  N   PRO B 751      14.749   0.276   5.191  1.00 53.00           N  
ATOM   4278  CA  PRO B 751      14.440   0.046   6.587  1.00 53.00           C  
ATOM   4279  C   PRO B 751      13.498   1.129   7.145  1.00 53.00           C  
ATOM   4280  O   PRO B 751      13.290   2.179   6.538  1.00 53.00           O  
ATOM   4281  CB  PRO B 751      15.796   0.033   7.294  1.00 53.00           C  
ATOM   4282  CG  PRO B 751      16.632   0.986   6.440  1.00 53.00           C  
ATOM   4283  CD  PRO B 751      16.127   0.704   5.034  1.00 53.00           C  
ATOM   4284  N   LEU B 752      12.957   0.876   8.334  1.00 53.00           N  
ATOM   4285  CA  LEU B 752      12.243   1.901   9.102  1.00 53.00           C  
ATOM   4286  C   LEU B 752      13.160   3.111   9.339  1.00 53.00           C  
ATOM   4287  O   LEU B 752      14.337   2.946   9.633  1.00 53.00           O  
ATOM   4288  CB  LEU B 752      11.764   1.274  10.426  1.00 53.00           C  
ATOM   4289  CG  LEU B 752      10.933   2.218  11.311  1.00 53.00           C  
ATOM   4290  CD1 LEU B 752       9.590   2.570  10.674  1.00 53.00           C  
ATOM   4291  CD2 LEU B 752      10.651   1.554  12.656  1.00 53.00           C  
ATOM   4292  N   GLY B 753      12.616   4.305   9.191  1.00 53.00           N  
ATOM   4293  CA  GLY B 753      13.344   5.572   9.271  1.00 53.00           C  
ATOM   4294  C   GLY B 753      13.889   6.081   7.937  1.00 53.00           C  
ATOM   4295  O   GLY B 753      14.165   7.270   7.790  1.00 53.00           O  
ATOM   4296  N   ALA B 754      14.016   5.215   6.913  1.00 53.00           N  
ATOM   4297  CA  ALA B 754      14.339   5.670   5.568  1.00 53.00           C  
ATOM   4298  C   ALA B 754      13.079   6.193   4.861  1.00 53.00           C  
ATOM   4299  O   ALA B 754      12.074   5.487   4.766  1.00 53.00           O  
ATOM   4300  CB  ALA B 754      15.026   4.544   4.783  1.00 53.00           C  
ATOM   4301  N   LEU B 755      13.151   7.401   4.316  1.00 53.00           N  
ATOM   4302  CA  LEU B 755      12.024   8.027   3.612  1.00 53.00           C  
ATOM   4303  C   LEU B 755      11.626   7.279   2.337  1.00 53.00           C  
ATOM   4304  O   LEU B 755      10.459   7.273   1.961  1.00 53.00           O  
ATOM   4305  CB  LEU B 755      12.383   9.488   3.268  1.00 53.00           C  
ATOM   4306  CG  LEU B 755      12.616  10.400   4.487  1.00 53.00           C  
ATOM   4307  CD1 LEU B 755      13.021  11.794   4.002  1.00 53.00           C  
ATOM   4308  CD2 LEU B 755      11.368  10.543   5.361  1.00 53.00           C  
ATOM   4309  N   ASP B 756      12.597   6.635   1.683  1.00 53.00           N  
ATOM   4310  CA  ASP B 756      12.377   5.940   0.417  1.00 53.00           C  
ATOM   4311  C   ASP B 756      13.357   4.779   0.213  1.00 53.00           C  
ATOM   4312  O   ASP B 756      14.392   4.695   0.885  1.00 53.00           O  
ATOM   4313  CB  ASP B 756      12.477   6.961  -0.726  1.00 53.00           C  
ATOM   4314  CG  ASP B 756      11.509   6.695  -1.877  1.00 53.00           C  
ATOM   4315  OD1 ASP B 756      11.111   5.532  -2.075  1.00 53.00           O  
ATOM   4316  OD2 ASP B 756      11.223   7.664  -2.618  1.00 53.00           O  
ATOM   4317  N   HIS B 757      13.056   3.905  -0.727  1.00 53.00           N  
ATOM   4318  CA  HIS B 757      13.991   2.918  -1.230  1.00 53.00           C  
ATOM   4319  C   HIS B 757      14.917   3.577  -2.260  1.00 53.00           C  
ATOM   4320  O   HIS B 757      14.449   4.107  -3.270  1.00 53.00           O  
ATOM   4321  CB  HIS B 757      13.241   1.721  -1.824  1.00 53.00           C  
ATOM   4322  CG  HIS B 757      14.165   0.702  -2.446  1.00 53.00           C  
ATOM   4323  ND1 HIS B 757      14.380   0.533  -3.797  1.00 53.00           N  
ATOM   4324  CD2 HIS B 757      14.956  -0.187  -1.783  1.00 53.00           C  
ATOM   4325  CE1 HIS B 757      15.282  -0.451  -3.950  1.00 53.00           C  
ATOM   4326  NE2 HIS B 757      15.651  -0.904  -2.739  1.00 53.00           N  
ATOM   4327  N   ILE B 758      16.225   3.533  -2.026  1.00 53.00           N  
ATOM   4328  CA  ILE B 758      17.235   4.123  -2.917  1.00 53.00           C  
ATOM   4329  C   ILE B 758      17.777   3.073  -3.889  1.00 53.00           C  
ATOM   4330  O   ILE B 758      17.681   3.230  -5.102  1.00 53.00           O  
ATOM   4331  CB  ILE B 758      18.362   4.796  -2.109  1.00 53.00           C  
ATOM   4332  CG1 ILE B 758      17.842   5.854  -1.094  1.00 53.00           C  
ATOM   4333  CG2 ILE B 758      19.402   5.435  -3.049  1.00 53.00           C  
ATOM   4334  CD1 ILE B 758      17.078   7.029  -1.707  1.00 53.00           C  
ATOM   4335  N   LYS B 759      18.354   2.001  -3.333  1.00 53.00           N  
ATOM   4336  CA  LYS B 759      18.808   0.824  -4.071  1.00 53.00           C  
ATOM   4337  C   LYS B 759      18.999  -0.353  -3.120  1.00 53.00           C  
ATOM   4338  O   LYS B 759      19.342  -0.153  -1.954  1.00 53.00           O  
ATOM   4339  CB  LYS B 759      20.109   1.139  -4.845  1.00 53.00           C  
ATOM   4340  CG  LYS B 759      21.398   0.946  -4.032  1.00 53.00           C  
ATOM   4341  CD  LYS B 759      22.644   1.220  -4.874  1.00 53.00           C  
ATOM   4342  CE  LYS B 759      23.886   0.794  -4.096  1.00 53.00           C  
ATOM   4343  NZ  LYS B 759      25.116   0.989  -4.882  1.00 53.00           N  
ATOM   4344  N   SER B 760      18.861  -1.574  -3.650  1.00 53.00           N  
ATOM   4345  CA  SER B 760      19.196  -2.802  -2.930  1.00 53.00           C  
ATOM   4346  C   SER B 760      19.562  -3.913  -3.909  1.00 53.00           C  
ATOM   4347  O   SER B 760      19.171  -3.878  -5.081  1.00 53.00           O  
ATOM   4348  CB  SER B 760      18.023  -3.228  -2.045  1.00 53.00           C  
ATOM   4349  OG  SER B 760      16.859  -3.466  -2.813  1.00 53.00           O  
ATOM   4350  N   ASP B 761      20.279  -4.947  -3.435  1.00 53.00           N  
ATOM   4351  CA  ASP B 761      20.472  -6.175  -4.193  1.00 53.00           C  
ATOM   4352  C   ASP B 761      19.257  -7.092  -4.029  1.00 53.00           C  
ATOM   4353  O   ASP B 761      19.055  -7.722  -2.990  1.00 53.00           O  
ATOM   4354  CB  ASP B 761      21.781  -6.878  -3.802  1.00 53.00           C  
ATOM   4355  CG  ASP B 761      22.008  -8.182  -4.587  1.00 53.00           C  
ATOM   4356  OD1 ASP B 761      21.249  -8.463  -5.547  1.00 53.00           O  
ATOM   4357  OD2 ASP B 761      22.927  -8.934  -4.222  1.00 53.00           O  
ATOM   4358  N   PHE B 762      18.472  -7.210  -5.090  1.00 53.00           N  
ATOM   4359  CA  PHE B 762      17.296  -8.087  -5.126  1.00 53.00           C  
ATOM   4360  C   PHE B 762      17.630  -9.543  -4.748  1.00 53.00           C  
ATOM   4361  O   PHE B 762      16.796 -10.246  -4.194  1.00 53.00           O  
ATOM   4362  CB  PHE B 762      16.693  -8.021  -6.535  1.00 53.00           C  
ATOM   4363  CG  PHE B 762      15.333  -8.666  -6.676  1.00 53.00           C  
ATOM   4364  CD1 PHE B 762      15.198 -10.063  -6.741  1.00 53.00           C  
ATOM   4365  CD2 PHE B 762      14.178  -7.860  -6.753  1.00 53.00           C  
ATOM   4366  CE1 PHE B 762      13.920 -10.656  -6.862  1.00 53.00           C  
ATOM   4367  CE2 PHE B 762      12.906  -8.450  -6.886  1.00 53.00           C  
ATOM   4368  CZ  PHE B 762      12.780  -9.844  -6.935  1.00 53.00           C  
ATOM   4369  N   ASN B 763      18.856 -10.008  -5.058  1.00 53.00           N  
ATOM   4370  CA  ASN B 763      19.254 -11.404  -4.896  1.00 53.00           C  
ATOM   4371  C   ASN B 763      19.893 -11.714  -3.535  1.00 53.00           C  
ATOM   4372  O   ASN B 763      20.136 -12.887  -3.250  1.00 53.00           O  
ATOM   4373  CB  ASN B 763      20.182 -11.785  -6.052  1.00 53.00           C  
ATOM   4374  CG  ASN B 763      19.442 -11.732  -7.382  1.00 53.00           C  
ATOM   4375  OD1 ASN B 763      18.848 -12.702  -7.818  1.00 53.00           O  
ATOM   4376  ND2 ASN B 763      19.468 -10.613  -8.058  1.00 53.00           N  
ATOM   4377  N   SER B 764      20.156 -10.705  -2.708  1.00 53.00           N  
ATOM   4378  CA  SER B 764      20.714 -10.911  -1.377  1.00 53.00           C  
ATOM   4379  C   SER B 764      19.716 -11.651  -0.475  1.00 53.00           C  
ATOM   4380  O   SER B 764      18.561 -11.260  -0.351  1.00 53.00           O  
ATOM   4381  CB  SER B 764      21.122  -9.578  -0.760  1.00 53.00           C  
ATOM   4382  OG  SER B 764      21.777  -9.799   0.473  1.00 53.00           O  
ATOM   4383  N   GLY B 765      20.159 -12.748   0.124  1.00 53.00           N  
ATOM   4384  CA  GLY B 765      19.314 -13.620   0.943  1.00 53.00           C  
ATOM   4385  C   GLY B 765      18.291 -14.455   0.167  1.00 53.00           C  
ATOM   4386  O   GLY B 765      17.491 -15.154   0.786  1.00 53.00           O  
ATOM   4387  N   LEU B 766      18.305 -14.403  -1.172  1.00 53.00           N  
ATOM   4388  CA  LEU B 766      17.334 -15.071  -2.036  1.00 53.00           C  
ATOM   4389  C   LEU B 766      17.892 -16.379  -2.606  1.00 53.00           C  
ATOM   4390  O   LEU B 766      19.021 -16.434  -3.094  1.00 53.00           O  
ATOM   4391  CB  LEU B 766      16.921 -14.090  -3.146  1.00 53.00           C  
ATOM   4392  CG  LEU B 766      15.717 -14.539  -3.987  1.00 53.00           C  
ATOM   4393  CD1 LEU B 766      14.416 -14.442  -3.195  1.00 53.00           C  
ATOM   4394  CD2 LEU B 766      15.581 -13.655  -5.222  1.00 53.00           C  
ATOM   4395  N   LYS B 767      17.062 -17.427  -2.627  1.00 53.00           N  
ATOM   4396  CA  LYS B 767      17.387 -18.705  -3.251  1.00 53.00           C  
ATOM   4397  C   LYS B 767      16.196 -19.267  -4.019  1.00 53.00           C  
ATOM   4398  O   LYS B 767      15.165 -19.587  -3.434  1.00 53.00           O  
ATOM   4399  CB  LYS B 767      17.863 -19.676  -2.156  1.00 53.00           C  
ATOM   4400  CG  LYS B 767      18.440 -20.994  -2.690  1.00 53.00           C  
ATOM   4401  CD  LYS B 767      19.835 -20.822  -3.286  1.00 53.00           C  
ATOM   4402  CE  LYS B 767      20.412 -22.203  -3.597  1.00 53.00           C  
ATOM   4403  NZ  LYS B 767      21.897 -22.180  -3.680  1.00 53.00           N  
ATOM   4404  N   SER B 768      16.366 -19.452  -5.332  1.00 53.00           N  
ATOM   4405  CA  SER B 768      15.482 -20.331  -6.101  1.00 53.00           C  
ATOM   4406  C   SER B 768      15.830 -21.781  -5.796  1.00 53.00           C  
ATOM   4407  O   SER B 768      16.986 -22.183  -5.932  1.00 53.00           O  
ATOM   4408  CB  SER B 768      15.603 -20.045  -7.599  1.00 53.00           C  
ATOM   4409  OG  SER B 768      14.685 -20.839  -8.338  1.00 53.00           O  
ATOM   4410  N   CYS B 769      14.852 -22.564  -5.376  1.00 53.00           N  
ATOM   4411  CA  CYS B 769      14.989 -23.974  -5.045  1.00 53.00           C  
ATOM   4412  C   CYS B 769      14.231 -24.808  -6.080  1.00 53.00           C  
ATOM   4413  O   CYS B 769      13.032 -24.605  -6.263  1.00 53.00           O  
ATOM   4414  CB  CYS B 769      14.476 -24.218  -3.625  1.00 53.00           C  
ATOM   4415  SG  CYS B 769      15.411 -23.228  -2.415  1.00 53.00           S  
ATOM   4416  N   SER B 770      14.920 -25.733  -6.732  1.00 53.00           N  
ATOM   4417  CA  SER B 770      14.345 -26.677  -7.697  1.00 53.00           C  
ATOM   4418  C   SER B 770      14.790 -28.093  -7.341  1.00 53.00           C  
ATOM   4419  O   SER B 770      15.980 -28.389  -7.324  1.00 53.00           O  
ATOM   4420  CB  SER B 770      14.757 -26.293  -9.123  1.00 53.00           C  
ATOM   4421  OG  SER B 770      14.345 -27.283 -10.051  1.00 53.00           O  
ATOM   4422  N   LEU B 771      13.831 -28.955  -7.033  1.00 53.00           N  
ATOM   4423  CA  LEU B 771      14.040 -30.371  -6.753  1.00 53.00           C  
ATOM   4424  C   LEU B 771      13.425 -31.185  -7.892  1.00 53.00           C  
ATOM   4425  O   LEU B 771      12.200 -31.243  -8.012  1.00 53.00           O  
ATOM   4426  CB  LEU B 771      13.433 -30.713  -5.381  1.00 53.00           C  
ATOM   4427  CG  LEU B 771      13.533 -32.202  -4.991  1.00 53.00           C  
ATOM   4428  CD1 LEU B 771      14.990 -32.639  -4.850  1.00 53.00           C  
ATOM   4429  CD2 LEU B 771      12.819 -32.433  -3.666  1.00 53.00           C  
ATOM   4430  N   ILE B 772      14.266 -31.802  -8.708  1.00 53.00           N  
ATOM   4431  CA  ILE B 772      13.840 -32.626  -9.841  1.00 53.00           C  
ATOM   4432  C   ILE B 772      13.918 -34.103  -9.442  1.00 53.00           C  
ATOM   4433  O   ILE B 772      14.934 -34.557  -8.919  1.00 53.00           O  
ATOM   4434  CB  ILE B 772      14.649 -32.308 -11.107  1.00 53.00           C  
ATOM   4435  CG1 ILE B 772      14.454 -30.825 -11.507  1.00 53.00           C  
ATOM   4436  CG2 ILE B 772      14.232 -33.239 -12.270  1.00 53.00           C  
ATOM   4437  CD1 ILE B 772      15.364 -30.355 -12.646  1.00 53.00           C  
ATOM   4438  N   TYR B 773      12.857 -34.850  -9.732  1.00 53.00           N  
ATOM   4439  CA  TYR B 773      12.793 -36.286  -9.515  1.00 53.00           C  
ATOM   4440  C   TYR B 773      12.449 -37.015 -10.815  1.00 53.00           C  
ATOM   4441  O   TYR B 773      11.495 -36.665 -11.500  1.00 53.00           O  
ATOM   4442  CB  TYR B 773      11.776 -36.584  -8.405  1.00 53.00           C  
ATOM   4443  CG  TYR B 773      11.577 -38.053  -8.142  1.00 53.00           C  
ATOM   4444  CD1 TYR B 773      10.360 -38.679  -8.454  1.00 53.00           C  
ATOM   4445  CD2 TYR B 773      12.629 -38.820  -7.593  1.00 53.00           C  
ATOM   4446  CE1 TYR B 773      10.178 -40.053  -8.205  1.00 53.00           C  
ATOM   4447  CE2 TYR B 773      12.463 -40.186  -7.355  1.00 53.00           C  
ATOM   4448  CZ  TYR B 773      11.236 -40.801  -7.656  1.00 53.00           C  
ATOM   4449  OH  TYR B 773      11.072 -42.133  -7.421  1.00 53.00           O  
ATOM   4450  N   GLN B 774      13.230 -38.030 -11.139  1.00 53.00           N  
ATOM   4451  CA  GLN B 774      12.952 -38.946 -12.241  1.00 53.00           C  
ATOM   4452  C   GLN B 774      12.046 -40.072 -11.738  1.00 53.00           C  
ATOM   4453  O   GLN B 774      12.492 -40.898 -10.947  1.00 53.00           O  
ATOM   4454  CB  GLN B 774      14.278 -39.488 -12.797  1.00 53.00           C  
ATOM   4455  CG  GLN B 774      14.114 -40.537 -13.907  1.00 53.00           C  
ATOM   4456  CD  GLN B 774      13.511 -39.973 -15.190  1.00 53.00           C  
ATOM   4457  OE1 GLN B 774      14.122 -39.158 -15.865  1.00 53.00           O  
ATOM   4458  NE2 GLN B 774      12.327 -40.386 -15.551  1.00 53.00           N  
ATOM   4459  N   ILE B 775      10.818 -40.123 -12.219  1.00 53.00           N  
ATOM   4460  CA  ILE B 775       9.936 -41.262 -11.970  1.00 53.00           C  
ATOM   4461  C   ILE B 775      10.482 -42.454 -12.762  1.00 53.00           C  
ATOM   4462  O   ILE B 775      10.701 -42.322 -13.973  1.00 53.00           O  
ATOM   4463  CB  ILE B 775       8.470 -40.929 -12.346  1.00 53.00           C  
ATOM   4464  CG1 ILE B 775       7.984 -39.679 -11.587  1.00 53.00           C  
ATOM   4465  CG2 ILE B 775       7.574 -42.141 -12.043  1.00 53.00           C  
ATOM   4466  CD1 ILE B 775       6.591 -39.192 -12.000  1.00 53.00           C  
ATOM   4467  N   PRO B 776      10.747 -43.619 -12.135  1.00 53.00           N  
ATOM   4468  CA  PRO B 776      11.240 -44.790 -12.839  1.00 53.00           C  
ATOM   4469  C   PRO B 776      10.197 -45.331 -13.825  1.00 53.00           C  
ATOM   4470  O   PRO B 776       8.984 -45.135 -13.659  1.00 53.00           O  
ATOM   4471  CB  PRO B 776      11.631 -45.786 -11.751  1.00 53.00           C  
ATOM   4472  CG  PRO B 776      10.745 -45.406 -10.571  1.00 53.00           C  
ATOM   4473  CD  PRO B 776      10.600 -43.890 -10.711  1.00 53.00           C  
ATOM   4474  N   SER B 777      10.647 -45.993 -14.853  1.00 53.00           N  
ATOM   4475  CA  SER B 777       9.769 -46.558 -15.888  1.00 53.00           C  
ATOM   4476  C   SER B 777       8.891 -47.703 -15.379  1.00 53.00           C  
ATOM   4477  O   SER B 777       7.835 -47.965 -15.945  1.00 53.00           O  
ATOM   4478  CB  SER B 777      10.610 -47.051 -17.069  1.00 53.00           C  
ATOM   4479  OG  SER B 777      11.658 -47.884 -16.625  1.00 53.00           O  
ATOM   4480  N   ASP B 778       9.317 -48.365 -14.302  1.00 53.00           N  
ATOM   4481  CA  ASP B 778       8.627 -49.463 -13.633  1.00 53.00           C  
ATOM   4482  C   ASP B 778       7.854 -49.012 -12.375  1.00 53.00           C  
ATOM   4483  O   ASP B 778       7.471 -49.837 -11.547  1.00 53.00           O  
ATOM   4484  CB  ASP B 778       9.638 -50.571 -13.329  1.00 53.00           C  
ATOM   4485  CG  ASP B 778      10.628 -50.197 -12.223  1.00 53.00           C  
ATOM   4486  OD1 ASP B 778      11.033 -49.019 -12.164  1.00 53.00           O  
ATOM   4487  OD2 ASP B 778      10.986 -51.103 -11.450  1.00 53.00           O  
ATOM   4488  N   ALA B 779       7.596 -47.707 -12.239  1.00 53.00           N  
ATOM   4489  CA  ALA B 779       6.779 -47.184 -11.158  1.00 53.00           C  
ATOM   4490  C   ALA B 779       5.374 -47.815 -11.145  1.00 53.00           C  
ATOM   4491  O   ALA B 779       4.690 -47.886 -12.165  1.00 53.00           O  
ATOM   4492  CB  ALA B 779       6.694 -45.655 -11.288  1.00 53.00           C  
ATOM   4493  N   GLN B 780       4.920 -48.213  -9.964  1.00 53.00           N  
ATOM   4494  CA  GLN B 780       3.613 -48.838  -9.739  1.00 53.00           C  
ATOM   4495  C   GLN B 780       2.550 -47.779  -9.455  1.00 53.00           C  
ATOM   4496  O   GLN B 780       2.026 -47.669  -8.342  1.00 53.00           O  
ATOM   4497  CB  GLN B 780       3.728 -49.889  -8.618  1.00 53.00           C  
ATOM   4498  CG  GLN B 780       4.734 -51.007  -8.917  1.00 53.00           C  
ATOM   4499  CD  GLN B 780       4.354 -51.839 -10.143  1.00 53.00           C  
ATOM   4500  OE1 GLN B 780       3.256 -52.347 -10.250  1.00 53.00           O  
ATOM   4501  NE2 GLN B 780       5.245 -51.994 -11.092  1.00 53.00           N  
ATOM   4502  N   LEU B 781       2.258 -46.944 -10.461  1.00 53.00           N  
ATOM   4503  CA  LEU B 781       1.286 -45.861 -10.352  1.00 53.00           C  
ATOM   4504  C   LEU B 781      -0.154 -46.380 -10.417  1.00 53.00           C  
ATOM   4505  O   LEU B 781      -0.472 -47.340 -11.121  1.00 53.00           O  
ATOM   4506  CB  LEU B 781       1.541 -44.796 -11.432  1.00 53.00           C  
ATOM   4507  CG  LEU B 781       2.946 -44.163 -11.409  1.00 53.00           C  
ATOM   4508  CD1 LEU B 781       3.045 -43.093 -12.496  1.00 53.00           C  
ATOM   4509  CD2 LEU B 781       3.284 -43.514 -10.073  1.00 53.00           C  
ATOM   4510  N   LYS B 782      -1.053 -45.683  -9.702  1.00 53.00           N  
ATOM   4511  CA  LYS B 782      -2.485 -45.984  -9.641  1.00 53.00           C  
ATOM   4512  C   LYS B 782      -3.318 -44.740  -9.932  1.00 53.00           C  
ATOM   4513  O   LYS B 782      -2.878 -43.610  -9.741  1.00 53.00           O  
ATOM   4514  CB  LYS B 782      -2.845 -46.577  -8.267  1.00 53.00           C  
ATOM   4515  CG  LYS B 782      -2.125 -47.900  -7.980  1.00 53.00           C  
ATOM   4516  CD  LYS B 782      -2.464 -48.380  -6.569  1.00 53.00           C  
ATOM   4517  CE  LYS B 782      -1.621 -49.605  -6.221  1.00 53.00           C  
ATOM   4518  NZ  LYS B 782      -1.693 -49.891  -4.765  1.00 53.00           N  
ATOM   4519  N   SER B 783      -4.553 -44.945 -10.351  1.00 53.00           N  
ATOM   4520  CA  SER B 783      -5.508 -43.849 -10.477  1.00 53.00           C  
ATOM   4521  C   SER B 783      -5.724 -43.166  -9.125  1.00 53.00           C  
ATOM   4522  O   SER B 783      -5.922 -43.832  -8.109  1.00 53.00           O  
ATOM   4523  CB  SER B 783      -6.834 -44.360 -11.034  1.00 53.00           C  
ATOM   4524  OG  SER B 783      -7.675 -43.269 -11.323  1.00 53.00           O  
ATOM   4525  N   GLY B 784      -5.694 -41.833  -9.129  1.00 53.00           N  
ATOM   4526  CA  GLY B 784      -5.802 -41.019  -7.914  1.00 53.00           C  
ATOM   4527  C   GLY B 784      -4.466 -40.686  -7.248  1.00 53.00           C  
ATOM   4528  O   GLY B 784      -4.473 -39.965  -6.247  1.00 53.00           O  
ATOM   4529  N   ASP B 785      -3.348 -41.154  -7.793  1.00 53.00           N  
ATOM   4530  CA  ASP B 785      -2.029 -40.750  -7.332  1.00 53.00           C  
ATOM   4531  C   ASP B 785      -1.821 -39.241  -7.499  1.00 53.00           C  
ATOM   4532  O   ASP B 785      -2.303 -38.604  -8.437  1.00 53.00           O  
ATOM   4533  CB  ASP B 785      -0.916 -41.524  -8.064  1.00 53.00           C  
ATOM   4534  CG  ASP B 785      -0.794 -42.984  -7.636  1.00 53.00           C  
ATOM   4535  OD1 ASP B 785      -1.483 -43.404  -6.684  1.00 53.00           O  
ATOM   4536  OD2 ASP B 785       0.014 -43.713  -8.253  1.00 53.00           O  
ATOM   4537  N   THR B 786      -1.068 -38.674  -6.572  1.00 53.00           N  
ATOM   4538  CA  THR B 786      -0.717 -37.254  -6.571  1.00 53.00           C  
ATOM   4539  C   THR B 786       0.735 -37.079  -6.154  1.00 53.00           C  
ATOM   4540  O   THR B 786       1.311 -37.940  -5.492  1.00 53.00           O  
ATOM   4541  CB  THR B 786      -1.633 -36.432  -5.643  1.00 53.00           C  
ATOM   4542  OG1 THR B 786      -1.617 -36.921  -4.318  1.00 53.00           O  
ATOM   4543  CG2 THR B 786      -3.088 -36.422  -6.104  1.00 53.00           C  
ATOM   4544  N   VAL B 787       1.333 -35.934  -6.497  1.00 53.00           N  
ATOM   4545  CA  VAL B 787       2.636 -35.545  -5.946  1.00 53.00           C  
ATOM   4546  C   VAL B 787       2.407 -34.853  -4.613  1.00 53.00           C  
ATOM   4547  O   VAL B 787       1.708 -33.840  -4.544  1.00 53.00           O  
ATOM   4548  CB  VAL B 787       3.440 -34.665  -6.909  1.00 53.00           C  
ATOM   4549  CG1 VAL B 787       4.842 -34.425  -6.353  1.00 53.00           C  
ATOM   4550  CG2 VAL B 787       3.579 -35.325  -8.291  1.00 53.00           C  
ATOM   4551  N   ALA B 788       2.991 -35.394  -3.553  1.00 53.00           N  
ATOM   4552  CA  ALA B 788       3.062 -34.770  -2.248  1.00 53.00           C  
ATOM   4553  C   ALA B 788       4.464 -34.175  -2.036  1.00 53.00           C  
ATOM   4554  O   ALA B 788       5.450 -34.670  -2.578  1.00 53.00           O  
ATOM   4555  CB  ALA B 788       2.698 -35.801  -1.186  1.00 53.00           C  
ATOM   4556  N   PHE B 789       4.550 -33.125  -1.230  1.00 53.00           N  
ATOM   4557  CA  PHE B 789       5.831 -32.547  -0.860  1.00 53.00           C  
ATOM   4558  C   PHE B 789       5.782 -31.877   0.518  1.00 53.00           C  
ATOM   4559  O   PHE B 789       4.710 -31.568   1.032  1.00 53.00           O  
ATOM   4560  CB  PHE B 789       6.315 -31.569  -1.938  1.00 53.00           C  
ATOM   4561  CG  PHE B 789       5.482 -30.310  -2.075  1.00 53.00           C  
ATOM   4562  CD1 PHE B 789       4.503 -30.211  -3.085  1.00 53.00           C  
ATOM   4563  CD2 PHE B 789       5.691 -29.209  -1.219  1.00 53.00           C  
ATOM   4564  CE1 PHE B 789       3.742 -29.034  -3.231  1.00 53.00           C  
ATOM   4565  CE2 PHE B 789       4.932 -28.038  -1.354  1.00 53.00           C  
ATOM   4566  CZ  PHE B 789       3.953 -27.946  -2.369  1.00 53.00           C  
ATOM   4567  N   GLN B 790       6.963 -31.646   1.080  1.00 53.00           N  
ATOM   4568  CA  GLN B 790       7.156 -30.855   2.287  1.00 53.00           C  
ATOM   4569  C   GLN B 790       8.424 -30.010   2.164  1.00 53.00           C  
ATOM   4570  O   GLN B 790       9.459 -30.497   1.707  1.00 53.00           O  
ATOM   4571  CB  GLN B 790       7.245 -31.758   3.520  1.00 53.00           C  
ATOM   4572  CG  GLN B 790       5.915 -32.446   3.854  1.00 53.00           C  
ATOM   4573  CD  GLN B 790       6.009 -33.343   5.086  1.00 53.00           C  
ATOM   4574  OE1 GLN B 790       6.993 -34.027   5.329  1.00 53.00           O  
ATOM   4575  NE2 GLN B 790       4.969 -33.395   5.888  1.00 53.00           N  
ATOM   4576  N   VAL B 791       8.349 -28.771   2.650  1.00 53.00           N  
ATOM   4577  CA  VAL B 791       9.494 -27.916   2.955  1.00 53.00           C  
ATOM   4578  C   VAL B 791       9.595 -27.848   4.473  1.00 53.00           C  
ATOM   4579  O   VAL B 791       8.654 -27.406   5.132  1.00 53.00           O  
ATOM   4580  CB  VAL B 791       9.345 -26.514   2.340  1.00 53.00           C  
ATOM   4581  CG1 VAL B 791      10.585 -25.668   2.617  1.00 53.00           C  
ATOM   4582  CG2 VAL B 791       9.136 -26.598   0.825  1.00 53.00           C  
ATOM   4583  N   LEU B 792      10.712 -28.315   5.027  1.00 53.00           N  
ATOM   4584  CA  LEU B 792      10.942 -28.434   6.457  1.00 53.00           C  
ATOM   4585  C   LEU B 792      12.059 -27.494   6.898  1.00 53.00           C  
ATOM   4586  O   LEU B 792      13.075 -27.361   6.203  1.00 53.00           O  
ATOM   4587  CB  LEU B 792      11.300 -29.888   6.825  1.00 53.00           C  
ATOM   4588  CG  LEU B 792      10.297 -30.953   6.360  1.00 53.00           C  
ATOM   4589  CD1 LEU B 792      10.837 -32.349   6.669  1.00 53.00           C  
ATOM   4590  CD2 LEU B 792       8.946 -30.825   7.047  1.00 53.00           C  
ATOM   4591  N   ASP B 793      11.891 -26.890   8.075  1.00 53.00           N  
ATOM   4592  CA  ASP B 793      12.962 -26.179   8.755  1.00 53.00           C  
ATOM   4593  C   ASP B 793      13.990 -27.150   9.381  1.00 53.00           C  
ATOM   4594  O   ASP B 793      13.888 -28.377   9.272  1.00 53.00           O  
ATOM   4595  CB  ASP B 793      12.383 -25.153   9.751  1.00 53.00           C  
ATOM   4596  CG  ASP B 793      11.848 -25.725  11.078  1.00 53.00           C  
ATOM   4597  OD1 ASP B 793      11.967 -26.940  11.323  1.00 53.00           O  
ATOM   4598  OD2 ASP B 793      11.353 -24.923  11.907  1.00 53.00           O  
ATOM   4599  N   GLU B 794      14.992 -26.598  10.060  1.00 53.00           N  
ATOM   4600  CA  GLU B 794      16.072 -27.342  10.711  1.00 53.00           C  
ATOM   4601  C   GLU B 794      15.579 -28.232  11.864  1.00 53.00           C  
ATOM   4602  O   GLU B 794      16.215 -29.236  12.189  1.00 53.00           O  
ATOM   4603  CB  GLU B 794      17.123 -26.346  11.230  1.00 53.00           C  
ATOM   4604  CG  GLU B 794      17.792 -25.474  10.149  1.00 53.00           C  
ATOM   4605  CD  GLU B 794      17.003 -24.208   9.716  1.00 53.00           C  
ATOM   4606  OE1 GLU B 794      17.567 -23.401   8.949  1.00 53.00           O  
ATOM   4607  OE2 GLU B 794      15.847 -23.996  10.138  1.00 53.00           O  
ATOM   4608  N   ASN B 795      14.422 -27.915  12.445  1.00 53.00           N  
ATOM   4609  CA  ASN B 795      13.803 -28.667  13.537  1.00 53.00           C  
ATOM   4610  C   ASN B 795      12.769 -29.692  13.049  1.00 53.00           C  
ATOM   4611  O   ASN B 795      12.206 -30.435  13.855  1.00 53.00           O  
ATOM   4612  CB  ASN B 795      13.181 -27.669  14.532  1.00 53.00           C  
ATOM   4613  CG  ASN B 795      14.216 -26.744  15.142  1.00 53.00           C  
ATOM   4614  OD1 ASN B 795      15.263 -27.152  15.610  1.00 53.00           O  
ATOM   4615  ND2 ASN B 795      13.938 -25.456  15.157  1.00 53.00           N  
ATOM   4616  N   GLY B 796      12.518 -29.742  11.745  1.00 53.00           N  
ATOM   4617  CA  GLY B 796      11.522 -30.627  11.142  1.00 53.00           C  
ATOM   4618  C   GLY B 796      10.101 -30.064  11.116  1.00 53.00           C  
ATOM   4619  O   GLY B 796       9.182 -30.815  10.768  1.00 53.00           O  
ATOM   4620  N   ASN B 797       9.894 -28.795  11.445  1.00 53.00           N  
ATOM   4621  CA  ASN B 797       8.591 -28.160  11.290  1.00 53.00           C  
ATOM   4622  C   ASN B 797       8.268 -27.949   9.811  1.00 53.00           C  
ATOM   4623  O   ASN B 797       9.134 -27.593   9.017  1.00 53.00           O  
ATOM   4624  CB  ASN B 797       8.528 -26.813  12.029  1.00 53.00           C  
ATOM   4625  CG  ASN B 797       8.870 -26.917  13.496  1.00 53.00           C  
ATOM   4626  OD1 ASN B 797       8.261 -27.653  14.258  1.00 53.00           O  
ATOM   4627  ND2 ASN B 797       9.861 -26.169  13.932  1.00 53.00           N  
ATOM   4628  N   VAL B 798       7.005 -28.144   9.438  1.00 53.00           N  
ATOM   4629  CA  VAL B 798       6.534 -27.932   8.066  1.00 53.00           C  
ATOM   4630  C   VAL B 798       6.341 -26.436   7.822  1.00 53.00           C  
ATOM   4631  O   VAL B 798       5.475 -25.808   8.429  1.00 53.00           O  
ATOM   4632  CB  VAL B 798       5.245 -28.719   7.789  1.00 53.00           C  
ATOM   4633  CG1 VAL B 798       4.767 -28.516   6.349  1.00 53.00           C  
ATOM   4634  CG2 VAL B 798       5.454 -30.225   8.004  1.00 53.00           C  
ATOM   4635  N   LEU B 799       7.115 -25.868   6.895  1.00 53.00           N  
ATOM   4636  CA  LEU B 799       6.987 -24.482   6.441  1.00 53.00           C  
ATOM   4637  C   LEU B 799       6.002 -24.349   5.274  1.00 53.00           C  
ATOM   4638  O   LEU B 799       5.299 -23.350   5.156  1.00 53.00           O  
ATOM   4639  CB  LEU B 799       8.366 -23.961   6.005  1.00 53.00           C  
ATOM   4640  CG  LEU B 799       9.453 -23.956   7.098  1.00 53.00           C  
ATOM   4641  CD1 LEU B 799      10.760 -23.453   6.482  1.00 53.00           C  
ATOM   4642  CD2 LEU B 799       9.081 -23.041   8.269  1.00 53.00           C  
ATOM   4643  N   ALA B 800       5.960 -25.343   4.404  1.00 53.00           N  
ATOM   4644  CA  ALA B 800       5.002 -25.458   3.315  1.00 53.00           C  
ATOM   4645  C   ALA B 800       4.858 -26.928   2.907  1.00 53.00           C  
ATOM   4646  O   ALA B 800       5.803 -27.706   3.018  1.00 53.00           O  
ATOM   4647  CB  ALA B 800       5.465 -24.603   2.132  1.00 53.00           C  
ATOM   4648  N   ASP B 801       3.681 -27.286   2.392  1.00 53.00           N  
ATOM   4649  CA  ASP B 801       3.395 -28.604   1.849  1.00 53.00           C  
ATOM   4650  C   ASP B 801       2.460 -28.533   0.632  1.00 53.00           C  
ATOM   4651  O   ASP B 801       2.093 -27.446   0.153  1.00 53.00           O  
ATOM   4652  CB  ASP B 801       2.875 -29.528   2.974  1.00 53.00           C  
ATOM   4653  CG  ASP B 801       1.467 -29.223   3.495  1.00 53.00           C  
ATOM   4654  OD1 ASP B 801       0.735 -28.438   2.856  1.00 53.00           O  
ATOM   4655  OD2 ASP B 801       1.079 -29.851   4.499  1.00 53.00           O  
ATOM   4656  N   ASP B 802       2.062 -29.678   0.107  1.00 53.00           N  
ATOM   4657  CA  ASP B 802       1.173 -29.811  -1.043  1.00 53.00           C  
ATOM   4658  C   ASP B 802      -0.291 -29.417  -0.780  1.00 53.00           C  
ATOM   4659  O   ASP B 802      -1.123 -29.514  -1.683  1.00 53.00           O  
ATOM   4660  CB  ASP B 802       1.295 -31.224  -1.624  1.00 53.00           C  
ATOM   4661  CG  ASP B 802       0.930 -32.316  -0.619  1.00 53.00           C  
ATOM   4662  OD1 ASP B 802       1.761 -32.605   0.266  1.00 53.00           O  
ATOM   4663  OD2 ASP B 802      -0.141 -32.942  -0.760  1.00 53.00           O  
ATOM   4664  N   ASN B 803      -0.620 -28.945   0.426  1.00 53.00           N  
ATOM   4665  CA  ASN B 803      -1.918 -28.376   0.778  1.00 53.00           C  
ATOM   4666  C   ASN B 803      -1.850 -26.868   1.034  1.00 53.00           C  
ATOM   4667  O   ASN B 803      -2.896 -26.222   1.073  1.00 53.00           O  
ATOM   4668  CB  ASN B 803      -2.494 -29.120   1.991  1.00 53.00           C  
ATOM   4669  CG  ASN B 803      -2.564 -30.615   1.755  1.00 53.00           C  
ATOM   4670  OD1 ASN B 803      -3.204 -31.118   0.837  1.00 53.00           O  
ATOM   4671  ND2 ASN B 803      -1.879 -31.373   2.575  1.00 53.00           N  
ATOM   4672  N   THR B 804      -0.648 -26.281   1.147  1.00 53.00           N  
ATOM   4673  CA  THR B 804      -0.451 -24.856   1.460  1.00 53.00           C  
ATOM   4674  C   THR B 804      -1.175 -23.935   0.474  1.00 53.00           C  
ATOM   4675  O   THR B 804      -1.821 -22.982   0.887  1.00 53.00           O  
ATOM   4676  CB  THR B 804       1.041 -24.505   1.494  1.00 53.00           C  
ATOM   4677  OG1 THR B 804       1.677 -25.267   2.495  1.00 53.00           O  
ATOM   4678  CG2 THR B 804       1.313 -23.041   1.834  1.00 53.00           C  
ATOM   4679  N   GLU B 805      -1.121 -24.225  -0.825  1.00 53.00           N  
ATOM   4680  CA  GLU B 805      -1.765 -23.387  -1.850  1.00 53.00           C  
ATOM   4681  C   GLU B 805      -3.297 -23.369  -1.740  1.00 53.00           C  
ATOM   4682  O   GLU B 805      -3.937 -22.358  -2.013  1.00 53.00           O  
ATOM   4683  CB  GLU B 805      -1.329 -23.879  -3.235  1.00 53.00           C  
ATOM   4684  CG  GLU B 805      -1.898 -23.024  -4.375  1.00 53.00           C  
ATOM   4685  CD  GLU B 805      -1.218 -23.273  -5.728  1.00 53.00           C  
ATOM   4686  OE1 GLU B 805      -1.711 -22.731  -6.737  1.00 53.00           O  
ATOM   4687  OE2 GLU B 805      -0.144 -23.905  -5.772  1.00 53.00           O  
ATOM   4688  N   THR B 806      -3.892 -24.489  -1.312  1.00 53.00           N  
ATOM   4689  CA  THR B 806      -5.346 -24.672  -1.209  1.00 53.00           C  
ATOM   4690  C   THR B 806      -5.825 -24.702   0.238  1.00 53.00           C  
ATOM   4691  O   THR B 806      -6.949 -25.148   0.504  1.00 53.00           O  
ATOM   4692  CB  THR B 806      -5.802 -25.928  -1.965  1.00 53.00           C  
ATOM   4693  OG1 THR B 806      -5.135 -27.064  -1.471  1.00 53.00           O  
ATOM   4694  CG2 THR B 806      -5.503 -25.831  -3.461  1.00 53.00           C  
ATOM   4695  N   GLN B 807      -4.990 -24.275   1.188  1.00 53.00           N  
ATOM   4696  CA  GLN B 807      -5.321 -24.311   2.604  1.00 53.00           C  
ATOM   4697  C   GLN B 807      -6.567 -23.463   2.895  1.00 53.00           C  
ATOM   4698  O   GLN B 807      -6.821 -22.423   2.279  1.00 53.00           O  
ATOM   4699  CB  GLN B 807      -4.118 -23.879   3.458  1.00 53.00           C  
ATOM   4700  CG  GLN B 807      -3.775 -22.387   3.340  1.00 53.00           C  
ATOM   4701  CD  GLN B 807      -2.482 -22.013   4.072  1.00 53.00           C  
ATOM   4702  OE1 GLN B 807      -1.960 -22.751   4.885  1.00 53.00           O  
ATOM   4703  NE2 GLN B 807      -1.918 -20.864   3.788  1.00 53.00           N  
ATOM   4704  N   ARG B 808      -7.348 -23.923   3.868  1.00 53.00           N  
ATOM   4705  CA  ARG B 808      -8.520 -23.187   4.326  1.00 53.00           C  
ATOM   4706  C   ARG B 808      -8.095 -22.100   5.306  1.00 53.00           C  
ATOM   4707  O   ARG B 808      -7.210 -22.302   6.132  1.00 53.00           O  
ATOM   4708  CB  ARG B 808      -9.546 -24.127   4.945  1.00 53.00           C  
ATOM   4709  CG  ARG B 808     -10.148 -25.070   3.890  1.00 53.00           C  
ATOM   4710  CD  ARG B 808     -11.236 -25.918   4.527  1.00 53.00           C  
ATOM   4711  NE  ARG B 808     -11.862 -26.821   3.546  1.00 53.00           N  
ATOM   4712  CZ  ARG B 808     -12.897 -27.624   3.772  1.00 53.00           C  
ATOM   4713  NH1 ARG B 808     -13.449 -27.707   4.953  1.00 53.00           N  
ATOM   4714  NH2 ARG B 808     -13.372 -28.364   2.812  1.00 53.00           N  
ATOM   4715  N   TYR B 809      -8.784 -20.985   5.218  1.00 53.00           N  
ATOM   4716  CA  TYR B 809      -8.644 -19.871   6.137  1.00 53.00           C  
ATOM   4717  C   TYR B 809      -9.874 -19.779   7.025  1.00 53.00           C  
ATOM   4718  O   TYR B 809     -10.995 -20.041   6.584  1.00 53.00           O  
ATOM   4719  CB  TYR B 809      -8.405 -18.561   5.361  1.00 53.00           C  
ATOM   4720  CG  TYR B 809      -7.056 -18.511   4.689  1.00 53.00           C  
ATOM   4721  CD1 TYR B 809      -5.980 -17.853   5.302  1.00 53.00           C  
ATOM   4722  CD2 TYR B 809      -6.849 -19.163   3.456  1.00 53.00           C  
ATOM   4723  CE1 TYR B 809      -4.708 -17.846   4.719  1.00 53.00           C  
ATOM   4724  CE2 TYR B 809      -5.576 -19.175   2.859  1.00 53.00           C  
ATOM   4725  CZ  TYR B 809      -4.503 -18.518   3.500  1.00 53.00           C  
ATOM   4726  OH  TYR B 809      -3.250 -18.558   2.939  1.00 53.00           O  
ATOM   4727  N   THR B 810      -9.659 -19.406   8.270  1.00 53.00           N  
ATOM   4728  CA  THR B 810     -10.708 -19.114   9.239  1.00 53.00           C  
ATOM   4729  C   THR B 810     -10.670 -17.635   9.605  1.00 53.00           C  
ATOM   4730  O   THR B 810      -9.618 -16.998   9.545  1.00 53.00           O  
ATOM   4731  CB  THR B 810     -10.600 -20.028  10.465  1.00 53.00           C  
ATOM   4732  OG1 THR B 810     -11.672 -19.775  11.336  1.00 53.00           O  
ATOM   4733  CG2 THR B 810      -9.308 -19.843  11.257  1.00 53.00           C  
ATOM   4734  N   THR B 811     -11.826 -17.096   9.965  1.00 53.00           N  
ATOM   4735  CA  THR B 811     -11.962 -15.696  10.356  1.00 53.00           C  
ATOM   4736  C   THR B 811     -11.768 -15.542  11.856  1.00 53.00           C  
ATOM   4737  O   THR B 811     -12.440 -16.196  12.652  1.00 53.00           O  
ATOM   4738  CB  THR B 811     -13.324 -15.128   9.926  1.00 53.00           C  
ATOM   4739  OG1 THR B 811     -13.458 -15.259   8.523  1.00 53.00           O  
ATOM   4740  CG2 THR B 811     -13.460 -13.646  10.233  1.00 53.00           C  
ATOM   4741  N   VAL B 812     -10.886 -14.635  12.237  1.00 53.00           N  
ATOM   4742  CA  VAL B 812     -10.691 -14.171  13.605  1.00 53.00           C  
ATOM   4743  C   VAL B 812     -11.363 -12.812  13.748  1.00 53.00           C  
ATOM   4744  O   VAL B 812     -11.077 -11.897  12.984  1.00 53.00           O  
ATOM   4745  CB  VAL B 812      -9.202 -14.080  13.960  1.00 53.00           C  
ATOM   4746  CG1 VAL B 812      -9.001 -13.627  15.411  1.00 53.00           C  
ATOM   4747  CG2 VAL B 812      -8.516 -15.432  13.785  1.00 53.00           C  
ATOM   4748  N   SER B 813     -12.236 -12.691  14.749  1.00 53.00           N  
ATOM   4749  CA  SER B 813     -12.850 -11.415  15.112  1.00 53.00           C  
ATOM   4750  C   SER B 813     -12.173 -10.862  16.361  1.00 53.00           C  
ATOM   4751  O   SER B 813     -11.950 -11.596  17.317  1.00 53.00           O  
ATOM   4752  CB  SER B 813     -14.350 -11.590  15.359  1.00 53.00           C  
ATOM   4753  OG  SER B 813     -14.983 -12.099  14.202  1.00 53.00           O  
ATOM   4754  N   ILE B 814     -11.886  -9.575  16.367  1.00 53.00           N  
ATOM   4755  CA  ILE B 814     -11.307  -8.886  17.519  1.00 53.00           C  
ATOM   4756  C   ILE B 814     -12.388  -8.041  18.187  1.00 53.00           C  
ATOM   4757  O   ILE B 814     -13.139  -7.343  17.512  1.00 53.00           O  
ATOM   4758  CB  ILE B 814     -10.063  -8.072  17.118  1.00 53.00           C  
ATOM   4759  CG1 ILE B 814      -9.002  -9.019  16.512  1.00 53.00           C  
ATOM   4760  CG2 ILE B 814      -9.495  -7.327  18.336  1.00 53.00           C  
ATOM   4761  CD1 ILE B 814      -7.721  -8.327  16.075  1.00 53.00           C  
ATOM   4762  N   GLN B 815     -12.443  -8.095  19.514  1.00 53.00           N  
ATOM   4763  CA  GLN B 815     -13.335  -7.272  20.316  1.00 53.00           C  
ATOM   4764  C   GLN B 815     -12.570  -6.635  21.471  1.00 53.00           C  
ATOM   4765  O   GLN B 815     -11.658  -7.242  22.033  1.00 53.00           O  
ATOM   4766  CB  GLN B 815     -14.512  -8.100  20.840  1.00 53.00           C  
ATOM   4767  CG  GLN B 815     -15.428  -8.586  19.708  1.00 53.00           C  
ATOM   4768  CD  GLN B 815     -16.662  -9.336  20.208  1.00 53.00           C  
ATOM   4769  OE1 GLN B 815     -16.834  -9.643  21.374  1.00 53.00           O  
ATOM   4770  NE2 GLN B 815     -17.576  -9.654  19.324  1.00 53.00           N  
ATOM   4771  N   TYR B 816     -12.991  -5.445  21.847  1.00 53.00           N  
ATOM   4772  CA  TYR B 816     -12.448  -4.705  22.978  1.00 53.00           C  
ATOM   4773  C   TYR B 816     -13.554  -4.465  23.992  1.00 53.00           C  
ATOM   4774  O   TYR B 816     -14.584  -3.876  23.657  1.00 53.00           O  
ATOM   4775  CB  TYR B 816     -11.831  -3.394  22.497  1.00 53.00           C  
ATOM   4776  CG  TYR B 816     -10.765  -3.597  21.458  1.00 53.00           C  
ATOM   4777  CD1 TYR B 816      -9.467  -3.983  21.847  1.00 53.00           C  
ATOM   4778  CD2 TYR B 816     -11.062  -3.458  20.084  1.00 53.00           C  
ATOM   4779  CE1 TYR B 816      -8.481  -4.228  20.886  1.00 53.00           C  
ATOM   4780  CE2 TYR B 816     -10.085  -3.707  19.114  1.00 53.00           C  
ATOM   4781  CZ  TYR B 816      -8.793  -4.098  19.521  1.00 53.00           C  
ATOM   4782  OH  TYR B 816      -7.837  -4.357  18.580  1.00 53.00           O  
ATOM   4783  N   LYS B 817     -13.356  -4.948  25.218  1.00 53.00           N  
ATOM   4784  CA  LYS B 817     -14.366  -4.889  26.272  1.00 53.00           C  
ATOM   4785  C   LYS B 817     -13.766  -4.426  27.588  1.00 53.00           C  
ATOM   4786  O   LYS B 817     -12.590  -4.654  27.870  1.00 53.00           O  
ATOM   4787  CB  LYS B 817     -15.059  -6.252  26.418  1.00 53.00           C  
ATOM   4788  CG  LYS B 817     -15.877  -6.602  25.177  1.00 53.00           C  
ATOM   4789  CD  LYS B 817     -16.707  -7.877  25.385  1.00 53.00           C  
ATOM   4790  CE  LYS B 817     -17.565  -8.099  24.149  1.00 53.00           C  
ATOM   4791  NZ  LYS B 817     -18.486  -9.243  24.327  1.00 53.00           N  
ATOM   4792  N   PHE B 818     -14.600  -3.810  28.403  1.00 53.00           N  
ATOM   4793  CA  PHE B 818     -14.299  -3.655  29.814  1.00 53.00           C  
ATOM   4794  C   PHE B 818     -14.460  -4.994  30.550  1.00 53.00           C  
ATOM   4795  O   PHE B 818     -14.977  -5.969  30.008  1.00 53.00           O  
ATOM   4796  CB  PHE B 818     -15.177  -2.549  30.407  1.00 53.00           C  
ATOM   4797  CG  PHE B 818     -14.897  -1.167  29.845  1.00 53.00           C  
ATOM   4798  CD1 PHE B 818     -13.607  -0.624  29.898  1.00 53.00           C  
ATOM   4799  CD2 PHE B 818     -15.945  -0.411  29.285  1.00 53.00           C  
ATOM   4800  CE1 PHE B 818     -13.352   0.668  29.408  1.00 53.00           C  
ATOM   4801  CE2 PHE B 818     -15.702   0.892  28.798  1.00 53.00           C  
ATOM   4802  CZ  PHE B 818     -14.403   1.415  28.862  1.00 53.00           C  
ATOM   4803  N   GLU B 819     -14.006  -5.047  31.787  1.00 53.00           N  
ATOM   4804  CA  GLU B 819     -14.058  -6.260  32.606  1.00 53.00           C  
ATOM   4805  C   GLU B 819     -15.492  -6.747  32.860  1.00 53.00           C  
ATOM   4806  O   GLU B 819     -15.724  -7.951  32.988  1.00 53.00           O  
ATOM   4807  CB  GLU B 819     -13.310  -5.972  33.916  1.00 53.00           C  
ATOM   4808  CG  GLU B 819     -13.033  -7.229  34.754  1.00 53.00           C  
ATOM   4809  CD  GLU B 819     -12.104  -6.938  35.948  1.00 53.00           C  
ATOM   4810  OE1 GLU B 819     -11.390  -7.876  36.362  1.00 53.00           O  
ATOM   4811  OE2 GLU B 819     -12.084  -5.781  36.431  1.00 53.00           O  
ATOM   4812  N   ASP B 820     -16.456  -5.846  32.856  1.00 53.00           N  
ATOM   4813  CA  ASP B 820     -17.891  -6.148  32.977  1.00 53.00           C  
ATOM   4814  C   ASP B 820     -18.511  -6.727  31.690  1.00 53.00           C  
ATOM   4815  O   ASP B 820     -19.681  -7.121  31.671  1.00 53.00           O  
ATOM   4816  CB  ASP B 820     -18.635  -4.888  33.458  1.00 53.00           C  
ATOM   4817  CG  ASP B 820     -18.695  -3.740  32.442  1.00 53.00           C  
ATOM   4818  OD1 ASP B 820     -18.157  -3.882  31.326  1.00 53.00           O  
ATOM   4819  OD2 ASP B 820     -19.306  -2.702  32.775  1.00 53.00           O  
ATOM   4820  N   GLY B 821     -17.742  -6.804  30.583  1.00 53.00           N  
ATOM   4821  CA  GLY B 821     -18.176  -7.318  29.294  1.00 53.00           C  
ATOM   4822  C   GLY B 821     -18.823  -6.291  28.371  1.00 53.00           C  
ATOM   4823  O   GLY B 821     -19.179  -6.652  27.242  1.00 53.00           O  
ATOM   4824  N   SER B 822     -18.974  -5.038  28.794  1.00 53.00           N  
ATOM   4825  CA  SER B 822     -19.437  -3.956  27.925  1.00 53.00           C  
ATOM   4826  C   SER B 822     -18.370  -3.587  26.884  1.00 53.00           C  
ATOM   4827  O   SER B 822     -17.173  -3.688  27.139  1.00 53.00           O  
ATOM   4828  CB  SER B 822     -19.878  -2.740  28.740  1.00 53.00           C  
ATOM   4829  OG  SER B 822     -18.814  -2.175  29.457  1.00 53.00           O  
ATOM   4830  N   GLU B 823     -18.794  -3.189  25.696  1.00 53.00           N  
ATOM   4831  CA  GLU B 823     -17.868  -2.748  24.653  1.00 53.00           C  
ATOM   4832  C   GLU B 823     -17.232  -1.409  25.020  1.00 53.00           C  
ATOM   4833  O   GLU B 823     -17.900  -0.490  25.484  1.00 53.00           O  
ATOM   4834  CB  GLU B 823     -18.546  -2.660  23.280  1.00 53.00           C  
ATOM   4835  CG  GLU B 823     -18.881  -4.045  22.718  1.00 53.00           C  
ATOM   4836  CD  GLU B 823     -19.357  -4.024  21.259  1.00 53.00           C  
ATOM   4837  OE1 GLU B 823     -19.317  -5.120  20.639  1.00 53.00           O  
ATOM   4838  OE2 GLU B 823     -19.754  -2.955  20.756  1.00 53.00           O  
ATOM   4839  N   ILE B 824     -15.933  -1.298  24.764  1.00 53.00           N  
ATOM   4840  CA  ILE B 824     -15.209  -0.051  24.986  1.00 53.00           C
[truncated: 34,916 more chars]
