# Supplementary material for: Molecular basis of Fab-dependent IgA antibody recognition by gut-bacterial metallopeptidases
Source: EMBO J. 2025 Jul 31;44(17):4867–98. doi: 10.1038/s44318-025-00518-w (PMC12402451; doi:10.1038/s44318-025-00518-w)
Supplement: Supplementary file 7 — Source data Fig. 9 [file 44318_2025_518_MOESM7_ESM.zip › EMBOJ-2025-120971_Fig9/9B/EMBOJ-2025-120971_SourceDataForFigure9B.xlsx]

## Sheet: ThomasA mutants
	PRODUCT (intensity) run1	SUBSTRATE (intensity) run1	%PRODUCT run 1	PRODUCT (intensity) run2	SUBSTRATE (intensity) run2	%PRODUCT run 2	PRODUCT (intensity) run3	SUBSTRATE (intensity) run3	%PRODUCT run 3	Relative activity (%) run 1	Relative activity (%) run 2	Relative activity (%) run 3	Average	SD
ThomasA323-878-WT	2.50777e+08	2.66553e+08	0.484753	2.41094e+08	1.75362e+08	0.578917	2.43304e+08	2.05384e+08	0.542257	90.5557	108.146	101.298	100	8.86688
ThomasA323-878-W340A	3.45886e+08	2.6445e+08	0.566714	3.62427e+08	2.83104e+08	0.56144	4.50745e+08	2.87126e+08	0.610872	105.867	104.882	114.116	108.288	5.07099
ThomasA323-878-K435A	4.1019e+07	3.90829e+08	0.0949848	3.04475e+07	3.12437e+08	0.0887982	2.77501e+07	3.14074e+08	0.0811822	17.7439	16.5882	15.1655	16.4992	1.29151
ThomasA323-878-Y436A	3.13048e+08	3.25627e+08	0.490152	2.8556e+08	2.53079e+08	0.53015	2.78297e+08	2.28632e+08	0.548986	91.5643	99.0363	102.555	97.7185	5.61253
ThomasA323-878-N436A	4.05271e+08	2.42822e+08	0.625328	3.89093e+08	1.87974e+08	0.67426	3.51313e+08	1.8318e+08	0.657282	116.816	125.957	122.786	121.853	4.64121
ThomasA323-878-N444A	3.23013e+08	3.08929e+08	0.511144	2.69876e+08	2.33989e+08	0.535612	2.55355e+08	2.33703e+08	0.522137	95.4858	100.057	97.5393	97.6939	2.28937
ThomasA323-878-W450A	4.79605e+08	2.28702e+08	0.677115	4.17546e+08	1.41553e+08	0.74682	3.85924e+08	1.59586e+08	0.707456	126.49	139.512	132.158	132.72	6.52889
ThomasA323-878-H453A	0	0	0	0	0	0	0	0	0	0	0	0	0	0
ThomasA323-878-E486A	5.41531e+07	3.01993e+08	0.152053	8.17957e+07	2.66555e+08	0.234808	6.64462e+07	2.54928e+08	0.206756	28.4048	43.864	38.6238	36.9642	7.86212
ThomasA323-878-Y487A	1.61131e+08	2.78097e+08	0.36685	1.51901e+08	2.41643e+08	0.385983	1.86627e+08	1.98633e+08	0.484419	68.5306	72.1047	90.4933	77.0429	11.7847
ThomasA323-878-N516A	8.14039e+07	2.9433e+08	0.216653	7.03748e+07	3.06684e+08	0.186641	7.05571e+07	3.82052e+08	0.15589	40.4725	34.8661	29.1214	34.82	5.67569
ThomasA323-878-Y519A	6.41176e+07	2.79092e+08	0.186818	8.08368e+07	2.98382e+08	0.213167	8.89783e+07	3.58749e+08	0.198734	34.8991	39.8212	37.125	37.2818	2.46481
ThomasA323-878-K561A	2.93594e+08	2.442e+08	0.545923	3.16215e+08	2.65241e+08	0.543833	4.09366e+08	3.26163e+08	0.55656	101.983	101.592	103.97	102.515	1.27498
