# Supplementary material for: Molecular basis of Fab-dependent IgA antibody recognition by gut-bacterial metallopeptidases
Source: EMBO J. 2025 Jul 31;44(17):4867–98. doi: 10.1038/s44318-025-00518-w (PMC12402451; doi:10.1038/s44318-025-00518-w)
Supplement: Supplementary file 7 — Source data Fig. 9 [file 44318_2025_518_MOESM7_ESM.zip › EMBOJ-2025-120971_Fig9/9C/EMBOJ-2025-120971_SourceDataForFigure9C.xlsx]

## Sheet: IgA1 mutants
	PRODUCT (intensity) run1	SUBSTRATE (intensity) run1	%PRODUCT run 1	PRODUCT (intensity) run2	SUBSTRATE (intensity) run2	%PRODUCT run 2	PRODUCT (intensity) run3	SUBSTRATE (intensity) run3	%PRODUCT run 3	Relative activity (%) run 1	Relative activity (%) run 2	Relative activity (%) run 3	Average	SD
IgA1fl-WT	2.89309e+08	3.65409e+08	0.441883	2.80211e+08	3.70622e+08	0.430542	2.76526e+08	3.77009e+08	0.423123	102.323	99.6972	97.9794	100	2.18778
IgA1fl-K126A	5.43878e+07	3.01614e+08	0.152774	8.12627e+07	2.97563e+08	0.214512	6.43464e+07	3.34234e+08	0.161439	35.3767	49.6729	37.3831	40.8109	7.74003
IgA1fl-S131A	1.59306e+08	4.44775e+08	0.263716	1.4985e+08	3.17878e+08	0.320378	1.44895e+08	3.74469e+08	0.278986	61.0666	74.1875	64.6026	66.6189	6.78885
IgA1fl-L132A	2.09251e+08	5.28082e+08	0.283794	1.18551e+08	3.59991e+08	0.247734	1.16838e+08	3.384e+08	0.256652	65.7161	57.3658	59.4308	60.8376	4.34924
IgA1fl-S161A	5.76732e+07	3.35172e+08	0.146809	4.62757e+07	3.02529e+08	0.132669	3.37655e+07	2.76472e+08	0.108838	33.9954	30.7212	25.2027	29.9731	4.44384
IgA1fl-D181A	1.84457e+08	3.56998e+08	0.340669	1.79383e+08	2.78095e+08	0.392113	168984018	2.72158e+08	0.383061	78.886	90.7985	88.7023	86.129	6.35954
IgA1fl-T194A	8.34861e+07	3.75162e+08	0.182027	8.15999e+07	4.01047e+08	0.169067	1.09091e+08	4.18236e+08	0.206875	42.1505	39.1496	47.9044	43.0682	4.44895
IgA1fl-Q195A	4.05147e+08	2.98744e+08	0.575582	4.32926e+08	3.2785e+08	0.569058	4.26442e+08	3.30388e+08	0.563458	133.283	131.772	130.476	131.844	1.40506
IgA1fl-K200A	7.71376e+07	3.68487e+08	0.1731	7.58452e+07	3.80501e+08	0.166201	8.07754e+07	4.18885e+08	0.161661	40.0834	38.4859	37.4345	38.6679	1.3338
IgA1fl-S201A	2.92389e+07	3.26068e+08	0.0822921	4.07807e+07	3.01207e+08	0.119246	2.81609e+07	2.72564e+08	0.0936435	19.0557	27.6129	21.6843	22.7843	4.38336
IgA1fl-H205A	2.92526e+07	2.86048e+08	0.0927769	3.73483e+07	3.52743e+08	0.0957424	3.44695e+07	3.23376e+08	0.096325	21.4836	22.1703	22.3052	21.9864	0.440609
IgA1fl-N211A	1.36223e+08	3.69037e+08	0.269609	1.14146e+08	3.76675e+08	0.232561	1.2114e+08	3.57383e+08	0.253154	62.4313	53.8524	58.621	58.3016	4.29835
IgA1fl-P212S	2.75146e+07	3.28261e+08	0.0773369	3.11082e+07	2.80949e+08	0.0996875	3.5583e+07	3.12675e+08	0.102174	17.9083	23.0839	23.6597	21.5506	3.16744
IgA1fl-S213A	4.52233e+07	4.66966e+08	0.0882941	5.06984e+07	4.45287e+08	0.102218	4.71944e+07	4.13862e+08	0.102361	20.4456	23.6697	23.703	22.6061	1.87116
IgA1fl-D215A	0	0	0	0	0	0	0	0	0	0	0	0	0	0
IgA1fl-C220S	0	0	0	0	0	0	0	0	0	0	0	0	0	0
