# Supplementary material for: Molecular basis of Fab-dependent IgA antibody recognition by gut-bacterial metallopeptidases
Source: EMBO J. 2025 Jul 31;44(17):4867–98. doi: 10.1038/s44318-025-00518-w (PMC12402451; doi:10.1038/s44318-025-00518-w)
Supplement: Supplementary file 7 — Source data Fig. 9 [file 44318_2025_518_MOESM7_ESM.zip › EMBOJ-2025-120971_Fig9/README.txt]

The coordinates of the AlphaFold model of the complex of IgA1-CH1 (chain A) and ThomasA 323-878 (chain B) has been supplied for panel A. B factors column has been manually modify with proportionality to relative activity of each mutated residue for facilitate the visual analysing.

The raw data and relative activity shown in panels B and C have also been supplied in Excel files.
