# Supplementary material for: Molecular basis of Fab-dependent IgA antibody recognition by gut-bacterial metallopeptidases
Source: EMBO J. 2025 Jul 31;44(17):4867–98. doi: 10.1038/s44318-025-00518-w (PMC12402451; doi:10.1038/s44318-025-00518-w)
Supplement: Supplementary file 8 — Source_data_Figure EV4 [file 44318_2025_518_MOESM8_ESM.zip]

Archive with 1 entries (1 files):
- Source_data_Figure EV4.zip
